# Supplementary material for: Genome-wide identification and analysis of WD40 proteins in wheat (Triticum aestivum L.)
Source: BMC Genomics. 2018 Nov 6;19:803. doi: 10.1186/s12864-018-5157-0 (PMC6219084; doi:10.1186/s12864-018-5157-0)
Supplement: Supplementary file 1 — Table S1. Characteristic features of 743 TaWD40s. Table S2. KaKs ratios of tandemly duplicated TaWD40s. Table S3. KaKs ratios of segmentally duplicated TaWD40s. Table S4. Syntenic relationships of WD40s between wheat and rice. Table S5. Homologous WD40s among wheat, rice, and Arabidopsis. Table S6. The expression levels of TaWD40s for spatial and temporal expression profiles analysis. Table S7. Significantly and differentially expressed TaWD40s under biotic and abiotic stresses. Table S8. Primers used for qRT-PCR. Table S9. Amino acid sequences of 743 TaWD40s. Table S10. Coding sequences of 743 TaWD40s. Table S11. Corresponding table for homologous TaWD40s located on 21 wheat chromosomes. Table S12. Functional annotation of TaWD40s from IWGSC RefSeqv1.0. (ZIP 1478 kb) [file 12864_2018_5157_MOESM1_ESM.zip]

Archive with 12 entries (12 files):
- Table S1. Characteristic features of 743 TaWD40s.xls
- Table S10. Coding sequences of 743 TaWD40s.xls
- Table S11. Corresponding table for homologous TaWD40s locating on 21 wheat chromosomes.xls
- Table S12. Functional annotation of TaWD40s from IWGSC RefSeqv1.0.xls
- Table S2. KaKs ratios of tandemly duplicated TaWD40s.xls
- Table S3. KaKs ratios of segmentally duplicated TaWD40s.xls
- Table S4. Syntenic relationships of WD40s between wheat and rice.xls
- Table S5 Homologous WD40s among wheat, rice, and Arabidopsis.xls
- Table S6. The expression levels of TaWD40s for spatial and temporal expression profiles analysis.xls
- Table S7 Significantly and differentially expressed TaWD40s under biotic and abiotic stresses.xls
- Table S8. Primers used for qRT-PCR.xls
- Table S9. Amino acid sequences of 743 TaWD40s.xls
