# Supplementary material for: Genome-wide identification and analysis of WD40 proteins in wheat (Triticum aestivum L.)
Source: BMC Genomics. 2018 Nov 6;19:803. doi: 10.1186/s12864-018-5157-0 (PMC6219084; doi:10.1186/s12864-018-5157-0)
Supplement: Supplementary file 1 — Table S1. Characteristic features of 743 TaWD40s. Table S2. KaKs ratios of tandemly duplicated TaWD40s. Table S3. KaKs ratios of segmentally duplicated TaWD40s. Table S4. Syntenic relationships of WD40s between wheat and rice. Table S5. Homologous WD40s among wheat, rice, and Arabidopsis. Table S6. The expression levels of TaWD40s for spatial and temporal expression profiles analysis. Table S7. Significantly and differentially expressed TaWD40s under biotic and abiotic stresses. Table S8. Primers used for qRT-PCR. Table S9. Amino acid sequences of 743 TaWD40s. Table S10. Coding sequences of 743 TaWD40s. Table S11. Corresponding table for homologous TaWD40s located on 21 wheat chromosomes. Table S12. Functional annotation of TaWD40s from IWGSC RefSeqv1.0. (ZIP 1478 kb) [file 12864_2018_5157_MOESM1_ESM.zip › Table S1. Characteristic features of 743 TaWD40s.xls]

## Sheet: Sheet1
Table S1. Characteristic features of 743 TaWD40s
No.	Gene name	Accession number	Chr. No.	Start position (bp)	End Position (bp)	No.of WD repeat in Pfam	Length (aa)	Molecular Weight (kDa)	PI	Introns	Subfamily cluster	Phylogenetic cluster
		IWGSC RefSeq v1.0
1	TaWD40-1	TraesCS1A01G033000.1	1A	15430793	15437134	6	344	38060.7	8.52	10	A	III
2	TaWD40-2	TraesCS1A01G044200.1	1A	24943795	24944712	6	306	33377.4	5.73	0	A	V
3	TaWD40-3	TraesCS1A01G065300.2	1A	47580617	47587404	7	471	52872.2	6.86	8	A	V
4	TaWD40-4	TraesCS1A01G086800.2	1A	73313272	73321877	7	472	53004.2	8.14	8	A	V
5	TaWD40-5	TraesCS1A01G091700.1	1A	84275011	84276395	2	336	37387.4	7.67	1	A	III
6	TaWD40-6	TraesCS1A01G104700.1	1A	100292673	100297078	11	837	91396.2	6.26	9	A	V
7	TaWD40-7	TraesCS1A01G112700.1	1A	115358762	115362931	2	386	42963	8.78	3	A	III
8	TaWD40-8	TraesCS1A01G146200.1	1A	252503692	252518021	5	628	69057.1	5.18	7	A	I
9	TaWD40-9	TraesCS1A01G146900.1	1A	253378835	253384110	6	525	58655.9	5.86	3	B	V
10	TaWD40-10	TraesCS1A01G148000.1	1A	255479241	255487802	7	533	58190	5.78	16	K	V
11	TaWD40-11	TraesCS1A01G152000.3	1A	261130895	261135798	5	596	65895.5	6.45	15	A	II
12	TaWD40-12	TraesCS1A01G164300.1	1A	296204792	296210638	6	815	89236.2	8.5	16	A	V
13	TaWD40-13	TraesCS1A01G204200.1	1A	366265177	366268029	7	487	53671	6.09	4	A	V
14	TaWD40-14	TraesCS1A01G217800.1	1A	385664857	385668905	3	471	52676	4.92	5	A	II
15	TaWD40-15	TraesCS1A01G230300.1	1A	402941256	402946606	2	1014	113160	8.22	13	A	II
16	TaWD40-16	TraesCS1A01G254200.1	1A	445878772	445884422	2	1051	112926	5.53	8	J	III
17	TaWD40-17	TraesCS1A01G255000.1	1A	446542483	446548055	6	459	51089.4	6.19	8	A	V
18	TaWD40-18	TraesCS1A01G263800.1	1A	459271500	459275459	6	824	87844.8	5.13	5	I	I
19	TaWD40-19	TraesCS1A01G340000.1	1A	530232871	530237293	11	882	97173.5	6.25	6	C	V
20	TaWD40-20	TraesCS1A01G350600.1	1A	535324129	535328276	6	404	43964.9	4.79	14	A	II
21	TaWD40-21	TraesCS1A01G358200.1	1A	540195023	540196890	5	221	23491.1	4.91	5	A	V
22	TaWD40-22	TraesCS1A01G365700.1	1A	544594699	544602206	5	321	35205.6	6.55	8	A	V
23	TaWD40-23	TraesCS1A01G378000.1	1A	550970047	550972095	7	336	36281.9	6.06	1	A	V
24	TaWD40-24	TraesCS1A01G402200.1	1A	565997136	566005338	3	1022	113006	8.12	14	A	IV
25	TaWD40-25	TraesCS1A01G425700.1	1A	580492051	580496581	6	509	55095.2	4.48	15	A	V
26	TaWD40-26	TraesCS1A01G443600.1	1A	591948919	591953855	8	476	52280.2	8.29	11	F	V
27	TaWD40-27	TraesCS2A01G061500.1	2A	27544531	27547793	6	449	49001.5	8.63	3	A	V
28	TaWD40-28	TraesCS2A01G085000.1	2A	38972384	38982041	5	1119	120766	5.32	23	A	III
29	TaWD40-29	TraesCS2A01G115200.1	2A	65682724	65685777	3	405	43104.9	7.22	3	A	III
30	TaWD40-30	TraesCS2A01G126700.1	2A	74788431	74791865	8	383	41316.3	4.32	9	A	V
31	TaWD40-31	TraesCS2A01G132900.1	2A	79748933	79757194	6	1136	122877	4.94	21	K	II
32	TaWD40-32	TraesCS2A01G161400.3	2A	113816924	113822590	3	433	47756.3	6.5	8	A	IV
33	TaWD40-33	TraesCS2A01G175200.1	2A	133684999	133686635	7	554	60767.5	5.96	0	A	V
34	TaWD40-34	TraesCS2A01G177700.1	2A	137124338	137128420	7	436	47312.4	5.76	12	F	I
35	TaWD40-35	TraesCS2A01G194000.1	2A	162269874	162274443	5	347	38148.7	8.78	8	A	III
36	TaWD40-36	TraesCS2A01G196900.1	2A	166754809	166757838	7	332	35812.6	8.76	1	A	V
37	TaWD40-37	TraesCS2A01G206900.1	2A	186435681	186437416	1	154	16893.4	10.12	2	A	II
38	TaWD40-38	TraesCS2A01G227200.2	2A	238714808	238736418	8	557	62391.9	5.68	13	B	V
39	TaWD40-39	TraesCS2A01G233000.1	2A	277603520	277607778	2	507	55360	8.84	11	A	III
40	TaWD40-40	TraesCS2A01G261800.1	2A	412511628	412516146	3	506	54953.9	8.68	9	A	III
41	TaWD40-41	TraesCS2A01G266700.1	2A	423841206	423851868	7	755	82558.8	5.37	21	K	I
42	TaWD40-42	TraesCS2A01G298200.1	2A	513644770	513647593	6	685	75518.3	8.43	6	A	V
43	TaWD40-43	TraesCS2A01G324000.1	2A	554414948	554416279	6	444	45906.7	9.73	0	A	I
44	TaWD40-44	TraesCS2A01G362900.1	2A	607483902	607485471	5	355	39407.1	4.92	1	A	II
45	TaWD40-45	TraesCS2A01G373500.1	2A	615738363	615743203	6	786	86703.1	6.87	6	A	V
46	TaWD40-46	TraesCS2A01G402000.1	2A	655547792	655550374	7	690	75397	6.5	5	A	V
47	TaWD40-47	TraesCS2A01G404000.1	2A	659640035	659649275	4	1024	113008	7.75	23	K	III
48	TaWD40-48	TraesCS2A01G410800.1	2A	668438699	668459542	3	3078	333686	5.75	30	H	IV
49	TaWD40-49	TraesCS2A01G412800.1	2A	670230186	670235270	5	459	50309.8	8.33	3	A	III
50	TaWD40-50	TraesCS2A01G440000.1	2A	690927897	690929774	6	488	53533.3	8.64	4	A	II
51	TaWD40-51	TraesCS2A01G447700.1	2A	696848853	696854882	11	886	96885.2	6.03	13	C	V
52	TaWD40-52	TraesCS2A01G463100.1	2A	709041088	709042770	6	561	61782.1	8.27	0	K	IV
53	TaWD40-53	TraesCS2A01G465900.1	2A	710460293	710484613	5	719	81211.7	6.23	13	G	II
54	TaWD40-54	TraesCS2A01G490200.1	2A	723823678	723824631	6	318	33909.2	5.37	0	A	V
55	TaWD40-55	TraesCS2A01G511400.1	2A	735865621	735869530	6	326	35970.6	8.59	6	A	V
56	TaWD40-56	TraesCS2A01G591500.1	2A	779186452	779192297	6	827	89419.1	6.61	6	A	V
57	TaWD40-57	TraesCS2A01G592600.1	2A	779665988	779673598	6	926	100545	8.51	17	A	V
58	TaWD40-58	TraesCS3A01G012700.1	3A	9581939	9598586	5	456	51387.5	7.91	9	A	II
59	TaWD40-59	TraesCS3A01G047800.1	3A	25368770	25373783	10	611	66124.4	6.05	5	A	V
60	TaWD40-60	TraesCS3A01G054700.1	3A	31948399	31952032	5	573	63190.1	8.14	10	I	III
61	TaWD40-61	TraesCS3A01G095300.1	3A	60664223	60666591	3	418	46288.9	8	3	A	III
62	TaWD40-62	TraesCS3A01G109600.1	3A	75565618	75569568	5	427	45463.1	9	6	A	I
63	TaWD40-63	TraesCS3A01G111300.1	3A	78728956	78735575	5	482	53495.5	8.66	7	A	IV
64	TaWD40-64	TraesCS3A01G123100.1	3A	98956282	98966767	7	882	96647	6.22	17	B	I
65	TaWD40-65	TraesCS3A01G137100.1	3A	114426722	114430325	6	387	41371.6	6.97	10	A	III
66	TaWD40-66	TraesCS3A01G154900.1	3A	146601733	146609565	6	1378	148146	5.95	10	K	II
67	TaWD40-67	TraesCS3A01G156000.1	3A	149985849	149987369	6	507	53638.7	7.1	0	A	I
68	TaWD40-68	TraesCS3A01G160900.1	3A	161451451	161459545	6	453	52023.1	9.49	16	K	III
69	TaWD40-69	TraesCS3A01G173300.1	3A	191527978	191538980	11	1137	125643	6.83	24	B	V
70	TaWD40-70	TraesCS3A01G175600.1	3A	195456865	195461774	7	478	52443.7	9.05	16	A	V
71	TaWD40-71	TraesCS3A01G197200.1	3A	306859562	306882459	7	518	58327.6	6.61	14	B	I
72	TaWD40-72	TraesCS3A01G201200.1	3A	335459458	335483527	10	2452	267756	6.25	15	A	I
73	TaWD40-73	TraesCS3A01G204600.4	3A	359329795	359360550	8	1206	133639	6.03	30	K	II
74	TaWD40-74	TraesCS3A01G214500.1	3A	390009888	390015901	6	503	55773.4	6	13	A	II
75	TaWD40-75	TraesCS3A01G217500.1	3A	396612552	396626705	7	894	98298.3	6.7	17	B	I
76	TaWD40-76	TraesCS3A01G217600.1	3A	397132685	397144690	7	951	103528	6.39	17	B	I
77	TaWD40-77	TraesCS3A01G223900.1	3A	418774144	418778315	5	324	35312.8	4.96	7	A	IV
78	TaWD40-78	TraesCS3A01G226200.1	3A	423677112	423682606	5	346	37774.5	8.62	10	A	III
79	TaWD40-79	TraesCS3A01G234700.1	3A	438356457	438372801	4	603	66232	4.99	12	C	III
80	TaWD40-80	TraesCS3A01G236500.2	3A	441850647	441866109	3	1357	144876	6.77	20	D	II
81	TaWD40-81	TraesCS3A01G250900.1	3A	469835237	469842103	6	456	50284	5.92	14	E	I
82	TaWD40-82	TraesCS3A01G263900.1	3A	487853470	487855155	7	333	36178.7	5.97	1	A	V
83	TaWD40-83	TraesCS3A01G284700.1	3A	513605296	513610663	7	767	85051.5	5.46	6	G	I
84	TaWD40-84	TraesCS3A01G317500.1	3A	557956393	557964178	6	832	91097.7	8.3	16	A	V
85	TaWD40-85	TraesCS3A01G320200.1	3A	562908489	562912123	6	485	52277.3	8.93	11	A	IV
86	TaWD40-86	TraesCS3A01G324900.1	3A	569424309	569428493	3	836	90425.8	6.1	6	J	III
87	TaWD40-87	TraesCS3A01G344500.1	3A	594014538	594032179	5	405	43420.9	6.5	12	A	IV
88	TaWD40-88	TraesCS3A01G371000.1	3A	621318167	621320841	6	453	50586.8	8.11	8	A	III
89	TaWD40-89	TraesCS3A01G436000.1	3A	679646496	679650281	5	490	53226.5	4.36	15	A	V
90	TaWD40-90	TraesCS3A01G444500.1	3A	686135899	686142172	7	774	87500	5.38	13	G	II
91	TaWD40-91	TraesCS3A01G453200.1	3A	691107425	691112092	5	489	52677.3	5.27	3	A	III
92	TaWD40-92	TraesCS3A01G485100.1	3A	714458228	714459478	7	417	43576.3	9.48	0	A	I
93	TaWD40-93	TraesCS3A01G527600.1	3A	741971493	741974617	7	488	52206.6	9.54	8	A	II
94	TaWD40-94	TraesCS4A01G002000.1	4A	1879567	1887307	7	726	80871.9	5.53	19	A	V
95	TaWD40-95	TraesCS4A01G028500.1	4A	20308557	20310919	3	314	35405.3	8.87	6	A	II
96	TaWD40-96	TraesCS4A01G050200.1	4A	40878586	40882235	4	589	63966.9	4.76	3	A	II
97	TaWD40-97	TraesCS4A01G058600.1	4A	49252713	49259767	6	346	37782.2	7.65	8	A	III
98	TaWD40-98	TraesCS4A01G082700.1	4A	86284327	86299537	5	1078	116619	7.75	10	A	I
99	TaWD40-99	TraesCS4A01G083300.1	4A	87392907	87400851	11	1125	124150	6.68	24	B	V
100	TaWD40-100	TraesCS4A01G093000.1	4A	100559756	100564005	3	439	49051.8	6.08	8	A	IV
101	TaWD40-101	TraesCS4A01G106900.1	4A	122249391	122253459	7	479	53378	6.32	4	A	V
102	TaWD40-102	TraesCS4A01G116300.1	4A	141118441	141123825	4	623	67263.7	6.69	11	C	III
103	TaWD40-103	TraesCS4A01G120400.1	4A	148134098	148142271	7	668	74446.5	8.3	14	A	V
104	TaWD40-104	TraesCS4A01G149100.1	4A	282080884	282085751	7	510	56562.8	5.84	4	A	V
105	TaWD40-105	TraesCS4A01G160700.1	4A	346059923	346061629	7	571	63921.8	6.58	0	A	V
106	TaWD40-106	TraesCS4A01G163600.1	4A	369539755	369543654	3	393	41792.5	5.16	9	A	IV
107	TaWD40-107	TraesCS4A01G165700.1	4A	396752398	396754770	7	323	33593.9	5.78	1	A	V
108	TaWD40-108	TraesCS4A01G166500.1	4A	403383616	403387848	6	340	37676.6	6.46	7	A	V
109	TaWD40-109	TraesCS4A01G187400.1	4A	466632749	466636729	5	483	52805.1	5.18	12	E	I
110	TaWD40-110	TraesCS4A01G218600.1	4A	521069473	521078564	6	476	52259.1	9.16	8	K	IV
111	TaWD40-111	TraesCS4A01G221200.1	4A	526640028	526642987	6	853	92586.9	8.77	4	A	V
112	TaWD40-112	TraesCS4A01G221900.1	4A	527903201	527912951	5	563	59861.6	6.81	10	A	III
113	TaWD40-113	TraesCS4A01G239700.1	4A	548779766	548784167	4	320	35398.2	6.53	9	A	V
114	TaWD40-114	TraesCS4A01G242800.1	4A	552816857	552818257	7	467	49384.2	8.32	0	A	I
115	TaWD40-115	TraesCS4A01G242900.1	4A	552831656	552833113	7	486	51515.7	8.07	0	A	I
116	TaWD40-116	TraesCS4A01G244000.1	4A	554632753	554637781	4	521	58687.5	9.47	6	K	III
117	TaWD40-117	TraesCS4A01G246200.1	4A	556822844	556825902	6	427	46483	4.54	12	A	III
118	TaWD40-118	TraesCS4A01G249300.1	4A	560411594	560416223	6	808	88694.6	8.28	10	A	IV
119	TaWD40-119	TraesCS4A01G258000.1	4A	570973087	570978939	7	324	34786.1	6.14	2	A	V
120	TaWD40-120	TraesCS4A01G268100.1	4A	580485261	580490042	7	1218	136423	6.68	2	D	II
121	TaWD40-121	TraesCS4A01G276500.1	4A	584882453	584885501	7	523	56151.9	8.93	14	A	II
122	TaWD40-122	TraesCS4A01G288600.1	4A	593349790	593352492	6	317	35271.7	6.16	9	A	V
123	TaWD40-123	TraesCS4A01G294000.1	4A	595552210	595557131	7	381	41684.8	7.13	5	A	II
124	TaWD40-124	TraesCS4A01G304500.1	4A	599887554	599892639	7	998	109180	7.04	11	K	V
125	TaWD40-125	TraesCS4A01G316800.1	4A	606536601	606541208	5	445	46857.4	8.85	9	A	I
126	TaWD40-126	TraesCS4A01G326800.1	4A	613607090	613614480	4	750	81418.4	6.74	14	A	III
127	TaWD40-127	TraesCS4A01G328700.1	4A	614111306	614116576	5	532	59101.1	9.56	6	A	V
128	TaWD40-128	TraesCS4A01G370000.1	4A	641591691	641597286	12	941	103306	6.3	11	C	V
129	TaWD40-129	TraesCS4A01G388200.1	4A	665865328	665873147	6	901	101738	4.9	21	D	II
130	TaWD40-130	TraesCS4A01G388400.1	4A	666057584	666061533	6	379	41951.9	6.26	12	A	I
131	TaWD40-131	TraesCS4A01G410400.1	4A	683495208	683496536	6	443	46823.1	8.01	0	A	I
132	TaWD40-132	TraesCS4A01G421400.1	4A	692070619	692078867	5	406	43380	7.16	12	A	IV
133	TaWD40-133	TraesCS4A01G475000.1	4A	734016648	734019064	3	337	38113.9	9.08	6	A	II
134	TaWD40-134	TraesCS4A01G498400.1	4A	743920129	743923779	4	395	42808.8	5.05	7	A	III
135	TaWD40-135	TraesCS5A01G014600.1	5A	9840483	9854956	7	1646	183225	7.47	22	B	V
136	TaWD40-136	TraesCS5A01G023900.1	5A	18905899	18913197	3	907	100030	5.94	16	A	II
137	TaWD40-137	TraesCS5A01G033600.1	5A	30415957	30417716	4	324	33727.3	8.35	1	A	I
138	TaWD40-138	TraesCS5A01G043100.1	5A	38801104	38805107	6	521	57230.2	6.07	6	A	V
139	TaWD40-139	TraesCS5A01G049800.1	5A	45708130	45714508	6	810	87412.6	6.49	15	A	III
140	TaWD40-140	TraesCS5A01G063900.1	5A	69140695	69142050	7	452	48162	9.43	0	A	I
141	TaWD40-141	TraesCS5A01G074900.2	5A	88642619	88645522	7	514	57570.6	5.78	2	B	V
142	TaWD40-142	TraesCS5A01G111700.1	5A	215475408	215484896	5	534	56684	7	10	A	III
143	TaWD40-143	TraesCS5A01G114500.1	5A	229497296	229500982	6	862	92582.1	8.8	7	A	V
144	TaWD40-144	TraesCS5A01G122900.1	5A	268460095	268467017	7	752	81828.1	6.39	16	K	II
145	TaWD40-145	TraesCS5A01G138500.1	5A	310978623	310982825	5	439	47526.7	5.43	13	A	II
146	TaWD40-146	TraesCS5A01G139800.1	5A	311974838	311984383	5	484	52997.9	4.97	12	E	I
147	TaWD40-147	TraesCS5A01G149200.3	5A	327081091	327091248	6	1361	149445	6.02	22	K	IV
148	TaWD40-148	TraesCS5A01G166800.1	5A	355845705	355851327	6	1011	108787	6.26	11	K	III
149	TaWD40-149	TraesCS5A01G171300.1	5A	364674357	364682104	6	776	82979.6	6.71	9	A	III
150	TaWD40-150	TraesCS5A01G178200.1	5A	375832292	375841268	6	330	36625.4	6.5	10	A	V
151	TaWD40-151	TraesCS5A01G189200.1	5A	391549134	391553896	7	341	36913.4	5.45	6	A	V
152	TaWD40-152	TraesCS5A01G195000.1	5A	398281047	398285232	4	344	36803.2	5.14	10	A	IV
153	TaWD40-153	TraesCS5A01G196100.1	5A	399290634	399298913	5	740	82050.6	8.5	11	K	I
154	TaWD40-154	TraesCS5A01G197800.1	5A	401758884	401760427	6	450	50176.2	7.98	2	A	II
155	TaWD40-155	TraesCS5A01G272600.1	5A	482315663	482317456	6	468	51151.3	7.22	4	A	II
156	TaWD40-156	TraesCS5A01G293600.1	5A	503137389	503145870	7	710	78487.2	8.97	17	A	V
157	TaWD40-157	TraesCS5A01G317800.1	5A	528580213	528587567	6	657	73075.6	6.22	18	K	II
158	TaWD40-158	TraesCS5A01G331900.1	5A	540395278	540401376	5	406	44231.4	4.83	4	E	I
159	TaWD40-159	TraesCS5A01G360900.2	5A	562383015	562389956	4	695	78811.2	5.42	16	K	V
160	TaWD40-160	TraesCS5A01G367700.3	5A	567916316	567926130	12	1355	153951	5.96	25	G	II
161	TaWD40-161	TraesCS5A01G379200.1	5A	576337730	576339163	7	478	50963.9	8.28	0	A	I
162	TaWD40-162	TraesCS5A01G383300.1	5A	581100353	581116257	4	3575	396895	5.6	18	H	II
163	TaWD40-163	TraesCS5A01G384800.1	5A	582607803	582633505	4	433	46450.8	5.47	10	A	III
164	TaWD40-164	TraesCS5A01G392400.1	5A	588554221	588558531	6	425	45954.7	8.07	12	A	I
165	TaWD40-165	TraesCS5A01G396600.1	5A	591391862	591438442	6	323	35319.8	6.41	10	A	III
166	TaWD40-166	TraesCS5A01G439300.1	5A	620994158	620995801	4	548	61000.6	6.5	0	A	III
167	TaWD40-167	TraesCS5A01G446800.1	5A	626275934	626278883	5	372	40637	8.41	9	A	IV
168	TaWD40-168	TraesCS5A01G485600.1	5A	656935890	656936807	6	306	33354.4	5.78	0	A	V
169	TaWD40-169	TraesCS5A01G510600.1	5A	674154405	674159931	7	532	58001.7	6.04	16	K	V
170	TaWD40-170	TraesCS5A01G528200.1	5A	688318630	688322439	7	759	83025.6	6.36	6	A	V
171	TaWD40-171	TraesCS5A01G539500.1	5A	697722508	697728076	8	1178	129350	5.84	16	A	IV
172	TaWD40-172	TraesCS5A01G540800.1	5A	697897157	697901779	7	1219	135972	6.55	2	D	II
173	TaWD40-173	TraesCS5A01G556800.1	5A	708013479	708019827	11	1340	146908	5.81	19	A	IV
174	TaWD40-174	TraesCS6A01G039200.1	6A	20250677	20251903	6	409	42732.1	5.54	0	A	I
175	TaWD40-175	TraesCS6A01G041200.1	6A	21574135	21588270	5	788	89081.8	5.84	13	G	II
176	TaWD40-176	TraesCS6A01G082800.1	6A	51499533	51511975	2	1924	212370	5.37	17	I	III
177	TaWD40-177	TraesCS6A01G085400.1	6A	53505015	53506464	4	383	41734.9	6.41	3	A	II
178	TaWD40-178	TraesCS6A01G100500.1	6A	68126853	68130688	6	820	92597.9	6.24	10	K	V
179	TaWD40-179	TraesCS6A01G130600.1	6A	102119095	102126224	2	338	36810.3	6.86	7	A	II
180	TaWD40-180	TraesCS6A01G137700.1	6A	108924981	108953548	5	3099	346710	6.06	38	H	II
181	TaWD40-181	TraesCS6A01G179300.1	6A	201547982	201557360	6	952	107297	4.84	21	D	II
182	TaWD40-182	TraesCS6A01G187800.1	6A	224614114	224623225	6	507	56612.9	5.77	13	A	II
183	TaWD40-183	TraesCS6A01G193300.1	6A	268240088	268241335	3	416	44072.9	4.7	0	A	I
184	TaWD40-184	TraesCS6A01G235200.1	6A	445044687	445049925	6	787	86521.2	6.12	6	A	V
185	TaWD40-185	TraesCS6A01G247100.1	6A	458203924	458229334	3	2863	313633	5.46	30	H	IV
186	TaWD40-186	TraesCS6A01G250200.1	6A	464513381	464517006	7	301	33162.2	6.82	7	A	V
187	TaWD40-187	TraesCS6A01G257200.1	6A	479538254	479545909	7	433	46619.9	7.88	8	I	I
188	TaWD40-188	TraesCS6A01G259400.1	6A	482086028	482087098	4	357	38358.3	4.89	0	A	I
189	TaWD40-189	TraesCS6A01G268900.1	6A	495450749	495453005	6	475	51874.2	6.92	4	A	II
190	TaWD40-190	TraesCS6A01G284400.1	6A	515668885	515675204	3	446	50394.7	5.17	8	A	IV
191	TaWD40-191	TraesCS6A01G284600.1	6A	516158409	516161969	2	444	50292.5	5.28	8	A	IV
192	TaWD40-192	TraesCS6A01G286100.3	6A	517889090	517896871	3	1268	137808	5.47	13	A	III
193	TaWD40-193	TraesCS6A01G326100.1	6A	559421622	559427356	7	701	77722.6	6.33	12	I	I
194	TaWD40-194	TraesCS6A01G353600.1	6A	585196911	585199984	3	374	41101.6	8.5	10	A	III
195	TaWD40-195	TraesCS6A01G360100.1	6A	591330872	591339086	5	1405	155846	6.96	12	G	IV
196	TaWD40-196	TraesCS6A01G383400.1	6A	602444178	602454473	7	804	88061.3	6.29	16	B	I
197	TaWD40-197	TraesCS7A01G002100.1	7A	1405042	1409572	4	405	43565.5	5.01	7	A	III
198	TaWD40-198	TraesCS7A01G043500.1	7A	20113890	20114576	3	192	22039.1	7.6	1	A	II
199	TaWD40-199	TraesCS7A01G060100.1	7A	29639846	29646590	3	761	84018.4	8.15	16	A	III
200	TaWD40-200	TraesCS7A01G067900.1	7A	34033810	34039148	2	296	31704.8	6.7	9	A	IV
201	TaWD40-201	TraesCS7A01G088600.1	7A	53622183	53631523	6	902	101543	4.85	21	D	II
202	TaWD40-202	TraesCS7A01G089100.1	7A	54146782	54192117	6	380	42148.1	6.41	25	A	I
203	TaWD40-203	TraesCS7A01G089200.1	7A	54146782	54193032	6	456	49953.8	6.47	26	A	I
204	TaWD40-204	TraesCS7A01G132700.1	7A	85336752	85345103	3	459	50859.6	5.4	8	A	IV
205	TaWD40-205	TraesCS7A01G195200.1	7A	154560624	154564714	7	499	53427.4	8.68	3	A	I
206	TaWD40-206	TraesCS7A01G220400.1	7A	188889325	188897727	3	1282	139216	5.82	13	A	III
207	TaWD40-207	TraesCS7A01G240100.1	7A	215185581	215188680	2	438	49178.7	5.14	8	A	IV
208	TaWD40-208	TraesCS7A01G255500.1	7A	243501390	243509240	6	1155	126576	6.12	10	A	I
209	TaWD40-209	TraesCS7A01G260200.1	7A	252180752	252194675	7	920	99872.8	8.25	20	A	I
210	TaWD40-210	TraesCS7A01G276100.1	7A	288867921	288871184	6	352	39587.3	5.6	12	A	I
211	TaWD40-211	TraesCS7A01G277700.1	7A	291807750	291812870	4	649	72734.5	6.49	12	K	III
212	TaWD40-212	TraesCS7A01G295100.1	7A	383429700	383444326	3	445	50595.4	4.8	8	A	IV
213	TaWD40-213	TraesCS7A01G296100.4	7A	393764982	393773069	11	1103	121712	6.79	23	B	V
214	TaWD40-214	TraesCS7A01G308300.1	7A	436070797	436075633	6	474	52446.6	8.52	13	A	I
215	TaWD40-215	TraesCS7A01G311000.1	7A	439806145	439810313	7	598	66243.1	6.01	3	B	V
216	TaWD40-216	TraesCS7A01G323200.1	7A	469985255	469989930	5	500	54366.7	6.99	12	A	V
217	TaWD40-217	TraesCS7A01G342200.1	7A	502347357	502357491	6	1450	156268	6.47	7	A	IV
218	TaWD40-218	TraesCS7A01G346600.1	7A	509474986	509483667	4	1644	182481	6.03	16	H	IV
219	TaWD40-219	TraesCS7A01G358700.1	7A	532465769	532473588	6	527	58749.3	5.68	13	A	II
220	TaWD40-220	TraesCS7A01G368600.1	7A	542297798	542303444	5	418	45487.5	5.71	7	A	IV
221	TaWD40-221	TraesCS7A01G372500.2	7A	545938648	545943530	7	343	37148.5	5.77	6	A	V
222	TaWD40-222	TraesCS7A01G443900.1	7A	638491811	638501280	2	1493	167025	6.1	16	I	III
223	TaWD40-223	TraesCS7A01G446400.2	7A	641349145	641399077	7	348	38089.2	4.71	10	A	V
224	TaWD40-224	TraesCS7A01G446500.1	7A	641350924	641401217	7	351	38443.6	4.86	10	A	V
225	TaWD40-225	TraesCS7A01G454100.1	7A	648426314	648430838	5	371	40872	6.33	9	A	IV
226	TaWD40-226	TraesCS7A01G459500.1	7A	654773488	654802435	4	3200	359591	6.11	38	H	II
227	TaWD40-227	TraesCS7A01G466100.2	7A	663378625	663382288	4	388	40963.8	5.75	10	A	IV
228	TaWD40-228	TraesCS7A01G467500.1	7A	663807432	663809007	1	242	25966.5	5.49	5	A	II
229	TaWD40-229	TraesCS7A01G499900.1	7A	690054419	690055459	7	347	38420.5	7.68	0	A	V
230	TaWD40-230	TraesCS7A01G508300.2	7A	696021559	696031511	6	657	73171.7	6.31	18	K	II
231	TaWD40-231	TraesCS7A01G517200.1	7A	701531808	701538936	10	907	101480	6.6	17	C	III
232	TaWD40-232	TraesCS7A01G534500.1	7A	712422247	712423863	6	539	58355.2	9.61	0	C	III
233	TaWD40-233	TraesCS7A01G539900.1	7A	717069898	717078936	5	787	89153.2	5.69	13	G	II
234	TaWD40-234	TraesCS7A01G540200.1	7A	717254252	717270732	6	630	71878.4	5.24	11	G	II
235	TaWD40-235	TraesCS7A01G541100.1	7A	717812013	717821374	6	1071	119509	5.88	15	G	II
236	TaWD40-236	TraesCS7A01G541400.1	7A	717920601	717943374	5	970	111034	6.12	14	G	II
237	TaWD40-237	TraesCS7A01G543000.1	7A	719577053	719579465	7	486	53300.3	4.28	4	A	V
238	TaWD40-238	TraesCS7A01G543100.1	7A	719580356	719582658	5	378	42466.8	4.51	3	A	V
239	TaWD40-239	TraesCS7A01G544600.1	7A	721064677	721074368	11	1273	143522	5.45	24	G	II
240	TaWD40-240	TraesCS7A01G564900.4	7A	734354771	734364510	10	1256	142555	6.15	20	G	II
241	TaWD40-241	TraesCS1B01G041300.1	1B	20589398	20594555	6	344	38014.7	8.52	10	A	III
242	TaWD40-242	TraesCS1B01G057100.1	1B	39655797	39656411	6	205	21974.7	6.34	0	A	V
243	TaWD40-243	TraesCS1B01G083400.1	1B	67442976	67449632	7	471	53101.6	6.86	8	A	V
244	TaWD40-244	TraesCS1B01G105200.2	1B	117170221	117178776	7	473	53112.2	6.47	8	A	V
245	TaWD40-245	TraesCS1B01G115500.1	1B	135940094	135958683	4	579	62518.3	9.3	11	C	III
246	TaWD40-246	TraesCS1B01G116100.1	1B	136648017	136652141	11	836	91364.1	6.23	9	A	V
247	TaWD40-247	TraesCS1B01G132900.1	1B	167931245	167934027	2	386	42881.9	8.65	3	A	III
248	TaWD40-248	TraesCS1B01G164300.1	1B	286709366	286713975	5	634	69722.7	5.08	7	A	I
249	TaWD40-249	TraesCS1B01G164700.1	1B	287705025	287710294	6	525	58555.8	5.75	3	B	V
250	TaWD40-250	TraesCS1B01G165900.2	1B	289078539	289088434	7	528	57676.4	5.87	16	K	V
251	TaWD40-251	TraesCS1B01G166800.1	1B	294926224	294966206	4	424	46023.2	8.91	8	A	II
252	TaWD40-252	TraesCS1B01G169400.5	1B	300571932	300576745	5	624	69393.6	6.01	14	A	II
253	TaWD40-253	TraesCS1B01G181100.1	1B	327831608	327840548	6	825	90407.4	7.3	16	A	V
254	TaWD40-254	TraesCS1B01G217800.1	1B	395243372	395255577	7	489	53919.3	6	5	A	V
255	TaWD40-255	TraesCS1B01G231200.1	1B	415114336	415118724	3	471	52777.1	4.96	5	A	II
256	TaWD40-256	TraesCS1B01G243900.2	1B	433103903	433109603	2	1114	124319	7.68	14	A	II
257	TaWD40-257	TraesCS1B01G263400.2	1B	463526116	463531678	6	460	51399.9	6.22	8	A	V
258	TaWD40-258	TraesCS1B01G264000.1	1B	464710811	464716477	2	1014	109081	5.73	7	J	III
259	TaWD40-259	TraesCS1B01G274400.2	1B	481708884	481712826	6	826	87973.1	5.2	5	I	I
260	TaWD40-260	TraesCS1B01G294900.1	1B	512673562	512688693	5	1115	125798	5.78	18	G	II
261	TaWD40-261	TraesCS1B01G352300.1	1B	583147085	583151587	11	882	97031.2	6.13	6	C	V
262	TaWD40-262	TraesCS1B01G364900.1	1B	595331446	595335573	6	395	42952.9	4.84	14	A	II
263	TaWD40-263	TraesCS1B01G374800.1	1B	605440955	605443881	5	395	42547.6	4.24	10	A	V
264	TaWD40-264	TraesCS1B01G383300.1	1B	615117822	615124801	5	321	35205.6	6.55	8	A	V
265	TaWD40-265	TraesCS1B01G398800.1	1B	629940650	629942630	7	336	36278.9	6.06	1	A	V
266	TaWD40-266	TraesCS1B01G399700.1	1B	630705225	630710557	4	535	60314.5	9.56	6	K	III
267	TaWD40-267	TraesCS1B01G431300.1	1B	655766010	655776660	3	1000	110252	7.49	15	A	IV
268	TaWD40-268	TraesCS1B01G459900.1	1B	673847044	673851354	6	509	55138.1	4.47	15	A	V
269	TaWD40-269	TraesCS1B01G478100.1	1B	686749742	686755310	8	477	52349.4	8.29	11	F	V
270	TaWD40-270	TraesCS2B01G021800.2	2B	10586205	10592980	5	644	71911.1	6.01	12	G	V
271	TaWD40-271	TraesCS2B01G074700.1	2B	40510035	40513197	6	444	48506.9	8.86	3	A	V
272	TaWD40-272	TraesCS2B01G099700.1	2B	58987559	58997043	5	1120	120896	5.42	23	A	III
273	TaWD40-273	TraesCS2B01G134400.1	2B	100848132	100849693	2	321	33923.4	7.12	2	A	III
274	TaWD40-274	TraesCS2B01G134500.1	2B	100918379	100921058	2	398	42599.2	7.26	3	A	III
275	TaWD40-275	TraesCS2B01G134900.1	2B	101438685	101440934	2	420	45576	8.55	3	A	III
276	TaWD40-276	TraesCS2B01G148600.1	2B	114650157	114653615	8	383	41290.3	4.33	9	A	V
277	TaWD40-277	TraesCS2B01G156400.3	2B	129654535	129663861	6	1139	123295	5.02	21	K	II
278	TaWD40-278	TraesCS2B01G187400.1	2B	162864066	162869987	3	433	47857.5	6.43	8	A	IV
279	TaWD40-279	TraesCS2B01G201600.1	2B	180605684	180607225	7	514	56511.5	5.78	0	A	V
280	TaWD40-280	TraesCS2B01G204800.1	2B	184489796	184493848	7	436	47398.5	5.67	12	F	I
281	TaWD40-281	TraesCS2B01G212800.1	2B	197233735	197238245	5	348	38499.1	8.82	8	A	III
282	TaWD40-282	TraesCS2B01G224500.1	2B	214375786	214379003	7	333	35908.6	8.53	1	A	V
283	TaWD40-283	TraesCS2B01G250300.1	2B	259776149	259781223	2	499	54346.5	7.07	11	A	III
284	TaWD40-284	TraesCS2B01G255700.1	2B	294034330	294052362	8	559	62594.1	5.63	13	B	V
285	TaWD40-285	TraesCS2B01G275700.1	2B	380495996	380506887	7	755	82487.6	5.5	21	K	I
286	TaWD40-286	TraesCS2B01G280400.1	2B	387069754	387077255	3	496	54081.1	9.01	9	A	III
287	TaWD40-287	TraesCS2B01G314700.1	2B	449839562	449842348	6	684	75539.5	8.43	6	A	V
288	TaWD40-288	TraesCS2B01G358100.1	2B	510896756	510898099	6	448	46271.2	9.43	0	A	I
289	TaWD40-289	TraesCS2B01G380800.1	2B	544990382	544991964	5	356	39371.1	5.08	1	A	II
290	TaWD40-290	TraesCS2B01G390600.1	2B	554454064	554458888	6	782	86483.9	6.34	6	A	V
291	TaWD40-291	TraesCS2B01G420100.1	2B	601940075	601942633	7	684	74879.3	6.31	5	A	V
292	TaWD40-292	TraesCS2B01G421900.1	2B	607236097	607245545	4	1024	113129	7.53	23	K	III
293	TaWD40-293	TraesCS2B01G429600.1	2B	616950437	616970775	3	3078	334020	5.83	30	H	IV
294	TaWD40-294	TraesCS2B01G431400.2	2B	620619883	620626082	5	458	50340.9	8.51	3	A	III
295	TaWD40-295	TraesCS2B01G461400.1	2B	655010124	655012010	6	490	53906.7	8.81	4	A	II
296	TaWD40-296	TraesCS2B01G468100.1	2B	664127057	664132930	11	888	97029.5	6.25	13	C	V
297	TaWD40-297	TraesCS2B01G484800.1	2B	682039410	682041092	6	561	61707.1	8.41	0	K	IV
298	TaWD40-298	TraesCS2B01G518500.1	2B	713675123	713676076	6	318	33966.3	5.48	0	A	V
299	TaWD40-299	TraesCS2B01G539500.1	2B	734495469	734499875	6	329	36395	6.84	6	A	V
300	TaWD40-300	TraesCS2B01G591600.2	2B	776976449	776983884	6	918	99512.8	7.91	16	A	V
301	TaWD40-301	TraesCS2B01G592200.1	2B	777356810	777363257	6	822	89033.8	6.55	6	A	V
302	TaWD40-302	TraesCS3B01G015000.1	3B	6294483	6305103	5	485	54388.9	8.31	10	A	II
303	TaWD40-303	TraesCS3B01G021200.1	3B	8816276	8826946	7	647	73452.2	6.1	10	G	II
304	TaWD40-304	TraesCS3B01G021300.1	3B	8846692	8860125	7	718	82268.1	5.97	12	G	II
305	TaWD40-305	TraesCS3B01G034400.1	3B	16439811	16444446	10	611	65996.1	6.1	5	A	V
306	TaWD40-306	TraesCS3B01G066200.1	3B	39460445	39464119	5	577	63748.6	7.31	10	I	III
307	TaWD40-307	TraesCS3B01G095200.2	3B	63987922	64004638	6	849	95531.3	6.14	14	G	II
308	TaWD40-308	TraesCS3B01G095300.2	3B	64166087	64178581	7	787	89449.3	6.64	12	G	II
309	TaWD40-309	TraesCS3B01G109400.1	3B	75348782	75349341	1	189	20509.5	9.21	0	A	V
310	TaWD40-310	TraesCS3B01G110900.1	3B	76506469	76510371	3	418	46403.1	8	3	A	III
311	TaWD40-311	TraesCS3B01G130100.1	3B	112278107	112284771	5	482	53517.4	8.63	7	A	IV
312	TaWD40-312	TraesCS3B01G142300.1	3B	129715564	129726865	7	885	97040.6	6.14	17	B	I
313	TaWD40-313	TraesCS3B01G155000.1	3B	147547806	147551331	6	387	41505.8	7.47	10	A	III
314	TaWD40-314	TraesCS3B01G162400.1	3B	160136356	160139052	6	305	33284.3	5.56	1	A	V
315	TaWD40-315	TraesCS3B01G181200.1	3B	189405707	189415661	6	1378	148064	5.95	10	K	II
316	TaWD40-316	TraesCS3B01G182500.1	3B	191188794	191190311	6	506	53586.6	7.09	0	A	I
317	TaWD40-317	TraesCS3B01G191500.1	3B	204287031	204295313	6	453	52028.2	9.45	16	K	III
318	TaWD40-318	TraesCS3B01G204200.2	3B	238308845	238318604	11	1131	124914	6.83	24	B	V
319	TaWD40-319	TraesCS3B01G205300.1	3B	239902450	239908078	7	480	52616	9.11	16	A	V
320	TaWD40-320	TraesCS3B01G224700.1	3B	305521747	305544381	10	2450	267552	6.26	15	A	I
321	TaWD40-321	TraesCS3B01G226600.1	3B	316611353	316622932	7	517	58253.5	6.64	15	B	I
322	TaWD40-322	TraesCS3B01G236700.4	3B	370135909	370165811	8	1196	132556	6.14	29	K	II
323	TaWD40-323	TraesCS3B01G245100.1	3B	389037270	389044127	6	504	55944.7	6	13	A	II
324	TaWD40-324	TraesCS3B01G247800.1	3B	394090547	394103417	7	888	97547.6	6.58	17	B	I
325	TaWD40-325	TraesCS3B01G247900.4	3B	394946033	394960588	7	909	99690.7	6.34	17	B	I
326	TaWD40-326	TraesCS3B01G253300.1	3B	406558207	406561998	5	324	35215.8	4.9	7	A	IV
327	TaWD40-327	TraesCS3B01G258300.1	3B	416124516	416129597	5	346	37775.5	8.62	10	A	III
328	TaWD40-328	TraesCS3B01G263200.1	3B	421902304	421918298	3	1361	145307	6.86	20	D	II
329	TaWD40-329	TraesCS3B01G265100.1	3B	424119830	424134976	4	596	65442.9	5.01	11	C	III
330	TaWD40-330	TraesCS3B01G280400.1	3B	450376362	450383632	6	472	52008.8	5.66	15	E	I
331	TaWD40-331	TraesCS3B01G286800.1	3B	458408111	458438734	1	460	51329	5.59	8	A	II
332	TaWD40-332	TraesCS3B01G297300.1	3B	476944582	476946227	7	333	36164.6	5.97	1	A	V
333	TaWD40-333	TraesCS3B01G318600.1	3B	513566862	513572044	7	770	85212.6	5.46	6	G	I
334	TaWD40-334	TraesCS3B01G345700.2	3B	555270387	555273533	6	412	44981.7	8.9	10	A	IV
335	TaWD40-335	TraesCS3B01G349000.2	3B	559327202	559334635	6	832	91091.8	8.28	16	A	V
336	TaWD40-336	TraesCS3B01G353900.1	3B	564247924	564252866	3	875	93989.5	6.25	6	J	III
337	TaWD40-337	TraesCS3B01G376400.1	3B	592649773	592663870	5	405	43260.8	6.67	12	A	IV
338	TaWD40-338	TraesCS3B01G403200.1	3B	637082276	637085224	6	453	50578.8	8.11	8	A	III
339	TaWD40-339	TraesCS3B01G403300.4	3B	637086861	637095676	3	1157	125349	8.74	13	A	IV
340	TaWD40-340	TraesCS3B01G470600.1	3B	718778269	718782042	5	484	52540.8	4.37	15	A	V
341	TaWD40-341	TraesCS3B01G478000.1	3B	726480939	726488129	6	770	87460.5	6.1	13	G	II
342	TaWD40-342	TraesCS3B01G478400.1	3B	726770459	726779209	6	771	87435.3	5.95	13	G	II
343	TaWD40-343	TraesCS3B01G478700.1	3B	727140705	727152364	6	690	78743.7	6.72	12	G	II
344	TaWD40-344	TraesCS3B01G478900.1	3B	727238890	727244236	7	747	84813.6	6.09	12	G	II
345	TaWD40-345	TraesCS3B01G479100.1	3B	727316404	727323276	7	774	87911.5	5.34	13	G	II
346	TaWD40-346	TraesCS3B01G490900.1	3B	736925495	736931125	5	495	53401	5.33	3	A	III
347	TaWD40-347	TraesCS3B01G532800.1	3B	773246564	773247862	7	433	45348.3	9.33	0	A	I
348	TaWD40-348	TraesCS3B01G578100.1	3B	807716585	807729650	6	1102	124494	5.73	18	G	II
349	TaWD40-349	TraesCS3B01G595600.1	3B	818749122	818752247	7	486	52036.4	9.49	8	A	II
350	TaWD40-350	TraesCS3B01G602400.1	3B	822535369	822540523	5	772	87109	5.43	11	G	II
351	TaWD40-351	TraesCS4B01G006700.1	4B	4521040	4526708	7	998	109316	7.04	9	K	V
352	TaWD40-352	TraesCS4B01G019900.1	4B	14110754	14115548	7	381	41716.9	7.13	5	A	II
353	TaWD40-353	TraesCS4B01G026200.1	4B	19741066	19743819	6	317	35271.7	6.16	9	A	V
354	TaWD40-354	TraesCS4B01G037200.1	4B	26824399	26827490	7	523	56054	9	14	A	II
355	TaWD40-355	TraesCS4B01G046300.1	4B	33349351	33354747	7	1343	148784	6.88	3	D	II
356	TaWD40-356	TraesCS4B01G056500.1	4B	46191695	46198027	7	324	34816.2	6.14	1	A	V
357	TaWD40-357	TraesCS4B01G065400.1	4B	58231003	58235621	6	808	88741.7	8.16	10	A	IV
358	TaWD40-358	TraesCS4B01G068600.1	4B	61310311	61313335	6	423	46048.5	4.45	12	A	III
359	TaWD40-359	TraesCS4B01G070900.1	4B	64800374	64805478	4	532	59834.1	9.47	6	K	III
360	TaWD40-360	TraesCS4B01G072100.1	4B	67095033	67096490	7	486	51079.2	8.52	0	A	I
361	TaWD40-361	TraesCS4B01G072200.1	4B	67352783	67354225	7	481	50704.7	7.64	0	A	I
362	TaWD40-362	TraesCS4B01G072300.1	4B	67542399	67543820	7	474	50087	8.44	0	A	I
363	TaWD40-363	TraesCS4B01G075300.1	4B	71341188	71344810	4	332	36713.7	6.25	9	A	V
364	TaWD40-364	TraesCS4B01G086900.3	4B	87000115	87011162	3	907	99822.6	5.51	16	A	II
365	TaWD40-365	TraesCS4B01G092000.1	4B	95073866	95078556	6	506	56773.9	6.71	10	A	II
366	TaWD40-366	TraesCS4B01G094400.2	4B	96873289	96880288	5	563	59938.7	6.99	10	A	III
367	TaWD40-367	TraesCS4B01G097400.1	4B	101960373	101976943	6	450	49348.1	9.38	8	K	IV
368	TaWD40-368	TraesCS4B01G099600.1	4B	105001652	105004624	6	855	92370.2	8.39	4	A	V
369	TaWD40-369	TraesCS4B01G131200.1	4B	171616793	171621029	5	483	52780.1	5.18	12	E	I
370	TaWD40-370	TraesCS4B01G144300.1	4B	193544868	193547288	7	323	33659	5.68	1	A	V
371	TaWD40-371	TraesCS4B01G157400.1	4B	296296470	296298182	7	573	64006.8	6.49	0	A	V
372	TaWD40-372	TraesCS4B01G163800.1	4B	338424406	338428017	7	510	56627.8	5.58	4	A	V
373	TaWD40-373	TraesCS4B01G164300.2	4B	340638160	340641904	6	327	36182.8	6.46	6	A	V
374	TaWD40-374	TraesCS4B01G166000.1	4B	354341531	354350643	3	397	42201.1	5.16	10	A	IV
375	TaWD40-375	TraesCS4B01G179000.2	4B	392044109	392048031	2	462	49730.4	9.2	3	A	III
376	TaWD40-376	TraesCS4B01G187900.1	4B	408953910	408959004	4	623	67365.9	7.55	11	C	III
377	TaWD40-377	TraesCS4B01G197400.1	4B	425196188	425199455	7	479	53237.8	6.38	4	A	V
378	TaWD40-378	TraesCS4B01G211500.1	4B	449810171	449814807	3	439	49062.8	5.92	8	A	IV
379	TaWD40-379	TraesCS4B01G220900.3	4B	464218227	464226036	11	1137	125216	6.68	23	B	V
380	TaWD40-380	TraesCS4B01G221300.1	4B	465477143	465487879	5	1078	116634	7.75	10	A	I
381	TaWD40-381	TraesCS4B01G246100.1	4B	510309255	510316569	6	308	33442.3	6.41	8	A	III
382	TaWD40-382	TraesCS4B01G254400.1	4B	519789305	519794545	4	635	69212.7	5.05	4	A	II
383	TaWD40-383	TraesCS4B01G277500.1	4B	559262264	559264756	6	401	43978.9	6.14	8	A	II
384	TaWD40-384	TraesCS4B01G303100.1	4B	590850722	590859092	7	726	80857.9	5.56	19	A	V
385	TaWD40-385	TraesCS4B01G310500.1	4B	600667771	600669096	6	442	46785.3	8.81	0	A	I
386	TaWD40-386	TraesCS4B01G317800.1	4B	607432672	607438281	12	941	103408	6.3	11	C	V
387	TaWD40-387	TraesCS4B01G341300.1	4B	634325351	634331307	7	526	57320	6.13	16	K	V
388	TaWD40-388	TraesCS4B01G346200.2	4B	640007418	640010973	7	514	54725.2	9.29	9	A	II
389	TaWD40-389	TraesCS4B01G359300.1	4B	649603043	649606860	7	757	82600.2	6.44	6	A	V
390	TaWD40-390	TraesCS4B01G373400.1	4B	657978055	657982751	7	1219	135823	6.54	2	D	II
391	TaWD40-391	TraesCS5B01G012900.1	5B	12845460	12858464	7	1655	184414	6.42	21	B	V
392	TaWD40-392	TraesCS5B01G033700.1	5B	36734090	36735923	4	323	33704.3	6.66	1	A	I
393	TaWD40-393	TraesCS5B01G055400.1	5B	60892095	60898184	6	810	87846.1	6.16	15	A	III
394	TaWD40-394	TraesCS5B01G068600.1	5B	78219881	78221233	7	451	48147.1	9.51	0	A	I
395	TaWD40-395	TraesCS5B01G081300.1	5B	101543071	101547182	7	598	66421.4	6.4	3	B	V
396	TaWD40-396	TraesCS5B01G118700.1	5B	209200817	209210218	5	568	60197.9	6.98	10	A	III
397	TaWD40-397	TraesCS5B01G120700.1	5B	214127549	214130853	6	865	93024.4	8.8	7	A	V
398	TaWD40-398	TraesCS5B01G122700.1	5B	221095856	221103060	7	753	81929.2	6.39	16	K	II
399	TaWD40-399	TraesCS5B01G137200.1	5B	256942932	256952222	5	484	53408.4	4.97	12	E	I
400	TaWD40-400	TraesCS5B01G138600.1	5B	262359074	262365649	5	397	42898.5	5.61	12	A	II
401	TaWD40-401	TraesCS5B01G147900.4	5B	276239525	276250238	6	1365	149827	5.99	22	K	IV
402	TaWD40-402	TraesCS5B01G163900.1	5B	303912219	303917551	6	1008	108477	6.08	11	K	III
403	TaWD40-403	TraesCS5B01G168800.1	5B	313136641	313145072	6	776	83132.8	6.59	9	A	III
404	TaWD40-404	TraesCS5B01G175900.2	5B	321962368	321970971	6	337	37559.4	6.67	10	A	V
405	TaWD40-405	TraesCS5B01G185900.1	5B	337464016	337467434	6	477	52466.5	8.91	4	A	II
406	TaWD40-406	TraesCS5B01G190400.1	5B	344310860	344317618	4	387	41202.5	5.32	11	A	IV
407	TaWD40-407	TraesCS5B01G194400.1	5B	351456194	351461213	7	341	36866.3	5.39	6	A	V
408	TaWD40-408	TraesCS5B01G272800.1	5B	458386082	458387867	6	469	51338.6	7.23	4	A	II
409	TaWD40-409	TraesCS5B01G292800.2	5B	478305268	478316832	7	712	78685.4	8.88	17	A	V
410	TaWD40-410	TraesCS5B01G301100.1	5B	485995482	485998083	4	435	48096.5	7.96	3	A	III
411	TaWD40-411	TraesCS5B01G318400.1	5B	502501258	502508421	6	657	73267.8	6.25	18	K	II
412	TaWD40-412	TraesCS5B01G332200.1	5B	516093894	516099657	5	409	44512.6	4.8	4	E	I
413	TaWD40-413	TraesCS5B01G363500.1	5B	542681238	542688300	4	759	85463.9	5.81	16	K	V
414	TaWD40-414	TraesCS5B01G378700.1	5B	556954521	556961771	6	429	48335.8	4.76	5	E	I
415	TaWD40-415	TraesCS5B01G382700.1	5B	561687377	561688804	7	476	50856.8	8.46	0	A	I
416	TaWD40-416	TraesCS5B01G387800.1	5B	566963700	566976050	4	3303	367392	5.56	11	H	II
417	TaWD40-417	TraesCS5B01G389600.1	5B	568819079	568822863	4	434	46573.9	5.39	9	A	III
418	TaWD40-418	TraesCS5B01G397200.1	5B	574909191	574913438	6	427	46359.2	7.66	12	A	I
419	TaWD40-419	TraesCS5B01G401600.1	5B	578529961	578534864	6	323	35257.7	6.17	8	A	III
420	TaWD40-420	TraesCS5B01G442300.1	5B	615695390	615697045	4	552	61369	6.36	0	A	III
421	TaWD40-421	TraesCS5B01G450700.1	5B	622548720	622551951	5	372	40596.8	7.08	9	A	IV
422	TaWD40-422	TraesCS5B01G497300.1	5B	664376263	664380095	5	850	96295.8	5.96	11	K	V
423	TaWD40-423	TraesCS5B01G499200.1	5B	665810542	665811459	6	306	33250.2	5.78	0	A	V
424	TaWD40-424	TraesCS5B01G539500.1	5B	694519880	694526025	4	750	81349.3	6.75	14	A	III
425	TaWD40-425	TraesCS5B01G542700.1	5B	696193870	696199087	5	557	61332.6	9.63	6	A	V
426	TaWD40-426	TraesCS5B01G562100.1	5B	708218146	708222830	5	451	47371	8.84	9	A	I
427	TaWD40-427	TraesCS5B01G568500.1	5B	711592522	711599073	\	781	85830.5	6.99	16	B	I
428	TaWD40-428	TraesCS6B01G054100.1	6B	34219438	34220670	6	411	43244.9	5.66	0	A	I
429	TaWD40-429	TraesCS6B01G114600.1	6B	96937787	96953093	2	1920	211796	5.26	17	I	III
430	TaWD40-430	TraesCS6B01G166100.1	6B	172716277	172743132	5	3235	361208	6.05	38	H	II
431	TaWD40-431	TraesCS6B01G206500.1	6B	259878949	259888154	6	916	103386	4.84	21	D	II
432	TaWD40-432	TraesCS6B01G216800.1	6B	298284812	298293875	6	495	54981	5.56	13	A	II
433	TaWD40-433	TraesCS6B01G221400.2	6B	317880349	317881590	3	378	40032.2	4.71	1	A	I
434	TaWD40-434	TraesCS6B01G225500.1	6B	346804214	346812227	4	478	52901.5	6.25	17	A	III
435	TaWD40-435	TraesCS6B01G263900.1	6B	475267967	475273074	6	785	86455.1	6.06	6	A	V
436	TaWD40-436	TraesCS6B01G267900.1	6B	481464113	481472011	7	434	46662.9	7.88	8	I	I
437	TaWD40-437	TraesCS6B01G275200.2	6B	497234935	497238662	7	301	33174.3	6.82	7	A	V
438	TaWD40-438	TraesCS6B01G277500.1	6B	502293992	502320704	3	2874	314749	5.54	32	H	IV
439	TaWD40-439	TraesCS6B01G286700.1	6B	516487086	516488156	4	357	38353.3	4.94	0	A	I
440	TaWD40-440	TraesCS6B01G296200.1	6B	532043759	532045740	6	475	51867.2	7.25	4	A	II
441	TaWD40-441	TraesCS6B01G313100.1	6B	561147448	561153924	3	446	50380.7	5.17	8	A	IV
442	TaWD40-442	TraesCS6B01G314800.3	6B	562592000	562600332	3	1357	146394	5.62	13	A	III
443	TaWD40-443	TraesCS6B01G337800.1	6B	594854057	594861440	3	859	95081.3	5.75	15	A	II
444	TaWD40-444	TraesCS6B01G356400.1	6B	624795777	624801680	7	694	77180.1	6.38	12	I	I
445	TaWD40-445	TraesCS6B01G377000.1	6B	651994727	652064917	2	777	86735.6	5.17	21	A	II
446	TaWD40-446	TraesCS6B01G386200.1	6B	660677145	660680203	3	374	41056.6	8.54	10	A	III
447	TaWD40-447	TraesCS6B01G393000.1	6B	667953126	667961764	5	1434	159082	7.08	11	G	IV
448	TaWD40-448	TraesCS6B01G422600.1	6B	692774738	692783226	7	804	88083.3	6.29	16	B	I
449	TaWD40-449	TraesCS6B01G422700.1	6B	692784826	692789700	6	353	38898.5	6.04	7	A	I
450	TaWD40-450	TraesCS6B01G432000.1	6B	701386937	701391770	5	354	39225.5	8.56	13	A	II
451	TaWD40-451	TraesCS6B01G465600.2	6B	716297485	716310293	4	624	70547.6	5.44	8	G	II
452	TaWD40-452	TraesCS6B01G466000.1	6B	716455575	716477111	4	765	86573.2	5.68	11	G	II
453	TaWD40-453	TraesCS7B01G003100.1	7B	1269857	1276459	6	771	84644.4	7.15	16	B	I
454	TaWD40-454	TraesCS7B01G033300.1	7B	33400610	33407636	3	463	51186	5.4	8	A	IV
455	TaWD40-455	TraesCS7B01G100800.1	7B	115286344	115287504	7	387	40987.4	8.52	0	A	I
456	TaWD40-456	TraesCS7B01G127000.1	7B	151323410	151331538	3	1282	139328	5.82	13	A	III
457	TaWD40-457	TraesCS7B01G127900.1	7B	153323882	153328822	4	448	50598.6	4.69	8	A	IV
458	TaWD40-458	TraesCS7B01G135700.1	7B	166989014	166991765	2	438	49217.7	5.24	8	A	IV
459	TaWD40-459	TraesCS7B01G158200.1	7B	213460125	213473772	7	918	99464.5	7.8	20	A	I
460	TaWD40-460	TraesCS7B01G173900.1	7B	244886455	244889741	6	352	39558.2	5.52	12	A	I
461	TaWD40-461	TraesCS7B01G175400.1	7B	246511880	246519416	4	649	72755.4	6.42	12	K	III
462	TaWD40-462	TraesCS7B01G178000.1	7B	255999838	256016742	3	445	50639.5	4.8	8	A	IV
463	TaWD40-463	TraesCS7B01G189300.1	7B	323199840	323210015	11	1139	125330	6.79	24	B	V
464	TaWD40-464	TraesCS7B01G210600.1	7B	384379772	384384548	7	598	66191	6.01	3	B	V
465	TaWD40-465	TraesCS7B01G224100.1	7B	423767494	423772119	5	500	54296.6	6.79	12	A	V
466	TaWD40-466	TraesCS7B01G236400.1	7B	440793959	440807781	4	1629	180687	6.09	16	H	IV
467	TaWD40-467	TraesCS7B01G240600.1	7B	447707001	447716986	6	1452	156415	6.42	7	A	IV
468	TaWD40-468	TraesCS7B01G254800.1	7B	470518376	470523541	7	347	37433.8	5.77	6	A	V
469	TaWD40-469	TraesCS7B01G259800.1	7B	479998227	480003151	5	418	45352.3	5.8	7	A	IV
470	TaWD40-470	TraesCS7B01G268700.1	7B	491920320	491929524	6	527	59014.7	5.57	13	A	II
471	TaWD40-471	TraesCS7B01G346100.1	7B	602087939	602091924	7	351	38670.9	4.8	9	A	V
472	TaWD40-472	TraesCS7B01G346200.1	7B	602093561	602097901	7	351	38282.3	4.9	9	A	V
473	TaWD40-473	TraesCS7B01G353500.1	7B	611443510	611458578	5	406	43507.3	9.24	7	A	II
474	TaWD40-474	TraesCS7B01G354500.1	7B	612544485	612547998	5	371	40818.8	6.02	9	A	IV
475	TaWD40-475	TraesCS7B01G357800.1	7B	619169863	619173757	6	689	78105.4	5.99	10	G	II
476	TaWD40-476	TraesCS7B01G359800.1	7B	622245400	622274953	4	3200	359374	6.1	38	H	II
477	TaWD40-477	TraesCS7B01G367500.1	7B	632175249	632178895	4	397	42249.1	5.28	9	A	IV
478	TaWD40-478	TraesCS7B01G379500.1	7B	644184058	644195648	2	1927	213331	5.68	17	I	III
479	TaWD40-479	TraesCS7B01G406900.1	7B	675723287	675724327	7	347	38450.5	7.68	0	A	V
480	TaWD40-480	TraesCS7B01G416400.1	7B	684461778	684485983	6	490	53293.1	6.8	13	K	II
481	TaWD40-481	TraesCS7B01G423400.1	7B	692833581	692838894	11	881	96260.5	6.17	13	C	V
482	TaWD40-482	TraesCS7B01G433500.1	7B	700830404	700837844	10	969	108007	8.13	17	C	III
483	TaWD40-483	TraesCS7B01G443700.1	7B	708475956	708481142	5	776	86555.9	9.41	12	A	II
484	TaWD40-484	TraesCS7B01G451600.1	7B	713289127	713290743	6	539	58469.4	9.57	0	C	III
485	TaWD40-485	TraesCS7B01G459500.1	7B	717281243	717305012	3	606	68630.8	6.07	9	G	II
486	TaWD40-486	TraesCS7B01G459600.1	7B	717284875	717348729	6	817	91775.3	5.84	16	G	II
487	TaWD40-487	TraesCS7B01G459700.1	7B	717547346	717558976	2	545	61713.5	5.98	9	G	II
488	TaWD40-488	TraesCS7B01G459900.1	7B	717651866	717660316	6	864	97222.8	5.83	13	G	II
489	TaWD40-489	TraesCS7B01G460400.1	7B	717879399	717894869	6	800	90961.5	5.7	13	G	II
490	TaWD40-490	TraesCS7B01G460600.1	7B	718082067	718100392	5	688	78331.1	4.99	11	G	II
491	TaWD40-491	TraesCS7B01G461000.1	7B	718432039	718443483	5	786	88866.1	5.91	13	G	II
492	TaWD40-492	TraesCS7B01G462600.1	7B	719625764	719634127	5	864	97347	6.01	13	G	II
493	TaWD40-493	TraesCS7B01G462900.1	7B	720059192	720065399	6	778	88450.6	7.26	13	G	II
494	TaWD40-494	TraesCS7B01G463000.1	7B	720067596	720076035	5	1016	115431	5.68	15	G	II
495	TaWD40-495	TraesCS7B01G465100.1	7B	721210284	721212715	7	497	54534.4	4.23	4	A	V
496	TaWD40-496	TraesCS7B01G480400.1	7B	734291535	734299202	5	501	56484.2	8	9	A	II
497	TaWD40-497	TraesCS7B01G481600.1	7B	736090553	738984841	6	924	103596	6.83	18	A	V
498	TaWD40-498	TraesCS7B01G493400.1	7B	744912231	746998522	11	1487	168420	6.09	25	G	II
499	TaWD40-499	TraesCS7B01G495800.1	7B	746988203	747001751	11	1342	152692	6.21	21	G	II
500	TaWD40-500	TraesCS7B01G496400.4	7B	747270975	747277321	7	818	93058.7	7.08	13	G	II
501	TaWD40-501	TraesCS7B01G496700.1	7B	747379065	747384400	5	747	85339.9	5.59	11	G	II
502	TaWD40-502	TraesCS1D01G034200.1	1D	14480627	14486690	6	344	38044.7	8.52	10	A	III
503	TaWD40-503	TraesCS1D01G044700.1	1D	24124808	24125713	6	302	32921.9	5.73	0	A	V
504	TaWD40-504	TraesCS1D01G066000.1	1D	47709159	47716190	7	471	52907.2	6.84	8	A	V
505	TaWD40-505	TraesCS1D01G088200.1	1D	73715312	73723518	7	473	53205.3	6.73	8	A	V
506	TaWD40-506	TraesCS1D01G096900.1	1D	83724883	83729112	11	845	92510.5	6.25	9	A	V
507	TaWD40-507	TraesCS1D01G114300.1	1D	110497017	110499762	2	386	42840.9	8.65	3	A	III
508	TaWD40-508	TraesCS1D01G144700.1	1D	199867815	199872314	5	627	68899	5.3	7	A	I
509	TaWD40-509	TraesCS1D01G145000.1	1D	200216777	200222038	6	525	58612.9	5.89	3	B	V
510	TaWD40-510	TraesCS1D01G145900.2	1D	201485659	201496109	7	533	58174	5.78	16	K	V
511	TaWD40-511	TraesCS1D01G148800.4	1D	204628641	204633612	5	624	69308.5	6.14	14	A	II
512	TaWD40-512	TraesCS1D01G151100.1	1D	208833777	208852532	1	636	69819.2	7.59	13	A	V
513	TaWD40-513	TraesCS1D01G161300.1	1D	228294170	228299971	6	801	87778.5	8.29	16	A	V
514	TaWD40-514	TraesCS1D01G207500.1	1D	293903652	293906520	7	489	53940.4	6.15	4	A	V
515	TaWD40-515	TraesCS1D01G231700.1	1D	320187646	320192992	2	1015	113327	8.33	13	A	II
516	TaWD40-516	TraesCS1D01G253700.2	1D	345704182	345708933	2	963	104194	5.68	6	J	III
517	TaWD40-517	TraesCS1D01G254400.1	1D	346394076	346400441	6	459	51174.6	6.37	8	A	V
518	TaWD40-518	TraesCS1D01G263900.1	1D	359721681	359725610	6	826	88019.2	5.12	5	I	I
519	TaWD40-519	TraesCS1D01G284700.1	1D	382733196	382743701	5	674	76558.3	5.18	11	G	II
520	TaWD40-520	TraesCS1D01G342000.1	1D	431818949	431824016	11	882	97122.3	6.09	6	C	V
521	TaWD40-521	TraesCS1D01G353400.1	1D	439068254	439072411	6	404	43996.1	4.9	14	A	II
522	TaWD40-522	TraesCS1D01G363000.1	1D	444897905	444908596	5	395	42929.2	4.39	10	A	V
523	TaWD40-523	TraesCS1D01G371100.1	1D	449460725	449469239	5	321	35197.7	6.55	8	A	V
524	TaWD40-524	TraesCS1D01G385000.1	1D	458484092	458486683	7	336	36314.5	6.06	2	A	V
525	TaWD40-525	TraesCS1D01G385600.1	1D	458824434	458829723	4	528	59527.8	9.57	6	K	III
526	TaWD40-526	TraesCS1D01G409800.1	1D	471596836	471604600	3	1017	112542	8.41	14	A	IV
527	TaWD40-527	TraesCS1D01G417600.1	1D	475723391	475731263	7	1273	140427	6.35	7	G	I
528	TaWD40-528	TraesCS1D01G434400.1	1D	483671800	483676104	6	508	54976.1	4.46	15	A	V
529	TaWD40-529	TraesCS1D01G434700.1	1D	483842619	483849188	5	370	41845	5.36	6	A	I
530	TaWD40-530	TraesCS1D01G451700.1	1D	493705293	493710374	8	476	52278.2	8.03	11	F	V
531	TaWD40-531	TraesCS2D01G060600.1	2D	25044189	25047298	6	348	38682.9	8.58	2	A	V
532	TaWD40-532	TraesCS2D01G082900.1	2D	35791721	35801164	5	1114	120661	5.32	23	A	III
533	TaWD40-533	TraesCS2D01G116100.1	2D	64597245	64601888	3	396	41954.8	7.71	3	A	III
534	TaWD40-534	TraesCS2D01G119500.1	2D	68856813	68858690	3	383	40830.2	6.61	3	A	III
535	TaWD40-535	TraesCS2D01G129200.1	2D	75001878	75005339	8	397	42814.7	4.37	10	A	V
536	TaWD40-536	TraesCS2D01G135000.1	2D	79418614	79426654	6	1136	122807	4.99	21	K	II
537	TaWD40-537	TraesCS2D01G168500.2	2D	112541596	112543346	3	353	38146	6.82	6	A	IV
538	TaWD40-538	TraesCS2D01G182600.1	2D	126982767	126984701	7	543	59976.5	6.02	1	A	V
539	TaWD40-539	TraesCS2D01G185900.1	2D	130982801	130986973	7	436	47312.4	5.76	12	F	I
540	TaWD40-540	TraesCS2D01G193800.1	2D	138803211	138807778	5	343	37752.1	7.65	8	A	III
541	TaWD40-541	TraesCS2D01G204900.1	2D	156824830	156827982	7	362	39053.2	8.62	1	A	V
542	TaWD40-542	TraesCS2D01G232500.1	2D	205614218	205618300	2	501	54738.9	7.95	11	A	III
543	TaWD40-543	TraesCS2D01G235100.1	2D	220344323	220369735	8	557	62432	5.69	13	B	V
544	TaWD40-544	TraesCS2D01G257400.1	2D	313215791	313226510	7	755	82451.6	5.37	21	K	I
545	TaWD40-545	TraesCS2D01G262200.1	2D	318546802	318554385	3	506	54884.9	8.92	9	A	III
546	TaWD40-546	TraesCS2D01G296300.1	2D	378723456	378726284	6	685	75518.4	8.41	6	A	V
547	TaWD40-547	TraesCS2D01G317700.1	2D	407216053	407221069	2	593	64535.4	6.52	10	C	III
548	TaWD40-548	TraesCS2D01G338900.1	2D	432079742	432081070	6	443	45783.6	9.56	0	A	I
549	TaWD40-549	TraesCS2D01G360300.1	2D	462204363	462205870	5	356	39390	5.02	1	A	II
550	TaWD40-550	TraesCS2D01G369700.2	2D	473714931	473719784	6	788	86781.3	7.32	6	A	V
551	TaWD40-551	TraesCS2D01G399400.1	2D	512169249	512171836	7	693	75745.3	6.17	5	A	V
552	TaWD40-552	TraesCS2D01G401000.1	2D	515817501	515826765	4	1024	113043	7.53	23	K	III
553	TaWD40-553	TraesCS2D01G408200.1	2D	523138771	523158434	3	3046	330474	5.77	30	H	IV
554	TaWD40-554	TraesCS2D01G410100.1	2D	524575792	524580091	5	458	50208.7	8.52	3	A	III
555	TaWD40-555	TraesCS2D01G438800.1	2D	548080572	548082447	6	488	53485.1	8.8	4	A	II
556	TaWD40-556	TraesCS2D01G446600.2	2D	556925382	556931560	11	888	96977.4	6.17	13	C	V
557	TaWD40-557	TraesCS2D01G463700.1	2D	569254822	569256579	6	588	65097	8.51	0	K	IV
558	TaWD40-558	TraesCS2D01G464300.1	2D	569948289	569952914	5	779	87230.3	8.86	12	G	II
559	TaWD40-559	TraesCS2D01G490600.1	2D	589496454	589497407	6	318	33980.4	5.49	0	A	V
560	TaWD40-560	TraesCS2D01G561900.1	2D	634051855	634059626	6	926	100406	8.58	17	A	V
561	TaWD40-561	TraesCS2D01G562800.1	2D	634428129	634433968	6	830	89716.5	6.7	6	A	V
562	TaWD40-562	TraesCS3D01G022600.1	3D	7230582	7242134	7	669	76077.2	6.35	12	G	II
563	TaWD40-563	TraesCS3D01G031900.1	3D	11747403	11752024	10	611	66013.2	6.05	5	A	V
564	TaWD40-564	TraesCS3D01G054200.1	3D	22281274	22284968	5	571	62969.9	8.32	10	I	III
565	TaWD40-565	TraesCS3D01G080500.1	3D	40500766	40514427	6	870	98069.3	6.18	14	G	II
566	TaWD40-566	TraesCS3D01G095500.1	3D	48442477	48444831	3	418	46396	8.01	3	A	III
567	TaWD40-567	TraesCS3D01G111400.1	3D	64770497	64771382	1	192	19788.7	10.99	1	A	I
568	TaWD40-568	TraesCS3D01G113400.1	3D	67471171	67484522	5	482	53247.2	8.5	7	A	IV
569	TaWD40-569	TraesCS3D01G124800.1	3D	82791066	82801753	7	884	96895.3	6.16	17	B	I
570	TaWD40-570	TraesCS3D01G137900.1	3D	96395801	96399177	6	384	41058.1	7.48	10	A	III
571	TaWD40-571	TraesCS3D01G145000.1	3D	108571320	108572237	6	306	33336.3	5.65	0	A	V
572	TaWD40-572	TraesCS3D01G162400.1	3D	132917089	132927236	6	1379	148185	6	10	K	II
573	TaWD40-573	TraesCS3D01G163800.1	3D	135043637	135045154	6	506	53602.6	7.09	0	A	I
574	TaWD40-574	TraesCS3D01G168100.1	3D	142481568	142490034	6	453	52023.1	9.5	16	K	III
575	TaWD40-575	TraesCS3D01G179800.1	3D	161707587	161717075	11	1131	124974	6.83	24	B	V
576	TaWD40-576	TraesCS3D01G181100.1	3D	163122433	163127422	7	480	52527.9	9.11	16	A	V
577	TaWD40-577	TraesCS3D01G200300.1	3D	230761825	230784476	7	518	58383.7	6.61	14	B	I
578	TaWD40-578	TraesCS3D01G203900.1	3D	254097489	254119188	10	2452	267310	6.24	15	A	I
579	TaWD40-579	TraesCS3D01G210700.5	3D	279901774	279934386	8	1161	128786	6.17	30	K	II
580	TaWD40-580	TraesCS3D01G217100.1	3D	294731820	294737641	6	504	55898.6	6	13	A	II
581	TaWD40-581	TraesCS3D01G219500.1	3D	298585844	298600449	7	876	95976.9	6.65	17	B	I
582	TaWD40-582	TraesCS3D01G224200.1	3D	305628210	305633137	5	346	37788.6	8.62	10	A	III
583	TaWD40-583	TraesCS3D01G229700.1	3D	313263848	313281253	5	324	35361.9	4.9	7	A	IV
584	TaWD40-584	TraesCS3D01G234700.1	3D	324305134	324319849	7	916	100571	6.36	17	B	I
585	TaWD40-585	TraesCS3D01G235100.2	3D	324763850	324781385	4	603	66300	4.96	11	C	III
586	TaWD40-586	TraesCS3D01G237000.1	3D	327727277	327742914	3	1396	149203	6.72	21	D	II
587	TaWD40-587	TraesCS3D01G251300.1	3D	352110457	352117379	6	456	50316	5.92	14	E	I
588	TaWD40-588	TraesCS3D01G252500.1	3D	353140925	353149713	2	332	36801.8	9.07	2	A	III
589	TaWD40-589	TraesCS3D01G264000.1	3D	365905336	365907011	7	333	36164.6	5.97	1	A	V
590	TaWD40-590	TraesCS3D01G284500.2	3D	393655507	393660683	7	771	85307.8	5.46	6	G	I
591	TaWD40-591	TraesCS3D01G311000.2	3D	425155286	425158690	6	487	52685.4	9.02	10	A	IV
592	TaWD40-592	TraesCS3D01G313800.1	3D	427803032	427810218	6	829	90797.5	8.28	16	A	V
593	TaWD40-593	TraesCS3D01G318200.1	3D	432030263	432034292	3	817	88429.6	6.3	6	J	III
594	TaWD40-594	TraesCS3D01G338000.1	3D	450874987	450885209	5	405	43421.1	6.86	12	A	IV
595	TaWD40-595	TraesCS3D01G364100.1	3D	477900895	477903567	6	453	50631.8	8.39	8	A	III
596	TaWD40-596	TraesCS3D01G364200.4	3D	477904838	477913599	3	1153	124790	8.62	13	A	IV
597	TaWD40-597	TraesCS3D01G371800.1	3D	485063390	485067385	1	362	39186.2	5.4	12	A	V
598	TaWD40-598	TraesCS3D01G373900.1	3D	487375898	487377258	6	318	35233.3	5.93	1	A	I
599	TaWD40-599	TraesCS3D01G428600.1	3D	542992279	542996001	5	485	52596.8	4.4	15	A	V
600	TaWD40-600	TraesCS3D01G436900.1	3D	548544218	548563731	6	689	78597.4	5.96	13	G	II
601	TaWD40-601	TraesCS3D01G437100.1	3D	548563188	548569316	7	729	82506.4	5.56	13	G	II
602	TaWD40-602	TraesCS3D01G480400.1	3D	579129751	579131037	7	429	45072.9	9.07	0	A	I
603	TaWD40-603	TraesCS3D01G533000.1	3D	608775165	608778288	7	484	51936.4	9.49	8	A	II
604	TaWD40-604	TraesCS4D01G008400.1	4D	4128933	4133919	7	996	109174	6.86	11	K	V
605	TaWD40-605	TraesCS4D01G017800.1	4D	7836788	7841716	7	381	41716.9	7.13	5	A	II
606	TaWD40-606	TraesCS4D01G023600.1	4D	10254979	10257683	6	317	35285.7	6.16	9	A	V
607	TaWD40-607	TraesCS4D01G034500.1	4D	15768990	15772059	7	523	56101.9	9	14	A	II
608	TaWD40-608	TraesCS4D01G045800.1	4D	21516626	21521423	7	1218	136500	6.61	2	D	II
609	TaWD40-609	TraesCS4D01G056800.1	4D	32016108	32022016	7	321	34429.8	6.14	1	A	V
610	TaWD40-610	TraesCS4D01G064400.1	4D	39852446	39857359	6	807	87464.4	8.4	10	A	IV
611	TaWD40-611	TraesCS4D01G067700.1	4D	43068952	43071968	6	426	46320.9	4.57	12	A	III
612	TaWD40-612	TraesCS4D01G069800.1	4D	44978234	44983349	4	532	59742.1	9.61	6	K	III
613	TaWD40-613	TraesCS4D01G071000.1	4D	46176971	46178425	7	485	51238.4	8.11	0	A	I
614	TaWD40-614	TraesCS4D01G071100.1	4D	46185958	46187385	7	476	50266.1	6.43	0	A	I
615	TaWD40-615	TraesCS4D01G074000.1	4D	48594952	48598903	4	332	36712.7	6.54	9	A	V
616	TaWD40-616	TraesCS4D01G089000.1	4D	64542625	64547434	6	504	56474.5	6.58	10	A	II
617	TaWD40-617	TraesCS4D01G089300.1	4D	64707170	64719591	6	756	85854.5	6.45	12	G	II
618	TaWD40-618	TraesCS4D01G091200.1	4D	66287043	66296102	5	563	59820.5	6.99	10	A	III
619	TaWD40-619	TraesCS4D01G093800.1	4D	69249268	69258038	6	473	52060.8	9.1	8	K	IV
620	TaWD40-620	TraesCS4D01G095600.1	4D	71292276	71295328	6	880	95473.2	9.04	4	A	V
621	TaWD40-621	TraesCS4D01G126000.1	4D	110083399	110087414	5	483	52861.2	5.18	12	E	I
622	TaWD40-622	TraesCS4D01G145700.1	4D	134635551	134637957	7	323	33662	5.78	1	A	V
623	TaWD40-623	TraesCS4D01G149800.1	4D	161258617	161264311	6	327	36196.9	6.46	6	A	V
624	TaWD40-624	TraesCS4D01G152300.1	4D	182067207	182070702	3	391	41602.3	5.26	9	A	IV
625	TaWD40-625	TraesCS4D01G154600.1	4D	204732531	204734237	7	498	55762.9	7.06	1	A	V
626	TaWD40-626	TraesCS4D01G160600.1	4D	236934451	236939976	7	510	56533.4	5.53	4	A	V
627	TaWD40-627	TraesCS4D01G185600.2	4D	323548331	323568149	7	640	71604.3	8.27	13	A	V
628	TaWD40-628	TraesCS4D01G189300.1	4D	329005018	329010100	4	622	67167.7	6.72	11	C	III
629	TaWD40-629	TraesCS4D01G197900.1	4D	343415149	343418426	7	475	52870.3	6.15	4	A	V
630	TaWD40-630	TraesCS4D01G212100.1	4D	365172564	365177809	3	439	49048.6	5.59	8	A	IV
631	TaWD40-631	TraesCS4D01G221200.1	4D	378274240	378282268	11	1135	125082	6.68	24	B	V
632	TaWD40-632	TraesCS4D01G245500.2	4D	414151321	414158117	6	346	37755.2	7.65	8	A	III
633	TaWD40-633	TraesCS4D01G254200.2	4D	423377976	423381701	4	589	63959.9	4.76	3	A	II
634	TaWD40-634	TraesCS4D01G301600.1	4D	469603256	469611180	7	753	83797.1	5.76	18	A	V
635	TaWD40-635	TraesCS4D01G308400.1	4D	476312672	476313991	6	440	46381.5	8.62	0	A	I
636	TaWD40-636	TraesCS4D01G337200.1	4D	494822675	494828227	7	532	57860.5	6.04	16	K	V
637	TaWD40-637	TraesCS4D01G341200.1	4D	498032307	498035847	7	513	54685.2	9.29	9	A	II
638	TaWD40-638	TraesCS4D01G352900.1	4D	503805010	503808822	7	754	81917.3	5.82	6	A	V
639	TaWD40-639	TraesCS4D01G363900.1	4D	509184942	509189717	7	1219	135963	6.54	2	D	II
640	TaWD40-640	TraesCS5D01G020400.1	5D	12977489	12990825	7	1645	183154	7.21	22	B	V
641	TaWD40-641	TraesCS5D01G029800.1	5D	27614599	27622907	3	906	99543.6	5.84	16	A	II
642	TaWD40-642	TraesCS5D01G041900.1	5D	42041579	42043223	4	322	33637.2	7.06	1	A	I
643	TaWD40-643	TraesCS5D01G051600.1	5D	49475221	49479438	6	519	57125.2	6.19	6	A	V
644	TaWD40-644	TraesCS5D01G060600.1	5D	57390713	57396956	6	810	87580.8	6.49	15	A	III
645	TaWD40-645	TraesCS5D01G074900.1	5D	74145064	74146416	7	451	48069	9.49	0	A	I
646	TaWD40-646	TraesCS5D01G088400.1	5D	94339552	94343660	7	598	66411.2	6.21	3	B	V
647	TaWD40-647	TraesCS5D01G124900.1	5D	190496343	190499588	6	866	92983.3	8.66	7	A	V
648	TaWD40-648	TraesCS5D01G127600.1	5D	198240774	198250299	5	568	60156	7.26	10	A	III
649	TaWD40-649	TraesCS5D01G131000.1	5D	207775707	207782632	7	752	81857.1	6.39	16	K	II
650	TaWD40-650	TraesCS5D01G143600.2	5D	229353848	229364028	6	1364	149711	5.99	22	K	IV
651	TaWD40-651	TraesCS5D01G152200.1	5D	241265218	241269922	5	443	47990.3	5.6	13	A	II
652	TaWD40-652	TraesCS5D01G171100.1	5D	268478149	268483504	6	1011	108730	6.28	11	K	III
653	TaWD40-653	TraesCS5D01G176100.1	5D	276285542	276293496	6	776	83085.7	6.59	9	A	III
654	TaWD40-654	TraesCS5D01G182700.1	5D	284101788	284109365	6	337	37559.4	6.67	10	A	V
655	TaWD40-655	TraesCS5D01G193100.1	5D	297307265	297311583	6	477	52389.4	8.98	4	A	II
656	TaWD40-656	TraesCS5D01G198200.1	5D	301113329	301117148	4	385	40952.1	5.32	11	A	IV
657	TaWD40-657	TraesCS5D01G201800.1	5D	306184083	306189149	7	341	36927.4	5.45	6	A	V
658	TaWD40-658	TraesCS5D01G280600.1	5D	381979225	381981003	6	469	51342.5	7.68	4	A	II
659	TaWD40-659	TraesCS5D01G300900.2	5D	398106730	398115253	7	712	78658.3	8.88	17	A	V
660	TaWD40-660	TraesCS5D01G307900.2	5D	404759692	404762481	4	440	48265.6	8.23	3	A	III
661	TaWD40-661	TraesCS5D01G324200.1	5D	416070776	416077856	6	654	72889.4	6.31	18	K	II
662	TaWD40-662	TraesCS5D01G337800.1	5D	426296827	426301957	5	405	44133.2	4.83	4	E	I
663	TaWD40-663	TraesCS5D01G370000.1	5D	445102564	445109835	4	695	78841.1	5.38	16	K	V
664	TaWD40-664	TraesCS5D01G376600.1	5D	449031174	449040732	12	1316	148462	5.52	22	G	II
665	TaWD40-665	TraesCS5D01G385600.1	5D	454808255	454812270	6	429	48321.8	4.76	5	E	I
666	TaWD40-666	TraesCS5D01G385800.1	5D	455607000	455609552	4	224	25322.5	4.67	4	A	I
667	TaWD40-667	TraesCS5D01G389000.1	5D	458454014	458455441	7	476	50817.8	8.28	0	A	I
668	TaWD40-668	TraesCS5D01G392900.1	5D	461068843	461085246	4	3576	397209	5.54	18	H	II
669	TaWD40-669	TraesCS5D01G394200.1	5D	462087315	462089808	7	517	56305.8	6.58	3	K	I
670	TaWD40-670	TraesCS5D01G394500.1	5D	462453903	462457861	4	429	45917.2	5.71	9	A	III
671	TaWD40-671	TraesCS5D01G402200.1	5D	467778002	467782226	6	418	45479.3	8.08	12	A	I
672	TaWD40-672	TraesCS5D01G406300.1	5D	472227268	472232167	6	323	35265.7	6.25	8	A	III
673	TaWD40-673	TraesCS5D01G446500.1	5D	496908610	496910262	4	551	61163.9	7.21	0	A	III
674	TaWD40-674	TraesCS5D01G453600.1	5D	501028743	501031934	5	368	40312.5	7.54	9	A	IV
675	TaWD40-675	TraesCS5D01G502400.1	5D	529828046	529839106	6	467	53432.2	8.4	7	A	II
676	TaWD40-676	TraesCS5D01G539100.3	5D	550922620	550952663	6	804	90724.6	5.52	12	G	II
677	TaWD40-677	TraesCS5D01G545100.1	5D	554467487	554472596	5	542	59858.8	9.52	6	A	V
678	TaWD40-678	TraesCS5D01G548800.1	5D	556227093	556233624	4	754	81733.7	6.74	14	A	III
679	TaWD40-679	TraesCS5D01G560700.1	5D	561683342	561689888	\	777	85347.9	7.15	16	B	I
680	TaWD40-680	TraesCS5D01G567300.1	5D	565137400	565141777	5	450	47352	8.86	9	A	I
681	TaWD40-681	TraesCS6D01G045000.1	6D	20253905	20255131	6	409	42740.1	5.71	0	A	I
682	TaWD40-682	TraesCS6D01G076200.1	6D	40542057	40554460	2	1919	211726	5.32	17	I	III
683	TaWD40-683	TraesCS6D01G082100.4	6D	47622627	47626447	6	820	92406.6	6.15	10	K	V
684	TaWD40-684	TraesCS6D01G126400.1	6D	90107550	90134520	5	3237	361422	6.08	38	H	II
685	TaWD40-685	TraesCS6D01G165800.1	6D	145760399	145769411	6	916	103402	4.83	21	D	II
686	TaWD40-686	TraesCS6D01G178300.2	6D	186539338	186548213	6	507	56601.9	5.84	13	A	II
687	TaWD40-687	TraesCS6D01G190200.1	6D	262992753	263009402	4	478	53180.6	5.91	17	A	III
688	TaWD40-688	TraesCS6D01G217900.1	6D	307877579	307882848	6	787	86553.1	6.06	6	A	V
689	TaWD40-689	TraesCS6D01G229300.1	6D	320693395	320715374	3	2849	312418	5.5	29	H	IV
690	TaWD40-690	TraesCS6D01G232000.1	6D	325726581	325730428	7	301	33162.2	6.82	7	A	V
691	TaWD40-691	TraesCS6D01G238400.3	6D	338795519	338808625	7	433	46649.9	7.88	8	I	I
692	TaWD40-692	TraesCS6D01G246000.1	6D	348083493	348085587	6	476	51883.2	6.95	4	A	II
693	TaWD40-693	TraesCS6D01G264800.1	6D	373419749	373426423	3	446	50398.7	5.17	8	A	IV
694	TaWD40-694	TraesCS6D01G265000.1	6D	374105882	374109413	2	444	50165.3	5.09	8	A	IV
695	TaWD40-695	TraesCS6D01G266500.2	6D	376076803	376084895	3	1322	143772	5.62	13	A	III
696	TaWD40-696	TraesCS6D01G305800.1	6D	414475353	414480754	7	700	77636.5	6.3	12	I	I
697	TaWD40-697	TraesCS6D01G327000.1	6D	431924301	431931809	2	775	86437.3	5.11	18	A	II
698	TaWD40-698	TraesCS6D01G335900.1	6D	436887570	436890836	3	374	41025.5	8.54	10	A	III
699	TaWD40-699	TraesCS6D01G343100.1	6D	441906959	441915143	5	1437	159340	6.97	11	G	IV
700	TaWD40-700	TraesCS6D01G368200.1	6D	455558791	455567066	7	804	88057.3	6.29	15	B	I
701	TaWD40-701	TraesCS6D01G368300.1	6D	455568588	455577156	6	352	38943.7	5.89	7	A	I
702	TaWD40-702	TraesCS6D01G377800.1	6D	460468695	460474237	5	376	41726.4	8.03	14	A	II
703	TaWD40-703	TraesCS6D01G406100.1	6D	472803768	472806050	2	460	52355.1	4.92	8	A	V
704	TaWD40-704	TraesCS7D01G001500.1	7D	1260287	1265015	4	404	43460.4	4.96	7	A	III
705	TaWD40-705	TraesCS7D01G039300.1	7D	19963934	19975699	6	840	95014.8	6.03	13	G	II
706	TaWD40-706	TraesCS7D01G054600.1	7D	29291390	29297490	3	765	84599.8	8.53	15	A	III
707	TaWD40-707	TraesCS7D01G062000.1	7D	33471797	33480044	5	406	43197.7	7.16	12	A	IV
708	TaWD40-708	TraesCS7D01G083900.1	7D	50722104	50730461	6	909	102374	4.85	21	D	II
709	TaWD40-709	TraesCS7D01G084500.1	7D	51684330	51688652	6	456	49755.6	6.67	13	A	I
710	TaWD40-710	TraesCS7D01G132200.1	7D	83650386	83657970	3	460	50900.7	5.47	8	A	IV
711	TaWD40-711	TraesCS7D01G196700.1	7D	153310435	153314664	7	498	52820	8.7	3	A	I
712	TaWD40-712	TraesCS7D01G221700.1	7D	182802743	182811504	3	1283	139508	5.87	14	A	III
713	TaWD40-713	TraesCS7D01G222700.1	7D	184096964	184101807	4	448	50582.6	4.66	8	A	IV
714	TaWD40-714	TraesCS7D01G238100.1	7D	203361278	203364062	2	438	49044.5	5.19	8	A	IV
715	TaWD40-715	TraesCS7D01G261200.1	7D	236824087	236836126	7	757	82010.4	8.44	19	A	I
716	TaWD40-716	TraesCS7D01G276000.1	7D	264677038	264680647	6	352	39588.3	5.52	12	A	I
717	TaWD40-717	TraesCS7D01G277600.1	7D	266392505	266396995	4	649	72657.3	6.31	12	K	III
718	TaWD40-718	TraesCS7D01G290100.1	7D	339000996	339016600	3	445	50655.5	4.8	8	A	IV
719	TaWD40-719	TraesCS7D01G293500.1	7D	363552161	363560446	11	1139	125360	6.79	24	B	V
720	TaWD40-720	TraesCS7D01G305100.1	7D	386659608	386664411	6	486	53782.2	8.69	13	A	I
721	TaWD40-721	TraesCS7D01G307300.1	7D	389187559	389191576	7	598	66179	6.01	3	B	V
722	TaWD40-722	TraesCS7D01G319800.1	7D	409458025	409462637	5	500	54364.8	6.79	12	A	V
723	TaWD40-723	TraesCS7D01G332300.1	7D	423694133	423703712	4	1644	182841	6.08	16	H	IV
724	TaWD40-724	TraesCS7D01G337300.1	7D	430115504	430135130	6	1451	156284	6.38	7	A	IV
725	TaWD40-725	TraesCS7D01G350400.1	7D	451155835	451160873	7	345	37191.6	5.77	6	A	V
726	TaWD40-726	TraesCS7D01G354300.1	7D	458196148	458200541	5	372	40307.8	5.99	6	A	IV
727	TaWD40-727	TraesCS7D01G364000.1	7D	468511570	468519398	6	523	58489.1	5.57	13	A	II
728	TaWD40-728	TraesCS7D01G435400.1	7D	554578746	554583487	7	351	38280.3	4.8	9	A	V
729	TaWD40-729	TraesCS7D01G435500.1	7D	554586410	554590336	7	350	38231.3	4.73	9	A	V
730	TaWD40-730	TraesCS7D01G443200.1	7D	562815416	562819004	5	371	40762.8	5.95	9	A	IV
731	TaWD40-731	TraesCS7D01G447300.1	7D	567710300	567740783	4	3197	359490	6.13	38	H	II
732	TaWD40-732	TraesCS7D01G453800.1	7D	573433643	573437035	4	387	40975.7	5.37	9	A	IV
733	TaWD40-733	TraesCS7D01G486800.1	7D	596897632	596898672	7	347	38450.5	7.68	0	A	V
734	TaWD40-734	TraesCS7D01G496500.1	7D	603359373	603375960	6	652	72640.1	6.19	18	K	II
735	TaWD40-735	TraesCS7D01G500800.1	7D	606961398	606967029	11	883	96482.6	6.25	13	C	V
736	TaWD40-736	TraesCS7D01G507400.1	7D	611594472	611601777	10	907	101407	6.93	17	C	III
737	TaWD40-737	TraesCS7D01G521800.1	7D	618873923	618875539	6	539	58392.2	9.48	0	C	III
738	TaWD40-738	TraesCS7D01G527000.1	7D	622164414	622175915	4	1329	149640	5.37	18	G	II
739	TaWD40-739	TraesCS7D01G528700.1	7D	623541444	623543844	7	491	53806.8	4.27	4	A	V
740	TaWD40-740	TraesCS7D01G528800.1	7D	623553331	623556660	7	460	51536.1	4.77	4	A	V
741	TaWD40-741	TraesCS7D01G531000.1	7D	625463569	625470687	7	758	85682.1	5.52	13	G	II
742	TaWD40-742	TraesCS7D01G545800.1	7D	632801773	632818282	10	1318	149737	6.13	22	G	II
743	TaWD40-743	TraesCS7D01G554800.1	7D	638422766	638429920	5	596	66804.4	8.3	10	A	II
