# Supplementary material for: Genome-wide identification and analysis of WD40 proteins in wheat (Triticum aestivum L.)
Source: BMC Genomics. 2018 Nov 6;19:803. doi: 10.1186/s12864-018-5157-0 (PMC6219084; doi:10.1186/s12864-018-5157-0)
Supplement: Supplementary file 1 — Table S1. Characteristic features of 743 TaWD40s. Table S2. KaKs ratios of tandemly duplicated TaWD40s. Table S3. KaKs ratios of segmentally duplicated TaWD40s. Table S4. Syntenic relationships of WD40s between wheat and rice. Table S5. Homologous WD40s among wheat, rice, and Arabidopsis. Table S6. The expression levels of TaWD40s for spatial and temporal expression profiles analysis. Table S7. Significantly and differentially expressed TaWD40s under biotic and abiotic stresses. Table S8. Primers used for qRT-PCR. Table S9. Amino acid sequences of 743 TaWD40s. Table S10. Coding sequences of 743 TaWD40s. Table S11. Corresponding table for homologous TaWD40s located on 21 wheat chromosomes. Table S12. Functional annotation of TaWD40s from IWGSC RefSeqv1.0. (ZIP 1478 kb) [file 12864_2018_5157_MOESM1_ESM.zip › Table S10. Coding sequences of 743 TaWD40s.xls]

## Sheet: Sheet1
Table S10. Coding sequences of 743 TaWD40s
No.	Gene name	Coding sequence	ORF(bp)
1	TaWD40-1	ATGGCAACTCTAACCAGCCTTGCCTCAAACCCGAATCCAAACAAGTCATTCGAGGTCCTGCCTAATCCGGGTGACTCCCTCTCAAGCCTCAGTTTTAGCCCGAAAAGCAATCTTCTGGTGGCAACTTCCTGGGATAACCAGGTGAGGTGTTGGGAGATAGGTAATGGTAACAGTCAGCCAAAGGCATCCATATCACATGATCAGCCAGTGCTCTGCTCAGCCTGGAAAGATGATGGGACTACTGTCTTCTCTGGAGGGTGTGATAAACAGGTCAAAATGTGGCCTCTGCTGTCTGGTGGGCAGGCTCAGACGGTTGCAATGCATGATGCACCTGTCAAGGAGGTCTCTTGGATTTCTCAGATGAATCTTCTTGTCTCGGGAAGCTGGGACAAGACGCTA…	1032
2	TaWD40-2	ATGCTGCCTCATAAGATAGAGACTGGCCACCAAGATGTGGTGCATGACATCGCAATGGATTACTACGGGAAGCGTATTGCCACTGCCTCCTCTGATAACACAATCAAGATCATTGGCGTAAGTGGCACCTCGCACCAGCAACTTGCTACTTTGAGCGGACACGAGGGCCCAGTCTGGCAAATCGCATGGGCTCATCCCAAGTATGGTTCAATGCTTGCATCCTGCAGCTATGATGGTCGGGTCATCATATGGAAAGAAGGGAGTAAGCCCGATGAGTGGGCACAGGCACACACTTTCAATGAGCACAAGTCTTCTGTCAATTCCATTGCTTGGGCGCCTCACGAGCTCGGCCTATGCTTGGCTTGCGGTTCATCTGATGGGAACATTTCTGTCTTCATG…	918
3	TaWD40-3	ATGTGCTCCAAACGGAAGACGTGTCATGGAGGACCATCTCAACAAGAGCAAGGCAGTCCTGCAATTGCTAATGAAGTGTTTGTCATTGATGAGGAGGTTTCCCATCTTACTAGGCTTAAATCAGAGCCAAGTGAGAGAACTCGTGCATGCCTTCATGCTGGCAAGAGCCATATCTCTACATTCAAGCTGTTGTCATCAAGAGAATCCAATCGCTCAGGATTTGGTAGATTCTCTTCAGCCGATTGCTCTTATGCTCTTCGCAAACACCTACCAGTAAGAGGCCCGTGGTGCGTTGATAGCATGGACTGCGCAGCATACATCTCACAATTCTCTTCGGATGGTTCTCTACTAATTGCTGGGTTTCGGGGAGGCCGTATCAGATTCTATAACGCTGACAAA…	1413
4	TaWD40-4	ATGGCGGCGGCAGGGAGACTGCGGGGACGGCGGCGGACAAAGGAGGTGGAGCGCGAGCCCGAGCCGTTCACCATCGAGGAGGAGGTGTCCCACCTCACCCGGGTCCGGTCGGAGCCGTGCCCCGGCACCCGCGCCGCCATCCATGGCGCCAAGCGGAAGAGGGGCCTCTCGGCTTTCGAGATGGTGTCGTCGAGGGAGTCCGGTCGCTCCGGGGGCGGCGGGTTCTGTTCGGCCGACCGCGCCTATGCCGCCGGAAAGCACCTCCCGTCGGAAGGGCCGTGGTGCGTCGAAGACATGGATAGCGAGGCCTATGTCTCGCAGTTCTCCAGCGATGGCTCGATGCTCGTTGCCGGGTTTAGGGGAAGCCGCATCAGAGTTTACGATGTCGATAAAGGGTGG…	1416
5	TaWD40-5	ATGGCGGAAGACGGTCTCAACGACTACGAGCGCCTTCGCCAGGAGAACATCCGGCGCAACCAAGAAAAGCTTGCCCCCATCCGCCGCAAGGCCGACGAGCTCTCCGCCCCCATCCGGCTCGCTAAACCTAAGCGACCGTATCAGGTCAGGCCCAAGGCCCCGACGGGCCCCGTCCGCTCCTCCGGCCGCGCCCGCGGCATCGCTCCCGACAACCTGCCCCCGGATCTCAGCCTCACACCCTCGCTCGCCTCCTCCATCCTCGGGGGCGGGGCTGGGACCAATGTTCGTGCGGCGGACGACTTCAATGCTGGGAGGGGCATGGTGCTGATGCGCGCACACGTGAGAAACGTGGTGCCCTGTAGCATAGAGTCGATGCGGGTCCTCCCGCTCGCCGACCAG…	1008
6	TaWD40-6	ATGCCGCCGGCGGCCGGGGAGCTCGCCGGAGCTGGCGGGGGAGTGGAGGCGGAGAGGGTCTTCATTGGCGCCGGGTGCAACCGTGTTGTGAACAACGTCTCGTGGGGCGCCTGTGGTCTCGTCGCCTTCGGCGCCCAGAACGCCGTCGCCCTTTTCTCCCCTTCGAGAGGGGAGATCGTGACGACACTCCCAGGGCACAAGGCGGCGGTGAACTGCACGCTGTGGCTGCCGACCAAGAAGGATGTACTCCAAGTTCGAAGCAGGGAGACACACTATCTGTTGTCCGGAAGTTCTGATGGTGCTATTATGGCGTGGAAGATTGGTTCTGGAATAGGCAAGTGGTCTCATGTTTTGCAACTACCAGCCATGCATAAGAAAGGCGTGACCTGTCTTGCTGGA…	2511
7	TaWD40-7	ATGACATCGCAGGTATCCCCGTCACAAGGCGCAGGTGGCAGCGACGTCGAGGACGAGGATGTTGAGCTGTTCTCGGTTAATTGGAACCAGGACCATAGTTGCTTCAGTGCTGCCACAGCCAATGGCCTCAGGATGTTTAGTTGCAAACCATTCAAGGAGCAATTAAGGAGGATTCAGGAGGACGGAGGATTTCGAATTGTCGAGATGCTGTTCCGCACCAACATATTTGGCCTTGTGGGTCAGGGAGCCGACAAGCAGTATCAACAAAACAAACTCACCATCTGGGATGATTGCCGTAACGTTCTCATTGGTGACTTCTCATTCAAGTCCAACATCCGAGCTGTCAAATTGTCCAAGGACTATTTTGTGGTTGCTCTCGAGCACGAGATACATGTTTAC…	1158
8	TaWD40-8	ATGGCGGACGGCGGCGAGATGGACGAGGAGGCGATGATGCGCGCCTTCTTCCCGACCTCATTTGGCAAGGCGCCCACCCGCCCCAGCGCCGCCTCCCACTCCTCCACCCTCCGCAAGCCCCAAAACCCTAGCTCCAACCCCTCCACCTCTGCCGCCGCCGAGGAGGACGATGTCGGTGGCGCCGTTGTCGGACCCCCTAGGCCGCCCAAGGAATTGGCTCCTATCCAGGAGGATGACGAGGAGGGTGGCGGTCTGATTGGGCCGCCTCGGCCGCCACAGCGGCCGTCTGCGCACGCGGAGGTGGAGGACGAGGACGGCAGCATGGTTGGGCCGCCTCGGCCGCCACCGTCGAAGGAGGGGGATGAGGATGACGAGGACGACGACGACGAGGATGACGAC…	1884
9	TaWD40-9	ATGGACCAGCCCGAGAGCTCTCTCCCCCATGCCGCGGTCCAGAAGGGGCAGACCCCACGCCACGAGGAGCTCGTGCGGCTCATCGCGCAGTCGCTCTACTCCCTCGGTTACCGGAAGGCGGCAGCCACGCTCGAGGCGGAGTCCGGTGTGCCACTGTACCCCCCGGAGCACGACCGTCTGCTGCTCGACGTAATGTCCGGCCGGTGGGACGCGTGCGCGGCCACTATTGACTCTCTTACCGGCATTACCGAGAGGAACCGTGCGGTTGCCGAGTTTTTGGTGTGGAGAGGGCACTTCCTGGAGCTGCTGGGCACTGGGGACGCTGGTCTACGCCTTGCAACGGAGGTGCTCTCGCGTCGGATCGCCCCTCTTGCCATCGACAGAAGATGTGTGCACTGG…	1575
10	TaWD40-10	ATGATCTGTGCAATCTCCGGCGAGGTGCCGGATGAGCCGGTGGTATCAAAGAGGTCGGGGCTCCTCTTTGAGCGGCGGCTCATCGAGCGCTACATTGAGGACCATGGAAAGTGTCCAGTTACGAAGGAGGAACTCTCCATGGACGACATCGTGCTGGTGAAGACCAACAAGGTCGTGAGGCCCAGGCCTCTGCAGGCTGCAAGCATTCCCGGACTCCTTGGAATCTTTCAAAACGAGTGGGATGCTCTTATGCTTTCTAATTTTGCTTTGGAGCAGCAGCTTCACACAGCAAGACAAGAACTTAGTCATGCGTTATACCAGCATGATGCTGCCTGCCGTGTTATAGCCAGATTAAAGAAGGAAAGAGATGAGTCTAGAGCACTTTTGGCTCTAGCTGAG…	1599
11	TaWD40-11	ATGGAGAATGTGCAGTATGCCGAAGAACTCGTGAGGGAGTTTCTTGTGTTCAGGGGTTTCACGAACACGCTGCAAGCTTACGAGGCAGAACTGTCCACCGAGATCGGCAGGAACTTTGAATGTTTCACTTCACCTGCGGACACGGTACTCTACACGGCGCTTCTTAAACTGGAGCAGTCAGTATTACGTTATTATGTTGTCAATGCCTTGAAATCTGGAAGGCAAGAAAAAGTTATTGAATTCTTTAGCGTAGGCGGCAGTCATCTGATGCAAAAGCGTGAAGATTGGATAGCATGGTTTGCTATACCATATATTAAGAACCCAAGCTTGGATCCACAGTTCCGTATGTATTTTTCCAAAGAATGGTCAGATACTTTGGTTCTTTCATTTCGGAACTTC…	1788
12	TaWD40-12	ATGGCCACCAAGCGCGCGTACAAGCTCCAGGAGTTTGTAGCGCATGCTTCGGATGTCACTTGTGCCAAGTTTGGGAAGCGAACATCAAGAACTTTCATCACTGGTGGGGAGGATCAGAAGGTCAATCTTTGGGCTGTAGGGAAACCTAGTGCTGTCCTGAGCCTCTCAGGCCATACAAGTCCAGTTGAGTCACTGAGCTTTGATTCCTCTGAGGTTATGATAGGTGCCGGAGCAGCAACCGGAACAATAAAAATATGGGATATCAAGGAAGCAAAAGTTGTTCGAACTTTCACTGGGCATAGATCAAATTGCGCCTCTCTTGATTCCCACCCTTTTGGAGAATTTTTTGCGTCTGGGTCTTCAGATACAAACATGAAAATATGGGACATGCGGAAGAAG…	2445
13	TaWD40-13	ATGCGCCACCCATGGAAGCACCCCACCGCGCGCCACGGCGCCGCCGAGCTCTGCTTCCGCGAGGTCGGCGACCTCCTCCCCCGCCGCTTCGCTCGCCGCGCCGCCGCCTCCGAGGAGCTTGTAATGCGCCTCCAGATTCATAGGAAGCTCAACAAGCACACAGGATGCGTGAACACGGTGGGCTTCAATGCCGCTGGTGACACCCTCATATCTGGGTCAGATGATCAGAGGGTAATGCTGTGGGATTGGGACACTGGTGCAGTTAAAATGCAGTTCCATTCGGGCCATGGCGATAATGTGTTCCAAGCACGGTTCATGCCTTACACGAATGATCGCACCATTGTCACCTGCGCTGCTGATGGCGAGGTGAGAGTTGCCAAGATCCAGGATGGCCGGGAT…	1461
14	TaWD40-14	ATGGAGTTCACGGAGGCGTACAAGCAGACgGGCCCGTGCTGCTTCTCTCCCGACGCCCGCTTCCTCGCCGTCGCCTGCGACTACCGCCTCGTGGTCCGCGACGTCGTCACCCTCAAGGTGGTGCAGTTGTTTTCATGTGTAGACAAGATAAACTTTTTGGAGTGGGCACCAGATTCAGAATACATTCTATGTGGACTTTACAAGCGGCCAATGGTGCAGGCTTGGTCGCTGAGCCAGCCTGACTGGACCTGTAAGATTGATGAAGGATCTGCAGGGATTGCTTATGCTCGCTGGAGTCCTGACAGTCGTCATATACTCACTACATCAGAGTTCCAACTCCGTTTGACTGTATGGTCTCTTGTAAATACTGCCTGCGTTCATGTACAGTGGCCAAAGCAT…	1413
15	TaWD40-15	ATGCTCGAGGAGGCCCAGTCCGACTCGCCGGTTTCATTCTACTCGCATCTTGATTCTAGCGAAGCAAGCGACAGCGAGGCAGCTCTACATGACAAAGGGAGGTCAGCAAAGATTATGCCTATTGATGCAGATTTCTTGTCAAGTAAACTCCATGAAAGATCATGCCACAACAAGAGTCTAACATGGTGCACTTCTCCTGAGAATGCAATGATATATGCTCCTGAATCTCCACTTTACACTGTCGATGACGCTGAGATGCAACCAAACAACTTGCAATTAAGCAGATCACAAGGCTCACCGAACAATCTGTCAACTTCAGTCTTCGATCTGCACAATGCAGACTCATACGCTGTGTCCAACTATTTTAACAAGGATGACATTTCTCCACAATGCACACCC…	3042
16	TaWD40-16	ATGGTATTGGGCTTCGCCGGCGCCGGAGGCGGCGATCGCGGATGGGCGGTCTCCGGGGAGGAGGTGTTGCAGGAGCAGGAGGAGCGCGGGGGGATGAAGCAGGGGAAGGGGGGGAGGAATGGGCTGCTGCCGAGCTCGCTGCGGATCATATCGTCCTGCCTCAAGACGGTCTCGTCCAACGCCGGCTCCGTCGCCTCCACGGTGCGCTCCGCCGGGGCCTCCGTCGCCGCCTCCATCGCCCCCCAGGCCGAGGACGAGAAGGACCAGGTTTTGTGGGCTGGATTTGACAAATTAGAGCTTCGTGCGTCATCTTTCAAGCATGTTCTGCTCGTTGGCTACTCTAACGGGTTTCAAGTGCTTGATGTTGAGGATGCTGCAAATGTTTGTGAATTGGTCTCA…	3153
17	TaWD40-17	ATGGGTTATGGCATGAGTAGGCTACAGGGATCCAGTGAGCCTGAAGGGCAGAATAGTGATGGATCTAGTTCAGTCGAAGTGAATAATGATTTCTCAAAATTACATAATGATATTTTCCATATGACTCGACTAAGATCAGGACCTAGTGAAAGCATCCGCAAGTCCATGGATAGAGTCTCAGTAACTAGGTTGTTACGTGGAAGGGAAGTTAATTCTTCAGGAAATGGAAAGTTCTCTCCGGTTGATCGTGCATTCGTTCTTGGTCATTATCTTCCAGTGGATGGTCCTGAGACGGTGGATACGATGGATTCACGAGCTTATGTTTCACAGTTTTCTGCCGATGGTTCTCTTTTTGTTGCTGGTTTTCAGGGAAGCCACATAAGAATATATGATGTCGAT…	1377
18	TaWD40-18	ATGGCGAGCGCCGCGCCGCCGCCGCCAGACGCGGAGCCGCCCGAGTGCCCGGTGTGCCTCTCCCCCTTCGACGACTCCTCCGTCGTGCCGCGCGTCCTCCCGTGCGGCCACTCCCTCTGCGGCTCCTGCATCTCCTCCCTCCCGCCGGCCTCCGCGTCGGCCGCGGCCTCGTCCCTCCGCTGCCCGCTCTGCTCCCAGTGCGTCCCCTTCTCCCGGGCCCTCGGCCCCTCCTCCCTCCCCAAGAACCTCGCCCTCCTCTCACTCCTCCCCTCCCTCCCCAACCCTTCCCCGCCCCGCACCGCCGGCGCCGCCTCCGCGGCTCGACCCCTCCCTCTCCCGCTCCACGCCGCCCAcTCGCGCCTCCTCGCCCGCTTCCGACACGCCATCCTCCCCGAGTCC…	2472
19	TaWD40-19	ATGAACTACCGCTTCCAGAACCTCCTGGGCGCGCCGTACCGCGGCGGCGACGCCGTCTTCGCGGGGGACTCCTCCGTGCTCCTCTCGGCGGTGGGGAACCGCGTCGCGACCACCGACCTCGCCGCCTCCTCCTCCCTCACCCTCCCCTTCGAGTCCTCCGCCAACATCGCCCGCCTCGCCACCTCCCCCTCGGGCGACTTCCTCCTCGCCTGCGACGAGAAGGGCCGCGCGCTCTACGCCAACCTCCGCCGCCGCGCCGTCCTACACCGCGTCTCCTTCAAGGCCGCCCCCTCCGCAATCCGCTTCAGCCCCGACGGCCAGCTCATCGCCGTCGCCGTCGGGAAGCTCGTCCAGATCTGGCGCTCGCCCTCCTTCCGCAAGGAGTTCTTCCCCTTCCAC…	2646
20	TaWD40-20	ATGGAGGCCCTCCACGAGGAGACGCCCTTCGACCTCTCCTTCCACCCCTCCGCGCCCCTCGTCGCCACCTCCCTCATCACCGGCGAGCTCCACATGTTCCGCTACGCCGACGGTTTGCCGCTGGAGAGGTACTCACGGTTGTTCGTGGCAAAACCTCACAAGGACTCTTGTAGGGCTGTTCGTTTTGTGGACTCAGGAACTGCGATTCTGACAGGATCTGCTGATATGTCGATTGTCGCTTCTGATGTGGAAACAGGCAAAGTCATTGCCCGTTTGGATAATGCACATGATGACGCCATAAACCGCCTTGTGTGTCTTACTGAAACTACAGTTGCTTCAGGCGATGATGACGGTTACATTAAGGTGTGGGATACTCGGCAACGATCTTGCTGCAACACT…	1212
21	TaWD40-21	ATGTGGGATGCGGACACCGATGCCTTTGTGAATACATTTGCTGGCCACAGTAACACAGTGACATGTGGTGATTTTACACCTGATGGTGAGCTTATTTGTAGCGGATCAGATGATGCAACACTAAGGATATGGGACCGTGAAAGTGCACACTGCAGCCATGTTGTTGGAGGTCATGGTTTTCATACTCAAGGACTGACATGTTTAGCTATTACATGGGACTCCCAATCAATTGTTACTGGCTCTCAGGATAGTTCTGTGCACATCGTGAGCATAAAATCAGGCCAGGTTGTCGGTGCATTAGTTGGCCACACTAACTCCGTCGAGTGCATTGGCATCTCACCGAGGTACAACTGGGTGGCTACAGGGAGCATTGATCAGACTCTCATCATCTGGGACCTC…	663
22	TaWD40-22	ATGGCGGCCACGCTGTCGCAGCTGGACGACGGCATCGTCCGCAGCATGGCCATCGGCGCGGTCTTCACCGACTACGCCGGGAAGATAAGCTGCCTCGACTTCCACCGCAAGGAGGACCTCCTCGTCACCTCCAGCGAGGACGACTCCATTCGCCTCTACAACACCACCAGCGCCACGTTGTCGAAGACAACTTATCATAAAAAACATGGTGCTGACCGTGTCTGTTTTACTCATCATCCGAGTTCCATATTATGTTCATCAAGATACAATGTGGAGTCAGGAGAATCACTTCGTTACCTGTCATTGTATGACAACCGTTGCTTGAGATATTTCAAAGGACACAAAGACAGGGTTGTTTCACTATGTATGTCACCTGTCAATGATAGCTTTATGTCGGGG…	963
23	TaWD40-23	ATGGCGAACATGCAGGAGTCGCTCGGCCTGGTGGGCACGATGCGCGGCCACAACGACGTGGTGACGGCGATCGCCGCGCCGATCGACAACTCGCCCTACATCGTGTCCGGCTCCCGCGACAAGTCGCTGCTGGTCTGGGACCTCACCAACCCGGTCCAGTCCCTCGGCGACGGCACCGTCGGCACCGACTACGCCGTGCCCTTCCGCCGCCTCACCGGCCACGGCCACTTCGTCCAGGACGTGGTCATCAGCTCCGACGGCCAGTTCGCGCTCTCGGGCTCCTGGGACGGCGAGCTCCGCCTCTGGGACCTCTCCACCGGCCTCACCACCCGCCGCTTCGTCGGCCACTCCAAGGACGTCATCTCGGTCGCCTTCTCCGTCGACAACCGCCAGATCGTC…	1008
24	TaWD40-24	ATGGCCGCGCCGCCACTCCGGCCGGAGGCGGAAGAGGGCGGCAAGGGCGCCGAGGTCTGCCTGTTCGACCAGTCGCAGGAGGATTTCTCCAGGGCGGTACGCGCCATCTCGGAGCTCGCCACCGGCGACCCCCAGCCGGGGTTCCCTGACGCCGAAGTAGAAAGGCTCGCCTCCTCAGTGACGTTCCTCAGAGAATGGAGGCATTTCTCTTATGAGCCAAAAGGTGTGAGTTTCGTTTACGGCGCTGGACCAGCTTCATCCGCAGATGACACACCTGAGATAACCTTACCACAGTTCTCATCTGCATCTTTTCCTCAGGTCACACACTTGGAAGGTGGGAGGGATAAGAATACAGACAGTTCTGATTTCATTTTGTTCGCTGGGGGAAGTGTTTGGTCG…	3066
25	TaWD40-25	ATGATCTCCGCCATGTCCTGGGTCCCCAGGGGCGCCGCCAAGAGCGTCCCCATCGAGGCGGAGCCGCCCACCAAGGAGGAGATCGAGGAGGCCATGAAGAAAATCGCCCTCGGCAGAGAGGCCGGGAGCGACGCCGACGACGCGGACGGGGACGAGGACGACGACGCCGTGATGGAGGTCGACGGCGCCGAGGACGAGGAGGTCGACGAGGTCGCCCAGGCCAAGGCCGCCGCCAAGGCGCTCGGGACCAAGAGCAGCTCGGGCTCGGCCGCCGTCGGCGACGTTTCCGACGGGCTCGCCGAGCTCAACATGGACGCCTACGACGAGGAGGAGGATGGGCTCGAGCTTTTCAGCACCGGGTTGGGGGACTTGTACTACAAAAGCAACGAAGAGGACCCC…	1527
26	TaWD40-26	ATGGACGCCGCCGGCGGCAACGGAAGCAGCAGCAGCGTGATGTGCCAGCTGGTGAGCGCGGAGGGGGAGCAGCTGGGCGCGGCGCTCTACCTGCCGCACAACGTCGGACCGCCGCAGCTCCAGGACATCGTCAACCAACTACTACACAACGAGGACAAGCTGCCCTACGCCTTCTACGTCGGCGACGAGGAGCTCTCCGTCCAGCTCGGCGCCTTCATGCAACGCAACAACGCCACCGCGGAGGTCACCCTGCGCATCGTCTACCAGCCGCAGGCCGTCTTCCGCATCAGGCCCGTCAACCGATGCTCAGCCACAATCGCAGGCCACACCGAGGCTGTATTGGCCGTTTCTTTCAGCCCCGACGGGAGATGCTTGGCTAGTGGTTCAGGCGACACCACT…	1428
27	TaWD40-27	ATGGATCTCCTCTCCGCCGCCTACGGCGCCACCTCCGACGACGACGCCGACGCCGCCCCGCCTCCCAGCTGGTCCGCCACGGCCCTCCCCTCGGTCGCCCCGCCTCCCCCGAAGCGGCCGCGGTGGGAATCTCCCCCGTACCCTGGGTACCCACCACCACCTCCCCTCCCCTCCCCGCGACCGGCCCCACCCCAAGCCGCGCCGCCGCCACTGGCTGGCAGAAGGTACGTCTCCAAGAGGGAGCGCGCCCTCCTGGCGGCATCCCAGCCTCCCGTGGGCTCCGCGGCACTGCTTCCTCCGCCGGTGGCGCCGGAGTTCGACTCCCCAGTTGTTGGATCTTTTGCTGATTCAAATATTCGAGCTGATGTTTTGCATTCTTTACGGTGCCAACCAAAGCCT…	1347
28	TaWD40-28	ATGTTCGCGAAGCGCTTCCTGCAGAAGAAGCTGCACCAGGGAGGAGGGGGAGAAAAAGGAGGAGGCGGTGGAGGAGGAGGAGGGGCGGCCGGCGATGTGGCCCAGCTGGACGCGCAGATCGCGCTCCACTACGGCGTCCCCTACGCCGCCTCCGTCATGGCGTTCGACCCCGTGCAGCGGCTCCTCGCCGTCGGGACGCTGGATGGGAGGATAAAAATCTTTGGAGGTGATAATATCGAAGGCATCCTCATATCGCCAAAGAGTATGCCATACAAGTATCTTCAGTTTATACAAAACCAGGGGCTACTAATTGCAGTTTCTAATGAGAATGAAATCCAGGTGTGGAATCTTGAATTCAGGCAGCTATTTCATTCTTCCCAGTGGGACACCAATATAACT…	3357
29	TaWD40-29	ATGGCGCCTTCGTCGTCGTTCCCCGCGGCCACCGCCGAAGCCGACTCCCCGATCGTCCAAGTCGCCTTCAGCAGCGGCGCCTCCCACTTCGTCGCGTCCACGGCCACCGGGTTCCACGTCTTCTCCTGCGACGACGACAAGGTCGAGCGCGTCCACTACAAGTCCGACGCCGTCGCCTCGCCCGGCGTCGTGGTGACCTCCACCGAGCTGCTAACGCGGTCGCGCGTGGCCGTTGTGACCCGGACGACAGGCGCCGTCAAGGGCGCGGCCGAGCACCACGCGATCTACTTCTGGGACGAGGAGAGCGGGGAGGCGAAGCAGATAGCCATCGGCTCGGCCAGCACCCCCGACCTCGGCCCCGTGGGCGGGCTCCGCCTTCTCGGGGACCACGTGCTCGTC…	1215
30	TaWD40-30	ATGAGTATCTCAGGCGAGGTCCCCGACGAAGGCTCTGACGGCGAGGAGGTCTTCATCGACGAGCAGGACATCATCCAGGAGATACACCTTGACGAGGAAGATCTCCCCGACCATGACGATGATGACGAGGACGATGAGGAAGACCAAGAGATGGATGAGGTCTTTGCTGCTGCGTGCAGTCCTGTAGATGCATCACTTGTTGTCTCTGGTGGTAAAGATGACAGAGGGTTTCTTTGGAGGATTGGATCTGAACAGGATTTTCAGGAGCTGACTGGACATGGAGACACGGTGTGCACTGTCGCTTTTAGTTCAGATGGGAAATTGGTGGCTTGTGGAAGTATGGATGGACAGATAAATGTATGGGATACAGCTACACGGACACTTCAGGGAACGCTTGAG…	1149
31	TaWD40-31	ATGGCGTGCATCAAGAGCGCGCAGCGCGCGGCGCTGACGGCGCTCGCGCCGGAGGCGCCCTACCTCGCCGCCGGCACCATGAGCGGCGCCGTCGACATGCAATTCTCCGCGTCGGCCAACATCGAGATCTTCAGCCTCGACTTCCAGTCCGACTCCCCCGACCTGCCCCTCCTCGCCGCGGCCCCCTCCCCCGACCGCTTCAACCGCCTCTGCTGGTCCCGCCCGGGCGCCGCCGACGGCGACTCCTTCTCCCTCGGCCTCCTCGCCGGCGGCCTCAGCGACGGCTCCGTCGCCGTCTGGAACCCGCTCAGCATGATCAGCTCCGAGGGGCAAGCGGAGGACGTCATGGTCGCGCAGCTCGAGAAGCACAACGGGGCGGTCACTGGATTGGAGTTTAGC…	3408
32	TaWD40-32	ATGGCCGTGTACTTGAACGACGATTTGGAAGACCTGCAAGACGACCACTTCGACTCCGACGGGTTTGGCTTCTCCGGCGGCCGCGACGGCCATCCCTCAAGCCCGAATAAGCATAAGAATGATACATCAGCCGTGCAGTACAGAAATGGAAAAGACATGCAAGGGATACCATGGGAGAGGTTAAAATACAGTAGAGATCAGTATCGCAAGATGAGGCTGGAGCATTACAAGAATTATGAGAACCTCGCGAGGTCACACCAGGGGTTTGATATGGAGTGCAAACAAGTGGAGACAAATGACAGGTTCTATGATTTCTGCTTCAACACACGACTTGTCAAGCCAACGATAGTGCATTTTCAGCTAAGGAATCTTGTGTGGGCCACATCCAAGCATGATGTT…	1299
33	TaWD40-33	ATGCCACCGTCCACCTCCACCTATCCACAGATCGCCGCTACCACCACCGCCGCCGCCGCCTCGCAGCTCAAAACCCTAGTCTTCGTTCCCAAACCCCGGCTAGCGTCCATGGAGAACCCCAGGCCCCTACCCCCTGCCATCACCCCTCCCATGGCCCCCCTCCCCGTCCACCCACCCATCgCCCCCGTCCCCGTCCCCGTCCCACCCCGCGCCCCCGCCTCCACATCCGCCGCTGCCGGAGGCGGGGACGATGACGAGGTCGGCTACGAGGTCTCCGACGACCACCGCGCCGCGCGGGAGCGCCACGAGCGCGCCGTGCAGGAGCTCCTGCAGCGCCGGCGCGCCTACGCCATGGCCGTGCCCACCAACGACTCCGCCGTGCGCGCGCGCCTCCGCCGC…	1662
34	TaWD40-34	ATGGACGCCGACACGTCGCGCCAGGTGCGCGTGCGCTTCGTCACGAAGCTGCCGCCTCCGCTCCGCGCGCCGCCCACCGCCATCGCGGTCCCCGCCGAGCTCTCCCGCATGGGCCTCTCCGAGATCGTCAACAGCCTCCTCCTCTCCGCCGAGCCGGACCACCAGGCGCAGCCCTTCGACTTCATCGTGGATGGCGAGCTCGTGCGGATGCCGCTCCATCAGTTCCTGCTCGCCAAGGGCATCTCGGCGGAGCGGGTGCTTGAGCTCGAGTACATAAAGGCCGTGGCGCCGAGGAAGCAGGAGCCACCATTGCCACACGATGACTGGGTTAGCGCGGTTGATGGGTCCAACCCAAGCTTCATATTAACAGGTTGCTATGATGGTCTTGCAAGAATATGG…	1308
35	TaWD40-35	ATGAGCGCGCCCGCCACCGGCCAGCCGCCGGTCGACGCTGGCGGCGGCCGCATCGGGTTGGGCAGGGAGCTGGGGCACCCGCCGAGGGACGGCGTCTCCAGCCTCCGCTTCTCGAAGCACAGCAACCGCCTCCTCGTCTCCTCATGGGAGAAGGCGGTGCGGCTCCTGGACGTCGATGCCACCAACGCGCTGGTGGGCGCGTTCGCGCACAAGACGCCCGTGCTGGACTGCTGCTTCCACGATAACGACTCCTCGGCGTTCAGCGCCTCGAGCGACCACGTCGTGCGGAGGCTGTCCTTTAGTGCCAAAAGTAGTTATCGCTTGGGAACCCACGATGGTCCAGTTCGCTGTGTGGAGTACTCCTATACCACAGGTCAAGTAATCACTGGAAGCTGGGAT…	1041
36	TaWD40-36	ATGTCTTCGGCGACGCAGCAGCAGCCGCCACCGGCGGCGCCGCCGTACCGGCCATACCGGCAGGTGCGCGCGGCGACCCCGCACGCCCGCGCCATCTCCTGCGTGCGCTTCTCCCCCTGCGGGCGCCTCCTAGCGACGGCCTCCCTCGACGGCACGGTCGCCCTCCTCTCCCCGTCCTCGCTCGCCGTCATCGCCAACCTGCGCGGCCACACGCAGGGCGTCTCCGACCTGTCCTGGAGCACGGACTCGAATTACCTCTGCTCCGCGTCCGACGACCGCACCCTCCGCATCTGGGACATCCGCTCCATCCTCCCCGGCCCCAAGCCCGCCGACCCCAACGCCGATCGCTGCATCCGCGTGCTCAAGGGCCACACCAACTTCGTCTTCAGTGCCAACTTC…	996
37	TaWD40-37	ATGGTCCACCGCGCCGGCGCCGTCGTCGACCGGCAGTGGAGGAGCAGCGGCGGCCAACGGCAGATCGGCGTGTCATGGGAGCAGACACGGCGGCTGTCACGGGCAGAGCAGAGCGAAGTTGGCATGGCGGCTAGGCGGCTGTCCGGACTGGATCCCGCCATCACCACCAGCCCGCCTCGTTTGTCCGTGTCCATCTCGGCGAAACCAAGGGTCTGCCTCGTGTCCTGCGAGGTGACACTCCACCGCCACCGCTCTGCTGCTTCCGCCCTACACTTCGCTCCCTCCGGTGCCATCCTCACCTCCGACAAAAAGGACCTCTTGGACGTCATTGCACATGCTGGCCTCTTCCGACCCCGTGGCCACCGTGATCAGGTAATTGATTTTGTGTTCCTGGATTCG…	462
38	TaWD40-38	ATGGGAGCGATAACCTCGGCGGAGCTCAACTTCCTCGTCTTCCGCTACCTACAGGAGTCCGGTTTTGTTCATGCTGCATTTACTTTAGGGTATGAAGCAGGGATACATAAAGGTGGGATAGATGGAAATATTGTCCCTCCTGGTGCTCTTATCACTATCGTGCAGAAAGGCCTCCAGTACATAGAATTAGAAGCAAATACTGATGAAAATGATCAAGAAGTTGAGAAGGATTTTGCTCTTCTGGAACCTCTTGAAATCATCACAAAAGATGTTGAAGAGTTGCAACAGATTGTGAAGAAGAGGAAAAGGGGGAGGCTTCAAATTGATTGTGACAAGGACAAGGGGAAAGCGAAAGAGTGCATCGAGGAGCATGAACATCGTCTTGGTGGTGAACGGGAG…	1671
39	TaWD40-39	ATGCCGCGGATCACTTCGGTGGAGAGCCCCGGCTGCCCGCCGCTCCGCGCCATCACCACCGACATCCTCGGCCTCATCAAAGTCGTCGAGGCCCGCGCTAGACCGGCGGGCGTCGCCAAGGTCGTCGAGACGTGGGGCGAACCCGACGCCTCCAGGGCCATCCTCGTCGCTTCACTCGCCGACCGAGCCGTCGACCCCGTTTTGGCTGTGGCAAGGAAGAACGGTGTGGTTGAGTTGCTGAATCCATTGAATGGTGATGCTCTGGCTGTTGTCAAGTCCTCTAGGACAGACCAAACTGTCGGAGCTGTGGAAAATGATCCCCTAGTCGCCCTGCACCTCTTCAGAAAACATGCACCGGACTTAACCACGTTAGGTACATTTCTTGCTTGTACGGAGAAG…	1521
40	TaWD40-40	ATGCCGCCCAAAGAGCTGCCTGGGTTCTACTACGACCCGGACAAGAACCGCTACTTTCCCACCAAGGGCCGCATCCCCGGCGCCGCCAACCGCCCTCCTCGCCCTCCGCCGCCGCCCGCTGAGCCCTCGCCTCCTCCCACAGAACGCAGGAAAAGGGCGAGGCAGTCCGAGCTGCTGCATGCCAGAGAGATGTACGGCGGTGGTGTGATATTCTCCAAGAACAACAAGTCCACCTTCAAGCAGCAGTGCCAGTACACACAGGCGTCGCAGCCCATGGTTTGGAAGTACCAAGGCACAACCTTAGTGGCTGATAAGGCACTGGAGGAACTGCACGCCATGGTTCAGACACCGAGTGGGCTGCGTGAGTCCAAGCTATTAGCGACCGGCAGCACGAATGGT…	1518
41	TaWD40-41	ATGGCCGAGTACCACCTCAGCGCGCAGCTCCACGGCCACGAGGATGATGTTCGTGGGATCTGTATCTGTGGTGATGTGGGGGTCGCAACATCGTCAAGAGATAAAACGGTGAGATTCTGGATGCAGGACCCGGAAAAGAAGCGCGAATATGTCCTCTCAAAAACACTTGTAGGACATTCCAGTTTTGTTGGCCCGATGGTTTGGGCCCCACCTTCTGATCGCTTTCCGGAAGGAGCGATTGTTTCTGGTGGCATGGATACGCTAGTATTGCTATGGAATTTGCATACAGGAGAAGTTGTTGGAACAATGAGGGGTCACACCTCACAGGTGACTGGTCTTGCTATCGACGACAACGGTGACATTATATCTTCATCGATGGATTGTACTTTAAGAAGGTGG…	2265
42	TaWD40-42	ATGCCAAGATCCAACTCAGACAGGGATGATATCTTCTTTGATGCATTTGATGATATTAGTTCAGCAAGGGAGCCTTCATCATCAGATGATTGTAGTACGAGTGGCGAAGGATTGGCGCCAAGGGAATTTGAGTACGACATTTGGGCAAACGAGCCAATGAGTGTTAAAGAAAGGCGGCAAAGATTCCTGGAGGGAATGGGATTAGATGACTTAGGTTCCACTAAAGTGGATCTTCCTCAATGTCAGGCAGAGATAACAAGTGCTGACACTGGTGCTGACTTGCAGGAAAGGACTGTTATGAGCGACGTCTCTTCTTTGGGTTCATCTATACCTGAGAATGAATCAGCATTTGATGCCGCCTGCTGCATTAGGGATCTGGATAGTGGAAAGAGATATGTA…	2055
43	TaWD40-43	ATGAAGCTTCTCCCGCGCCTCTGCATGGCCACCAGCAGCGCCGCCGCCGCGGGCGACAGCGACGCCAGCAGCAACAAGCTCGCCTCGGTCGCCTCCACCTCCTCCTCCACCGTCTCAACCTCCTCCTCCGCCGCCGCGGCCGCGGTCTCCGAGGCGTCCTCCTCCACGTCCCTCCCTTCGCTCTCCACCGCCACGTCGAATGCCGCCTCCTTCGCCCACGTCGCCACGCTCCTCCCTCCGCCCACGGCGGCGTCGGCGGCAGCGGCCGTCGCGGTGGTGGACGTCTCCCGCGGCTTCGTCGTCGCCAGGCCGGCGTCCGTCGCCCTTCACGACCTCGGCACCCTCGAGCCGACGTCCACCTCCGACCCGGGCCACGACACCGCGACCGCCGGCTCGGTC…	1332
44	TaWD40-44	ATGGACGTGGGGTCCTGCCACCTCGGCGGCAACGCCGACGCGGTGGAGTTCTGCCCGCACCGCCCCTTCCGCCACGTCCTGGCGGCCGCCACGTACACGCTGCAGGAGCAGGCGGGGGAGGAGCAGCAGCAGCAGCAGGACCGCGCGGGCACCGTGTCGCTCTTCTCCGTCGACGCCGGCGCGGAGGACGAGTCCCGACGGCTCCGGCTGCTCCACACCGTGGAGACCGCCGGCGTCTTCGACATGAAGTGGAGCCCTACGGCGCCGCTGCTCGCGCAGGCCGACGCCCACGGCCGCCTCGTGCTCCGGCGCCTGGAGCATGAAGACGGCTCGGACGAAGGTGTTGTTCTCACAGACGTGGTTGCTGGAAACATTTCTTCATCAATGTGCTTGTATGTG…	1065
45	TaWD40-45	ATGAGCGGCGGCGAGGAGGAGGAGGACGAGGACGAGGAGGTGTTCTACGAGTCGCGGGACCGGGTCCTCTCCTCCTCCGGCTCCTCCACCTCCGCCTCCGACGACGATGACCACGCGCAGCAGCAGCAGCGACGCCGACGGGACGCCTACCCGCCTGCGGCGGCCGCGGCTGCGCTGGACCTGTGGACGTCGCAGCCGGCGCCCGTGCAGGAGCGCCGCAGGAGGCTCCTCCAGACGATGGGGCTCGCCGGGGACCCCTCCCTCGCGCGCCTCGAGATGGGCCGATCGGTCTCCTACGACAGGCCCGTCCGCCCGCCCATGCTCTCGCCCATGCCCCGATCCAGATCGGACGGCGCCGTGCCGGCCAAGCCGCCGCGAGGGGGCCGGGCCTCGTCGGGC…	2358
46	TaWD40-46	ATGGAGTCGTGCCAGTTAGCGCGGGAGAGCTCTAGTAGCGGTAGGGTGGAGGCGGAGGAGGAGGCCTTCTTCGACACGCGCCAGGACCTGCTGCCGTCGCCGGCGCCCAGCCCGGCACCGGCATTGCCGTGGTCGTCCGGCGGCCTCGATGGCCTCGACAGCGTGCGGGACAGGAAGGAGCGCTTCTTCAGAAGCATGGGCCTCGAGTGCGGCCCGAGCCCCAGGCAGGCGGTGGATCCCGCTTGCGCCGCCGGCGAGGTGGAGAAGCAGCAGGAGGAGGCTGTGCCGGAGACCGGGAGGCTGTCGTCGCACTCGGAGGACAACGACTGCTCCATGTCCAGTTGGTCCACGGAGGAGACCACGAGCTATGACGAGGGCGGCGCGTCCGACGACAATTCC…	2070
47	TaWD40-47	ATGTTCGTCAAGAAGCTCGTGGAGAAGGCCTCCAAGAAGCAGCACAGCGGCGGCATCGGCGGGCTGCGCGCCGAGGACGTGAGCCCGCGGCTGGCCTTCCACTACGGCGTCCCCGCCGACGCCGCCCTCCTCGCCTACGACCCCCTCCTCCACGTCCTCGCCGTCGCCACCAGGAATGGGCAGATCAAGCTGCTCGGCCGCGACAACACGCAGGCGCTGCTCCAGTCCCCCTCCCCCATCCGCTCCAAGTTCCTGCAGTTCGCCGATGGCCAAGGGGTTCTCCTGAGCGTCAACACTCAGAACCAGATCGAGGTCTGGGACATCGACACCAAGAGGCTGTGTTATCTGCATCCCTTTGAGAAGCAAATAACCGCGTTCACAGTGCTGCAGAAGAGTTTC…	3072
48	TaWD40-48	ATGGCCGAGGACGCCCACGAGATGCGCGATTCCTCGCAGCCGCCTCCGGAGCAGGGCCCGTCCGTTCCGCTCGCCGGCGAGGCGGGTGCCGAGGCGGCGCCGTCGAGCCCGGGGACGAGCGCGGCCACGCCAGCGTCGCCGCCGGCGCCTCGGGAGCAGGGCTCCGTGCAGCAGTTCGCCGCGGTTTCGCTCAGCGAGGAGGTGGGCGTCGAGGAGGTGGTGTCGAGTCAGGAGACGAGCACGGGCACGTCGGCGCCGCTCCCGACGCCCCGACAGCAGGGCTCTGAGGCGGAGCAGTTCGCGGCGGTTCCGCTCACGGAGGAGGTGGTTGCGGAGGAGGGGGTGTCGAGTCAGGAGACCACCACTGAAACGCCGGCGCCTCCCTCGGTGCCTCAGGAG…	9234
49	TaWD40-49	ATGGCGTCGCGGCAGGCCGCCGGCCTCACCGACTACGAGCGGCTCCGCGAGGAGAACATCCGCCGCAACGAGGCCATCCTCGCCTCCCTCCGCCGCAAGGCCGACGAGCTCTCGGCGGCCATCAAGTCCTCGTCCAAACGAGGACAAGGGCGCCCCAGCAATCAGCCCCGCAAGAAGCCCGCCGCCAAGACAAGCCCCGGCGAGCTCCGCCGCTCCCTCCGGCTCTCCCAGCTCCCCCCCTCCCACTCCCCGGACGCCGAGCCCACGCCCGGGCCCCCTCCGGTGCCCCGCAGCACCAGCTTCTCCTCCTCGCTCGCGTCCTCCATCATCGAGTCCGCCTCGCTCGCGCCGCCTGCCAGGGCTCGGGCGGACGGTTTCGATGCCGGGAAGGAGCTCGTG…	1377
50	TaWD40-50	ATGGACGCAGGTTCCGACATGATGTCGCCGGAGAAGAGCGGCAGGCGGGGCGCGCGGCCGCCGCTCCGGGAGGCCGGGTTGACGCCCTCCATGCCGCCGCTCCACGAGCCCGGCTCCAGGCCCAGGCCCTACATGCCGTCCCTCTGCTCCACGCCCCGCAACCCTGCCGTCAAGTGCTATGGCGACAGGTTCATCCCCGACAGGTCGGCGATGGACATGGACATGGCGCACTACCTGCTGACGGAGCCGAGGAAGGACAGGAAGAACGGGGCGACGCCGTCGCCGGCCAAGGAGGCGTACCGGAAGCTGCTGGCCGAGAAGCTGCTCAACAACTGCACCAGGATCCTCGCCTTCCGCAACAAGCCGCCGGAGCCTGACAACAGCATCCTCACGGAGCTC…	1464
51	TaWD40-51	ATGGCTCTGTCTCAGGGGCCCAAGAAGAACTACCGCTGCGACCGCTCGCTGCAGCAGTTCTATACGGGCGGGCCGTTCGCCGTCGGGCGCGCCCCCCGCGGCGAAGGCGAGGGAGAGGGCGAGGGCGACGCCGAGGCGTTCTTCGCGTGCGCCTGCGGCAGCGAGCTGCGCGTGGTGTCGGCCGCCGACGCCTCCGTCATAGGGGAGCCCATCGACGGCGACTCCGAGGCCGTCACGGGAATCGCTCTCTCCCCCGACTCCCGCCTCCTCTTCGCCGCTGGCCACAGCAAGCTTATTAGGGTCTGGGACCTCGCGTCCCGCACCTGCATCCGCAGCTGGAAGGGACATGATGGTCCTGTTATGGCCATGGCATGCCATGCCTCTGGTGGGTTGCTTGCA…	2658
52	TaWD40-52	ATGGACTTTGATTGCAATAAGGCAGGAGAGTCTTCAGCCAAGCATTGTTCTAGCATTTGCAACGAGGGCACACTCATCCAGGCAAACACCTTAATTCATTGTGGAAAGGCTAAAAAGTGGAATAGCCTCAACAAATTCAACAACCCGGAGTCAAGTCATGGATCACTTCCAAGGGTTAATGACCCCAAGGAAGATGGTGAAACAGGAAATGATGCAACTGCCTCTGAGTGTAGCGTTATGTGCTTCACTGATCTGCCGTCTGCATTGGTCTGTGAAGTCCTTGCGCGCCTTGATCCAAAGGGGCTTGGGGTTGTATCTTGTGTCTCCACAGTTCTGCAGACCCTAGCCACAGATCATCAGGGATGGAAGAAATTCTACTGTGAGAGGTGGGGACTTCCA…	1683
53	TaWD40-53	ATGGATCAGGTTTTCTCTATTGATACAGGTCGAGGTCAACAAGGAGAGAAGAAGAGAAAAAACATGTGCAGTGCAAGTGTGTCGCCAAAGCTTATGTCCTTCTATTTATTAGAAAATATTACAAATGGTTTCTCTGAGGACAGGAAGCTTGGTGCTGGTTCGTATGGAAAAGTTTACATGGGAGAGTATGAGGATGGGGAAGCAATTGCTGTGAAGTTGCTCCATTACACCCCAGGACTTGATGATGAGCAATTTGAGAAGGAGTATCGCAACCTTGCAAGCCTCCAACACAATAATATTGTGCGGTTACTTGGCTATGCTCATGAAACTCAGCGAGAATGCTTACCGTATAATGGAAAAATGGTTTTTGCGGAGATGACAAAAAGAGCGCTTTGCTTC…	2157
54	TaWD40-54	ATGTCGTCGAAGAAGATAGAGCTAGACCACAATGACATGGTTCATGATTCTGCCATTGACTACTATGGGAAGCGCCTTGCCACAGCCTCCTCTGACTCCACTGTGAAGATCACCAGCATTGGAGGTGCATCTGCCCCGTCCCAGCTTGTTGCGACCCTCACTGGCCACTATGGTCCTGTGTGGCGTGTCGGATGGGCCCATCCCAAGTATGGTTCCATTCTCGCATCCTGCGGCTATGATGGCCGTGTGATAGTCTGGAAGGAGGCTGCCACTGGGCAATGGTCTCAGCTCCATGTGTTTGACAACCACAAGGCCTCAGTTAACTCCATTGCTTGGGCTCCATATGAACTTGGCCTTTGCCTTGCCTGTGGGTCTTCTGACGGCACCATCTCTGTCATC…	954
55	TaWD40-55	ATGAGGCCTGTTCTCATGAAGGGGCACGAGCGCCCGCTCACGTTCCTCAAGTACAACCGGGACGGCGACCTGCTCTTCTCCTGCGCCAAGGACCACACGCCCACCGTGTGGTACGCCTCCAACGGCGACCGCCTCGGCACCTACCGCGGCCACAACGGCGCGGTGTGGTCCTGCGACGTCTCCCGCCACTCCACGCGCCTCATCACGGGCAGCGCCGACCAGACCGCCAAGCTCTGGGACGTCCAGACGGGGAGGGAGCTCTTCACCTTCAGGTTCGACGCCCCCGCGCGCTCCGTCGACTTCGCCATCGGCGACCACCTGGCCGTCATCACCACCGACAGCTTATGGGGAACATGCCCACCGCGCAGGTCAAGCGCATCGCCGAGGACTTGCAAGACC…	978
56	TaWD40-56	ATGCCGGAGGCGGCGACGCCGGATCCGGCGGTAAGGAATGGGGAGGAGGGGCACGAGGCGGAGGAGGACGAGTTCCACGAGTCGCTGGATCGGATCCTCTCCTCCTCCTGCTCCTCCACCTCCGCCTCCGACGACGACGCCGACCTCCTCCTGCACCGCCACCGCCGCCGCGGGAGCCAGCACCAGCACCAACAACAGCAAGGGGCAGCGGACCCCGCGTACGACGTCTGGATCTCCGAGCCGACGTCCGTCTCGGAGCGGCGACGGGTGCTGCTCAACCGCCTCGGCCTCTCCGCCTCCGGCTCGCTGCAGCCGCCCGCCTCCCCCGGCCGCCGCTCCATCTCAATCTCCTCTCCTCTCTCGCCGCCGCCCCGCTCCCGCTCCCCCTCGCCGCCGCCC…	2481
57	TaWD40-57	ATGACGACCAACACCAAGCGCGCGTACAAGCTCCAGGAGTTTGTGGCGCACTCCTCCAATGTCAACTGCCTCAAGATTGGGAGGAAGACATCGCGAGTCCTTGTCACTGGAGGAGAGGATCATAAGGTTAATCTCTGGGCTATCGGGAAGCCCAATTCGATATCGAGTTTACCGGGGCATACAAGTGCTGTGGAGTCAGTTGCATTTGATTCCACAGAAGTATTTGTGGCTGCAGGAGCAGCCAGTGGCACAGTAAAATTATGGGATCTAGAGGAGGCGAAGATTGTCCGCACGCTTACTGGACATAGATCAAACTGTATGTCAGTTGATTTCCATCCTTTTGGGGAATTCTTTGCCTCTGGGTCTTTGGACACTAATCTGAAGATATGGGATATAAGA…	2778
58	TaWD40-58	ATGGTTAAGGACACTGAATTGATAAATGTCCATCCCCTCCAGCTCCTCTTCTCTTTCCGATCCAACAAGTCTATCTCCTGCCCATTTCATGTAACTAACAACATGGACGATCAGCATGTGTCCGTGAGGTGTGTCCCAAAACACGAGGAGGCAACACCTCACTACTACGATCTGAATCTGCTGGGCGGTACTGTGCCACCAAGGTCCACACACACCTTCGTTGTAACGATGAAACAAGTGGAGCAGCCGCCGGCCAACATGGACGTGCTTGACATAGTCGTTGTACTACAGACTTTCCCAGATAACAGCCGTGGATTTCCTGAGGTGACCCTGAAGGCCGCCTGTGCAACTACGTGTGAGAAGACGACATCTGAGGTCTTACTTCATTATGATTGTTAT…	1368
59	TaWD40-59	ATGGCGCAGCTGCAGGAGACGTACGCGTGCTCGCCGGCGACGGAGCGCGGGCGCGGGATCCTGCTGGCGGGGGACGCCAAGACGGAGACCATCGCCTACTGCTCCGGCCGCAGCGTCATCTTCCGCCGCCTCGACGCGCCGCTCGACGCCTGGGCCTACACGGAGCACGCCTACCCGACCACCGTCGCCCGCTTCTCCCCCAACGGCGAGTGGGTCGCCTCCGCCGACGCCTCCGGCTGCGTCCGCGTCTGGGGCCGCAACGGCGACCGCGCCCTCAAGGCCGAGTTCCGCCCCATCACCGGCCGCGTCGACGACCTGCGATGGTCCCCCGACGGCATGCGCATCGTCGTCTCCGGGGACGGCAAGGGCAAGTCCCTCGTCCGCGCCTTCATGTGGGAC…	1833
60	TaWD40-60	ATGGCCGCCCCCGCCCGCGCCCGCTTCGTCCACAACCGCAGCCGCCGCCGCGCGGCCGACGAGTCCTCCGACGAGCAGCAGGACGCCTCCTCCTCGTCCTCCTCTGACGACGACGGCGGCGACGAGGAAGAGGAGGAGATGGAGGTCGAGGGTTCCGAAGAGGAGGAGGAAGAGGCGGTCGCCGACGAGCCAGCGGCCAGGAAGTCCCCCGCAGCAGCGGGGAGGGGCGGCAGGAAGGGACCGATTACCATCAGCCTCAAGAAAGTCTGCAAGGTGTGCAAGAAGACAGGGCATGAGGCAGGGTTCAAGGGCGCGGTGTACATCGATTGCCCCATGAAGCCTTGCTTCCTATGCAAGATGCCAGGCCATACGACCTTGACTTGCCCACACAGGGTAGCA…	1719
61	TaWD40-61	ATGAGCTCACAAGTCTCCACATCGCGGGGTTTACATCCCCCAGAGAAAATTATGGCATACGAGTCCCCTCCCACATGGCCACTGTCGGTGCCTACGAGCAAGGCTGAGGCAGGTAGCAGCGATGACCAGGAGGTTAGGCTGTTGTCGGTTTCTTGGAATCAGGATTGTGGTTGCTTCGCTGCTGGCACAAGCAATGGCTTCAGAATCTTTAACTGCGACCCTTTTAAGGAGACTTTCAGGAGGGATCTGAAGAGTGGTGGGTTTGGGATAGTTGAGATGCTGTTCCGCTGCAACATCCTTGCTCTTGTAGGTGGCGGCTCCAATATGCATTATCCGCCCAACAAGGTGATGATCTGGGATGATCACCAGAGCCGCTGTATTGGGGAGTTTACCTTCCGC…	1254
62	TaWD40-62	ATGCCGATCTCATCCTCTCTCTCCGCGCGCCTCGGCCCCGGTCCCGCTCCCGCGCCCGCACGGTGGGGCCCTTACGCCCGCCCCTCCGAACCCCGCAGGACCGGCGCCGGAAGCGGCTGCGCCAAGGCCTCCCGCCCGCCCCTCCGCCTCGAACCCGCGACGGAGAGACTCCTCGGGCCCGCGCGGAGGGCTGAATCCCGCGGATCGAGTCGCGGCGCCGCAGCCCCTACACCTGCACGACGGCGGCTTGGAGACCTGAAGAAGTCGGACCCGAAGACTGATCCCAAGCCGGCGGGGACGAATCCAGAGCCGATCCAGGAGCCGCGCGTCGAGGAGAGCCGTGGCTGCGGCGGTTTCGCTTTCCTCTGCGCCCTCGCTGGACACGAGGAGGCTATTACT…	1281
63	TaWD40-63	ATGTCGATGCCGTTACCGGGGCGGACGCTCGTCGACCTCGACGGCGACGCGCTGGCCCACTGCGCGCGCCACCTCGGCGCCCGCGACGTCGCCAGCCTTGCTATGGCCTGCCGCCCGTTGCGCGCCGCCGCCTACTGCGACGCCGTATGGTACCACCTTTACAGGGGGCAATGGCCGTTTCAACAAGTGCCTCGTGGAGCTTTGGGGATTAGAGAACTATACATTCGGAGGCACACTGAAGTACATCAAATGAAATTTGAGGATCCCTTATCATCTATTTATTATCTAGATCCCACGGAGCCGACACCAAGCCATCTAATGCTTGATAGGAATGGTGTTTGGTTCTCTCAAGGGCCAGTAGTCAAAAGATTGAGGCTTGGTCTGGACATGGAATTAGTG…	1446
64	TaWD40-64	ATGGCGCAGGATTCTTGGGACGCAGACAAGATCAGCTTGGATGTGTACATCCATGACTACCTGGTGAAGCGGAACTTGCAGAACACTGCAAAGGCGTTCCAAGCCGAATCCAATCTTTCTCCAGATCCTGTTGCAATTGACGCCCCAGGGGGTTTCCTCTTCGAGTGGTGGTCGGTCTTCTGGGACATCTTCATTTCAAGGACCAACGACAAGCATTCCGATGTTGCTACTTCGTACATTGAGACACAGTCGATTAAAGCTCGAGAGCACCAGTCATCATTGCAGCAACAGCAGCAACATCCTCATTCCCAGCAGTCAGCACAGCAGATCCAAATGCAGCAACTCATGCTACAGAGGCAGCAGCAGGAGCAGCAACAACAGGAGCAGACCCAACAACAG…	2646
65	TaWD40-65	ATGTCCGAGACAGAAACGGCGGCGGCGGCGGCGACGTCGACGGAGCGGAAGCCCCGGCGGCTGCGGGGGCACAAGAAGGGCGCCGTCACCTGCTGCGTAGCGTCCTCCGCCCGCCCGGGCGTCGTCGCGTCCTCCGGCGAGGATGGATGTCTTTGCTGGTTTGATTTGCGCACCAAAGATGTGCTCTTGACCATTGAGGCAGCAAATAAACCTATCTCTTCCATCTGTTTTAAATCAGGAAATGAAGATCATGTGTATGTATCGGCTGGAAATGAAATCTTGTCCTTCGATATTCGTATGGGATCTCAATCAAAGCCACTGGAGACATATAACTACAATAGAGATGAAATCAACCAGATTGCTGTGAGTTCTAAAGGCTATCTTGCTGCTGCAGATGAC…	1161
66	TaWD40-66	ATGGCAGGGCCTACGCCGACGTACTCCGCCGTCGTGGCGCACGCCTCGGCGTTCCTCGCGGAGCTCATCGCCGACCCGCTCCTCCGGCGCCACCTCCTCTCCGCCGCAGCCGCCGCGGACGGCAGCGGGGGGCAGCACACGGCCGCGACGCTCCAGGCGCTGTCGCTCATATCGGACGCGCTAGACACGGTACCGTCCGCCTCGCCGTCGCCGTCGTCGCTCCGCGCCGCCGAGCGGCTGCTGCTGTCCCTCCCCGCGGCCACCCCGCTCTCCTGCCTCCTCTCCGCTATCGCGTCGGCAGCGCGACGACGCGGCGGGGCGCCTTCCGCTGCGTCCGCCGTGCTCGACCTCTTCGTCCTCGACCCCGCGCTCGCGCGCCACGAGCTCGCGCCCGCGGCA…	4134
67	TaWD40-67	ATGGATTTTGGGCGGCGCAAGAGCTTTAGCTTCTTCGAGGAGGACCGGAAGGCGCGGCCGGCGGCGGCGCAGACGCCCGTGCACCACTATGCGCGCGGGGGAGGAGGAGGAGGAGGAGGAGGGGGGCGGTCCCCGGCGCGCGAGGCGGCGGAGCCGGCGCGGATGAGCATGTCGTCCGTGCCTGTCGCGGAATTGCCGGCGATGATGGGAGTCGGAGGCGTGGGAGGCGGGTGCTCGCCGTGGGTGCAGTCGCCGCTGCACAGCAGGCTGCGCTTTCCGCCGTCGCCCGCCGCGATCTACCACTGCCTCGCGGCGCTGCACCGGCTGGACGGCGACGTGCACGCGCTCGCCGTGGCGAGAGGGGTGCTGTTCACGGCGTCCGACAGCGGCCGCGTCCGC…	1521
68	TaWD40-68	ATGAGGGTGAAGGTGATATCGCGCTCGACCGACGACTTCACGCGCGAGCGCAGCCAGGACCTGCAGAAAGTATTCCGCAATTATGATCCAGCACTCCGTAGTCAAGAGAAAGCTGTTGAGTACACTCGAGCCCTTAATGCTGCAAAGTTAGAGAAGATATTTGCCAGGCCATTTATTGGAGCAATGGATGGTCACATTGATGCTGTTTCGTGCATGGCGAAGAACTCCAATTATGTGAAAGCTATGTTTTCTGGCTCGATGGATGGGGATATTCGACTATGGGACATTGCTGCAAGGAAGACAGTCTGCCAGTTCCCTGGACACCAGGGTGCTGTGAGAGGTTTGGCAACATCTACCGACGGCGATCTTCTGATATCCTGTGGTGTTGATTGCACTGTT…	1359
69	TaWD40-69	ATGTCGTCCCTCAGCCGCGAGCTCGTCTTCCTCATCCTCCAGTTCCTCGACGAGGAGAAGTTCAAGGAGACCGTGCACAAGCTTGAACAAGAGTCAGGCTTTTACTTCAACGTCAAGTACTTTGAGGAGAAGGTCCATGCTGGGGAGTGGGATGAGGTGGAAAGGTATCTCTCAGGTTTCACCAAGGTGGACGACAATAGGTATTCGATGAAGATCTTCTTTGAGATCAGGAAGCAGAAGTATTTGGAAGCTCTTGATAGGCATGATAGAGCAAAGGCGGTAGATATTCTTGTCAAGGATCTTAAAGTCTTCTCGACATTCAACGAGGAGTTATATAAAGAGATAACACAGCTTCTCACTCTTGAGAATTTCAGTTTGCTATTTTCCTGCAGGGAAAAT…	3411
70	TaWD40-70	ATGGCGGCGGCATCAGCGGGCGGCGAGCCGGTAGAGCCGCAGTCGTTGAAGAAGCTGAGTCTCAAGTCGCTGAGACGCTCCCTCGACCTCTTCGCGCCCACCCACTCCCTCCCCTTCGCTCCCGACGCCGAGAGCAAACGGATTCGCGTCAGCTGCAAGGTGAATGCGGAGTACGGCGCGGTCAAGAACCTGCCGACCGACCAGGACCGAGCGCAGGGGAAGGGCGCCGCCGCTCCTTCCAATGCATTGGCGCTTCTAGGCACACAAGACACAAAAGATGCTCCTAGGGAAGGCACTAGTAATGCCATTATCCCTGCACCGCTTATGCTTCCTAAAGCACCTGAATCTGCAGTGCCTGGCAAAAATACAACCGTATTGTCGGTTCCTGGGTCATCTGAT…	1434
71	TaWD40-71	ATGGCGTCTTCGACGTCCACCCTAGAGATCGAGGCTCGCGACGTGGTGAAGATAATGCTGCAGTTCTGCAAGGAAAACTCGCTTCATCAGACGTTCCAGACCCTGCAGAACGAGTGCCAGGTCTCGCTCAACACGGTGGACAGCATGGACACCTTCATTGCCGACATTAATGCTGGGCGCTGGGATGCCGTGCTGCCGCAGGTTGCCCAGCTGAAGCTGCCGCGCAAGAAGCTCGAGGACCTCTACGAGCAGATTGTGCTGGAGATGGCAGAGCTCCGTGAGCTTGACACGGCCCGTGCAATCCTTCGCCAGACACAAGTGATGGGGGTCATGAAACAGGAGGAACCCGAACGATACCTCCGACTAGAGCACCTCCTTGTCCGGACATACTTTGACCCG…	1554
72	TaWD40-72	ATGAGGGAGCACGACCCGCTGCCGCAGCTCCCGCTCGCCCTCCATCCACCGCATCTGATCCCTCCGGCGCCCACCCCCGACCACCGCGCTCTCTCGTTCCTTCCCGACTTCGGCGGCCTCCCCTGGGTCGCCTACGCCGCGGGCTCCCTCCTCGTCGTCTCCCACCTCCCCTCCCCTCCCCGTACCAGCGTAAGCGACACCGTGGAAGACGAATCCCCATTCTTCTGCCAAGTCATCGACCTCCACACCCCCGTGTCCGCAGTCGCCTGGTGCGGCCGCGGGAGAGGCGAGCTCGCAGCCGCGTCCGGCAACTCCGTCTCCGTTTTCCAGCCCGCACCTTCCTCAGGTTCATTCAGTTGGCTCCTGAGATGGGTCATCACCGAGATGTTCACGGTCACC…	7356
73	TaWD40-73	ATGGCATCAACGTCACGGATCTTCGAGTACTTCGTGGTATGCGGGCTGGGGCCGGAGATCCGGGCGCTTGATGGCCTCAAGGGCTTCCATGGCGCCGAAGAAATGTACATGCCTGCCTTCATCGACCAGTTCCCGCACTCGGGCCACGCGCTCTACCCTCCCCCGCCCCCGCAGCTCCCCACCTGTGTTTTGCCAGCGGGTGTAAGAATATACTCTTCTGGGTTGGACGCCAATGACGTCTCCACCTATCCAAGGAGCTATCCCATAGTTTTGACAGAGGGAGATGGTTCAAAAATTTATGTCAGTTGTATTGCATTTCGGGATCCAATTTGTGAAGATATTATTGAAGCCTACCAAATTCCGGTGAATTCTTTTGCTGATAAATGCATCTGCTTTGTG…	3618
74	TaWD40-74	ATGAACGGGGCAGCGGCGCCCGAGCCCACGGAGGCCCCGGCCCCGTCCCCCCAGGTGCCGCTCGACTGGAGGTTCTCGCAGGTCTTTGGCGAGCGTGGCGCCGGCGAGGACGTCCAGGATGTTGACATCATCTCGGCAATAGAGTTCAATAAATCAGGACATCATCTTGCCACTGGAGACAGAGGTGGCCGAGTTGTTTTGTTTGAAAGGACAGATGCCAAAGATCACGTCTCTAGAAAAGATGCTGAGAAAGCCGATTATTCTATCAGCAGGCATCCAGAATTTCGTTACAAAACTGAGTTTCAAAGCCATGAACCAGAGTTTGATTACCTTAAAAGCTTGGAAATTGAAGAGAAGATTAACAAGATAAAGTGGTGCCAAGAAACGAATGGCGCATCG…	1509
75	TaWD40-75	ATGTCGCAGACGAACTGGGAGGCTGACAAGATGCTCGATGTTTACATATACGACTATTTTATGAAGAGAAATTTGCAGGCAACTGCAAAGGCCTTCCAATCAGAAGGGAAGGTTTCTTCAGATCCAGTTGCAATTGATGCACCTGGTGGGTTTCTTTTTGAGTGGTGGTCAGTTTTTTGGGATATATTCATAGCAAGAACAAACGAGAAGCATTCAGATGTTGCAGCGTCATATATTGAGACGCAGCTCATGAAAGCCCGGGACCAACAACAGCAGTTACCTCAACAGCGGCAGCAGCAACCACAGCATATACAAATGCAACAAATGTTGTTACAAAGAGCCGCACAACAGCAGCAGCAGCAACATCAGCAGCAGCAGCACCAACATCAGCAGCACCAA…	2682
76	TaWD40-76	ATGGAGGCGGCAACCATCGCCACACAACTAGGGCCGCCCGCCCTGGCCGTCGCACATGATCTCCCCACAGGCGTTGCCCTAGCCGCACCATGGGGTCACCGCCGTGAACCACCCACCCAGGCACCTTCAGCGCCTGGCCCGCCGCCACCGTGGCCAACACCGGCGACAACGACAGTAGGGGAAACGCCTAGGTTGGATGTCTACATATATGACTATTTCGTGAAGAGAAATTTGCAGGAAACTGCAAAAGCCTTCCAAACGGAAGGGAAGGTCTCACCAGATCCAGTTGCAATTGATGCTCCTGGTGGCTTCCTTTTTGAATGGTGGTCGGTATTTTGGGATATATTCATAGCAAGAACAAATGAGAAGCATTCAGATATTGCAGCATCATATATTCAG…	2853
77	TaWD40-77	ATGGCGGATCATAAGGTGGCTCAGTTGGGGCCTGGAGCTGCGTGCTGCGGCTGGAACCACTGCGGCCGGCGCCTAGCCGCCGGCGCCGTCGATGGGTCCGTTTCCGTCTACGATTCTCAGCCGTCCCCCTCCTCCAAGTGGCAGGCCCATGAGCATGCCATAGTGGCTGTCGTCTGGCTTCCTCCGGACTACGGGGATGCTATAGCTTGTGTCTGTGCTGACGGTACACTGTCTTTGTGGGAGGAGATTGCTGAAGATGATCAACTTCCAATCTGGAGAAAATGTAAAGTCTTTGAGGGTGGCAGTTCCCACATCCTAAATGTACAGTTTGGTGTGCTGCTGTCAAGTCTGAAAATGGTTATTGCATACTCAGATGGTCAAGTGAAAGTCTATGAACTT…	972
78	TaWD40-78	ATGGCGAGCTTTAACGCCGCCGGCGCCGGCGCCGCCAACCCCAACCCTAACAAATCCCTCGAGGTGAATCCGCCGCCCGGGGACTCGGTTTCCAGCCTCAGCTTCAGCCCCAAGGCGAACCACCTGATTGCCACCTCCTGGGACAACCAGGTTCGGTGCTGGGAGGTTCAGCCTGGCGGCCAATGCCAGGCGAAGGCGTCTATTTCGCACGATCAGCCAGTCCTGTGCTCTGCCTGGAAGGATGACGGGACTACTGTTTTTTCGGGAGGTTGTGACAAAGTGGTGAAGATGTGGCCGCTGCTGTCTGGCGGCCAGGCCACGGCCTTCTCAGGGCACGAGGCGCCGGTCAAAGAACTCGCCTGGATACCACAGATGAGCCTTCTTGTCAGTGGGTCTTGG…	1038
79	TaWD40-79	ATGGCCGCAACCCCGCCGCCGCCCGACGCCTTCGCCTTCTCTTCTGACGGAGAGCTCTTCGCAGCCGTCTCCGGTCGGCGAATCCAGGTATGGAGTACAAGAGAAGGACAAAAGATAGCAGGATGGACTGATCCAATAGCAGCCCATGATGATTCATACAGTTGCATTGCCTGCAGCTCTGTTCAGAAGAAGCACAAAAAGGATGGCGACCTTATTGTTGTTGCTGTTGGCACTGCAAATGGTGTAGTTTTAGCTCTTGATTCTACTGGTGTTATATGGAAAAGTGCTTGTCACACTGGCAAGGTCATTTCTCTTCACTTTTCGAAACAAGGGTGTGTTCTTATTACTGCTAGCAGGGATGGAGTTATATGTGAATTGGATACTTGGACTGGAAAATCC…	1809
80	TaWD40-80	ATGCTCCGCCTCAGGGCTTTCCGGCCGACGAGCGACAAGGTGGTGAAGATCCAGCTCCACCCCACTCACCCCTGGCTTGTCACCGCCGACGCCAATGACCGCGTCTCGGTCTGGGACTGGGAGCACCGCCAGGTGATCTATGAGCTGAAGGCTGGTGGCGTCGATGAACGGAGGCTGGTTGGTGTGAAGCTTGAGAAGCTCGCCGAGGGAGAAACTGATTCTAAAGGAAAGCCCACTGAGGCAATCCGAGGCGGAAGTGTAAAGCAGGTTTCTTTTTATGATGACGATGTACGCTTTTGGCAACATTGGCGCAATTGCTCTGCTGCTAGCGAGGCTCCAACTGCAGTTAATCAACAATCGTCCGCTTTCAGTGCACCTGCACCATCTACAAGAGGAAGA…	4071
81	TaWD40-81	ATGAAGGAGAGAGGCGGGTCGAGGGCGGCGGTGGACGAGCGGTACGCGCAATGGAAGTCGCTCATCCCCGTCCTCTACGACTGGTTCGCGAACCACAACCTCGTCTGGCCATCCCTCTCCTGCCGGTGGGGTCCTCAGTTTGAGCAGGCTACCTATAAGAATCGTCAGCGCCTTTACCTATCAGAGCAGACAGATGGAAGTGTCCCGAATACCCTGGTCATTGCAAACTGTGAAGTTGTGAAGCCACGGGTTGCAGCTGCAGAGCACATATCACAGTTCAATGAGGAAGCACGATCACCTTTTGTAAAGAAGTACAAGACTATCATTCACCCTGGAGAGGTTAACCGAATCAGGGAGCTTCCACAGAACAGTAGGATCATTGCAACTCATACGGACAGT…	1368
82	TaWD40-82	ATGGCCGGAGCGCAGGAGTCCCTCGTGTACGCCGGCGTGATGCGCGGCCACAACGACGTGGTCACGGCCATCGCGACGCCCATCGACAACTCGCCCTTCATCGTCTCCTCCTCCCGCGACAAGTCGCTGCTCGTCTGGGACCTCACCAACCCCATCCAGGCCACCCAGGACTCCAGCTCCGAGTACGGCGTCCCCTTCCGCCGCCTCACCGGCCACGGCCACTTCGTCCAGGACGTCGTCCTCAGCTCCGACGGCCAGTTCGCGCTCTCCGGATCCTGGGACGGCGAGCTCCGCCTCTGGGACCTCTCCACCGGGGTCACCACCCGCCGCTTCGTCGGCCACGAGAAGGACGTCCTCTCCGTCGCCTTCTCCATTGACAACCGACAGATCGTCTCGGCG…	999
83	TaWD40-83	ATGGAGGTGTCCCGTGGCGGTGCTGTCGCCGCCGGCGGCGGAGGGGCGCGGAGGGGGGAGGAGGAGGGAGGAGAGGTGAGCCTGCGGGAGTGGCTGGACCGGCCGGGCCGGGCCGTGGAGGCGCCCGAGTGCCTGCACGTCTTCCGCCAGGTGGCCGAGGCGGTGGCCGACGCGCACGCGCAGGGCGTGGCCGTCGGCAGCGGCCGCCCTTCCTGCTTCGTCGTGTCCCCGCCCTTCTCCCGCGTCGCCTTCATAGAGTCGGCCTCGGGCTCGGACGCCTCCGGCTCCGACGCCTCCGAGGACGCCGACCACGACGCCGAGCCTCCGCGCCGGGGTCACGGCGAGGAGCGCGGCGAGAAGGGGTTCCCGCTCAAGAGCGTGCTGGCGATGGAGCTCAAT…	2301
84	TaWD40-84	ATGGACCCCGAGAAGCGCGGCTACAAGTTCCAGGAGTTTGTGGCGCACGATGCTGAAGTGAGGTCCTTGGCCATCGGCAAGAAGTCGAGCCGTGTGTTCATTACTGGTGGCAGTGACCGCAACGTCAACCTGTGGGCAATTGGCAAGCAGACTCCTCTCCTGAGCTTGTCGGGCCACACAAGCTCGGTTGAGGCTGTAGAGTTTGATACAGCAGAGGTGCTTGTGCTTGCTGGCTCATCAAATGGCTCCATCAAGCTCTGGGACTTGGAAGAAGCTAAAGTTGTGCGGTCTCTCACTGGGCATAGGTCAAGTTGCACTGCTGTTGAATTCCATCCATTCGGCGAATTTTTTGCATCTGGTTCTTCAGATACAGATCTCAAGATCTGGGATATAAAGAAA…	2496
85	TaWD40-85	ATGGCGGACGACTCTACGGCCANNNNNNNNNNNNNNNNNNNNNNNNNNNNNNNNNNNNNNNNNNNNNNNNNNNNNNNNNGGCCCACGGACCCCGACTTCCTCAGCTGCGTCCTCCAGCCCCCGACCTCCTCCTCCTCAACCTCCCGCCCCGACCCCGACTACGCCGCCCTCCGCCGCCTCCTCCTCCGCCGCAAGTCCTCCTCCGCGCTCAACCACCGCATGGAGTGGCGGTGCAACGGCAAGGGCTACGTCGCCTACCGGAACTTCCTCCTCCGCCGTATCGAAGCCGCCTCAAGCAGCGCCCACAGCACGCCCAGCAACAGTGGGAGGTGGTTTGCTAGCCCTACTACATTTTCTGAAGCAGACAGCTGGAGTTCTATCAGGGACCTCAGAAGTAAC…	1455
86	TaWD40-86	ATGAATATACAAGCTAGCTTTGAGTTCTGGTTGCAATTATCTGGATCCGAAATGTTCCTGTTGGGCCAGGTACAATGGGCTGGGTTTGATAAACTTGAATGTGGGGGTGACGTGCTGCGACAGGTTTTGCTGCTAGCATACAGATCTGGCTTCCAAGTGTGGGATGTTGAACAAGCTGATGATGTAAGACAGATAGAATCAAGACATGATGGCGCTGTTTCTTTCATACAACTGCTGAAGAAACCAATTGCCTCTAAGAGAGGTGAAGACAGATTTGTAGATGCACGGCCATTGCTGGCTCTTGCTGGTGGTGGAACTAGCACAGGAAGTGCAAACGGCCATGATGCCAATGGCCCTGGCTTCAATGGAACTAATGGCACTTACCATAATAGTGGCAGT…	2508
87	TaWD40-87	ATGGCCAGCGACCGGGAAAGGCCGCGCCGCCGCCCGTCGCCGGACCCTGTGGCGGTGCTCCGGGGCCACCGCGCCGCCGTCAGCGACGCCTGCTTCCACCACGCCCTCCCTCTCCTCTTCTCCGGCGCGGCTGACGGGGAGCTCAGGGTCTGGGACACGGCGAGCCACCGCACAGTCTCCTCCATCTGGGCTCATGGTGGCGCGGCTGGGGTGTATTCAATCGCTGCTGGCGCCGGACTTGGGAACACAATCATTACCCAGGGAAGGGATGGTTTGTGCAAAGGCTGGGCAATTGAGGAAGCTGGGCTCTCACGGAGGCCCATATTTACAATCAAAACAAGTACATACCATTTCTGTAAGATGTCACTGGTTAAGGTTCCATGTTCTGCACATGACACA…	1215
88	TaWD40-88	ATGTGGTGGGAGGAGGTGAGGAGGAGGGAACGCGGGGAGCTGCGCCCGCGGCGCTTCGAGGCCCTCGCCCGCTCGCGCCGCGCTGCCTCGCTCGCGCTCTCCAACCGCAAGGAGATCGCGACCCCGCACCTCGGCGCCGTCAACTCCCTCCAGGTTGATTTGACAGAGGGGAGGTACCTGCTCTCGGGGGCGTCGGACGGATCGGCCGCCGTCTTCGATCTCAAGGACGCGACGGAGTACGAGGCCGGGTTCATAGCCAAGCACAGGAGCATTCTGCTCGTGGACAGGCAGCATCAGCATGGCCACAAGTTCACCGTCTCCAAGGCCATCTGGTATCCTGTGGACACCGGGCTGTTCGTCACGGCCTCCTTCGATAACTATGTCAAAGTGTGGGATACC…	1359
89	TaWD40-89	ATGATCTCGTCCATGTCTTGGGTGCCCAGGGGCGCCGCCAGGAGCGCCCCAATCCAGGCGGACCCGCCCACGCAGGAGGATATCGACGAGGCCATGAGGAGCATCGCCCTCGCCACAGAGGACGACGGCAGTGACGCCGAAGCCGACGCTGACTATGGCGAGATGGAGGTCGACGGCGCTGATGAGGAGGAGAATGAGGATGTCGCCCAGGCCAAGGTCGCCGCCGAGGCGCTCGGGAAGACCGGCTCGGGAGGCGCCGTCGGCGGTGTCTCCCATGGGCTTGAGGAGCTCCACATGGAGGACTACGACGACGAGGATGACGAGCCTGAGCTTCTCAGTGCCGGCGGGAGGGGGGATTTGTACTATGAGAACAACGAAGAGGACCCTCATCTCATCAGG…	1470
90	TaWD40-90	ATGGATCGCCAAGCTAGTGCGCGAATCGACCTGGAGTGTATGCTGTTGGATGAAACCAAAGAGCCGAGGGCTCTACCGCTGCCACTCCTCGAAGACATCACAAAGAGTTTCTCCGCTGACCATGAAATTGGACGTGGCGGATTCGCGGTGGTTTATCAGGGAATCCTTGACAATGGCATGGTCGCTGTGAAGAAGCTGTCCAACACGTATTTGTATGAGAATAAATTCCAGACGGAGATTCAATGTCTGATGAAGGTGAAGCACAGAAATGTTGTACGATTTTTAGGATATTGCTGCGACACACAAGGTCAAGTAGCCACGCATGAAGGAAATTTTGTCATGGCTGACATACAAGAAAGATTACTCTGCTTTGAGTTTCTACCCAAGGGGGATCTTTCC…	2322
91	TaWD40-91	ATGGCGACGCCCGCCCTGCCAAACCCTAGCCCGCTCCTCGACGACCCGCTGCCGCCCGAGCCCAAGCCGCGCCGGGAGCCCAAGGTGCGGGACCCGGaCGCGCGGGAGCCGCCGGCGGCCGCGCAGGATCCGGAGGAAGACGCGCCCGAGGAGCCCGAGCCCGAGCAGGACGAGGGCCCGGAGCCGCCGCCCCTCCCCACCGACGCGATCGAGCCCACCCCGTCCGGCGCGGAGGTGGAGGACGGGGACGACACCTCGTCCGTCTCCTCCGTCTCGTCCGCCGCCGCTGCCACCGATGCCGCCGCCGCAACGGGGGGCAAGACGGAGAGGCCCTTCCCGGCGGCGACCGACCTGCTCCACATCTCCTACAACCAGGACTACGGCTGCTTCGCCGCGGGG…	1467
92	TaWD40-92	ATGTCCGAGCCCCTGCTCCCCTGGCCGGCCTCCCTCCCCTCCTCCGCCTCCTCCTCCTTCTCGGCGTCGGCGTCCTCCCACTCCTTCTCGGCGTCCTCCTCCCCGGCCGACGCGGCGCCGGCGCGCGGAGAGCCGTCGGCGGCGTGGAAGGCGCTGGCCGTGCTGCGGGACGCGCACAGCCCGGGCGCCGGCTCCGTGTCCTGCCTCTCGCTCTGCGGCGAGTTCCTGCTCAGCGCCTCCACGGGCGCCGACATCGTGGCCTGGCAGCAGCCGGACCTCCGCCTCTTCGCGCGCTTCGGGCATGGTGGCGAGGGCGCCGTCAAGGCGCTGGCGGCGGCCGGCGGGCGGGTGTTCTCCGCGCACCAGGACGGCCGCGTGCGCGTCTGGCGCGTGTCGCGC…	1251
93	TaWD40-93	ATGGCGGCGGCGGCGTCCGGCGCGTCCGTGGGGGCGGGGGCGGGGGCGGGGGCCAAGCCGGGGCGGCTGAACGTGCCGGCGGGGATGGCGGGGTCGCTCCGCCTGGACGCCTCCTCCCCGGCCTCGTCCTCCTCCTCCGTGGCGCGCCTGCTCGAGATCCCCAAGACGCCGTCGCCGTCCAAGGTCACCTACAGCGACCGCTTCATCCCCTGCCGGACCTCGTCCCGCCTCCACAACTTCGCGCTCGCCGACCGCTCCTCCCCCGGCTCCGGCTCCAGGGACGACGGCAGCGCCTACTCGCGCCTCCTCCGCGCCGAGCTCTTCGGGGACGCCTCCTCCCCCGGCGGCGACAGGCAGGACTCCCCCGGCTCCAACAACCTCTTCCGCTTCAAGACGGAC…	1464
94	TaWD40-94	ATGGAGATGGACGCGACGGAGAGGCTGCGGTGGCGCTTCTCGGACGGCGGCCTCACCGATCTGCTCGACGCCCGCAGCCTCCACGGCTCCCCCGACATTGGAAAGAGAATGCAGTTCCATTCTTCTCTAGTACAAAGGCTTGCTTTAGAAAAGGAGATTGAGGGTCACGTAGGTTGCGTGAATGCTATTGCATGGAACTCAAGTGGCTCACTTCTGATATCAGGATCAGATGACACTAGAGTCAACATCTGGAATTATGCTAATCAAGAGCTGTTGCATGAAATTGATACTGGACATTCAGCAAATGTATTTTGCACAAAATTTGTACCGGAAACATGTGATGAAGTAGTAGTTTCAGGAGCAGGAGATGCTGAGGTTCGTGTTTTCAATTTGTCTCGT…	2178
95	TaWD40-95	ATGGCGAGCGATTTTGTTCCTCGTCAGACTACACACCGACGCCGGTTCGTTTTCTCGCCTGTTCGCCTCCACAGATCGGCCGATCGGGGCATCCGGCGACTGCGAATCTGCGACAGCTGCCACCGGCGGATGCTGGCACATAGGGTGCGTTGGCAAAGAATAGCAGGGGACAAAGCTTGGTTAGAAGATGATATTGTCTCCAAAGATCCAGAACTGTATCTGTATCCCGAGGAGGGTGAGATGGAGCTAGTTGCGAAGTGCAAGATTTTCCAAGGCCCAGTTTTGGGGTTATCTTCCAATGATCTGCATCCGTATTGGATTGCTACTGCTGCTCCAGGTGAGAGCATCTATTCAACTATTTGCCTTATCACTTGTTCAGTTTGTCTATGTTTTTTTCAG…	942
96	TaWD40-96	ATGAATGTGCCCATAGTCGATCCGTTGCAAGGGGATTTTCCTGAGACTATTGAGGAATTCTTGCAGCATGGGAATATGAAATGCATTGCGTTTAACCGCAGGGGAACTCTCCTTGCAGCTGGATGTGCAAATGGTAGCTGTGTTATCTGGGACTTTGAAACAAGGGGACTTGCAAGAGAATTTCGTGATAAAGATTGTACTGCACCTATAACCAGTGTCAGCTGGTCTAAGTATGGTCACCGTTTGCTTGCCTCTGCTACTGATAAGTCGCTGACACTTTGGAATGTGGTAACTGGGGAAAAGATTGCCCGCATAACTCTTCAGCAGACTCCATTGCATGCCCGTCTTCATCCTGGTTCATCCATCCCATCTGTATGCTTAGCATGTCCTCTCTCTTCT…	1767
97	TaWD40-97	ATGAGCGACGCACCCGGCGCAGCAGCCTCAGCTATGGGCAGCGGCAGGGAGCTCGCCAACCCGCCGTCGGACGGCATCTCCAACCTCCGTTTCTCCAACCACAGCGACCACCTCCtCGTTTCCTCCTGGGACAAGACGGTTCGGCTATACGACGCCGAGGCGAATCTGCTCAAAGGGGAGTTCGCGCACCCCGGGCCTGTGCTCGACTGCTGCTTCCACGACGACTCCTCGGGGTTCAGTGCTGGCGCCGACCACACCGTGCGGAGATTATCATTTACTTCGTCAAAGGAGGATGTTCTGGGGCGTCATGATGCTCCAGTTCGCTGTGTGGAGTACTCTTATGCTGCAGGACAAGTCATAACTGGCAGCTGGGACAAGACAATTAAATGCTGGGATCCC…	1038
98	TaWD40-98	ATGGCGGATCCCGGCGATACCGCGACACCCGCCGCCGCCGTCTCATCCCCGTGGGACGACGTCCCCGACGACTTCTTCCTCTCCGCCTCCATCTCGCCCCCTACCCCTCCACCAGCCCCTGCTCCCATCCCTTCCACCTCCCCTCCCGCTGCATCGGCTCTCCGCTCAGCATCCCTCCCGGTCACCTCCATCCCTCCTGCATCCGCCTCCGCTTCCTTCTCCGGTTCCCTCCACCGCGCTATTGCCCCTCAGCCCATCCACCCCAGCCACTCCCTCCCGGCCTTCTCGGCCGCTTCTCTCCCCGCGGCAGCCGACGTCTGCCCTCCGCCCCCGGGCCCCCACCATTCCAACTCGCTCTCGGAGTTCGCCGCTTCCGCATCCCAATCCCGCGTCCACCGC…	3234
99	TaWD40-99	ATGTCTTCTCTCAGCCGGGAGCTCGTCTTCCTCATCCTGCAGTTCCTCGATGAGGAGAAGTTCAAGGAGACCGTCCACAAGCTTGAGCAGGAGTCTGGCTTCTACTTCAACATGAAGTACTTCGAGGATGAGGTGATCAATGGCAATTGGGATGAGGTGGAGCGCTACCTCGGGGGCTTCACCAAAGTCGACGACAACCGCTACTCGATGAAGATATTCTTTGAGATCCGCAAGCAGAAGTATCTCGAGGCCCTCGACAAGCATGATCGGTCCAAGGCGGTTGAAATCTTGGTCAAGGACTTGAAGGTGTTTGCATCCTTTAATGAGGAGCTGTTTAAGGAGATCACACAGCTATTGACTCTGGAGAACTTCAGGGAGAATGAGCAGCTTTCCAAGTAT…	3375
100	TaWD40-100	ATGGCGCACGACCTGCAGGACGACTTGGAGTTCGTCGCCGCCGGCCACGATTACGACGACTTCGAGTTCGACGATGCCGGCGGCAACGGGCTCCGAACCTCCGGCGGCGCTTCCCAATACCAGCTGAATACTGAGATGAACGACACTTCAGCCTTGGAGTACAGACAAGGGAAGGACATGCAGGAGATACCCTGGGAGAGATTGAACTACAGCAGGGATCAGTACCGTCAGATGAGGCTAAAACAGTACAAGAACTACCAGAGCCTCGCTAGGCCGCGGGATGCACTGGCAAAGGAATGCCAACGAGCGGAGACAAGAGACGCCTTCTACGATTTTCACTTGAATACAAGACATGTCAAGCCAACAATAGTGCACTTTCAGCTGAGGAACCTCCTGTGG…	1317
101	TaWD40-101	ATGGCCGCTATCGACGAGGCCTCTGGCCGCCGGGCGGCCAGCTGCTTCTTCGAGGTCGGCCAGCGCGAGATCGGCTTATCCAGCTCCCGCGCTTCGTCCTGCCGAATCAGCGGCTCCGAGGGCCTAATTGTGCGGATGAGCCAATATGGAAAGTTGCGAGGTCATAGTGGCTGTGTTAATACTATAAGCTTCAATCCTGCTGGTGACCTCCTTGTGTCTGGTTCAGACGACACAGACATCATACTATGGGACTGGCTTGCTAAAACTGAAAAACTAACTTACCCTTCTGGACATCAACAAAATCTCTTTCATGCTCGTGTGATGCCATTTACAGATGACAGCACCATTGTGACCGTTGGTGCTGATGGCCAGGTTAGGGTGGGACAACTGAAGCAGGGT…	1437
102	TaWD40-102	ATGGCGCCGGCCCCCGCGCCGATTCGCGACCTCCTCACCTCCTTCAGCCCCTCCTCGGACTTCCTCGCCCTCTCGTCCGGCGACGGCCGCATCAAGGTATGGGACGCCGTGCGCGGCCACTTGCAGACGGAGTTCGCCGACATCCCCGCGGTGGAGGTCGGGGCGCTCCCCGAGACGAAGCGCGGCCACCTCGCCCTCGACTACACCTGCATGAAGTGGGTACAACTCTCCACCAAGAAGAAGCGGAAGGCTGGGAGTTCGCTGCTCGTGCTTGGGACGGGCAGTGGCGATGTCCTTGCGCTCGATGTTGCTGCGGGCCAGTGGAAGTGGAGGATCAGCGATTGTCATCCTGGGGGTGTGACAGCAGTGGCATACTCGAGGCATGGGCGTAGTGTGTAC…	1869
103	TaWD40-103	ATGGATTTTCGAAAGCATCAACCTTCTGCTAATGCAACCTCTATTAGTATGGTCCACCTGGATTTTCCTAGCCAAATGCTTGAGGATATTGATTCTGTGAATCAAGTGATGCCAGCAGATTTTCCATCGGAGGCTCCTATTGATATTGATATGAGGGAACTTTACTTTCTAATTTTGCATTTTTTATCACATGGTCCATTTAAGCGGGTCGCTGGAGAGCTGTGCAATGAACTTCTGGAGCATCAATTGTTACCTAGAAGATATCATGCTTGGTATTCGCGTGGTGGTTTTCATAGCGGCGAAGAAAATGACGATGGTGTATCACTCCCTTTGGGTTACCTAAAGCTAGTTGAGAGATACCCTCATATTGGTAAAGACCACTTGGTGAAGCTGTTAAAG…	2004
104	TaWD40-104	ATGTCCATGGAGATCCCCAGGCCGCTCCCCCCTGCCATCACCCCTCCCATGGCTCCCCACCCCGTCCACCCGCCCATCGCTCCGATCCCCATCCCCGTCACACCCTCCACATCCGCCGCTGCCGACGATGACGAGGTCGACTACGAGGTCTCCGACGACCACCGCGCCGCGCGGGAGCGCCACGAGCGCGCCGTACAGGAGCTACTGCAGCGCCGACGCGCCTACGCCATGGCCGTGCCCACCAACGACTCCGCCGTGCGCGCGCGCCTCCGCCGTCTCGGCGAGCCCATCACGCTCTTCGGCGAGCGCGAGATGGAGCGCCGCGACCGCCTACGCGCACTCATGGTCCGCCTCGAGGCCGACGGCCAGTTCGACCGCCTCCTCCGCGCGCAGGAGGAC…	1530
105	TaWD40-105	ATGGATCTCCTCCAGTCCTCGTACGCGCCTGGTGACGCATCCTCGCCGGAGGACGAGTCGCTCTCCTCCCCGGACACCTCCCCACTCCGCCTCCCCTCCAAGTCCGCCGCCCCCGCCGTCGATGAGACAGCGCTCGCGCTATCCGCCGCCGCCACTTCCACCTCCCGTCCTATCGACCCCTCCCTCCACCTCATCCCCTTCAACCCCACCGCCGACCAGCTCTGGGCGCCCGTCCTCGGTCCTCAGCACCCCCACGCGCCTATCTCATCCGCATCTGGTCACCGTAACCACAAGCTCGGTCATGTCGAAGACGCAGCGCTCCTCCCCTTCCTCTTCGACGAGCAGTATAACACTTTCCATCGCTTCGGCTACGCATCTGACCCCTCCGGCCTCCACATC…	1713
106	TaWD40-106	ATGTCGTGGATACGGACGCGTCCCCGGCCCCGTCCTCCCCACCTCCGCCCCCCATGGTGGCACTTGGTGGAGGCGGAGGCGAGGGCCGGAGCGGCGTGCCCAACGCGCTGGTCGTCGCCGCCCTCGACCCCGGCGCTGCAGGGGCGCCTCCAGCGCTCTCACCCGAGCCCGTGTTTAGGCTGGGGACAGAGGAGCAGGTACCATACAGGATGGCCGTACACCCCCGCGGCGATGGCGTCCTCTGCGCCTTCCCCAACGGCTGCAGGTTGGTGCGGTGGGAATCACCAGAAGGAGATGATCAACATAGCCTAGTTTTGAGATCTGACCAGGAGGCTCTAGTGAAGCTAAATGATGTTGGTTTACAGTTGGCTGTGTCATTCAGCGGAGAGGGCTCAATAC…	1091
107	TaWD40-107	ATGAAGCTTGCGGGGCTCAAGTCGGTGGACGGAGCTCACGAGGACTCGATCTGGGCGGCCGCGTGGGTGCCCGCTGCTGACCACCGCCCCACGGCGCTGCTCCTCACCGGCTCCATCGACGAGACCGTCCGCGCCTGGCAACCCGACGACCTCGCCGCCGCGTCCCCCCCGGCGGGAGGGCACGCGCTCGGAGTGATATCCCTCGCGGCGCATCCTGCCGGGGTCATAGCCGCCGCGGTCTCCATCGACAGCCACGTCCGCGTCTTCGACGTCGACTCCGGCGCATCCGTCGCCACGCTCGATGCCGCGCCCTCCGAGGTCTGGGGCGTCCAGTTCCACCCCAAGGGTGTTGCTCTGGCTGCAGCTGGTGGTGGCAGTGGATCAGTAAAACTCTGGGAC…	969
108	TaWD40-108	ATGAGGCCTATTCTCATGAAGGGGCACGAGCGCCCGCTCACGTTCCTGAAGTACAACCGGGACGGCGACCTGCTGTTCTCATGCGCCAAGGACCACACCCCCACCGTCTGGTACGCCGACAACGGCGACCGCCTCGGCACCTACCGCGGCCACAACGGCGCGGTATGGTCCTGCGATGTCTCCCGCCACTCCGCGCGTCTCATCACGGGGAGCGCCGACCAGACTGCCAAGCTCTGGGACGTCAAGACGGGGAAGGAGCTCTTCACCTTCAGGTTCGACGCCCCCGCGCGCTCCGTCGACTTAGCCATCGGCGACCACCTGGCGGTCATCACCACCGACAGTTTCATGGGGAATATGCCCACCGCGCAGGTCAAGCGCATCGCCGAGGACCTGCAAGAC…	1020
109	TaWD40-109	ATGGGTCGCACAGTCAAGAAGGCCGGCAAGTCCAAGTCGAAGAAGGGCAAGGGAGCGAAGAAGGCTGATGCTTCATCGTCTGCTACCGCTGCGGTGGCTTCTGGTCCGGCAAAGGTGTGGCAACCAGGTGTAGATGCACTGGAGGAGGGAGAGGAGCTCCAGTTTGATCCCGAGGCTTACAACTATCTCCGAGGATTTAGTATTGGCTGGCCTTGCTTGAGCCTTGATGTTGTGCAAGATCAACTTGGGCTTGTCCGATCAGAGTTCCCACACACATTATATGGCGTTGCTGGAACTCAGGCTGAAAAGGCTCCATGGAATTATATTGGCGTTTTCAAGCTTTCCAACATAAACGGGAAGAAGCGAGAACCTATACCATCTTCAAAAGTTGATGCTGAC…	1449
110	TaWD40-110	ATGGACCGGCCGACTACCGGCGGGCGGCGACAGGAGGCTCGCCCTTCTGAGAGGGAGAGAGAGATGGAGGCGAGCAGCAGCCGGAGCCGGAGCGGAAGTCTCCCCTCGAAGCGGCGCAGCGGCGGCGGCGGCGGCGGTGGCGGGGGAAGCGGGTACGGGCTGACGGGGCAGTCGCTGAACGACGACACCCTCCGTTCCATCTTCTCACGCGTGGACGACCACTTCGACCTCGCTCACTGCTCCGCCGTCTGCAAGTCATGGCATACGATTATCAGCACAGCCCATGTGATGAAGGATCTATATTACAAGAGGAATCCGCAGGCAAGAGGCTCGAGTTCTACTATTTCAGTCAAAAGTTATTTTGAGGCGCTTGCCATGAATGAGCACGCATCAACTCTT…	1428
111	TaWD40-111	ATGCGCCGGCAGGCCATTCGTTTTGCCACCGCCAGGCAAGAACCGTACACCATGAGCCATGACAATGGATTCCGGGAGGCGGCGACGGACGACGATGATGGCTGCAGCGAGCAGGAGTCCTTCTTTCAATGCCTCGATCGCGTGAAGCCCCCCGGCGATGGCGACCCAGTCTTCCCCTCCGACGACGGTGAGGAGGATGGCCTCAGCGACGCTGCCCGTGTCTCCTTTGCCACCGCCGTGGATGACCGGCTCCAGGAGGAGCAGGCGGTGCTGGACGAGGATGAGGACTACGAGGAGGAGGACTTGTCGACGTACGACTACGACATGTGGATGGAGGCGGACGAGCCCGTGCCCATCAAGGAGCGTCGCCGCCGACTGCTCCACGGGATGGGCCTCAAC…	2559
112	TaWD40-112	ATGGCGACGTCGTCGTCGGCTGGCGGGGGCGGTGCAGCCGGGGGCGCGCCTGGACTCAAGACTTACTTCAAGACTCCCGAGGGCCGGCATAAGCTGCAGTACGAGAAGACCCACTCCCCCTCCGTGCTGCACTACAACCACAGCTCTGGTGGCAAGACTGTCTCCGAGATGACAGTGGCATATTTGAAGGAGAAGCCCGTGGGGCAGGGCTCTACACCGTCAACACCAAGTTCCGGCAGTGGCATGCGATCTGCAGCTGCAAGACTGCTTGGTACCGGGAATGGGAGCCGGACACTTAGCTTTGCAGGCAGCAATGGTGTCAGCAGGGCTGTTTCAGGGAGCAGCCGTGTGGGTGGCGGCGTTGGTATGTCAACGGGCGTTGGTGGATCTCAAGCCGTG…	1689
113	TaWD40-113	ATGGAGGTCACCGACGAGATGCTCAAGACCATGGAGGTCGGCTTGGCCTTCCGGGACTATATTGGCAGAATTAGTTCTATGGATTTCCACAGCAAGGCTACAAACTATCTGGTGACAGCCAGTGATGATGAATCGATACGCCTATATGACATTCAAAATGCTGTATGTTTGAAGACCATTAATAGCAAAAAGTATGGGGTTGAACTGGTGTGCTTCACTACTAACCCAACTCTTGTCTTGTATTCCTCGAAAAATGGTTGGGATGAATCTCTGCGTCTACTCTCTCTAAATGATAACCGGTTTGTAAGATATTTCAAAGGCCATCTTGACAGGGTTGTTGCTATGTCATTATGTTATGAGAAAGACAGTTTTCTATCTGGTTCACTTGATCGAACTGTT…	960
114	TaWD40-114	ATGGGTAACCACCAGAAGCTCCTCAACTTCCTCCGGCCGGAGCCGGCCGCGGTGGCCGCATGCTCGCCGAGGTCCTTCTCCTCCTCCTCCGCCTCTGTGTCGGACGATGACGGGTACAGCTGCTCGTCCTACCCCACCACGGACGGGGACGCCTCGCCGTCGCGCTACTGCGGCTCCTCCACCCCGCCCACGCCCAGGTCGCCGTGGGCGCACCTCCCGGGCCTCGGCGCCGGGGGCGCCGTCGCGGAATCGGGGGCCACGGGCCTCATCGCGTCGCTGGTCAAGGAGGACGGCCACGTCTACTCGCTGGCGGCGACCGGGGACGTTCTTTACACCGGAACCGACTCCCGGAACGTGCGCGTGTGGCGGGACCAGCGCGAGCTCGCCGGGTTCAGGACC…	1401
115	TaWD40-115	ATGGGTAACCACCAGAAGCTGCTCCACTTCCTCCGGCCGGACCCGGCCGCGGTGGCCGCCTGCTCGCCGAGGTCCTTCTCCTCCTCCTCCGCATCCGTGTCGGACGATGACGGGTACAGCTGCTCGTCCTACCCCACCACGGACGGGGACGCCTCGCCGTCCCGCTACGGCGGCTCCTCCACCCCGCCCACGCCCAGGTCGCCGTGGGCGCACCTCCCGGGCCTCGGCGCCGGGGGTGATGTTGCCGAACCGGGGGCCACGGACCTCATCGCGTCGCTGGTCAAGGAGGACGGCCACGTCTACTCGCTGGCGGCGACCGGCGACGTTCTTTACACCGGCACCGACTCCCGGAACGTGCGCGTGTGGCGGGACCAGCGCGAGCTCGCCGGGTTCAGGACC…	1458
116	TaWD40-116	ATGGGGATCGCTACCGAGGAAGATCCCAAAGAGATGAAGAACCACCAAAACTCCGTGGATGAAATGGAGATGAAGGTGGTCAGGTTTTCGCGGGGGAAGGCTGCTAACTTGTCGGCTCTGCGTGATAAGAAATTGAAAGGGCAGCTCACCGGAAAAGAGAAGCTAATCGGAATATCTGCCAAAGCTGCTGCGCAGGCTGAAAAGTGGTTTTTACCTATCGAGGGGGGGTACTTGGAGCCTGAAGGTTTGGAGAAGACATATAGATATACGCAGGAACAGATTCGTGGTGATGTCGACATTTCGAAACTTGGTCCTTATACTCTAGAATACACCTCAAATGGTCGGTACATGATCGTAGGTGGGAGAAAAGGTCATATTGGTATGATGGATATGTTGAGT…	1563
117	TaWD40-117	ATGGAAGAAGCGGCGGAGGAGCGAGCGGCCGCGCCGGTCGCCGCCGAGTTCGAGGATGCGGCGGAGAACGGGACGGAGGGGGAGGAGGGAGGCTCTGCTCCCGCGGCAGAGGAGGACGCTGCTGCTGCGGCGGCAGCGTACTCGTGGCCTGAGCTCCGCTTCGATCTCCCGCCGCGCCGCCGGTACCACTTCGCCGACCAGTTCCGCTCCCCTTGCTCCTCCTCCTCCGCCGGTAACTTCCTCAAGGGCGTCAAGTGGTCGCCCGACGGCTCCTCCTTCCTCACCAGCTCCGACGACAACTCCCTCCGCATGTTCTACCTGCCGGAGGACGCGTACAGTGCTGCGGCGGAGCACACCGCAGAGGCCGCCGTCGGAGGCCAAGACTCCTATGGCGCAAGC…	1281
118	TaWD40-118	ATGGAGAAGCTCCGCATCCACCACTGCGGCGGCCGCGCGGTCGCCTGGGCCCCCTCCCCCATCGTCGCCCTCGCCACCTCCCCCTGCGCCTCCCAGGTCGCCGCCGCGCGGGAGGACGGCTCCCTCGAGCTCTGGCTCGTCTCCCCCGGCTCGGTCGGGTGGCACAACCAGCTCACTATACAGGGAGGCGCGGAGTCGAGGGTCACATCGCTTGTGTGGGTGCCAAATGGCGCAGGGGGCCGTCTGCTCTCTTCCAGCGTTGATGGGTCGGTGGCTGAATGGGATCTCTTCCACCTGCAGCAAAAGACTGTCCTAGATACTGTTGGGGTACCGGTCTGGCAGATGGCCATGGAGCCTACGGATGATCAATTGATTTCTGGAAATAAAAGCTCAGGATGT…	2424
119	TaWD40-119	ATGGCGGCGCCGGATGCAGACGAGACCCCGGCCTCCCCGGGGTACGCCCTCCGCGCGACCCTCGCCGGCCACCGCCGCGCCGTCTCCGCCGTCAAGTTCTCCCCCGACGGCCGCCTCCTCGCCTCCGCCTCCGCCGACAAGCTCCTCCGCGTCTGGTCCTCGGCGGACCTCTCCCTCGTCGCCGAGCTCGAGGGCCACGAGGAGGGCGTCTCCGATCTCTCCTTCTCCCCCGACGGCCGCCTCCTCGCCTCCGCCTCCGACGACCGCACCGTCCGCATCTGGGACCTGGGCGCCGGCGGCGGCGCCCGCCTCGTCAAGACCCTGGCCGGCCACACCAACTACGCCTTCTGCGTCGCCTTCAGCCCCCACGGCAACGTGCTCGCGTCGGGGTCCTTCGAC…	972
120	TaWD40-120	ATGCTGACCAAGTTCGAGACCAAGAGCAACCGGGTCAAGGGCCTGAGCTTCCACCCGCGGCGGCCATGGATCCTCGCCAGCCTCCACAGCGGCGTGATCCAGATGTGGGACTACCGCATGGGCACCCTCCTCGACCGCTTCGACGAGCACGACGGCCCCGTCCGCGGCGTCCACTTCCACGCCACCCAGCCCCTCTTCGTCTCCGGAGGTGACGATTACAAGATCAAGGTGTGGAATTACAAGACACACCGCTGCTTGTTTACGCTTACTGGGCATCTCGACTACATTCGTACTGTGCAATTCCACCATGAGTACCCATGGATAGTAAGTGCCAGTGATGACCAGACAATCCGGATCTGGAACTGGCAGTCACGTACTTGTGTGGCTGTGCTCACCGGG…	3654
121	TaWD40-121	ATGGCGACGCGGCCGCCGTCCTTCTTCGGCGGGCTCCGGGCGCGGGAGCTCAGCGGCGGCAGGGGCTCCGCGCGCGCCTCCGCGGCGCGGCTGCCATACCTCTCCGACCTCTCCTCCGACCCCGGCGACCGCGGCTGCGGGGTCATCTCCGTCGAGCACTCCGGCGACCCCGCCATCCCTTTCGCCGTCTCCTTCTGCAAGGTCCCGCAGATCTCTCGCCTTCTGGCGGTCGCCGACGAGGACGGGTATGTCGCCATCTACGACACCCGCCGCCGCCTCCCCTCCAGATCCTCCTCCATTGAGAAGTCAGCTGAAACGAGGCTGTCCGATTGGGTTGCTCACAACAATGCCATCTTTGACGTGTGCTGGATCAAGGAGGGATCCCAATTACTAACTGCA…	1569
122	TaWD40-122	ATGGCTCAACCTTCTGTCATTCTTGCAACTGCAAGTTATGACCACACAATCAGATTTTGGGAAGCCAAGAGTGGTCGCTGTTACCGCACTATTCAGTATCCAGACTCGCAAGTAAATCGCCTTGAGATAACCCCGGACAAGCGGTTCCTAGCTGCTGCTGGCAATTCTCATATCCGCCTTTTTGATGTGAACTCAAATAGCCCACAACCGGTAATTAGCTATGATTCGCATACTAGTAATGTGATGGCTGTGGGGTTCCATTGTGATGGCAACTGGATGTACTCAGGTTCTGAGGATGGCACTGTGAGAATTTGGGATTTACGGACTGCCACTTGTCAACGAGAATATGAAAGTCGCGCAGCTGTCAACACCGTGGTCCTACACCCAAATCAGAAAGAA…	951
123	TaWD40-123	ATGGCGTCCGTGGCGGAGCTCAAGGAGAAGCACGCGGCGGCGACGGCCTCGGTCAACTCCCTCCGGGAGCGGCTCCGCCAGCGCCGGCAGACGCTCCTCGACACCGACGTGGAGAAGTACTCCAAGGCGCAGGGGCGGACGGCGGTGAGCTTCAACCCCACGGATCTGGTCTGCTGCCGCACGCTGCAGGGCCACAGCGGGAAGGTATATTCTCTGGATTGGACTCCTGAGAAGAACTGGATAGTTAGTGCCTCACAAGATGGAAGACTAATTGTATGGAATGCTTTAACGAGTCAGAAAACACATGCCATAAAGCTACACTGTCCATGGGTGATGACATGTGCTTTTGCACCCAATGGTCAATCTGTTGCTTGTGGCGGTCTTGATAGTGCATGCTCT…	1143
124	TaWD40-124	ATGCTGACGGAGAAGCCCAGCTGGGTTCGCCATGACGGCCTGCAGATCTTCTCCATCGACATCCAGCCCAGCGGCCTCCGCTTCGCCACGGGAGGCGGCGACCAGAAGGTTCGCATATGGAACATGAAATCCGTGAGCAAAGACAACCAAAATGATGATTCCAACCAAAGATTGCTGGCTACAATGCGTGATCATTTCGGATCAGTAAACTGTGTGAGATGGGCCAAGCATGGACGCTATCTTGCTTCAGGATCAGACGATCAAGCTATCCTAATTCATGAAAGGAAAGCTGGTTCCGGTACATCTGAGTTTGGAAGCGGAGAGCCTGCAGATATAGAAAATTGGAAGGTCGTTATGACCTTAAGGGGGCATACTGCGGACGTGGTAGATCTAAATTGG…	2994
125	TaWD40-125	ATGGCGTCCGCGCTCTCCGTGCCGCTCCTCTCGGCGCTGCTCGGCGGGGCCGTCGCGCTCGTCTTCCTCGCCGGGTACCTGCGCCGCAAGCGCGCCGACATCGCGCACCTGCCCCCCTCCGCCGCCGCCGCCGCGCCGGACCTGCCCAAGCAGGTCCGCCCCGCCGGCCAGAACAAGAAGGGCGGAGGGCACGCCCGCGTCCACCACCACCACACCTCCGCCGCCGACAAGGAGGCGGCCAAGAAGCACCACCACCTCGACGTCAACACCCTGAGGGGCCACACCGACTGCGTCACCGCGCTCGACTTCTCCACCGACGCCTGCAACCTAGCCACCGTATGCGCGGATGGGGTTGTGAGAGTATTCAGGATCGACGATGCATCAAGCAAGAGCTTTAAG…	1335
126	TaWD40-126	ATGGCTGAAAATTGGGTAGAAGAAGGCTCGAAAAATACTTCTGCTCCGACGTCGCCCCCTAGTTGTCAAACCTCCTCAACAAGAAGATCAAGGCAAAGAAACATATTCCATCTATTAAGTCATCGAGAGGTGTCTCCTCGAACAAAACACCAAGCTAAAAGGCATTGGAATAAGCCTCCGACTTGCGGCGCTGGTTACAGTGAGTTAAGATATTCAGCTACAGATGCTAAACATGATTTATTTTCGTGGGCAGAATCACAGTCCCTGCATCGTTGGTCTGCAAAGTATTGCCCTCTTATGCCACCCCCTAGGTCAACTATTGCAGCTGCATTCAGTTCGGATGGGAAAACACTTGCATCAACGCATGGTGACCATACTGTTAAAATAATTGACTGCCAA…	2250
127	TaWD40-127	ATGAAGAGGCCCAAACTGGAGAAGGACGACGGCTGGTCCCGCCACCCCTCCCCCGCCAACGGCTCCGCGCCCAGACCCCCCGCCAGCGCCAGCCGGGCGCCGCCGCCGGACGGGGAGGACGACGACGGCGAGCTCCCTGAGGAGGCCGTGCTCGCGCTCATCGCCCACCACGAGCGCGAGGTCGAGCGCTACAAGCTCAAGCTGGAAGCCGCTGAGAAGAAGCTGGCCGAGACGCGGTCGAGGCTCGTCCGGCACCGAGGCCGCGCCCCCGATTGGAACCACCCGCCTCCGCCGCCGCCGCCCGTCCAGAAGGCCGCCGTGCCGGATCGCAGGACGCCGCCTCCGAGCCAGAGGGAGCCCCCCAAGCCGTCGGTGCAGAGCCAGAAGCCCCCCGCACCG…	1596
128	TaWD40-128	ATGGTGAAGGCCTACCTCCGCTACGAGCCGGCGCTCTCCTTCGGCGTGGTCGCCTCCCCGGAGTCCAACGTCGTCTACGACCCCTCCGGCCGCCGCCTCCTCGCCGCCGCCCTCGACCGCTTCGCCGCCTGGGACCTCAAGCGCGGCCTCCCCTCCGCCACCTTCACCCCATCCTCCTCCTCCGCCTCCCTCGCCGTCTCCTGTGTCGCCTCCTCCCCCGCCGCCGCCTCCGCCTCCGCTTCCTCGGTTGCGAGTGGCCATGCCGACGGGAGCATCAGGCTGTGGGACGCCGAGACCGGCGCCTGCGAGGCGACGCTCCACGGCCACCGCTCTGCTGCTTCTGCCATACGCTTCGCTCCCTCCGGTGCTGTCCTCGCCTCCGGCAGCAAGGACTGCGAT…	2823
129	TaWD40-129	ATGCCGCTCAGGTTGGAGATCAAGAGGAAGTTCGCGCAGCGGTCCGAGAGGGTCAAGTCGGTGGATCTGCACCCCACGGAGCCATGGATCTTGGCGAGCTTGTACTCGGGGACTCTCTGCATCTGGGACTACCAGACGCAGACCATGGTGAAATCGTTCGAAGTTTCAGAGCTGCCAGTGCGGTCGGCAAAATTTGTGTCAAGGAAACAATGGGTTGTTGCCGGTGCAGATGACATGTTCATTCGTGTATACAACTACAATACCATGGACAAAATTAAAGTTTTTGAGGCCCATACTGATTACATCAGATGTGTAGCAGTCCATCCAACTCTTCCATATGTGCTGTCATCATCTGATGACATGTTGATAAAGCTTTGGGACTGGGACAAAGGGTGGATG…	2703
130	TaWD40-130	ATGGCGAGCCTGCGCCCGGTGCAGGGTTTAGGGTGCGAGGCGGCGGTGGGGTCGCTGAACCCCAGCGGGAGCCGGGCGTTCAAGCTCTGCAGCAAGCACACTGAGGGCAAGCGCCCGCTCTACGCCATCGGCTTCAACTTCATCGACGCCCGCTACTACGACGTCTTCGCCACCGCCGGCGGCAATCGTGTGACGACGTACCGTGCCCTCCCCGACGGTAACTTGGCTGTTCTGCAAGCATACATTGATCCGGATGATGCTCAGTCATTCTACACTCTGAGCTGGGCTTCTGACCTTGGCGGTACACCACTGCTAGTGGCAGCAGGAAGCAATAGGGTCATTCGGGTCATCAACTGTGCCACCGGGAAGTTGTTTAAGAGTTTTATTGGCCATGGTGGT…	1137
131	TaWD40-131	ATGGCGGCCGTGCAGCGCCGCCAACCCCTCCTCCCGCCCGCCTCGCATCAGCTGCGCCGCGGCGACACCGCGTGTTCCGGCACCGCGCCGCCGCCCGTCTGCCGCTACTGGAAGTCCGGCCACTGCGGCCGGAACCCCTGCCGGTTCCTCCACGCCGATCCGGCGGAGGCGCCGCCGGCCGTCGTCGTCGTCGCCAAGAAGCGCAGCAACACCTGGGTCAACACTTCCTCCAAAATCGCCAAGCCCAGCGCCACAACCGATGAAGGAGAGGCCGCGGTTCCTCCGGTGTCGCCGCCGCCGCCGACCAAACCCAGCCCCGCAACCAATGCCCGCGAGGCCGCGGTCCCTCCGGCGGCTTCTGATCGCGTCCAGGAACCACCGGTCGGCGGCGCATGGTGC…	1329
132	TaWD40-132	ATGGCCAGCAGCGACTGGGAGAGGCCGCGCCGCCGCCCGTCGCCGGACCCCGTGGCGGTGCTGCGGGGCCACCGCGCCGCCGTCAGCGACGCCTGCTTCCACCCCGCACTCCCGCTCCTCTTCTCCGGCGCGGCCGACGGGGAGCTCAGGATCTGGGACACGGCGAGCCACCGCACCGTCTCCTCCATCTGGGCTCACGGTGGCGCGGCTGGGGTGTATTCCGTCGCCTCTGGCTCCGGGCTTGGGAACGCGGTCATTAGCCAGGGCAGGGATGGTTTGTGCAAAGGCTGGGCGATTGAAGAAGCTGGGCTCTCAAGGAGGCCCATATTTACAATTAAAACAAGTACATACCATTTCTGTAAGATGTCACTGGTTAAGGTTCCATGTTCTGCACATGCC…	1218
133	TaWD40-133	ATGAACTTGGTGACATCCATTGACACACACCCCACTAAGCCATGGATTGTGATGGGTCATGAGGGAGGGAATTTTTCCATTTGGGACTACCAGAAGCAGGAAACTGTGATGAAGTTGCAGGTCAATGAGGTGCCAGACAAGACTGCACTCATGTTCCATGCCTTGTCTCAGCGCATCAAAGTGAGGCCTCCCAAACATTCCGTTTTTTCAGTCAAATTTATCTCTGAAAGGAAATGGTTGGTAGTGGGGGATGGTCACGGATACATCTATGTCTATAATTACACCAACACTAAGCTGCACATGGTCGACAACTTCAGAGCTCATGATAAGAAATCTGTGAACTCTCTGGCTGCTCACCCAACAGAGCCATACCTTCTTTCGTCATCTACTATTGGTACA…	1011
134	TaWD40-134	ATGGAGGTTGGTAACGGGGGCGATTCGGCCATGGATGTGGAGGCGCAAGTGACCCCGGTCCCGGGCGGCGGCGCCTCACCGGCGAGGCGGCTGGGCCTCAAGAACAGCATCCAGACCAACTTCGGCGACGACTACGTTTTCCAGATAGCTTCTTGTCAGGAGATCTCAAAGCTCGCGGTTTCTCTGTCGACAAACGCACTCAAGTTCTATGCTCCAGCAACTGGGCAGTATCTGGGCGAATGCACAGGGCATACAGGGTCCATCCATGAGATTGCCTTTTCAGCTCCGTCATCGCCGCAAGTGATATGCTCTTGCTCTGCTGATGGAACCATCAGAGCCTGGGACACAAGGAGCTTTAAGCAGATATCTTTGCTAAATGCTGGCCCCTCGCATGAAATG…	1185
135	TaWD40-135	ATGTTTGCAGACATAGATTTTAGAAAGCACCAACCTTCTGGTAATGCAACCTCTACTAGTATGGTGCCCCTGGATGTTCCAAGTCAGGCACCTGAGAAGATTAATTCTCTGAATCAAGTGATTTCAGCAGATGTACCATGCAAGGCTCCTGTTGATTTTGATACGAGAGAACTTTACTTTCTCATTGCGCACTTCTTATCACATGGTCCATTAAAGCGGACTGCTGGAGAACTTTGCAGTGAACTCCAGGAGCATCATCTGCTTCCTAGAAGATATCATGCTTGGTATTCGCGTGGTGGTTTCCATAGTGGCGAAGAAAATGATGACGGTGTATCACTCCCTTTGGATTACCTCAAGTTAGTTGAGAGATATCCCCACATTGGTAAAGACCACTTGGTA…	4938
136	TaWD40-136	ATGGCTCCGCATTACCAGGCCACCACCCTGATTGCCTCCCCGTCCTACCCAGACGCCATCACCTGGTCAAGCGACAACTTGGTGGCTGTTGCCTCTGGCCACATCGTCACTATCCTGAACCCGGCAGCACTTGACGGGCCTCGCGGACTCGTTGTGCTTCGCCCTAGGGATCCTTTTCCCATCGGAGTGGTTAACAGGGAAGATCTCTTTGAACCAAGTTTAGTGCCAACATCCTTAGCGCGTGATACTGAACCATGTGCACGGTCTGTTTCATGGTCTCAACAAGGATTTGCTCCTAATTCTGGTTGTTTGTTGGCTGTCTGTACTGTTGATGGTCACGTGAATCTTTACCGTCCGCCAGTTTCTGAATTTTGTGATGACTGGGTTAAGGTTGCGGAT…	2721
137	TaWD40-137	ATGGCCCTCGTCGCCGGCTCCTACGAGCGCTTCATCTGGGGCTTCTCCCTCAAGGCCCTGGCCGCCGCGCCCCCCTCCTCCGAGCCCCAGGCCCTCGCGCCGCTCTTCTCCTACCCGGCCCACGCGGGGCCCATCCGCTGCGTGGCGGCCGCGCCGCGGGCGGGGCTCGCGGCCTCCGGCGGCGCCGACGACTCCATCCGCCTCTACGACCTGCGCGCCGCCGCCGACCTCGGCCCGCTCCTCGACCCCTCCGCCGCCGTCTCCGCGCTCGCCTTCCACTCCATCGGCCCCGTGCCCCGCAACCTCCTCGCCGCCTCCGACGACGGCCTGCTCCACATCTACGACGCCGACGGCTTCGCGCTCCTCACCTCGCTCCGCGTCTTCCCGCGGGGTCGCGAG…	972
138	TaWD40-138	ATGGCGCCGCGCGGCAACCGCAGCAGCAAGAAGCCGCCGCCGCCGCCGCGGGGCAAGGGCAAGGGCAAGCGCCCCTCCGCCGCCGCCGCCGGAGACGACCCCTTCTTCGAGTCGGAGCCCAAGCGCCGCCGCGCCCGCGCGGACGAGGACATCGAGAGCGGGGACAGCGACGACGACACCCTCGCGCTGGGCGGCGCCGTCGCGGGCGGGGATGAGGAGGAGGAGGAGGAGGAGGAGAAGGAGACGGCCGGGGAGAAGAGGTTGCGGATGACCAAGGAGTACCTGGAGAGGATCGCCGACGCGGTGAAGAGGAACAAGGAGGAAGAGGAGGAGGACGACGACGAAGATGACGACGAGGATGATGGTTTGCCCGGGGGGAGGCGGGTCGCCAAGCTCCTC…	1563
139	TaWD40-139	ATGATCACCGGCGGCCAGAGCTACGTCTCGGCGCCGCCGGCCTTCTCCGCCGACGGCCGCTTCCTCCTCGTCTGCTCCGGCCGCTCCGTCTCCGTCTTCAGCACCTCCACCGGCATGCTGGTGTCGGAGCTGGAGGGGCACGAGGGGGACGTCACGGCCGTCGTGGTGGTGCCGCCGCAGAGCAGCGCCGCGGCGGCCGCCAAGCTCGCGACCCACTGCTGGACGGCGGGGCTCGACGGCTTCCTCATCTACTGGGACTTCGCCACCGCCGAGCTGGTGCGGAAGGTCAAAGTCGACGCCCCAGTCCACTCCATGGTGATTCCCAACATAAGCAAAAAATTGAAATTGACCGAGGTGTATGCTCCTTTCGCATTCGTCTCTGTGGAAGCTTTGAGCAAC…	2430
140	TaWD40-140	ATGAGGAATCACAAGAAGTTTCTGCAGTTCCTGCGGCCGGATCCGGCGGTGGCGGCGGCCAGCGACGACGGGTGCTCCCCGCTGCCGTCGCCCACGACCACCAGCGGGAGCGCGAGCACGTCGGCCACGGCGTCCCCGTCGCCGTACGTCGCGTCGCCGTGGGTCAACCTCCCGGGGCTCGGCGCCGGGGCGGCGCTGACGGCCGGCGCGGCGGACGAGACCGGGCTCTTGGGGTCGTTCGTCAAGGAGGACGGGCACGTGTACTCGCTCGCCGCGGCCGGAGACCTGCTCTACACCGGCACGGACTCCAAGAACGTGCGGGTGTGGCGGGATCGGCGGGAGTTCGCGGGGTTCCAGTGCGGGAGCGGGCTCGTCAAGGCCATCGTCGTCGCCGGGGAC…	1356
141	TaWD40-141	ATGGGAGGTTTTGAAGATGATGAACCACCCTCAAAACGCGCAAGAGCATCCTCAGTAGAGTCAGCAAATTTACCAGAAAGTTTCTGTTATTCGAAATCCATTAACCCTTTGGGAGGTACAATGGCTAGACCTTTGGCTTCCCAGGGGAAAGAAGTTATGGTTGGTTCTAAAGGTGTTATTAAGAGGGACGAATTTGTGAGGATAATCACAAAAGCTCTGTATACTCTTGGATATGAAAAAAGTGGAGCTGTTCTTGAGGAAGAATCAGGTATTACATTGCATTCTCCATCGGTGAATCTATTCAGAAAGCAGGTGCTTGATGGTAATTGGGACAATGCAGTAGCTACCTTGAATAAACTTGGCCTTCTGGATGAAAACATTGTGAAGTCTGCTGCACTT…	1542
142	TaWD40-142	ATGGCGGCGACGTCGTATTCGTCGTCTTCATCGGCGGCGGGGGCTGGTGGCGGCAGCGCCGCGGCGGCGACGGCGGCCGGGCTCAAGACCTACTTCAAGACGCCCGAGGGGAGGTACAAGCTGCAGTACGAGAAAGCTCACTCCACCGCTGTCCTTCACTACAACCACGGCGGGAAGACCGTCTCGCAGTTGACAGTGGCATACCTGAAGGAGAGGTCGACTGGCCAAGGCTCCACACCATCAACACCAAGCTCCAGCAGTGGGATGCGATCGGCGGCAGCAAGGCTGCTGGGCACTGGGAATGGTAGCCGGGCACTTAGCTTCGTTGGGGGTAATGGTGTCAGTCGTGCTGTGTCTGGAAGCAGCCGCGTGGGAGGAACCTTTGGTACATCTACAAGC…	1602
143	TaWD40-143	ATGAGGGGCGCCGGCGGCGAAAAGGAGGCATTCTTCCACTGCCTGGACCGCGTGCCGTCTGGCATCCACATCGACACCGACCACCCCTCCGACGACGACGATGACGAGGAAGAGGCCCGTTCCTCCTTCTCCTCCGCCATGGGCGACCACAACTTCCAGAGCTTCCGCCGGCCCCAGTCGGCCATGCTGCTGGAGGACGAGGACCAGGAGCCGGAGCCGGAGATGGAGGACGCGTCCAAGTACGACATGTGGATGTCCGACGAGCCCATGTCCATCCAGGAGCGCCGCCGCCGCCTGCACCAGGGCCTGGGGATGGTCAGCAGCCGGGACCTCGCGCTGCGCCGCCACAGCACCAAGAAGCGCTTCATCGACGTGCCGCGGAGCGTGTCCAGGAGGATG…	2586
144	TaWD40-144	ATGCATCGTGTCGGGAGTGCTGGAAACACAGCTGGTTCAAGTCGACCGAGAAAGGAGAAGCGCTTCACATATGTGCTCAATGATGCTGATAATAAAAAGCATTGTGCTGGAATCAACTGCTTGTCGTACCTGAATGCTTCTGCTTCTGGTACAAGTGATTATCTTTTTACTGGGAGTCGCGATGGTACCTTGAAGAGATGGGAATACCAAAATGGGGACGCAAACTTTTCAGCAACCTTTGAGTCACATGTTGATTGGGTTAACGATGCCATTATTGTTGGCCAAAATCTTGTTTCCTGTTCCTCAGACACCACATTAAAGGTGTGGAATTGCTTAGCAGATGGTGCTTGTACCAAGACTCTCCGCCAGCATTCTGATTATGTGATATGTCTTGCTGCG…	2256
145	TaWD40-145	ATGCCGAGCTTCCCTCCGCCGGGCGGCGTCACCGTCTGCGAGATCAACCGCGACCTCGTTGTGGCGGACTCCCTGTCGGAGGATCGCGCCAAGGAGGCCTACGGGGATGTCCTCGGGATGGTGTTCAGCCCAATTCCTTTCCAGCCGGATGATCTCCTAGCCAAGCACGAGGCTCCTGCTCCAGACGAAGCTGAGCTCCCTGAGAGTGTCCCCAGAACAAGTTTGGTGTCCACCATAGCCGAGTCCTTCAAGCAAATGCTCTTCCCTTCTTGCAATCCAAAACTGCTAGAAGAATTTGATACCCAGAAAGTAAGCTGGAATCCACACAAACACTGTTTAGCATTTGTATCTGGGAAGGACCAGGTTACGGTCCATGACTTTGAGGATTCAGATGGTAAA…	1317
146	TaWD40-146	ATGGCTCGCACCATCAAAAAGGCCAGGTCGAAGAGGACCAAGGGATCCAGGAAAGGCGAGGCCTCGTCGTCGTCTTCTACCAACACAGCGGTGGCTTCTGGCCCGGCTCAGGTGTGGCAACCAGGTGTTGATGCGCTGGAAGAGGGGGAGGAGCTCCAGTTTGACCCGGAGGCTTACAATTATCTCAGAGGATTTAGCATTGGGTGGCCTTGCCTGAGCTTTGATGTTCTGCGCGATCAACTCGGGCTTGTGCGGTCGGAGTTCCCACATACGTTATACGGCATTGCTGGAACTCAGTCCGAGAAGGCTTCATGGAATTATGCTGGTATTTTTAAGCTTTCCAACATAAAGGGCAAGAAACGGGAACCAATACCATCTTCAGCTCTTGATGGTGATGAT…	1452
147	TaWD40-147	ATGGCATTGGGAGATCTCATGGCGTCCAGGCTCGTGCACTCGTCCTCATCGTCGTCCTCGTCCTCGCTGCCCACCCCCTCCTTGGCGGCGGTGAACCACCAGACGGACCGCGTGGATGGTGAGCTCCCTGTCGCCAACGGGCCGGAGCTTCGGAGGGAGGACGCCGGCGAGGAGGATGAGGAGGGGAGGGCCGTGGCGCTCGTGCCGTGCCTGCCGCAGGTGGTTGTGCTGTGCGAGCAGCGGCACGAGGGGTTCAATGAGGCTGCGGTGGCGGCGGCGGCCGGGCCATCGACGAGCGGGCTCGTCTCCAAGTGGCGCCCCAAGGACAGGATGAAGACTGGATGTGTTGCACTTGTATTATGTTTAAACATTAGTGTTGATCCGCCGGATGTAATTAAA…	4083
148	TaWD40-148	ATGAAAGGGCGCGCGGTGAAGCTGCGGGAGGCGCACAAGGCGGGCTCGGGCTCCCCGGCCTTCTGCTCCGTCGCCTGGGCCCCCGGGGGGCAGCACGTCGTCACCGCGTCCGCCGCCGACGTCGCCATCCTGATCCACGACGCCGCCGCCGTGAGCGCCGGGGGGACCGGGGCCCGGGGCTCCGGTTCAGCGGCGGCCGCCGCCACGATCCGGCTCCACAAGGACGGCGTGACGGCCGTCGCCCTCGCGCCAGGCTCCGGCGGCTCGCTGGCTTCCGGTTCCATCGACCACTCCGTCAAGTTCTACTCCTTCCCAGACGGCACGTTCCAGAGCAACGTTGCCCGGTTCACCCTCCCGATCCGGTCACTGGCGTTCAACAAGAAGGGCGCCCTTTTGGCC…	3033
149	TaWD40-149	ATGGGGTTCGTGGATCCGGCGGCGCCGCTGCTCGCCACGTGCGGCGGCGACACGGTGAAGCTCTTCGACGTCACGGTGGAGTCCGGCGACCCCTGCGTCCTCGCCTACTCCCCCGCTCCCGGCCACCCCGTCAACGCCGTCAAGTGGAACCACACCAATCTAATCGTAGCAAGTGCTGGGGATGATAAAAAGATCTCATTGTGGCATAAAAAGGGTCAAAATGTAGGACAGCTACCGACATCAACTGTTGATCGTGGGGATGACATTGAGGAATCCATATATTCCATCAGTTTTAGCAACAAAGGTTCTCGATATCTTTGTTCTGGTGGGAGTGGCCATATTGTTAGGATATGGGATTTGCAACGGAAGAGATGTATCAAATGGCTAAGTGGTCACACT…	2328
150	TaWD40-150	ATGGAGGGGAGAGAAGACGACAAGAAAGGCGGCGCCGCCGCCCCCGGCAGCTCAGCGCCGGGGACGAGATTCAAGAACCTGGTCTCCAGGGAATACTACAGCCACAAGAAGAAGGTGCACTCTGTAGCATGGAACTGCATAGGCACAAAGCTTGCTTCAGGCTCTATAGATCATACTGCCCGTGTCTGGAGCATTGATCCCCATGGCCATTCCAAGGTTAAAGACATTGAACTGAAAGGCCACTCAGATAGTGTAGATCAGTTATGCTGGGATCCAAAGCATCCTGACACAGTTGCCACTGCAGCTGCTGACAAGTCAATTCGCCTTTGGGATGCGCGAAGTGGGAAATGCCAAGTTGTTGAACTCAGTGGAGAAAACATCAACATCACATACAAACAT…	990
151	TaWD40-151	ATGGAGAAGAAGAAGGCGGCGGTGCCGCTGGTCTGCCACGGCCACTCGCGGCCGGTCGTCGACCTGTTCTACAGCCCCGTCACGCCCGACGGCTACTTCCTCATCAGCGCCAGCAAGGACTCAAATCCAATGCTTCGTAATGGTGAGACTGGAGATTGGATTGGGACTTTTGAAGGTCATAAAGGTGCTGTTTGGAGCTGTTGCCTTGACACAAATGCTCTGCGTGCTGCCTCTGGTTCAGCAGACTTTTCAGCTAAAGTATGGGATGCACTAACAGGTGATGAACTACATTCATTTGAACACAAGCATATAGTCCGTGCATGTGCCTTTTCTAAGGATACCCACCTGTTGCTTACTGGAGGTATGGAAAAGATTTTGCGTGTATATGATTTGAACAAA…	1023
152	TaWD40-152	ATGGCGGCGGCGGCGGCGACGGCGCAGCCAGGGCTCGACGCGCGCGAGTGGGACGAGGCGGCGTACCGGCGGGGCATCCTGCGGGAGCGCGACCTCTCCTGCCGCACCCTCTTCCGCGCCGTCTTCTACGACCAGCGCGACGAAGCCGACCCGGACGTCCTCCTCGCCGCCGCCTCCAGCGACGGCTCCCTCGCCTCCTTCTCGCTGTCCTCCTGCATATCCTCCTCCGCCTCCGCCCACGCCGCCCCCCAGCCGGCTGCCGCCGCGCTGGTCGACCCCGTCTCTATCGTCCAAGCGCACAGCGGCCCCGTTTACGACGCCAAGTTCTACAATgATCCGATTCAGCCGCTGCTCTTCAGCTGCGGGGATGACGGCCACATTCGGGGTTGGAGATGGCAC…	1032
153	TaWD40-153	ATGCAGAATCACAGACCCAAACGAAGATCAAACCCTAGGAACCGCCCATCGCCAGAGAGTCGCAGGAGCCCTAGGAGAGAGAACACGCAACGGTCGCACTTGCCAGATGGCTGGTTTGTGTACAACCGGGATTCGGGGGGCCTAAGAAAGTGCATGCGGGAAATAACGGCGCAAGCGCCCGGCGACAGGAGAGGCATCGATGCCAACGGAAATCCTGGGATCGACCAGGAATCGAGCGAAACTGCGGGGAAAGAGACCCTGGCGCATGGGCTAAGAGCCCGCGTTGTAGATGCCCTCATTCGCCAATCTTTCTCCCCTCGCCGACGCCGCCTCCAGTCAGATCCGGACGGATGTGCTGCTGGGTGGCCGGTTTCTAGGATATGTATCTGTGGTGATGTG…	2220
154	TaWD40-154	ATGGACATGGACATGGCATATTACCTCCTTACGGAACCTAAGAAGGGAAAGGAAAATGAAGCCGTGGTATCACCGGCTAAAGAAGCATACAGGAGGCTTCTTGCTGAGAAACTCCTGGGCAGCAGAACCAGGATTCTTGCCTTCAGGAACAAGCCACCAGAACCGGAAGGGATGCTGCCACAGATTTTATTTGAAACTCCGACTTCCAGTCAGACCAAGCCTACTAAACAGCGCCGAAAGATTCCCCAGGTATGCCAATTGCTTTACTGTTTGTGGATCTTCTGGTTCTTCAGACAACTAGCATTATTCTGTTGGTTACATCATGCTTGGATTGCTTCGTTTTTTCAGTTTGCTGAGAGGACGTTAGATGCCCCTGGAGTGGTTGATGATTACTATCTT…	1350
155	TaWD40-155	ATGGATGCAGGCTCCCGCTCGATCTCTTCCGGCAAGAGCTGCGCCGCCGCGCAGCGTCCGCTCCAGGAGGCCGGATCCCGCCCCTACATGCCGTCGCTGAGCACGCGCAACCCGTCGGCCAAGTGCTACGGAGACAGGTTCATCCCGGATCGGTCGGCGATGGACATGGACGTGGCGCACTACCTGCTCACGGAGGGCAAGAAGGACAAGGAGAACGCAGCGGCATCCCCGTCCAAGGAGGCCTACCGGAGGCTTCTGGCCGAGAAGCTGCTCAACAACCGGACGCGGATCCTCGCCTTCAGGAACAAGCCGCCGGAACCCGAGAACGTGTTTGCTGCCGACACGGTTTCTTCTCACCAGGCCAAGCCGGCCAAGCAGAGGCGCTACATTCCCCAGTCT…	1404
156	TaWD40-156	ATGATGCAGCAACAGCAGCAGCAGCAGCCTCTGCCGCCCCCTCCGCCGCAGCACCCGCCGCCGCAGCCCGGCGGCGGCGGCGGGGACTTCTACCGCGGCCCGCTGCAGCCGCCGATGCGGCAGCTCTCTGCGGCGTCATCCACCAACCTCGCGCCCGACTACGCCGGCCACCCGGGACCCCAGCAGCACCATCAGCAGCAGCAACATCAACAGCAACAGCAGCAGCAGCCGTTCGACGCCTATGGGGACAATTTTGGCGCTAAGAGGATGCGGAAGCCTGTCCAGCGACGAACAGTGGACTACACGAGCTCTCTCGTCCGTTATGCTCAGGCTCGCATGTGGCAGCGGGATGCAAGGGATAGATTCACGTTGCAGCCAACCGCAGCTGCTGTCCTGGAT…	2130
157	TaWD40-157	ATGGAGGACGAGGAGATGGAGAGGAAGGTGCAGCAGTACCTGCACCGCAAGGGCTTCCGCCTCACCGAGCTCGCGCTGCAGGAGGAGCGCAACCGCCTCTCCACCACCTCCCTCTCCGACGTCTCGCTCTCCAGGCCGGATAACGACCCAGCAAGATACTATGATGGCTACAACAAGCTAAGATCATGGGCATACAATTCTCTGGACCAATACAAGCATGAATTACTCCGTGTCCTTTATCCAGCGTTTATCCATTGCTTCATGGATCTAGTGTCAGAGGGGCATACACTAGAAGCTCGGGCATTTTTCCTTAAATTTCGGGAAGATCATGAACTGATGCATTCAAGGGATCTCCAAAAGCTGGAAGGCACTCTTTCTCCTTTGCATTTGGAGGAAATG…	1971
158	TaWD40-158	ATGGACGGCGGCGCCTCCTTCCAGGCCGTCGCGGCCGCCGCCGCCATGGAGATGGAGGAGTACCTCAACTGGAAGAAGAACGCGCCGGTGCTCTACGACCTCGTCATGTCCCACCCGCTCGAGTGGCCCTCGCTCACCGTCCAGTGGCTCCCCTCGGGGTCCCCGGCCTCCGCCCGCTCCCACCGCCTCGTCCTCGGCACCCACGCCTCCGACGACTCCCCCAACCACCTCATGCTCGTCGACGCCGTGCTCCCGCTCCCGCCGCGCCTGGCCGCGGCGGCCGCCGCTGAGGGCCGCGCCGTCCCGGCCCCGTCCGTGTCCATCGGCCGCTCGGCGCCGCATCAGGGCGAGGTCAACCGCGCCCGGTGCATGCCGCAGCGGCCGTACACCGTGGCCACC…	1218
159	TaWD40-159	ATGGGGCGCGCCGACGAAGAAGACAAGGCCGCCCTCTCCCCCGGCGGGGACGACGCCGCCGACCTCTCCCCCGACGACTCGCCGTGGAGCGACAGCGCCTGGTCCGAGGACGACGACGACGACGAGGCATCGCTGTCGTTCGAGGACAGCGGCGAGGGCTCTGGCTCCGACGCCGACTCCGACGGCCTGGAGGAGGAGGATGATGCCGCGGCGGAAGAGAGCGACTCCTCCGAGGACGAGGTTGCGCCGCGGAACACCGTCGGGGACGTGCCGCTTAAGTGGTACAAGGACGAGGAGCACATCGGGTACGACATCTCCGGGAGGAAGATCAAGAAGCGGGACAGGGAGGGCAAAATCGACAGCTTCCTCAGCAGCAAAGATAATGATGATGACTGGTTA…	2085
160	TaWD40-160	ATGGGTTGCCGAGATACTGCAGCACTAAATGACCTTGAGCTCATGCTACTAGATGAAACGGCTGACCCAAAGGCCTTACCACTATCACTTCTGAAAGACATCACAAACGATTTCTCTAACGATCGACAAATCGGTAGGGGTGGCTTTGCATTGGTATATCAGGGAGTACTTGAGAGTGGTACAGTCGCTGTGAAGAGATTGAGCGATATGTGTATGGATGAGAAGAAATTCCATGGAGAGGTTCAATGTTTGATGAAGGCAAGGCACAAAAACATAGTACGGTTTTTGGGATATTGTGCTGACACACAAGGGAATATGTTGAGCTACAACGGAAAATTAGTCATGGCAGATGTACGGCAAAGATTGCTTTGCTTCGAATACATGTCCAAAGGGAGTCTA…	4065
161	TaWD40-161	ATGAGAGATAGCGACGGCGAAGGGGCCGGCGGCGGAGTCCCGCGCTCGCACCCCTCCAACATCCCTCTGCCGATGTCGCACTCCGACCCCAACTACTCGGGCACGGACGACGAATGCTCCAACAGGCAGAGCAGCTCGTCGGCGACGGGCGGCGGGTTCTACAATGACTACCCGTCCAGCTTCAGCGGCGAGTGCTCGCCGTACAACATGTCCCCCTGGAACCAGACCATGGCGTCCCCCTGGTCCCACCACAGCGAGGCGTCCATGGCCGCGCCCGCGATGGCGCCCGGCACCAGCCTCATCAGCTCGCTCGTCAGGGAGGAAGGCCACATCTACTCTCTCGCCGCCAAGGGCGACGCGCTGTACACCGGCTCCGACAGCAAGAACATCCGCGTCTGG…	1434
162	TaWD40-162	ATGAAATGGTCGACATTGCTCAGTAAGGTCGTCTTCGCCGCCCCGCAGCAGCAGCCGCCTCCGCCGCCGCCGCCCCCGGCGTCCCCGCTCCACGACCAGGAGGCCGACCCCGCCACCCCGCGCCTCAGCTCCGCCTCCGCCTCCGCCAGCGACGACGGCCGCGCCAGCGCCGCCTCCGGGAACTCGCCCTCGGCCGCCAGGGGAAAAAATGAACTGGTGTCAGACTTCAGGAGGTTCTGGGAAGAATTCCGCTCTTCCAGCTCTGAAAAGGAGAAAGAAAGGGCCTTAAATTTGGCAGTAGATGTCTTCTGTAGGCTAGTGAAGCAGCAGTTTAGTGTAGCTCAATTAGTTACAAAGTTAGTAGAAGCACATGTTTTTGCTTTTGTTATTGGAAGGGCT…	10725
163	TaWD40-163	ATGGAGGACGCCGCGGTCGAGGAGGCGGAGGTGAGCGGCGCCGGCGAGTTCGCGCCGGCGCTCGTCGCCGCCCACCCGCTCGGCCACTCCGTCGCCGTCGCCGTCGGGCCCGAGCTCCGCGTGTTCGATCTCAACGGCGGCTGTGCAGTTTCATTGTCAGATGATTCTGGTGGTTGTTCTCATTCGGATGCTATTAGAGCAATTTCGTTTAGTGCTGATGGCGCCCTGTTCGCATCTGCCGGTGATGATAAGCTTGTGAAGATCTGGAAGACTGACTCATGGCGCTGCATCCAGACTATAACTTCTGAAAAGAGGGTTAGCGCAGTTGCTATTAGCAAAGATGGCCTGTATGTGACATTTGCAGATAAATTTGGTGTCATTTGGTTAGTTACGGTGGGG…	1299
164	TaWD40-164	ATGGACGCGGCGGTGCAGGAGGCGAAGCTGCTGCGGCAGGTGAACGCCCTCATCGTGGCGCACCTCCGCGACCAGAACCTCACGCAGGCCGCCGCCGCCGTCGCCGCCGCCACCATGACCCCCAAGGCCGACGCCTCCGTCCCCAACCACCTACTCCGCCTCGTCGCCAAGGGCCTCGCGGCCGAGCGGGAGGAGGCGGCCAGGGGAGGCGGAGCTCCCGCCGCGTTTGACTCCGGTGCTGGCGGCGGTGGGCTGGCGCGCCCGCTCGGCACCAATGCCGTGGATTTCAGTGTGCAGAATGTTAGGGGCCCGTCCAAGACTTTCCCCAAGCATGAAACCAGGCACATCTCCGATCATAAGAATGTTGCCAGATGTGCAAAATTTAGTCCTGATGGGAAA…	1275
165	TaWD40-165	ATGGCGAGGCGAGGGCTGGCGGCTGGCGCCGGCGCCGTCTCCAGGGTTCGATTCGCGCCGTCCTCTAACAACCTCATAGTCTCCTCCTGGGACTCGGGGATGCGGCTGTACGATGCAGACAAATCCATTCTCCGGCTGGAGGCGAATTCTGAGGCAGCACTTCTGGACTGCTGTTTCAAAGATGAGTCTGCGGCCTTCGCAGGCGGTTCGGATGGATCTGTAATAAGGTATGACTTGAATTCAGGGGCTCAAGATACAGTGGGTCTGCATGACGATGTGGTTGTCAGCACTGAGTTCTCCCAGATTACTGGTCAACTGGTAACTTCTAGCCTTGACAAGAAGTTACTTTTCTGGGATACACACACAAGAAGTGTAAACCCTAACCACACTTTCATGTTA…	969
166	TaWD40-166	ATGACGAGCCTGATATCCCAGAACGCGCTCCCGAAGCGCCGGCTGGAGAAGGACGACAGCAGCAGCAGCGATGAAGAGACCATGGATTCCCCCGTCGCCTCGGATGCAGAGGCTGGGAAGAAGCCCAGGCCGGAGGATCGCAGGAAGGACCGGAGGAAGAAGAAGAAGGCGCTGGAGGCCAGGCAGGGCCAGGAGGCCGATGAGATGAGGCGGCTGGAGAGCTCTCTGTTCGGCAACATCTACACCCCGCTCGAGTTCGGCACCGAGGCTGTGCCGGCTCGTGGCCAGGATGATGCTAAGTTGTTCTTCGTGGACCGGTCTGCCGACGACGACCTGCCTGTTTATGAGGAGGACCTGGGCAGTGAGGATGAGGTGCTTGATAAGGGGAGGAAGCCCGCC…	1644
167	TaWD40-167	ATGGCGAGCGACGGCGACGAGGCTCCCGCGGGGGTGGCCGGGAAGGTGACCTGCGCGGCGTGGATACGGCGCCCGGGCGGCGGGCCGGCCGTGTCCAGCAGCCGCAGCCTCCTCGTGGTGTACGGCCGCGGCGCCACCGCCTCGTCCCCGCCGCTCCTCGACCTCCTCGCCTTCGACACCAGGCCGTGCGAGCTCGCCTCCGAACCCCTGCTGAGGGTCGTGATGGGCGAAAAGGGAGCCGACGCGGACACGCCGCGCGCCATCGCCGTGCACCCCGCCGGCGACGAGTTCGTCTGCGCCACCGCCAAAGGCTGCAGGCTGTTCAAGCTGGTCTATGATGACTTTTGTATCAACCTTATTTCAAGTGATTCGCCGCCCCTCCAATCAGTTGGGCCTCAG…	1116
168	TaWD40-168	ATGCCTCCTCATAAGATAGAGACTGGGCACCAGGATGTGGTGCATGACATCGCGATGGATTACTACGGGAAGCGCCTCGCCACTGCATCCTCTGATAACACAATAAAGATCATTGGCGTAAGTGGCACCTCGCAGCAGCAACTTGCTACTTTGAGCGGACACCAGGGCCCAGTTTGGCAAGTCGCGTGGGCTCATCCTAAGTATGGTTCCATGCTTGCATCCTGCAGCTATGATGGGCGGGTTATAATATGGAAAGAAGGGGGCAAACCTGATGAGTGGACACAGTTTCACACTTTCACTGAGCACAAGTCTTCTGTAAATTCCATTGCTTGGGCGCCTCATGAACTCGGCATCTGCTTGGCTTGTGGTTCATCTGATGGGAACATTTCAGTCTTCACA…	918
169	TaWD40-169	ATGATTTGCGCAATCTCCGGCGAGGTGCCGGAGGACCCGGTCCTGTCGACCAATTCGGGGCTGCTCTTCGAGCGGAGGCTCATCCGGCGCTACATCGAGGACCACGGGAAGTGCCCGGTCACCAAGGAGGAGCTCGCCATGGACGACCTCGTGACGGTGAAGACCAACAAGATTCCTAAGCCTAGACCTCTGCAAGCTGCAAGTGTCCCTGGACTCCTTGGTATGTTTCAGAATGAGTGGGATGCTCTCATGCTGTCTAATTTTGCTTTGGAGCAGCAGCTACATACAGCAAGACAAGAGCTCAGTCATGCGTTATACCAGCATGATGCTGCTTGCCGTGTTATCGCCAGACTAAAGAAGGAAAGAGATGAGTCTAGGACACTTTTGGCTCAAGCTGAA…	1596
170	TaWD40-170	ATGGCGCGGGCGCGCTCGCTGGACGCGGACGCGGGCGAGGAGGAGTTCTTCGACTCCAGGGAGGCCATCTCGCCGCCCTCCGTCGCCTCGCCGGCCAGCTCCGGCCGCCACAGCGGCGACGGCGAGGGCTGGCTCTGCGGCGGGGCCCTGCTCGAGGTCTGGGCCACGGGCCCCTTCAGCGTCGAGGAGCGCCGCCAGCGGTTCGTCCGCTCCCTGGGCCTCCTGGATCCCGCCGAATCGGAGCCGCGCTCCAGGCCCCGCGCCGGCGAGGAGATCGTCGTCCTGGGGAGCCCCGGCGCGGCGCCGGCCTCGCCCGCCCCTCGTCTCGCGCGCGGGACTGCGGGGGACGAGGAGGCGGGGGCGCCCGGCCGAAGCGCCGGCGGCGGCGGCGAGGAGGGC…	2277
171	TaWD40-171	ATGAGAATGTGGGGGGACTCTGTTCAATCCCTCCTCGTGGCGTCTGGTACCATTCTAAACGAGATTCTTATTTGGAAATTGGTACCCGAAACCCTGAGTACTTCGTTATTAAGCTCGGACGAGTTGGGTGCTACTGGTGTAGATAACAGTGAAAATGTTCATCTTAGTGATAATAAATACATGGCTGTTCATATTGGAAGGCTGAAGGAACACGAAGGTTCAATATTTCGAATAGCTTGGTCCTCTGATGGATCAAAGTTCATGTCCGTTTCTGATGATCGCAGTGCTCGCATGTGGATGTTAAGTTGTCAGCCACAGGATCTTACCAATCAAACAGCCAAAATTGATGATGTGGACATTATACCCAAACTGACACTTTTCGGACACAGTGCTAGAATT…	3534
172	TaWD40-172	ATGCTGACCAAGTTCGAGACCAAGAGCAACCGCGTCAAGGGGCTCGCCTTCCACCCGCGCCGCCCATGGATCCTCGCCAGCCTCCACAGCGGGGTCGTCCAGATGTGGGACTACCGCATGGGCACCCTCCTCGACCGCTTCGACGAGCACGACGGCCCCGTCCGCGGCGTCCACTTCCACAAGACACAGCCGCTCTTCGTATCCGGAGGTGACGATTACAAGATCAAGGTGTGGAACTACAAAACCCACCGCTGCCTCTTCACGCTCCATGGCCACCTTGACTACATCCGCACGGTCCAGTTCCATGACGAGCACCCGTGGATCGTCAGTGCCAGTGATGACCAGACAATCCGTGTCTGGAACTGGCAGTCACGCACCTGCGTGGCCGTGCTGACGGGG…	3657
173	TaWD40-173	ATGGCCGCCGGCGACCGCCGCCTGCGCCTGGGCTCCTACCTCGGCGACGTCTCCGCGCTCTCCTTCCTCCCCTCCTCCCCGCGCCCCCTCCTCCTCGCTGGGACCGGCTCGGAGCTGCTCGTCTACGACCTGGACGCCGCCAGGCTCGTCGCCTCCTTCCGGGTCTTCGACGGCGTGCGCGTCCACGGCATCCAGCCCCGCGCCCCGCCCCCCGCCGACGGGCTCACCCTCGCCGTCTTCGGCGAGAGGAGGGTGAAGCTCCTCAGCCTCCGCGTCGACGCCGAGGATGGCGGAGCGGTCGCCGTGCGGCTGGAGCTGGAGCAGAGGCTCCCCGGGTTCGACCACTGGGTGCTCGACGCTTGCTTCCTCGAGGTGGACGGGTTGCTTGCGATCGGTTTG…	4020
174	TaWD40-174	ATGACCAACCCCTCCTCCCCGTCTTCTCCATCCTCTTCTCCCACCTCCGCGCACCATCGCCAGTACGAAGAACCGGCGGCGGCGGCGGCCAAGGTGGGCAACGGCGGCCAGGTAGACCACGGCATTTCGTTTCCGGAGGCCATAGACGACGTCGAGGGCGCCGAGCTGTCGCCCCCGCGCTGCGAATGGGAGTTCCGGCTCGCGGCCACCGTGCCGTCCCCGTCGCTGGCCGGCGCGTCCGAAGCCATCGGCAGCGTCGACTTCGACCCCGCCGGCCGCCTCCTCGCCACGGGCGGCATCGCGCGCAAGGTCCGGATATACGGCGTCGCCGGCCTGCCGTCGTCGCCTAGCCCCGCCGCGTGCATCTGCGTGCCGGCCAAGCTCAGCAGCGTGCGGTGG…	1227
175	TaWD40-175	ATGCTCCATGAGCTTCATATCAAAATCTGGTTTGCATCCTGTGTAAACCTGGTTGTTTCTTCTAGCTGGCAGGACATGGACCGTGCAAGAGTGGCGCCTAGGCCCTTACCATTCCATTTATTAGAAGAAATCACGGATGGTTTCTCCGAGGAGCGAAAACTTGGTGCTGGTGCGTATGGAAGTGTTTACAAGGGACAGCATAAAAATGGGGAAATTATTGCCATCAAGAAGCTTCATTCTATGCCAGAACTTAATAACCAACAATTCCAAAAGGAATATCTTAATCTTGCAACTCTCCAGCATCAGAATATTGTGAGGTTACTTGGTTATTGCCATGAAACTCGTGGAGAATACATAGAGTTCAATGGAAGGACGATTTTTGCTGAAAACCAACACATG…	2364
176	TaWD40-176	ATGCCGTCGTCGTCGCCGGCGATGGCAACCCCGCCACCGCCGCGACCACCGGCTCAGGAGCTCGACCTCGACGCCTTCCTCCCGTCGTCTCCCGCCTCCTCCTCAGCCTCCGACGCCGACGCCGATCACCGCCGCGCCGTCGACGACCTGCTGCTCCTCCTCTCCTCCTCCGACTCCGAAGGCGACGACGAGCCAACCCGTACGCCCGCCACCAACCTCAAACCCCTAACCCGTATCAAAGCCCCACCGCCGCCCCCTAAACCTTCTCCCCCATCTCCTCTGCCATCGCCTTCCGCTTCCCCCGGGAGATCCACATCCGCATCGCCGTCGGCGACGCTCTCCTCCCTCGTCTCGAGAACCTTTTCGAGCAACGCTGCTTCCTCATCCACCTCCTCGGCG…	5772
177	TaWD40-177	ATGACTCTGACCGACATGACATCACCAGAGAGGAGCAGCGGGGGATGTGCGTCATCGTGGCCGCCGCTCCAGGAGGCCGGCTCCAGCCCCTACATGTCGTCGCTCTGCTCGCCGTCCGGCATCCCCGCCGTCAAGCGATATGGCGACAGGTTCATCCCCAACAGGTCCGCGATGGACATGGACATGACGCACTACCTTCTGACGGAGCCGAGGAAGGACAAGGAGAACGCGGCGACACCGTCGCCGGCCAGGGAGGCGTACCGGAGGTTGCTACCTAAGAAGCTGTTTAACAACCACACCAGGATCCTCGCTTTCCAGAACAGGCTGCCTGAGCCTGCCAACAACTTCCTCGCAGAGCTGCGTGCCGATGCGGCTTCCATCCAGGACAAACCGGCGAAG…	1149
178	TaWD40-178	ATGGAGCAACTGAGTCCCAGTGGACCTGTTCCTCAACCCTCATGGTCATTGGATATCATTCCTACGAAAGTAGCTTGCACGCTATCACAGGGATCTAATGTAACTAGCATGGACTTTCATCCTTGTCATACACTATTACTAGTTGGATCTGCTAATGGTGAATTTACAATCTGGGAGATCGGTACGCGTGAGAGGCTGGTCTCAGAGCCCTTCCAAATTTGGAACATGCAAGCATGTTCAGCACAATTTCAGCGTGTCGTGGCTAAAGATCCCTCCATGGCCGTTAGTCAAGTTACATGGAGCCCTGATGGATACATGATTGGAGTTGCATTCACAAAACATTTGATCCATCTGTATGTATACGAGCATCGAAATAAAACACGTGAAGTGGTAGAGATT…	2460
179	TaWD40-179	ATGTGCGTGCGGATCTCCCGCAACACCTACCCCAACCTCCGCGCCCTCCGCAACGCCTCCCATGTCGGTCTCACCGACGCCCCACATGTCAAGATCTCCGAGGGCGACTTCGGACACATCCTTGACGACGTGCCCCACCTCGCTGACTACTACATTCCGATATGGAGTATTGGTTCTCCTGATCCTAACTTCACATTAGATGGCCACTCAAAAGGCGTGAACCGTGTTGATTACTTCACCGGTGGTGATCGACCATTTTTTATTACTGGATCTGATGATCAGACTGCAAAGAGATGTGTTCAAACACTTGAAGGATATGCACACAATGTGTCTGCTGTCTGTTTCCATCTAGAACTACCTATTATAATTACTGGCTCAGAGGATGGCACAGTTCGCTTG…	1014
180	TaWD40-180	ATGAACATCGTGAAGGGCGTCGCTGATCTCCTCCGCAAGTCGACGCCCTCCTCGCCGGGCTCCGGCGGTGGCGGCGCCGGTGCCGGTGGAGGCAGCCCCGGCGGAGGCGGGGGCGGCACCGGCTCCCCCTCCGCCGACAAGTTCGCCGCCGCGCCCTCCCCCAGAGTCCGCTTCAGTGACACTGGTGAGGAAGGAATCTTAAACACACTCTGGCAGAGGTACGAGAATGCCATCGACAAGGCTGAAAAGAAGAAGTCCCTGCAAATATTTGTCCTGCATTTTATACAAGCATTTAAAGACTGGGAGCCACACCGTATTGATCAATCAGTTGACCGGAAATCAGTATCAGATGATACAGTTATAGGATGTTCTGGTGGGCATCCTTCTGAGGTCATCCTT…	9297
181	TaWD40-181	ATGGCCGTGAATGTGGCAGCCGCTCCGGTTGGATATCAAGGTAATCGCGATGCCTCTTACTGGGATCTACTCGGTGAATGTCTGGTGTGGTGTCGCTTATGTCGGTTTTGTGTTTGGTTGGATCAGAGGAAGCTCGCGCAGAGGTCGGAGAGGGTCAAGTCCGCGGATCTGCATCCGACAGAGCCATGGATTTTGTCGAGTCTTTACTCGGGGAGTGTCTGCATCTGGAACTACCAAACGCAGACAATGGTGAAATCATTTGAAGTCACAGAGTTACCAGTTCGTTCGGCTAAATTTATTGCACGGAAGCAATGGGTTGTTGCTGGTGCCGATGATATGTTTATCCGCGTGTACAATTACAATACAATGGATAAGGTCAAGGTATTTGAAGCTCATACT…	2856
182	TaWD40-182	ATGGACCCCAAGTCCCCCGACGACCGCCCGGAGGCGGCGGCGCCACAGCCGCTAGAGTGGCGGTTCGCGCAGGTCTTCGGCGAGCGCGGTGCTGGCGAGGACGTGCAGGAAGTTGACATCATTTCTGCAATCGAGTTTGACAAATCTGGTGATCATCTTGCCACTGGTGATAGGGGTGGACGCGTAGTTTTGTTTGAAAGAACTGATGCCAGGGGTAATGCCAGTCGGACAGAGCTTGAGAGACAAGATTATTCGGTGCCCAGGCATCCTGAGTTCCGCTATAAAACTGAATTTCAGAGTCATGAACCTGAGTTCGATTACCTAAAGAGTTTGGAAATAGAGGAGAAAATCAACAAGATCAAGTGGGGCCAAACAGCCAACAATGCTCTCTTTATCTTG…	1521
183	TaWD40-183	ATGGGCGGCGGCGGCGCAGCCGGGGATGCCGATGGGTGGGCGGATCAGGACCAGGGGAACGGCGGGAGCCGCGGCGGGGGTGAGGCGAAGCGGTCGGAGATCTATACCTACGAGGCCGGTTGGCACATCTACGGTATGAACTGGAGCGTGCGGCGGGACAAGAAGTACCGACTCGCCATCGCAAGTCTTCTCGAGCAGCTCGTCAATCGCGTGGAGGTGGTCCAGCTCGACGAGTCCACAGGTGACATCGCCCCCGTGCTCTCCTTCGACCACCCTTTCCCTCCCACCAAGTCCATGTTCGTCCCGGACCCCCAAGGCCTCCGCCCCGATCTGCTTGCCACCTCTGCAGACCTCCTTCGCATATGGCGCATCACGGACGACGACGCCGCTGCCCCGGGC…	1248
184	TaWD40-184	ATGAGCGTGGAAGACGAGGTGCTGGGGGAGGAGGGGGAGGAGGACACGGAGGAGCTCTTCTACGAGTCGCTCGACCGCATCCTCTCCTCCTCGGCCTCCTCCACCTCCGCCTCCGCCTCGGACGACGACGGCGCCGACCTCCCGCGCCGCAGCCGCCGCTACGATGCCGCCGCGCTCGACCTCTGGACCTCCCAGCCGGCGCCCATCCAGGAGCGCCGCCACCGCCTGCTCCAGCTGATGGGGCTCGCGGGGGACCCTTCCCTCGCGCGATTCGAGATGGGCCGATCCGCCTCCTGCGACGACGTGGGGCCGCGGCCGGCTTCTCCCGTCTCGCGGTCCAGATCGGGCGGGGCCTCCACGGCGAAGCCTCCGGTTGGAGGCGGCCGTTTGCGCCCCACC…	2361
185	TaWD40-185	ATGGAGGGGCAGGACGCGCTCGACATGTCCGACGCCTCGCCGACCTCGTCGTGGGAGGACGGAGCCGTCGAGCACTTCGACGTCGCGTCGTTCGGCGGCGAGGGGTACGTCGTCGACGATGAGGAGATGTCGGACGTGGAGCTCGGCACGGGCTCCCCGGCGGGCCCTTCGGAGGCCTCGACGCAGCCTCCTCCGCCGCTGCGGAGGCGCCTAGCGCCGGTCGAGTCCTCGGACGTCCCGGAGGAGGTGGTGCGGGCGGTCGACGCGGTGATCATGGGCGGCGGGGTTGAGCGCCTCCGCGAGATGGTGTCCGAGGAGGACGGCGAGGTCACGCATTTCATCGTAGACGTGCTGATGATCACGATGGGCGGCGTGGACGGCCTCGACGAGGGCGCGGGC…	8589
186	TaWD40-186	ATGTCGTCGGCGGCGCAGCAGCTGCCGCGGACGGAGTCGCGGACGCTGTCGGGGCACGAGGGCGCGGTGCTCGCCGTTCGCTTCAACCACGACGGCAAGTACTGCCTGAGCTGCGGCAAGGACCGCACCGTCCGCCTCTGGAACCCCCACACCGGCGCCCACGTCAAGACCTATAAATCCCACGGTCGCGAGGTTCGCGACGTGAACGCGTCCTCGGACAACGCCAAGCTGGTGTCGTGCGGCGGGGACAAGCAGATCTTCTACTGGGATGTTGCCTCCGGCAAAGTCATCCGCAAGTTCCGCGGCCACAACAGCGAGGTCAATTCAGTGAAGTTTAATGAGCACAACACTGTTGTACTGTCAGCTGGTTATGACCGTTCGGTGCGTGCATTTGACTGC…	903
187	TaWD40-187	ATGGACTTCGAGGCCGACGGCCGCTTCGGCAACAAGCGCGTGCACAACCGCCTCGGGCCCGCGCCCGGCGCCGCCTCTTCGTCTTCCTCTACCAAGGTCTGCATCCATTGGCGCGCTGGGCGATGCAATCGCTTCCCCTGCCCCTTCCTCCACAGCGAGCTCCCTGAGGCGGCCACCACCAAGCGCCCGAACCAAAGGGATGGCCCCGGTGGGCACGTCTGGCGCAACCCCAACTCAGGAGGAGGGGGCCGCGGCGGCGGCGGCTTCAACAAATGGGGGAGGGGCCCCGGGGGTGCAGACGGTGGCGTCAGGCACAAGGTGCCCGACCGGCCCTGCAAGTTCTTCCTCGCCGGAGACTGCACCTACGGCGAGAAGTGCCGCTACCCGCACACATATTGC…	1299
188	TaWD40-188	ATGGACCAGCCCAAGCCGACGCCGTCGGCGGCCGCCTCGCCGGCGGGGGCGGACGCGGCGCCCAACCCCTACGCCTTCACGTGCGAGCTCCCCCAGTCGATCTACGCGCTGGCCTTCTCCCCCTCCGCGCCCGTCCTCGCCGCCGGCAGCTTCCTCGAGGACCTCCACAACCGCGTCTCCCTCCTCTGCTTCGACTCCGTCCACCCCACCGCCGCCTCCTTCCGCGCCGTGCCCTCCCTCTCCTTCGACCACCCCTACCCGCCCACCAAGCTCCAGTTCAACCCGCGCGCCGCCTCCACGCCCCTCCTCGCCTCCTCCTCCGACGCCCTCCGCCTCTGGCACGCCCCCCTCGACGACCTCTCCGCCTCCGCCCCCGCCCCCGAGCTCCGCTCCGTCCTC…	1071
189	TaWD40-189	ATGGACGCAGGCTCCCACTCGATCTCTTCCGGCAAGAACAGCGCCGCCGCGGTGCAGCGCCCGCCGCTCCAGGAGGCCGGCTCCCGCCCCTACATGCCACCGCTCAGCACCACCTCGCGCAACCCGGCGGCCAAGTGCTACGGGGACAGGTTCATCCCGGACCGGTCAGCGATGGACATGGACATGGCGCACTACCTGCTCACGGAGACCAAGAAGGACAAGGAGAACGCGGCGGCCATCGCGGCGTCCCCCTCCAAGGAGGCGTACCGGAGGCTTCTCGCGGAGAAGCTGCTCAACAACCGGACGCGGATCCTCGCCTTCAGGAACAAGCCGCCGGAGCCGGAAAACGTCTTCGCTGCCGACACGGTTTCTTCTCACCAGGCCAAGCCGGCCAAGCAG…	1425
190	TaWD40-190	ATGTCCAATTATCACGACGATCACGTCGAAGACATGGAGGATGATTATGACATGGACGACCCCGCTGAGGACATGGTTGACGCCCACCACGAGCGAGGTTTAAGAGACTCCGATTCGGAGGATGACGAGTATGCCCATTCGAATGATAAGATCCCAGATACTTCGGCAGCGGATGCAAGAAAAGGGAAGGACATCCAAGGAATACCCTGGGAGAGGCTAGCTATCACAAGGGAAAACTACAGACAGACCAGATTAGAGCAGTACAAAAACTATGAGAACATTCCTAATTCTGGAGAAGCAGCAGCCAAGGAATGCAAACCGACTGTGAAAGGTGGAATGTATTATGAATTCAGACAAAATACTAGATCAGTAAAATCAACCATCCTACATTTTCAGCTG…	1338
191	TaWD40-191	ATGTGCAGTTATGGCGGTGGCGACGTCGATGACTGGTATGATGATTCTGATACGGATGACCACGCCGAAGACACGGGCGATGACAGGCACCATGAGCAAGGAGCAAAGAACTCCGATTTAGACCTGGATGATGAAGATCGGACCTTTTTGAGTCAGTTTCCAGATACTTGGGGGGCAGCGCCCACAAGAAAAGAAAAAGACATCCAAGGAATACAATGGAAGAGGCTGGATATCACACGTGAACAGTACAGACAGACCAGGTTGCAGCAGTACAAAAACTACGAGAGCATTCCTAATTCTGGAGAAGAAGCAGCCGAGGAATGCAAACAGACTGAGAAAGACGGAATGTATTACGAATTCAGAAAAAATACTAGATCTGTAAAATCAACTATACTACAT…	1332
192	TaWD40-192	ATGCCCCGCCCGGTCATCCCCTTCCCCATGCCCAACCCGAACGCGAACCCCAACCCGGGCGCTAACCCCATGGCCGCCGGGGGCGCCAACCCCGGCGCTCGCCTCATGCAGCTGCTCGGCAGCTCCGGGTCGGGCCACCTCGAGTCCGCGGTATCTATGCCCCCGCCGTCGTCGGAGTTCGCCGCCGCGCAGCCGTCGCCGCTCCCGGCGATGCCATCCGCGCCGCCGGCGAGGATGCTCAGCAGCACCAGCAGCAAGGTGCCGAGAGGTCGGCTTCTGGGTGGCGGGGACAAGGCGGTGCACAACGTCGACTCGAGGCTGCCTGGGGAGGCGCAGCCGCCACAGCTGGAGGTGACGCCGATCACCAAGTACACGTCAGACCCAGGTCTTGTGCTGGGC…	3768
193	TaWD40-193	ATGGGCGACTCCTCGGTCGCCCCCGCCGGCGCGCTCGTGCCGTCGGTGCCCAAGCCGGAGCACGCGCCGTCCGCGGGCGACCCGGCGGCCCAGCTCCAGGCCCTGGCGGCGGCGGCGGCGGACGACGAGTGCGCGGGCGCGGGCGCCTCGCCGTCGTCCTCGCCGGGGGAGGGGGACGGGGCAGGGGCGGCGGAGGGGGCGGATGCGGCGGGGGACAGGGACCTGCTCTGCCCGATCTGCATGGCGCTCATCAAGGACGCCTTCCTCACCGCCTGCGGCCACAGCTTCTGCTACATGTGCATCGTCACGCACCTCAACCACAAGAGCGACTGCCCCTGCTGCGCCAACTACCTCACCAAGGCGCAGCTCTACCCCAACTTCCTCCTCGACAAGGTCGTG…	2103
194	TaWD40-194	ATGGCGAGCGGCTCGTCCCGGCCCCAGATTCTCTGCGTCTCCTTCAACCAGGACAACAGCATGTTCTCCGTCGGGACCAAGGAAGGGTTCAAGATTTTCGATGCCCGGACCGGGAGGCTCTGCAACGACAACAAACTTGGAGGACTGAATGTCGTGGAGCTGTGGTTTGCTACGAACCTCATCGCTATGGTCGGAACTGGGGAACAGCCTTCACGGTCTCCTCGTCGCCTTTGCCTGTTCAATACCATCACATGCGCCTCAAAGAAGGATCTGAACTTCAGGAGTACAATTTTGGCTGTTCGGTTTAGTAGAACGAGGCTTATTGTTGTTTTGCAGGACAAGACCTTTATTTACGATCTAAACAGCACTCGTATCTTGGAGGAAATAGACACGGTTCAT…	1122
195	TaWD40-195	ATGGGGAACAAGATCGCGCGGACGACGCAGGCGTCGGCGACGGAGTACTACCTGCACGACCTGCCCTCCACCTACAACCTCGTGCTGCTCGACCTCGTCAGCCGCGGCCGCTTCCTCAAGTCCGTCCTCTGCAAGCACGACGAGGGCCTCCTCCTCGTCAAGGTCTACTTCAAGCGCGCCGGGGAGCCCCTCGACCTCAAGGACCATGAGCGGAGGCTGGAGCGGATCCGCAGGGCGTTCCAGGGGCTCGAGGGCTCCCACGTCTGGCCCTTCCAGGTCTGGTTTCAGACAGATAAGGCAGCATACCTCCTGAGGCAGTACTCCTACAGCAATCTGCATGATAGACTTAGTACACGCCCTTTCCTCAGTCAAATTGAGAAGAAGTGGCTTGCTTTTCAG…	4215
196	TaWD40-196	ATGGCGCAGAGCAATTGGGAAGCGGATAAGATGCTCGATGTGTATATCTACGACTACTTGCTCAAGCGGAACCTGCAGACGACCGCCAAGGCGTTCATGGCGGAGGGCAAGGTCGCTGCTGACCCAGTTGCAATTGATGCTCCTGGGGGCTTTCTCTTTGAGTGGTGGTCTGTCTTTTGGGATATATTTATTGCAAGGACAAATGAGAAACATTCGGAGGTTGCAGCAGCTTACCTAGAGGCACAACAAATAAAAGCGAGAGAGCACCAGCAGCAGATGCAGATGCAACAATTACAACTCATCCAACAAAGGCATGCTCAAATGCAGCGAACTAATTCAGGCCACCCTTCGCTTAACGGTCCAATAAATGGCCTAAACTCCGATGCCATTCTGGGGCCA…	2412
197	TaWD40-197	ATGGAGGTTGGTAACGGGGGCGATTCGGCCATGGAGGTGGAGGCGGAAGTGAGCCCGTTCGCCGCGGCGGCAGCCTCCGGTTCCCCGCTCCCCGGCGGCGTGTCCTCCTCGGCCAGGCGGCTGGGCCTCAAGAACAGCATCCAGACCAACTTCGGCGACGACTACGTCTTCCAGATTGCTTCTTGCCAGGAGATCTCAACGCTCGCGGTTTCTCTGTCGACAAATGCACTCAAGTTCTATGCTCCAGCAACTGGACAGTATCTGGGGGAATGCACAGGGCATACAGGGTCCATCCATGAGATTGCCTTTTCGGCTCCGTCATCGCCGCAGGTGATATGCTCTTGCTCTGGTGATGGGACCATCAGAGCCTGGGACACAAGGAGCTTCAAGCAGATATCT…	1215
198	TaWD40-198	ATGTCGTTTGACTCCAATGAGAAACAACGTTGGGTTAAGAAGATAGTAGATAACTATGTCTGGGTTCATGCGGCAAAGTTCATCCCACGGAAGCAATGGTTTGTAACTGGGGAAGACTTTGGGAAAATCCGTGTGTACTCGTGTGTTACAATGACAGAGATAAAGAAATTCCGAGCTTATTATTCTGCTCATATCCATTCTTTGGCGGTTCACCCAACCTATCCATTGCTAATAACGCTAGCAACGTGGGATGATTGTGAGGACCCCATCAGGCTTTGGGACTGGGATAAGGGCTGGAAATGTTGTCAGAGAATTAGCGGGGGCTCGGCATGTGGACCTGACACTCAGTTAAGGTTTAACCCCAAGGACACAACAACATTTGCTGGTGCTCAAGACGGA…	576
199	TaWD40-199	ATGGCCGCCAAGGGCGGCGGCGGCGGCGGGGTGGGGACGCTCAAGTCGACCTCCATCAACGGCGTCAAGCTCTACTCCGTCACCGGCAAGAACTACGTCGCCCCATGGGTCCTCGCCAAGAAGAAGCGCTCCCTCCGCAAGGACGCAGAGTACCAGCGCCGGCTGGAGCTGATCCATGACCTCAGGTTCGAGACCGCCACCACCAGGATCAAGGTCACCCCCGACGGCCAGTACGTCATCGCCTCAGGTATTTACCCCCCACAAATGAAAGTCTTTGAGTTGAAGGAATTGTCAATGAAGTTTGAGAGGCACATGATCTCAGAAATTATTGATTTCGAGGTCCTTGGTGATGACTACTCAAAACTTGCGTTCCTGTGTGCTGATCGTTCTGTATGCTTG…	2283
200	TaWD40-200	ATGGCCAGCGACCGGGAGAGGCCGCGCCGCCGCCCGTCGCCGGACCCCGTGGCGGTGCTGCGGGGCCACCGCGCTGCCGTCAGCGACGCCTGCTTCCATCCCGACCTCCCGCTCCTCTTCTCCGGCGCGGCCGACGGGGAGCTCAGGGTCTGGGACACGGCGAGCCACCGCACCGTCTCCTCCATCTGGGCTCACGGTGGCGCGGCTGGGGTGTATTCCATCGCCGCTGGCTCCGGGCTTGGGAACGCGGTCATTACCCAGGGCAGGGATGGTTTGTGCAAAGGCTGGGCGATTGAAGAAGCTGGGCTCTCAAGGAGGCCTATATTTACAATTAAAACAAGTACATACCATTTCTGTAAGATGTCACTGGTTAAGGTTCCATGTTCTGCACATGGCACA…	888
201	TaWD40-201	ATGCCGCTCAGGTTGGAGATCAAGAGGAAGTTCGCGCAGCGGTCCGAGAGGGTCAAGTCGGTGGATCTGCACCCCACGGAGCCATGGATCCTGGCGAGTTTGTACTCGGGGACTCTCTGCATCTGGGACTACCAGACGCAGACCATGGTGAAATCATTTGAAGTTTCAGAGCTGCCAGTGCGGTCGGCAAAATTTGTGTCAAGGAAACAATGGGTTGTTGCCGGTGCAGATGATATGTTCATTCGTGTCTACAACTACAATACCATGGACAAAATTAAAGTTTTTGAGGCTCATACTGATTACATCAGATGTGTAGCAGTCCATCCAACTCTTCCATATATGCTGTCATCATCTGATGACATGTTGATAAAGCTTTGGGACTGGGACAAAGGGTGGATG…	2706
202	TaWD40-202	ATGGCGAGCCTGCGCCCGGTGCAGGGTTTAGGGTGCGATGCGGCGGTGGGGTCGCTGGTGCCCAGCGGGAGCCGGGAGTTCAAGCTCTGCAGCAAGCACACTGAGGGCAAGCGTCCGCTCTACGCCATCAGCTTCAACTTCATCGACGCCCGCTACTACGACGTCTTCGCCACCGCCGGCGGCAATCGTGTGACAACGTACCGTGGCCTCCCCGACGGTAACTTGGCTGTTCTGCAAGCATACATTGATGCGGACGATGCTCAGTCATTCTACACTCTGAGCTGGGCTTCTGACCTTCGCAGCACACCACTGCTAGTGGCAGCAGGAACCAATATGGTCATTCGGGTCATCAACTGTGCCACCGGGAAGTTGTTTAAGAGTTTTATTGGCCATGGTGGT…	1140
203	TaWD40-203	ATGAGCACCCCGAACGATGAGACGCCGTTGATGGGGTCCACTGGCAACGCGACGACAACGCCTGAGGTCGACACGCGCCGGAGGTCACAGCGCCGCCCCATCCCACCCGCCCAAGCCACCGCCGCCGCTGCCACGAAAGCGCCGGCCGAGAGGAAGGGTGGGGGGAAGGGGAAGGGGAAGGCGGCGGTGGAGGAGGAGGAGGCGCCAGAGCCCCAGCCTCTCCCGGCGCCCATGGCGAGCCTGCGCCCGGTGCAGGGTTTAGGGTGCGATGCGGCGGTGGGGTCGCTGGTGCCCAGCGGGAGCCGGGAGTTCAAGCTCTGCAGCAAGCACACTGAGGGTAAGCATCCGCTCTACGCCATCAGCTTCAACTTCATCGACGCCCGCTACTACGACATCTTC…	1368
204	TaWD40-204	ATGGCCGCCAGCGTGCGGGAAGGTGCGGCGGCGGCGGCGGCTGCGGGGCACGCGGCGGACGATTACGACGTCTCGGACGGCGAGATGGACGTCGACGTCGAGGCCGGCAGCGAGCTCCAGCACGCCGGCGACGACCGGAGGGACGGCGACGGCGACGGCGACGACGAGTACGCGCTGCTCACTAGGATAACTGACACGTCAGCAGCTGAAGCAAGGGCAGGAAAGGATATACAAGGTATACCATGGGAGAGGTTACAAATCACCAGGCAGGATTACAGAAAAGCTAGGTTGGAACAGTACAAGAACTATGAGAACTTCCCTCAGTCCGGAGAGCTCATGGATAAGTTGTGCAAGCAAGTGGAGAGCAGCAGCAAGTACTATGAATTTCAATACAACACT…	1377
205	TaWD40-205	ATGGAGAAGAGTGCGGAGTGCACAAGAGACGAGGCCACCGCCTGCTCTCGAAGTCCATGTCCCTGTCCAGTACCAATCGTGCACAGAATCGCCGCGCTGTACTGCAAGCTCGGCGCCCCTACGGGTGCACGGCGCCTCATCGAGGGAGCGTCGCGGGGTGAAGCGGAAGGAGGCTGCAAGAAGGTGCTCCAGCTGCACGAGGAGATACCCGCGGCATCCAGCAGGCATTTTATATACCAGGAATCCTGTCCTCATAATCTAACGCGTTTTCAGCCAAAAAGGGAAGAAATTCTAAAGCATTTTGCAGACAAGAACAGCGAGGCCAGCTCCAGCAATATGAGCCTGAACTCTGAAGAAGGTTTGATGTGCAAAGATATATCGCACTCGTCGCAATCTAGT…	1497
206	TaWD40-206	ATGGCGTCGCCCTCCGGAAACCCTAATCCCAACCCCAACGTCCCCTTCGAGCTCAGCAGGCTCTTCAAGCCTCCCCCAAACCCTAACCACCCCACAACCGTGCCGACCCCCGCTGGCATCTTCCCGGGCGGCCCGCCCGGCGCGCCGATGGCCACCGGGCCGCCGGGCCCCTACTCCTACCCGCCCGCCACCCCGCCCTTCCACCGCAACCCGTACCtCAACTACCCCACCGATCCCAACGCCGTCCACCTCCCCGTCGCCGCCTTCGCGAATCCTAACCCCACTGGAAACCCTATCCCTAACTCCAACCCCGGCCCCAATCCGGGAGCTCGGCTCATGCAGCTGCTGGGCAACACCGCGCCCACCCACCTCGAGTCCGTGGTGTCCATGCCGCCTACG…	3846
207	TaWD40-207	ATGTCGCTGTACGACGGCGGGCTCGCCGGAGTGTACCCCGAGGAGGAGGATGACCGCCTCGCCGACCTGGCGGGGGACTCCGACTACGACGACGACGAGTACGTCCAATCTATTAGCAAGGCGTCAGAAGATACATCTGCGATGGATGTCCTGAAAGGGAAGGACATACAGGGAATTCCCTGGGAACGGCTGACCATCACAAGGGACGGATATAGGAAGTCAAGACTGGAAGGGTATACGAACTTTGAGAACATACCTAATTCGGGACAATTATCGGAGAAGGTATGTACACCTGTGGAGAAAGGTCAACTCTACTACGAGTTTGCGCATAACACAAGATCTGTGAGACCGACCATTTTTCATTTTCAGTTGAGAAATTTAGTATGGGCAACAACAAGG…	1314
208	TaWD40-208	ATGGAGCCCGACGACGAGCGGGGGCGGGCGCCGCAGCGCAAGGGGATATCCTACAGCCAGCCGCTGGCGCGGGACGCGGTGGCGCAGGCGGCGCACGCGTGCCACGCCGCGCTCAGCTCGCACAGCCTCGATGATGACCCCATCGCCTCCGCCTCGGCGCACCGCCACGACCCCGCGCGCAGCGTGTCGTACCCCCACCAGCTCCCGCCTCACCACCACCACAGCCGCGGCGGCGAGTCCATCTACTTGCACGCGGCCTCCTTCAGCGGCGGTGCCGGCGGCGCGGTGACGCTGGAGCGGGCCGTGGCGACGTCGGAGCACGGGGGCGCGGGCGGCAGGGGCGCGCTGCCGGAGTTCGTCGGCGCGGGCGGGGCCGAGGGCATCTTCCGCGTGCCGCTG…	3465
209	TaWD40-209	ATGCCGGAACCGCGGGCCATCCTCCCGCTCCGCGCGCTGCCGCCGGACGCGCCGCTCCCCTTCCCCCCGCCGTTCCACCACCAGACCCCCGCCACCTCCGCCGCCACGGCCACGGCCACGGCCAGCGCCAGCACCACCCCGACCCCTCCCCCGGCCACGCCCCCGAATCCGACCCCTCCCCCGGCCACGCATCCNNNNNNNNNNNNCTCCACGCGGCCGCCGCATCCATGGGAGATCGCCGCGCGCGCCTGGCTCGAGTCCTTCCCCGACGGCCGCCTTCCCACCGAGCCCGAGGTCGACGCTTACATCGACGCCCACCGCCCCGAGCTCCCATCCCTCCCCCGCTCCCAGCTCCACCAGCGCCTCCTCGCGCTCCGCGGCGACCAGGTTTTAGATCCA…	2760
210	TaWD40-210	ATGCAGGGCGGATCCAGCGGCATCGTCTACGGCGGCCTCAAGTACCAGGCGCGGTGCATCACCGACGTGCGCGCGGATGCCGGTTCCACCACCTTCCTCGCCGGAACCCTCAGCCTCAAGGAGGAGAACGAGGTGCACCTGATCCGGCTGCTGCCGGGGGAGAACGAGCTCGTGTGCGACGGGCTGTTCTACCATCCCAACGAGATCTGGGACCTCAAGTCCTGCCCCTTCGACCACAGGCTCTTCTCCACGGTCTACACGTCTGGCGAGGGTTATGGCGCGTCCGTTTGGAAGATCCCGGAGCTGTATGGCCAGTCCAACTCACCGCAGCTTGAGCAGCTCTTCACGCTCGATGACCACACGGACAAAATAAGATGTGTTCTCTGGTGGCCACTGGGG…	1056
211	TaWD40-211	ATGGCGACGACGAGCGAGTCCACCGCCAACTCCACCGTAACGAGCGCGACGGCGGACGGAGGCACAGAGCGTGAGCAAGAGCACGGCAATGCCGCGACTGCCGCCCCTGCCGTGGTGCAGCAGCAGGAGGAGGGGGAAGAGTTGATCGGTCCGGGCCCCGCGCCGGCGCGGCAGCGGCAGAAGCGCCCGCTCCAGTTCGAGCAGGCTTTCCTCGACGCCCTCCCCTCCGCCGCCATGTACGAGAAGAGTTATATGCATAGGGACGTCGTCACGCACGTCGCCGTTTCCCCCGCTGACTTCTTCATTACCGGGAGCGCAGATGGACATCTGAAATTCTGGAAGAAGAAGCCCAGTGGAATCGAATTTGCTAAACATTTTCGGTCTCATCTCAGTCCTATC…	1947
212	TaWD40-212	ATGGACGAATTCGAGCTGGAGGATAACCTAGAGTTCATCCTCCAGAGCATCCAGGAGCTCATAGAGGATCAGGGGGACAACAATCCCTTCGGCGAGGTCAACCAGAATGAGCTCCTCGCCAACCTCGTCAACTATGACCAGGATAACTTGATGCCGGACGTGTCCGCGGAGGACGTAGTGAACGGGAAGGACGTGCAGGGGATTCCGTGGGAAAAGATGCTGTTCCCGAGGGATCAGTACCGGGAGATGAAGATGAAGGGCTACAAGAACTATCAGAACCTCAGTTATGCCCGGGAGGACGCTTTGCAGGATTGCAAACAAGTTGAGAGGGACGGCCCTTACTACGATTTTCAGTACAACACGAGGCGTGCGCGACCATCAATTGTGCATTTTCAGTTG…	1335
213	TaWD40-213	ATGTCGTCGCTCAGCAGGGAGCTGGTCTTCCTCATCCTGCAGTTCCTCGACGAGGAAAAGTTCAAGGAGACGGTGCACAAGTTGGAGCAGGAATCGGGCTTCTACTTCAACATGAAGCACTTCGAGGACCTGGTCCAAGGTGGGGAGTGGGACGAGGTGGAGAGGTACCTCAGCGGCTTCACCAAGGTGGAGGACAACCGCTACTCCATGAAGATATTCTTTGAGATCCGCAAGCAGAAGTACCTTGAAGCCCTCGACAGGCATGATCGGGCCAAGGCAGTGGAGATACTCGTCAAGGATTTGAAGGTGTTTGCCTCCTTTAACGAGGAGCTGTTCAAGGAGATAACGCAGCTGCTGACTCTGGATAATTTTAGGCAAAATGAGCAGCTGTCCAAATAC…	3309
214	TaWD40-214	ATGAGCACCCCGAACGATGAGACGCCGTTGGTGGGGTCCAACGGCAAGATGCAGTATAAGTCGCGTCGCAAAAACGCGACAACGCCTGAGGTCGTCACGCGCCGGAGGTCACAGCGTCGCCCCATCACACCCGCAGAAGCCGAAGCCCGCGCCGCCACCGCCTTTGCAGACGCCGCCGCTGCCTCCAAGGCGTGGGCCGAGAGGAAGGGTAGGGGGAGGGGGAAGAGGAAGGCGGCGGCGGAGGAGGAGAAGCAGGCGCCAGAGCCCCAACCTCTCCCGGCGCGCATGGCGAGGCTGGGCCCGGGGCAGGGGTTAGGGTGCGAGGCGGCGGTGGGGTCGCTGGCGCCCAGCCGGAGCCGGGAGTACAAGCTCTGCAGCAAGCACACCGAGGGCAAGCGC…	1422
215	TaWD40-215	ATGGGAGGTTTTGAAGATGATGAACCGCCATCAAAACGGGCAAGAGCATCCTCAGTAGAATCAGCAACTTTGTCAGACATCCCCTGTTATTCTAAACCCACTAATCCTTTGGGAGGTACAATGGCTAGACCTTTGACTTCCCAAGGGAAAGAAGTTATGGTTGGTTCTAAAGGTTTAATTAAGAGGGATGAATTTGTGAGGATAATCACAAAATCTCTGTATACTCTAGGATATGAAAAAACTGGAGCTGTTCTTGAGGAAGAATCAGGTATAACACTGCATTCCCCACCAGTGAATGTTTTCAGAAAGCAGGTGCTTGATGGGAATTGGGACAGTGCCGTAGTTACCTTGAACACACTTGATCTTCTGGATGAAAACATTGTGAAGTCTGCAGTATTT…	1794
216	TaWD40-216	ATGCGCGGCGGCACGGTGCAGATCAACTGGCACGACCTGCAGCCGGTGCTCACCCTCGACTTCCACCCCGTATCCCGCCGCCTCGCCACCGGCGGCGGAGACCACGACATCAAGATCTGGGCGATAGCGTCGGATGAGTCGGAGGAGAAGCTCCCCACCGCTTCCTACGTCAGCAGCCTCTCGTCTCACAGCTCCGCCGTCAATGTTCTCCGCTTCTCTCCTTCTGGTGAAAATCTGGCGTCCGGTGCTGATGGTGGTGGTATTATCCTTTGGACATTGCACTCCACTGATGATGGCGAGGCTTGGAAAATACACAAATCCTTATTGTTCCATCGCAAGGATGTTCTTGACCTGCAGTGGTCGAGTGATGGGTCATACCTTGTTTCTGCTTCAGTTGAC…	1500
217	TaWD40-217	ATGAAGTGCCACTCGGTGGCCGCGCTCTGGTCGCCGTCGCCGCCTTCCCACCACATCACCGCCGTCGCGGCCACCCCCGCCGCGCTCTTCACCGGCGCCGCCGACGGCACCGTCCTCCACTGGCCTCTCCCTCCTTCACCGCCCTTCTGCGCACGCCCCTCCTCCCTCCTCTGCGCCCACGCCGCGGCCATCACTGCCCTCTGCCCCCTCCCCTCCCCCGCCTCCCTCCTCGTCTCCTGCACTGCCGGCGTCCTATCCCTCTTCTCCGCCTCCGCCCCCCTCCGCTGCCTCCGCCGCCGCTCGCTCCCGCCCTGGGCCGGCTCCCCTTCCCTCTTCGCGCTCCTCCcCACCTCCTCCTCCTCCGCTTCGTCGACCCCCCGGGTCGCGATCCTCTGCCAC…	4350
218	TaWD40-218	ATGGCTCGCTCGCCGGGGACGGGGGCGATGTGCCCCGATTGCCTGGAGCGGCGCATCCGATCCGACCTCGCTGGTTCCGGACTCTCCTTCGTCCACGGCGTCTCCGACTCCCCGCTCCCCTTTGCCTCCTCCGCTGTCGTCCAGATGGCATCTGATGGACCCGACCAATGTATTGGGAGCCAGAAGACCTGTGGTTATTTTGTGTTGGTGGTACTAAATGGTGGTAAGACATATGTGGATACAAAAAAATGTGAAAACAACCCATTGGAGCAATCACTCATATTTAAAGATGATAATCATTGTGCTGTGCAAGCAGATTCCTCTCCTGGTATTGAACATATTGGAGATCTTCAAAGTTCTTCTAGCTCGAATAATCAGCAACTAATTGTAAACATAATC…	4932
219	TaWD40-219	ATGAATCCCAGAGATTCCGGCGACGACAGCCCCGGGGCGACGGCGGGTTCGTCTTCGGCGGCCCCGGCGCAGCAGCATCAGCAGCAATCGCTCGAGTGGAGGTTCGCGCAGGTCTTCGGCGAGCGCGCGGCGGGCGAGGACGTGCAGGAAGTTGACATCATCTCTGCAATCGAGTTTGATAAATCTGGTGATCATCTTGCCACCGGAGACAGAGGAGGACGTGTTGTTTTATTTGAGAGAACAGATGCTCGGGATGAGCACGCTAATCGGAGAGAACTGGAGAGACAGGATGTTCCAATTACTAGACATCCCGAGTTCCGCTATAAAACGGAGTTTCAGAGTCATGAACCTGAGTTTGACTACCTCAAAAGTTTGGAGATAGAGGAGAAGATCAACAAG…	1581
220	TaWD40-220	ATGGCGCCGCCGTCGCAACTGGTGCTTGCGGCCTCCTCCACCGACGCCGGCGTGGCCGCGTGGGACCTCCGCACGGGGGCCGAGGCCATCCGCCACCGCCCCTGCGCCTCCCGGCCACGTGCCATCGCTGCCGTCGCCGGCCGCTTCCTCGCCGCCGCCCAAGTCGCCGCCGGCAACTCCGCCCCCATCCACTACTACCACTGGGACAAGCCTCAGGTGGCTGTGAAGAGCTTCCCCGCCGAGCCAATCCGCGCGCTCATTGCTGATCCAGAGGGGAACTATCTCATCGGCGGCGGTGTGTCCGGTGACATATTCTTTTGGGAGGTGGCTAGTGGAGAGCTGCTTGTCCGATGGCATGCTCACTATCGTGATGTTAGGTGCCTAGCCCTGTATGACATG…	1254
221	TaWD40-221	ATGGAGAAGAAGAAGGTGGCCGTCTCCAAGGTGTGCCACGGCCACTCGCGGCCGGTGGTCGACCTGTTCTACAGCCCCGTCACGCCCGACGGCTACTTCCTCATCAGCGCCAGCAAGGACTCAAATCCTATGCTTCGTAATGGTGATACTGGAGATTGGATTGGGACTTTTGAAGGTCATAAGGGTGCAGTTTGGAGCTCTTGTCTAGACACAAATGCTCTCCGTGCTGCCTCCGGTTCTGCGGACTTCTCAGCCAAAATATGGGATGCACTAACAGGAAATGAGCTACATTCGTTTGAGCACAAGCATATAGTCCGTGCATGTGCCTTTTCTGAGGATACACACATGTTGCTCACTGGAGGTGTGGAGAAGATTTTGCGTATATATGACATGAATCGT…	1029
222	TaWD40-222	ATGAAATCTGAGAGGATCATCGATAAGGTTATCGAAGAGACGCTGGAGATCAGCAGGATGGCTGAGAAAAATGCGGAGAAAAAGCCAAAGGTCCCGATAAAACCATTGGAGTGGGCTGAGGAGCTCGAGAAGAGGCAGGCCTCATTTGGGCAGCACTGGGAGGAGGGAGCAGCAGCGCAACCAATGCGCCTGCAGGGGATTGGGAAGGGCCAACCAGCAATTGGTTACATGCAGATTGAGGTGGACAACCCAATAACTCGTGCCATGGCCTCTCCGTCTTTTAGACAGGAACATGGCTCTCCTCAGATCTTAGCAGTACATAGGAGCTATATTGCCATGGGCATGTCCAATGGATCTGTTATCATCGTCCCAAGCAAATACTCCATCCATCAAGCTGAT…	4479
223	TaWD40-223	ATGGATGGCGGCGGCGCGGCGGAGCTGCGCGAGACCCACCGCCTGGTTGGCCACGCCGACCGCGCGTGGGCACTCGCCTGGAACCCCAACCCGGGCGCCGGCGCCGGCCCCGTCCTAGCCTCCTGCGGCGCCGACAAGACAGTGCGCATCTGGAAGCGCGCCCCCGACGGCGCCTGGCACTGCTCGGATGTGCTCGAAGGCGTGCACGAACGCACGGTGAGGTCCTGCGCTTGGTCCCCCGACGGGAAGCTGTTGGCGGACGCGAGCTTCGATGGCACGGCGGCGATTTGGGAGTACTCCGGTGGAGACTTTGAGTTGGTCGACACGTTGGAGGGGCACGCGAACGAGGTGAAGAGTGTGTCATGGAGCCAGTCCGGTTCGATGGTCGCGACGTGCAGC…	1044
224	TaWD40-224	ATGGACGGCGGCGCGGCGGAGCTGCGCGAGACCCACCGCCTGACGGGCCACGCCGACCGCGCCTGGTCGCTCGCCTGGAACCCCAACCCGGGCCCCGGCGCGGGCCCCGTCCTCGCCTCCTGCGGCGGCGACAAGACCGTGCGCATCTGGAAGCGCGCCCCCGACGGCGTCTGGGACTGCTCGGACGTGCTCGACGGCGTGCACGAGCGCACGGTGAGGTCCTGCGCCTGGTCCCCCGACGGGAAGCTGCTGGCGACCGCGAGTTTCGATGGCACCACCGCGATTTGGGAGTACTCCGGCGGGGACTTCGAGTGCGTCGCCACATTGGAGGGGCATGATAATGAGGTGAAGAGCGTGTCGTGGAGCCAGTCCGGTTCGCTGCTCGCGACGTGCAGCCGG…	1053
225	TaWD40-225	ATGGCAGGCGGCGGCGGGAAGGTGGCCTGCGCGGCGTGGATCCGGCGCCGGGAGGACAAGGCCACCCGCGTCTTCGCGGTGCACGGCCGGCCCTCCCCGCCGGCCCTGGAGGTCCTCGGCTTCGACTCCGGGAGCTGCTCGCTCTCCGAGGAGCCCCTGGCGAGGATTGTGCTCGGGGAGGACCCAGGCGACGCGCCGCTCGCCGTCGCGGTGCACCCCACCGGCGACGAGCTCGTGTGTGCCACGGCCAAGGGGTGCAGGCTATTTAAACTGATTTTTGAAGAGTTCACCGTTCGCTTTATTGAAAGTAAAGCTCCAGCTATCGAATCTGTTGGACTGCAGAAATGTCTTGCCTACAGCACAGATGGTTCTAAATTTGCTATCGGTGGTGAGGATGGG…	1113
226	TaWD40-226	ATGAACCTCGTGCGTGGCGTCGCCGATCTGCTCCGCAAGTCACCACAGCCCCCGGGGCCGCCCACGCCCCCCTCCCCCTCCGTCCGCGGCGGCTCCTTCCGCGGCGCCGACCTCGACGATGCCCCCGCGCCCCGCGTCGTCTTCAGTGATAGCACTGAGGAGGGAGTCTTAAGTACACTTTGGCAGAAGTATGAGAATGCCCATGATAAGGAGGAAAAGGAGAAATCACTGCAAATTTTTGTCTTACAATTCGTACAAACATTCAGAGACTGGGGTCCATACCATATTGAAGAATTTGTTGATCAAGAATTGGGATCTGATGAAACAGTCGTTGGATGCTCTTATGGGCATCCTTCTGAGGTCATTCTTATTCTGATCCAGGAAATTTCTCTAATAACT…	9600
227	TaWD40-227	ATGGCGCCGCGCGCCGGCGGTCAGACCTACGGCTTCCCCATCTACTGCGCCTCCTGGCTCCCACTCGCACACATCATCAAGCCCTCCCCATCCGCCGACGGCGTCGTGGATGCGGACGCGTCCCCGGCCCTGCCCTCCCCACCTCCGCCCCCCATGGTGGCCCTTGGCGGAGGCGGAGGCGAGGGCCGGAGCGGCGTGCCCAACGCGCTGGTCGTCGCCGCCCTCGCCCCCGCCGCTGCAGCAGGGGCGCCTCCAGCGCTCTCCCCCGAGCCGGTGTTCAGGCTGGGGACAGAGGAGCAGGTGCCATACAGGATGGCCGTACACCCCCGCGGCGATGGCGTCCTCTGCGCCTTCCCCAACGGCTGCAGGTTGGTGCAGTGGGAATCACCAGAAGGAGAA…	1164
228	TaWD40-228	ATGCTTGGAATAATCAATGAAAGGATAATTTTTGAAGGTACAGTTCCCGGTCTGTTGACATTATATCACACATTTTACTTACCCTCACTTCCCAAATCTTTTCCATCAACTTTTCTCTATGCTATATTGGCAGTATCCGCTGGGCAACCTTCATTGATCTCTGATGATGCGGATGCTGTTGCTCTTGTTGGAACTAGTAAGGACTTGGCAAAACAGATAAATCAGAAGGAAGTGCATTGGGGGTTGCTTGAAGATTCAGTGGAGGAGCGTATGGAGAAAGCACTCTCAGATTCTGATAAAACTGAAGCAGACAGCAAGGATGCAGATGCAGAAGATAATAACAAGAAAAAATCCTCAGAAGGTGGAAAGCAGGGTGGGTCTCTTACTAAAAAGCTCAAA…	726
229	TaWD40-229	ATGTACTCCGCTCCAGGCAACAATTCTTTGGCTCTTGCAGCCCCACGGCCAGGAATGGAGCTGGGCAACGTGCAGCAACATCCTAACCAGGCTTTTGGCCTTGGGCCTGGTGGGAAGCAACGCTCATCCAGTCTGGAGGCGCCGATAATGCTACTCACAGGCCACCAGAGCGCTGTCTACTGCATGAAGTTCAACCCTGCTGGAACTGTGATAGCATCGGGCTCCCATGACAAGGATATCTTCCTGTGGTATGTCCATGGTGAGTGTAAGAACTACATGGTACTGAGAGGGCACAAGAATGCTATCCTTGATCTTCACTGGACCACTGATGGGAGCCAGATAATCTCTGCAAGCCCTGACAAGACTTTGAGGGTCTGGGATGTTGAAACTGGTAAGCAG…	1041
230	TaWD40-230	ATGGAGGACGAGGAGATGGAGAGGAAGGTGCAGCAGTACCTGCACCGCAAGGGCTTCCGCCTCACCGAGCTCGCGCTGCAGGAGGAGCGCAACCGCCTCTCCACCACCTCCCTCTCCGACGTCTCGCTCTCCAGGCCGGATAACGACCCAGCAAGATACTATGATGGCTACAACAAGCTAAGATCATGGGCATACAATTCTCTGGACCAATACAAGCATGAATTACTCCGTGTCCTTTATCCAGCGTTTATCCATTGCTTCATGGATCTAGTGTCAGAGGGGCATACACTAGAAGCTCGGCAATTTTTCCTTAAATTTCGGGAAGATCATGAACTGATGCATTCAAGGGATCTCCAAAAGCTGGAAGGCACTCTTTCTCCTTTGCATTTGGAGGAAATG…	1971
231	TaWD40-231	ATGGGGATCTTCGAGCCGTTCCGCGCGATCGGGTACGTCACCACCGGCGGCGTGCCCTTCTCCCTGCAGCGCCTCGGCACCGAGACCTTCGTCACCGTCAGCGTCGGCAAGGCCTTCCACGTCTACAACTGTGCCAAGCTCACTTTGGTCCTTGCCGGACCTCAACTGCCCAAGAAGATCCGCGCTCTGGCATCCTTCAAGGAATACACATTTGCTGCATACGGAAGCGACATCGCGGTTTTCAAACGGACCGATCTGGTGGTTACCTTTACTAAACATGAAGAAAAGGTCAACATGCTGTACCTGTTTGGAGAATACATTCTCAGTGCAGATATTAAAGGTGATTTATTTATCTGGGCCTTCAGAGGAGCTAAACCAAGCAGTGAGCCTGTTGGAAAC…	2721
232	TaWD40-232	ATGGCCGCCGACACCACGAAGCCGCTCTTCCCGGCGGCGCCGCACACCTCGCTCCTCCCGTCCCACGGGAACGCCAACCGCCTCTCGCCGGAGGCCGCCTACTGGCGCAACTTCCGCTCCTCCACGCTCGACACGGGCTCCACCGCCTTCTCCGTCACCCACCTCGCCTTCTCCCCGGCGCACGCCAGGCCCACGCTCGCCGCCGCCTGGTCCTCCGCCGTGCACCTCTTCGCCGGCGACCCGCTCTCGCCGCGGCCCAAGACGACCGTCTGCAAGGACGGCGCCGCGTTCTCGCCCTCCTTCCGCTGCGACGGGGCGCTGCTCGCCGCCGGCGACGGGAGGGGCGTCGTCCGCGTCTTCCGCGTCGACAAGCCCACCGCGGGCCCGCTCCGCACCCTC…	1617
233	TaWD40-233	ATGGATCGTGAGGTCCTGGAGCGTATACTTGATGGAAGAGAGAAGCCGACAAATCTATCACTCGCACTTTTGAAGGATATCACAGAAAATTTCTCGGATGATCGAGAAATCGGTCACGGTGGATTTGCAACTGTTTATAAGGGAGTGCTTCGTAATGGGAACATTGCTGTAAAGAGGATAAGGAACAGTCATTCAATCAATGAGACTTTATTTTATCGAGAAGTTGACAGCCTGTTGAACATTAAACATAAAAATGTTGTACGCTTTCTTGGCTTCTGTGCTAGCACAGATCAGATAGCCATACAAATTGCAGGATCAAAACGACATATTTATGCTGAGGTAAGAGAAAGACTACTCTGTTTTGAGTATATCAGCAATGGAAGTCTACAAAAGTATGTT…	2361
234	TaWD40-234	ATGGATATGAAACCTGACAATATACTACTTGACAATGATATGGTGCTGAAAATCACCGACTTTGGTTTATCGAGGCTTGATGAAATGACGCAAACCATGAGTAAAGACCGTCTTGGATCACTAGGATATTGTGCTCCTGAATACTGGAGCCAGGGAAAGATGTCTTTCAAATCAGACATGTACAGTTTAGGCGTTATAATTATTGAACTAGTGACTGGACAAAAGGCGCTCCCCATTAACAATAACAAGGTACTTAGGAGATGGAGGCATAGATGGAGGAAAACAGGGAAGGAAACACAGTTGGTTTACCAGCAAGTAGCAAAATGCATCAAAATAGGGTTACTATGCCAGGAAATTGACCCGTCCGAACGGCCTTTTATATGGGATATCATAGATGAT…	1890
235	TaWD40-235	ATGAATCGTCCCGAAATGTCTAACTCACATGATGAACCGGAGAAGCTACAAGATTCAAATGCAACACCGATGTGTAGTTTACGTGATGAACTGGAGAAGAAACTACAAGATTCAGATGCAACACCGATGTGTCTTCGTCTAGAATTTTTGAGAGCCATCACATGTGATTTTTCGACTGAATCGGAACTTGGTAGAGGTGGGTATGGAGTTGTTTACAAGGGAGTTCTTCGGAGTGGTAAAATTATTGCGGTGAAGAAGCTTTTTGAATTACATCTAAAAGAGGAGAATTTCCAGAATGAGGTCAGTTATCTTATGGGTATCAAGCACCGAAACATAGTACAATTTGTAGGTTACTGTGCAGAATCGCATTGGGAAGCGATAGAGAAACCAAGTGGGAGT…	3213
236	TaWD40-236	ATGGAGTATGACATGCTGGAGCAAATACTTGAGGGAAAAGAGAAACCAACGAATCTACCATTTGCACTTCTGAAGAAAATCACTGATGATTTCTCAGAAGAGCGGGAAATTGGCCAGGGTGGATTCGGAACTGTCTATAAGGGTGTCCTACGAAACAGAAATGTTGCAGTGAAGAGGATCATGAACAACTACACGATCGATAAGAAGCTATTTTATCGCGAGGTTAACAGTCTTTTGAAGGTTAACCATAGAAATGTAGTCCGGTTTCTTGGCTTCTGCGCTAATACTGAGCAAGCAGCTATAAAAATTGAAGGTAAAAAAGAATATATTTATGCCGAAATAAGAGAAAGATTGCTCTGTTTCGAGTATGTCAGCAACGGGAACCTACAAAACTATATT…	2910
237	TaWD40-237	ATGCCGGCGGAGGGGACCCGGATGGCCGGGCTGTGGGAGCGGGAGGTCGGCCGCCTCCGGCCCAAGCGCTTCGCCGACTCCGTCAGGGCCTCCGAGGACTTTGTGAATTCCCTCGGCATACAGAAGCGGCTGCAGGAGCACCGGGGCTGCGTCAACACCATAAGCTTCAACAGCACGGGGAGCCTGCTGCTGTCCGGGTCGGACGACCGCACCGTCGTGCTGTGGGACTGGGAGCGAGCCAAGCCGGCCCTGCAGATCCACACCGGCCACGAGAACAACGTGCTCCACGCGCAGTTCATGCCCCTCTCGGACGACCGGAGCATCGTCACCTGCGGCGCCGACGGGGAGGTGCGGTACGTGCAGATAGAGGAAGGGGGCCGTGCGGTCGTGGATCAGGTC…	1458
238	TaWD40-238	ATGTTCCACACCGGCCACGGTAGTGATGTGCTGCACGCGCAGTTCATGCCCTTATCGCACGACCGGAGCATCGTCACCTGCGGCGCTGATGCGGAGGTAAGGCATTCGCACGTGCAACAAGGGGGGTCGGTGTTGACGGATAAGCTTGCGAACCTGGGGTGCATGGTGCACCAGCTTGCTGTTGAACCTGGCAGTCCTCACAAGTTCTTTAGCTGCGTGGTTGATGGCTCCGTTTGGCATTTTGACCTCAGGGAGAAACATCCCAGGAAGCTCTTTAGTTGTGGTGCGGTTAGAAGGTTTGATTACTTATCAGGCGATACCATGTACCTCTGTGCCATTGCCGTAGACCCAAGAAACCACTCTTGTTTTGCAGTTGCCGGAGGTGATGAGTACGTACGG…	1134
239	TaWD40-239	ATGGATCCCCGAGGTGGCATAACACAAATCGAGCTGGAGTACATGGTACACGATGAAGATGCAGAGCCCATTGCCCTGCCACTGCCACTTTTGGAGAAAATCACAAATTATTTTTCTCACGAGTTGATAATTGGAAGAGGTGGCTTCGCGGTGGTTTATAAGGTATCTCGGGTGCTGCTGCTGCTGCAGGCAGTGCTTGATAATGGCATTGTCACTGTGAAGAGGCTGTTCGATACGCACATGCATGAGGAACAATTCCAGGGTGAGGTGGAATGTCTCATGAAGGTGAAGCACAAAAACATTGTACGATTTCTTGGATATTGCGCCGACACGCAAGGGAACATTTCAGACTACAAAGGGAAAATGGTTATGGCAGATGTGCAGCAGCGGTTGCTCTGC…	3819
240	TaWD40-240	ATGGTTGGCCAAGCTATTACTACACAACATGACCTGGAGTACATGCTAGTTGATCCGACCCTAGAGCCCACTGCCTTGCCATTGTCACTTTTGTCAGAAATCACACATGGTTTCTCTGATGACATGGAAATCGGCAGAGGAGGCTTTGCAACTGTTTATAAGGCAACACTTGAGAATGGAGCCGTCGCTGTAAAGAAGTTGCGCAATACGCACATCCACGAGAAAGAGTTTCTGGGAGAGATTAAATGCCTTGTGAAGCTGAAGCACAAGAATATCGTTCGATTTCTGGTATATTGTTCTGACACACAAGGAAATATGGCAAATTACAACGGAACATTAGTCATGGCAGATGTACAAGAAAGATTACTCTGTTTTGAGTATCTACACAAAGGAAGTCTT…	3768
241	TaWD40-241	ATGGCAGCTCTAACCAGCCTTGCCTCAAACCCGAATCCAAACAAGTCATTCGAGGTCCTTCCTAATCCGGGTGACTCCCTCTCAAGCCTCAGTTTTAGCCCGAAAAGTAATCTTCTTGTGGCAACTTCCTGGGATAACCAGGTGAGGTGTTGGGAGATAGGTAATGGTAACAGTCAGCCAAAGGCATCCATATCACATGATCAGCCAGTGCTCTGCTCAGCCTGGAAAGATGATGGGACTACTGTCTTCTCTGGAGGGTGTGATAAACAGGTCAAAATGTGGCCTCTGCTGTCTGGTGGGCAGGCTCAGACGGTTGCAATGCATGATGCACCTGTCAAGGAGGTCGCATGGATTTCTCAGATGAATCTTCTTGTATCCGGAAGCTGGGACAAGACACTA…	1032
242	TaWD40-242	ATGCCGCCTCATAAGATAGAGACTGGCCACCAAGATGTGGTGCATGACATCGCAATGGATTACTATGGGAAGCGTATTGCCACTGCCTCCTCTGATAACACAATCAAGATCATTGGCGTAAGTGGCACCTCGCACCAGCAACTTGCCACTTTGAGCGGACATGAGGGCCCAGTCTGGCAAATTGCATGGGCTCATCCCAAGTATGGCTCCATGCTTGCATCCTGCAGCTACGATGGTCGGGTCATCATATGGAAAGAAGGGAGTAAGCCCGATGAGTGGGCACAGGCACACACTTTCAATGAGCACAAGTCTTCTGTCAATTCCATTGCTTGGGCGCCTCATGAGCTCGGCCTATGCTTGGCCTGTGGTTCATCTGATGGGAATATCTCAGTCTTCATG…	615
243	TaWD40-243	ATGTGCTCCAAGCGGAAGACGTGTCATGGAGGACCATCTCAACAAGAGCAAGACAGTCCTGCAGTTGCTAATGAAGTGTTTGTTATTGATGAGGAGGTTTCCCATCTTACTAGGCTTAAATCAGAGCCAAGTGAGAGAACTCGTGCATGCCTTCATGCTGGCAAGAGCCATATCTCTACATTCAAGCTGTTGTCATCAAGAGAATCCAATCGCTCCGGATTTGGTAGATTCTCTTCAGTCGATTGCTGTTATGCTCTTCGCAAACACCTACCAGTAAGAGGCCCGTGGCGTGTTGATAGCATGGACTGCGCAGCATACATCTCACAATTCTCTTCGGATGGTTCTCTACTAATTGCTGGGTTTCGGGGAGGCCGTATCAGAATCTATAACGCTGACAAA…	1413
244	TaWD40-244	ATGGCAGCGGCAGGGAGACTGCGGGGACGGCGGCGGGCGCTCAAGGAGGTGGAGCGCGAGCCCGAGCCGTTCACCATCGAGGAGGAGGTGTCCCACCTCACCCGGGTTCGGTCGGAGCCGTGCCCCGGCACCCGCGCCGCCATCCATGGCGCCAGGCGGAAGAGGGACTTCTCGGCTTTCGAGATGCTGTCGTCGAGGGAGTCCGGCCTCTCGGGAGGCGGCGGGTTCTGTTCGGCCGACCGCGCCTACGCCGCCGGGAAGCACCTCCCGTCGGAAGGACCGTGGTGCGTGGAAGACATGGATAGCGAGGCCTATGTCTCGCAGTTCTCCAGCGATGGCTCGCTGCTCGTTGCCGGGTTTCGGGGAAGCCGCATCAGAGTTTACGATGCCGATAGAGGG…	1419
245	TaWD40-245	ATGGTGCCGGCCCTCGCCCTCGCCCCGATTCGCGACCTCCTCACCTCCTTCAGCCCCTCCTCCGACTTCCTCGCCCTCTCGTCCGGCGACGGCCGCATCAAGGTATGGGACGCCGTGCGCGGCCACTTGCAGACGGAGTTCGCCGACATCCCCGCAGTGGAGGTCGGGGCGCTCCCCGAGACGAAGCGCGGCCACCTCGCCCTCGACTACACCTGCATGAAGTGGGTACAACTCTCCACCAAGAAGAAGCGGAAGGCTGGGAGTTCGCTGCTCGTGCTTGGGACGGGCAGTGGCGATGTCCTTGCGCTCGACGTTGCTGCGGGCCACTGGAAGTGGAGGATCAGCGATTGTCATCCTGGGGGTGTGACAGCAGTGGCATACTCGAGGCATGGGCGGAGT…	1737
246	TaWD40-246	ATGCCGCCGGCGGCCGGGGAGCTCGCCGGAGCTCGCGGGGGAGTGGAGGCGGAGAGGGTCTTCATTGGCGCCGGGTGCAACCGTGTCGTGAACAATGTCTCGTGGGGCGCCTGTGGTCTCGTCGCCTTCGGCGCCCAGAACGCCGTCGCCCTTTTCTCCCCTTCGAGAGGGGAGATCGTGACGACGCTGCCGGGGCACAAGGCGGCGGTGAACTGCACGCTGTGGCTGCCAACCAAGAAGGATGTACTCCAAGTTCAAAGCAGGGAGACACACTATCTATTGTCTGGAAGTTCTGATGGTGCTATTATGGCATGGAAGATTGGTTCTGGAATAGGCAAGTGGTCTCATGTTTTGCAACTACCAGCCATGCATAAGAAAGGCGTCACCTGTCTTGCTGGA…	2508
247	TaWD40-247	ATGACATCGCAGGTATCCCCGTCACAGGGCACAGGTGGCAGCGACGTTGAGGACGAGGATGTTGAGCTGTTCTCGGTTAATTGGAACCAGGACCATAGTTGCTTCAGTGCTGCCACAGCCAATGGCCTCAGGATGTTTAGTTGCAAACCATTCAAGGAGCAATTAAGGAGGATTCAGGAGGACGGAGGGTTTCGAATTGTCGAGATGCTGTTCCGCACCAACATATTTGGCCTTGTGGGCCAGGGAGCCGACAAGCAGTATCAACAAAACAAACTCACCATCTGGGATGATTGCCATAACCTTCTCATTGGTGACTTCTCATTCAAGTCCAACATCCGAGCTGTCAAATTGTCTAAGGACTATTTTGTGGTTGCTCTCGAGCACGAGATATATGTTTAC…	1158
248	TaWD40-248	ATGGCGGACGGCGGCGAGATGGACGAGGAGGCGATGATGCGCGCCTTCTTCCCGACCTCATTCGGCAAGGCGCCCACCCGCCCCAGCGCCGCCTCCCACTCCTCCACCCTCCGCAAGCCCCAAAACCCTAGCTCCAACCCCTCCACCTCTGCCGCCGCCGAGGAGGACGATGGCGGTGGTGCCATTGTCGGACCCCCTAGGCCGCCCAAGGAATTGGCTCCTATCCAGGAGGATGACGAGGAGGGTGGCGGTCTGATTGGGCCGCCTCGGCCGCCACAGCGGCCGTCTGCGCACGCGGCGGTGGAGGACGAGGACGGCAGCATGGTTGGGCCGCCTCGGCCGCCACCGTCGAAGGAGGGGGATGAGGATGACGAGGACGAGGGCGACGACGACGACGAG…	1902
249	TaWD40-249	ATGGACCAGCCCGAGAGCTCTCTCCCCCATGCCGCGGTCCAGAAGGGGCAGACCCCACGCCGCGAGGAGCTCGTGCGGCTCATCGCGCAGTCGCTCTACTCCCTCGGTTACCGGAAGGCGGCAGCCACGCTTGAGGCGGAGTCCGGTGTGCCGCTGTACCCCCCGGAGCACGACCGCCTCCTGCTCGACGTAATGTCTGGCCGGTGGGACGCGTGCGCGGCCACTATTGACTCTCTTACCGGCATTACCGAAAGGAACCGTGCGGTCGCGGAGTTTTTGGTGTGGAGAGGGCACTTCCTGGAGCTGCTGGGCACTGGGGACGCTGGTCTACGCCTTGCAACGGAGGTGCTCTCGCGTCGGATCGCCCCTCTTGCCATCGACAGAAGATGTGTGCACTGG…	1575
250	TaWD40-250	ATGATCTGTGCAATCTCCGGCGAGGTGCCGGATGAGCCGGTGGTATCAAAGAGGTCGGGGCTCCTCTTTGAGCGGCGGCTCATCGAGCGCTACATTGAGGACCATGGAAAGTGTCCAGTTACGAAGGAGGAACTCTCCATGGACGACATCGTGCTGGTGAAGACCAACAAGGTCGTGAGGCCCAGGCCTCTGCAGGCTGCAAGCATTCCCGGACTCCTTGGAATCTTTCAAAACGAGTGGGATGCTCTTATGCTTTCTAATTTTGCTTTGGAGCAGCAGCTTCACACAGCAAGACAAGAACTTAGTCATGCGTTATACCAGCATGATGCTGCTTGCCGTGTTATAGCCAGATTAAAGAAGGAAAGAGATGAGTCTAGAGCACTTTTGGCTCTAGCTGAG…	1584
251	TaWD40-251	ATGGCGCTCCGAGTGGCTGCTGACGACGAGCAGCAGTTCACCATGCATGTCGTGGTGGACACCCATCGAATCGACCGCTTCATCCCCAGCCGCACCGGATCCAACCTCGCGCTCTTCGACCTCGCCCCGGCCCCCTCCTCCTCCGCCTCCGGATCTGCCGCTCCCCCCTCACCCTACTGCGTGCTCCTCCGCGCGGCGCTCTTCGGGCCCGACACGCCCGACCGCCTCGCCTCCTCCGCCGGGGCCTCCTCCTCCTCCGCGGCCTCCCCCGTCGGCTCCCCCGCCGGCGGCAACATATTCCGCTTCAAGGCCGAGGTGCCGAGGAACGCCAAGCGGGCGCTCTTCGTCGGCGGGGACGACCAGGACCTGCTCTTCCCCGGCATCTTCACCCCCAAGGGC…	1272
252	TaWD40-252	ATGGAGAATGTGCAGTATGCCGAAGAACTCGTGAGGGAGTTTCTTGTCTTTAGGGGTTTCACGAACACGCTGCAAGCTTACGAGGCAGAATTGTCCACCGAGATCGGCAGGAACTTTGAAGTAGACAAGATCCTAGATTTAGTGTTCTCAGTGTACATACCAAAATACCAACTGGACAGACTGCTAAGCATCTTCAGCTTTTTAAAACAGTGTTTCACTTCACCTGCGGACACGGTACTCTACACGGCGCTTCTTAAACTGGAGCAGTCAGTATTACGATATTATGTTGTCAATGCCTTGAAGTCTGGAAGGCAAGAAAAAGTTGTTGAATTCTTTAGCGCAAGCGGCAGTTATCTGATGCAAAAGCGTGAAGATTGGATAGCATGGTTTGCTATACCA…	1872
253	TaWD40-253	ATGGCCACCAAGCGCGCGTACAAGCTCCAGGAGTTTGTTGCGCATGCTTCGGATGTCACTTGTGCCAAGTTTGGGAAGCGAACATTAAGAACTTTCATCACTGGTGGGGAGGATCAGAAGGTCAATCTTTGGGCTGTAGGGAAACCTAGCGCTGTCCTGAGCCTCTCAGGCCACACAAGTCCAGTTGAGTCACTGAGCTTTGATTCCTCTGAGGTTATGATAGGTGCCGGAGCAGCAACCGGAACAATAAAAATATGGGATATCGAGGAAGCAAAAGTTGTTCGAACTTTCACTGGGCATAGATCAAATTGCGCCTCTCTTGATTCCCACCCTTTTGGAGAATTTTTTGCGTCTGAGTCTTCAGATACAAACATGAAAATATGGGACATGCGGAAGAAG…	2475
254	TaWD40-254	ATGCGCCGCCCATGGAAGCACCCCACCGCGCGCCACGGCGCCGCCGAGCTCTGCTTCCGCGAGGTCGGCGACCTCCTCCCCCGCCGCTTCGCTCGCCGCGCCGCCGCATCCGAGGAGCTCGTAATGCGCCTCCAGATTCATAGGAAGCTCAACAAGCACACAGGATGCGTGAACACGGTGGGCTTCAATGCCGCTGGTGACACCCTCATATCTGGGTCAGATGATCAGAGGGTAATGCTGTGGGATTGGGACACTGGTGCAGTTAAAATGCAGTTCCATTCGGGCCATGGCGATAATGTATTCCAAGCACGGTTCATGCCTTACACGAATGATCGCACCATCGTCACCTGCGGTGCTGATGGCGAGGTGAGAGTTGCCAAGATCCAGGATGGCCGGGAT…	1467
255	TaWD40-255	ATGGAGTTCACAGAGGCGTACAAGCAGACGGGCCCGTGCTGCTTCTCTCCCGATGCCCGCTTCCTCGCCGTCGCCGTCGACTACCGCCTCGTGGTCCGCGACGTCGTCACCCTCAAGGTGGTGCAGTTGTTTTCATGTGTGGACAAGATAAACTTTTTGGAGTGGGCACCGGATTCAGAATACATTCTATGTGGACTTTACAAGCGGCCAATGGTGCAGGCTTGGTCGCTGAGCCAGCCTGACTGGACCTGTAAGATTGATGAAGGATCTGCAGGGATTGCTTATGCTCGCTGGAGTCCTGACAGTCGTCATATACTCACTACATCAGAGTTCCAACTTCGTTTGACTGTATGGTCTCTTGTAAATACTGCCTGTGTTCATGTACAGTGGCCAAAACAT…	1413
256	TaWD40-256	ATGGTTGCACAGCACCTTCTGCTTCTCTATACTCCTACTATAGTAGTAACATACATACATACCTCCATGGACAGGTGCTTTCAGCTGGGGAAATCTGCAGGCTCTGTGATTCCAAGATGGAGAAATGTCTCTGAGGAGACAACGGCCCAATGGATCGGAAATGAGGAGAAGAGCACGGCCTCCGTCTCCAACTTCGGCGGTCATGGTGGCTTCGCCGAGCTGAAGTACTTTCTCAGCTGTGCCGATCAGGAGTTTCAGGAAGATGCCAAGGGGAGCTCTGACAGCAGGTGCCTCCATGAGATGCTGGAGGAGGCCCAGTCCGACTCGCCGGTTTCATTCTACTCCCATCTTGACTCTAGCGAAGCAAGCGACAGCGAGGCAGCTCTACATGACAAAGGG…	3342
257	TaWD40-257	ATGGGTTATGGCATGAGTAGGCTACATGAGGGATACAGTGAGCCTGAAGGGCTGAATAGTGATGGATCTAGTTCAGTCGAAGTGAATAATGATTTCTCAAAGTTACACAATGATATTTTCCATATGACTCGACTAAGATCAGGACCTAGTGAAAGCATCCGCAAGTCCATGGATAGAGTCTCAGTGACTAGGTTGTTACGTGGAAGGGAAGTTAATTCTTCAGGAAATGGAAAGTTCTCTCCGGTTGATCGTGCATTCGTTCTTGGTCATTATCTTCCAGTGGATGGTCCTGAAACGGTGGATACAATGGATTCACGAGCTTATGTTTCACAGTTTTCTGCCGATGGTTCTCTTTTTGTTGCTGGTTTTCAGGGAAGCCACATAAGAATATATGATGTC…	1380
258	TaWD40-258	ATGAAGCGGGGGAAGGGGGGGAGGAATGGGCTGCTGCCGAGCTCGCTGCGGATCATATCGTCCTGCCTCAAGACGGTCTCGTCCAACGTCGGCTCCGTCGCCTCCACGGTGCGCTCCGCCGGGGCCTCCGTCGCCGCCTCCATCGCCCCCCAGGCCGAGGACGAGAAGGACCAGGTTTTGTGGGCTGGATTTGACAAATTAGAGCTTCATCCATCATCTTTCAAGCATGTTCTGCTCGTTGGTTATTCTAACGGGTTTCAAGTGCTTGATGTTGAGGATGCTGCAAATGTTTGCGAATTGGTCTCAAAACGCGATGGTCCAGTTACCTTTTTACAAATGCAACCCATACCTCTTTACTCTGAAGAAACTGAAGGATTTAGGGCATCACATCCTATGCTT…	3042
259	TaWD40-259	ATGGCGAGCGCCGCGCCGCCGCCACCGGACTCGGAGCCGCCCGAGTGCCCGGTGTGCCTCTCGCCCTTCGACGCCGCCTCCGTCGTGCCGCGCGTCCTTCCGTGCGGCCACTCCCTCTGCGGCTCCTGCATCTCCTCCCTCCCGCCCGCCTCCGCGTCGGCCGCGGCCTCGTCCCTCCGCTGCCCGCTCTGCTCCCAGTGCGTCCCCTTCTCCCGGGCCCTCGGCCCCTCCTCCCTCCCCAAAAACCTCGCCCTCCTCTCCCTCCTCCCATCCCTCCCCAACCCTTCCCCGCCCCGCACCGCCGGGGCCGCATCCGCCTCCGCGGCGCGACCCCTCCCTCTCCCGCTCCACGCCGCCCACTCCCGCCTCCTCGCCCGATTCCGACACGCCATCCTCCCC…	2478
260	TaWD40-260	ATGGCAGAGGACAAGAGCAGTAGCATCGGGAGCAAGGTTGATGACACAAGTGGTCAGCCGCGTAAGCTATCGTACCAATTTCTGAAAGATATTACGAATGATTTCGACGAGGCTCAAATAGTTGGCCGTGGTGCATACGGTACAGTTTACAAGGGTACTTGCGAAAATGGTGAGGAGATTGCTGTGAAGGTACTTACGAACATGACAGGACTTGATAATAAGGAGTTTCAGAAGGAGTTCGAGAACCTTAGGAGGCTCAAGCATCAAAATGTTGTTGAGCTGTTGGGTTTCTGCAACGAATCAGAGGAAGTTGTTGTAGAATATGATGGGAAGACAATTGTCGCTGAAAAGATGCATACCGCGCTCTGCTTCGAGTATGTACGTAATGGTAGCCTTGCC…	3345
261	TaWD40-261	ATGAACTACCGCTTTCAGAACCTGCTGGGCGCGCCGTACCGCGGCGGCGACGCCGTCTTCGCGGGGGACTCCTCGGTGCTCCTCTCCGCGGTGGGGAACCGCGTGGCGACCACCGACCTCGCCGCCTCCACCTCCCTCACCCTCCCCTTCGAGTCCTCCGCCAACATCGCCCGCCTCGCCACCTCCCCCTCGGGCGACTTCCTCCTCGCCTGCGACGACAAGGGCCGCGCGCTCTACGCCAACCTCCACCGCCGCGCCGTCCTCCACCGCGTCTCCTTCAAGGCCGCCCCCTCCGCCGTCCGCTTCAGCCCCGACGGCGAGCTCATCGCCGTCGCCGTCGGGAAGCTCGTCCAGATCTGGCGCTCCCCCTCCTTCCGCAAGGAGTTCTTCCCCTTCCAC…	2646
262	TaWD40-262	ATGCCCTTCGACCTCTCCTTCCACCCCTCCGTGCCCCTCGTCGCCACCTCCCTCATCACCGGCGAGCTCCACATGTTCCGCTACGCCGACGGTTTGCCGCTGGAGAGGTTGTTCGTGGCAAAACCTCACAAGGAGTCATGTAGGGCTGTTCGTTTTGTGGACTCAGGAACTGCGATTCTGACGGGATCTGCTGATATGTCGATTGTCGCTTCTGATGTAGAAACAGGCAAAGTCATTGCCCGTTTGGATAATGCACATGATGACGCCATAAACCGCCTTGTGTGTCTTACTGAAACTACAGTTGCTTCAGGCGATGATGACGGTTACATTAAGGTGTGGGATACTCGGCAACGATCTTGCTGCAACACTTTTCACCGCCATGAAGATTACATATCAGAT…	1185
263	TaWD40-263	ATGATCCGTGCGGCGGCGGTCATGAGTGAAGGCTCCGAAGGGGAGGAGGTCTTCATCGACGACGATGACATCATCAATGAGATACCCCTGGACGAGGAAGATCTCCCCGACCAAGACGATGATGACGAGCAGGACCAAGACATGATGGATGAGGTTGAGGATCATTCAGCATATGCATTTCATGGGCATACAGATGAGGTATTTGCTGCTGCGTGCAGTCCTGTAGATGCATCACTTGTTGTTTCTGGAGGTAAAGATGACAGAGGGTTTCTTTGGAGGATTGGATCTGCAGAGGATGTTCAAGAGCTGCCTGGACATAACGATACTGTCAGCACTGTGGCTTTCAGTTCAGATGGGAAATTAGTGGCTTGTGGAAGTATGGATGGACAGATAAATGTA…	1185
264	TaWD40-264	ATGGCGGCCACGCTGCCGCAGCTGGACGACGGCATCGTCCGCAGCATGGCCATCGGCGCGGTCTTCACCGACTACGCCGGGAAGATAAGCTGCCTCGATTTCCACCGCAAGGAGGACCTCCTCGTCACCTCCAGCGAGGACGACTCCATTCGCCTCTACAACACCACCAGCGCCACGTTGTCGAAGACTACTTATCATAAAAAACATGGTGCTGACCGTGTCTGTTTTACTCATCATCCGAGTTCCATATTATGTTCATCAAGATACAATGTGGAGTCAGGAGAATCACTTCGTTACCTGTCATTGTATGACAACCGTTGCTTGAGATATTTCAAAGGACACAAAGACAGGGTTGTTTCACTATGTATGTCACCTGTCAATGATAGCTTTATGTCGGGG…	963
265	TaWD40-265	ATGGCGAACATGCAGGAGTCGCTCGCCCTGGTGGGCACGATGCGCGGCCACAACGACGTGGTGACGGCGATCGCCGCGCCGATCGACAACTCGCCCTACATCGTGTCCGGCTCCCGCGACAAGTCGCTGCTGGTCTGGGACCTCACCAACCCGGTGCCGTCCCTCGGCGACGGCACCGTCGGCACCGACTACGCCGTGCCCTTCCGCCGCCTCACCGGCCACGGCCACTTCGTCCAGGACGTGGTCATCAGCTCCGACGGCCAGTTCGCGCTCTCCGGCTCCTGGGACGGCGAGCTCCGCCTCTGGGACCTCTCCACTGGCCTCACCACCCGCCGCTTCGTCGGCCACACCAAGGACGTCATCTCGGTCGCCTTCTCCGTCGACAACCGCCAGATCGTC…	1008
266	TaWD40-266	ATGGGGATCGCCACGGAAGGAGACCCCAGTGAGAGGGAGAACCGCCGAGGCTCTCCGGACGAGATGGAGATGAAGGTGGCCAGGTTCTCCCGGGGGAAGGCTGCTAACCTGGGGGATTTGCGCGACAAGAAACTGAAAGGGCAGCTCGCTGGAAAGGAGAAGCTGATTGGAGTGTCCGCCAAAGCTGCCGCGCAGGCTGAAAAGTGGCTATTGCCTAGCGTTGGGGGCTATCTAGAGCCTGAAGGTCTCGAAAAGACATACAGATTTGAGCAGTGGTCGATTCTGCCAAAGGTGGACATTTGGAGTTCAAGAAAATCATTTGACATGATCTTACCTGTGCTTGGTCCTTATACTCTAGAATACACACCAAATGGGCGCTACATGATAGTAGGTGGGCGA…	1605
267	TaWD40-267	ATGGCCGCGCCGCCGCTCCAGCCGGAGGCGGAAGAGGGCAGCAAGGGCGCCGAGGTCTGCCTGTTCGACCAGTCGCAGGAGGATTTCTCCAGGGCGGTACGCGCCATCTCGGAGCTCGCCACCGGCGACCCCCAGCCGGGGTTCCCCGACGCCGAAGTAGAAAGGTTCGCCTCCTCAGTAACGTTCCTCAGAGAATGGAGGCATTTCTCTTATGAGCCAAAAGGTGTAAGTTTTGCTTACGGCGCTGGATCAGCTTCATCCGCAGATGACACACCCGAGATAACCTTACCACAGTTCTCATCTGCATCTTTTCCTCAGGTCACACACTTGGAAGATGGGAGGGATAAGGATACAGACAGTTCTGATTTCATTTTGTTTGCTGGGGGAAGTGTTTGGTCG…	3000
268	TaWD40-268	ATGATCTCCGCCATGTCCTGGGTGCCGAGGGGCGCCGCCAAGAGCGTCCCCATCGAGGCGGAGCCGCCCACCAAGGAGGAGATCGAGGAGGCCATGAAGAAAATCGCCCTCGGCAGAGAGGCCGGGAGCGACGCCGACGACGCGGACGGGGACGAGGACGACGACGCCGTGATGGAGGTCGACGGCGCCGAGGACGAGGAGGTCGACGAGGTCGCCCAGGCCAAGGCCGCCGCCAAGGCGCTCGGGACCAAGAGCAGCTCGGGCTCGGGCGCCGTCGGCGACGTTTCCGACGGGCTCGCCGAGCTCAACATGGACGCCTACGACGAGGAGGAGGATGGGCTCGAGCTTTTCAGCACCGGGCTGGGGGACTTGTACTACAAAAGCAACGAGGAGGACCCC…	1527
269	TaWD40-269	ATGGACGCCGCCGCCGCCGGGAACGGCAGCAGCAGCAGCGTGATGTGCCAGCTGGTGAGCGCGGAGGGGGAGCAGCTGGGCGCGGCGCTCTACCTGCCGCACAACGTCGGACCGCCGCAGCTCCAGGACATCGTCAACCAACTACTGCACAACGAGGACAAGCTTCCCTACGCCTTCTACGTCGGCGATGAGGAGCTCTCCCTCCAGCTCGGCGCCTTCATGCAACGCAACAACGCCACCGCCGAGGTCACCCTGCGCATCGTCTACCAGCCGCAGGCCGTCTTCCGCATCAGGCCCGTCAACCGCTGCTCAGCCACAATCGCAGGCCACACGGAGGCTGTATTGGCCGTTTCTTTCAGCCCCGACGGGAGATGCCTGGCTAGCGGTTCAGGCGACACC…	1431
270	TaWD40-270	ATGGGTGATATCGACAGCCTACGGAATACTCTTGTGAACATACTATTGGATCCAACTGTGGAGGCCAAACAGCTACCACTTTCACTTTTTGAGAATATCACTGATAATTTCTCAGATGAACGTGTTGTGGGAAGAGGAGGGTTTGGTACCGTTTACAAGGGGTTTCTTCCAAATGACAGAGTGGTCGCTGTTAAGAGGCTTAAGATTAATCGACGGGTTGTTGATGATAAGTCATTTTATGCTGAGGTTGCTAGTATGAAGATGCTGAGAAACAAGAACGTTGTACGGCTGCTAGGCTACTGCATTCACATGGAGGAAAAAGAAATCTTATATGATGGGGAAAAAATTGTTGCAGAAAAGCGAGAAAGGCTGCTCTGCATGGAGTTTGTACCCCACGGG…	1932
271	TaWD40-271	ATGGATCTCCTCTCCGCCGCCTACGGCGCCACCTCCGACGACGACGCCGACGCCGCCCCGGCTCCCAGCTGGCCCGCCTCAGTCGCCCCGCCTCCCCCGAAGCGGCCGCGGTGGGAATCTCCCCCGTACCCTGGATACCCACCACCTCCTCCCCTCCCCACCCCGCGACCGGCCCCACCCCAAGCGGCGCCGCCGCTGGCTGGCAGAAGGTACGTCTCCAAGAGGGAGCGCGCCCTCCTGGCGGCATCCCAGCCTTCCGTGGGCTCCGCGGCACCGCTTCCTCCGCTGGTGGCGCCGGAGTCCGACTCCCCAGTTGTTGGATCTTTTGCTGATTCAAATGTTCGAGCTGATATTTTGCATTCTTTACGGTGCCAACCAAAGCATGGATCAAACAACAGT…	1332
272	TaWD40-272	ATGTTCGCGAAGCGCTTCTTGCTGAAGAAGCTGCACCAGGGAGGAGGCGGAGAAAAAGGAGGAGGTGGAGGAGGAGGAGGAGGGGCGGCCGGCGATGTGGCCCAGCTGGACGCGCAGATCGCGCTCCACTACGGCGTCCCCTACGCCGCCTCCGTCATGGCGTTCGACCCCGTGCAGCGGCTCCTCGCCGTCGGGACGCTGGATGGCAGGATAAAAATCTTTGGAGGTGATAATATCGAAGGCATCCTCATATCGCCAAAGAGCATGCCATACAAGTATCTTCAGTTTATACAAAACCAGGGGCTACTAATTGCAGTTTCTAATGAGAATGAAATCCAGGTATGGAACCTTGAATTTAGGCAGCTATTTCATTCTTCCCAGTGGGATGCCAATATAACT…	3360
273	TaWD40-273	ATGGTGTCTACGTCGTCCTCCCCCGCAGGCCCCGCCGAAGCCGACTCCCCGGTCGTCCACGTCCCCTTCAGCGGCGGCGCCTCCCACTTCGTCGCGTCCACGACCACCGGGTTCCACGTCTTCTCCTGCGGGGAGTCGGTCGAGCGCGTCCGCTACAAGTCCATCGCGGACGTCTCGTACGGCGCCGAGGTGACCTCCGCCGAGATGCTCACGTGGTCGCGCCTGGCCGTCGTGACCCGGAAGACGGGCGGCGCCGAGCACGACGCGATCTACTTCTTTGACGAAGAGAGCAAGAGGACGATACGCATCAGCTCGGCCAAGACCCCCAGCCTCGGTGTCGTGGGCGGGGTCCGCCTTCTCGGGGACCACGCGATCATCGCCGGCCAGGAGATGGCGATG…	963
274	TaWD40-274	ATGGATCTATCGTTGAGCCCATCGGTCTTGGCGTCTACATCGTCTACGTCCGAGCTGCCGGACGGGGTAGTCCTAGTCCCCGCTCCCGATCCGCTCGTCCACGTCGCCTTCAACCACCATGGCACGCACTTCGTCGCGGCCACGGCCACCGGCTTCCACGTATTCTCCTGCCACCCTCTCGACAGCGTCATGCACCGGCGCAGCAGCGAGCTCAATGTGACCTCCGCCCAGCTGCTCACGCGGTCGCAGCTGGCCCTCGCGACGCGGAGGCCCAACGCCGTCAGCGGCGCGGCCGACGACCACGTCATTGACTTCTGGAACGGCATGTGCAAGCCCAAGGACGCCAGGACCAACACCGTCAGGAGCCCGTGCGGCGCCGTGGGCGGGTTCCGCCTGCGC…	1194
275	TaWD40-275	ATGGCGTCTACGTCGTCTTCCTCCGAGCTGCCGGACGGAACAGTCCTAGTCCCCGCTCCGCTCGTCCACGTCGCCTTCAACCAGCACGGCACGCACTTCGTCGCGGCCACGGCCACCGACTTCCACGTATTCTCCTGCCACCCCCTCGAGCGCGTCATGCGCCGGCGTGGCTCCGGCGGCTGCACGTTCAAGGTGACCTCCGCCCAGCTGCTCACGCGGTCTCAGCTGGCCGTCGCGACGCGGAGGCCCAGCGCCGTCAGCGGCGCCGTCGACGGACACGTCATCGACTTCTGGAACGGCATGTGCAAGCCCAAGGACGCCAGGACCAACACCGTCAGGAGCCTGTGCGGCGCCGTGGGCGGCTTCCGCCTGCGGGGCGACCACATGCTCGTCGCCGGC…	1260
276	TaWD40-276	ATGAGTATCTCAGGCGAGGTCCCCGACGAAGGCTCTGACGGCGAGGAGGTCTTCATCGACGAGCAGGACATCATCCAGGAGATACACCTCGACGAGGAAGATCTCCCCGACCATGATGATGATGACGATGACGATGAGGAAGACCAAGAGATGGATGAGGTCTTTGCTGCTGCGTGCAGTCCTATAGATGCATCACTTGTTGTCTCTGGAGGTAAAGATGACAGAGGGTTTCTTTGGAGGATTGGATCTGCACAGGAATTTCAGGAGCTGACTGGACATGGAGACACGGTGTGCACTGTGGCTTTCAGTTCAGATGGGAAATTGGTGGCTTGTGGAAGTATGGATGGACAGATAAATGTATGGAACACAGCTACACGGACACTTCAGGGAACCCTCGAG…	1149
277	TaWD40-277	ATGGCGTGCATCAAGAGCGCGCAGCGCGCGGCGCTGACGGCGCTCGCGCCGGAGGCGCCCTACCTCGCCGCCGGCACCATGAGCGGCGCCGTCGACATGCAATTCTCCGCGTCGGCCAACATCGAGATCTTCAGCCTCGACTTCCAGTCCGACTCCCCCGACCTGCCCCTCCTCGCCGCGGCCCCCTCCCCCGACCGCTTCAACCGCCTCTGCTGGTCCCGCCCGGGCGCCGCCGACGGCGACTCCTTCTCCCTCGGCCTCCTCGCCGGCGGGCTCAGCGACGGCTCCGTCGCCGTCTGGAACCCGCTCAGCATGATCAGCTCCGAGGGGCAAGCGGAGGACGTCATGGTCGCGCAGCTTGAGAAGCACAATGGGGCGGTCACTGGATTGGAGTTTAGC…	3417
278	TaWD40-278	ATGGCCGTGTACTTGAACGACGATTTGGAAGACCTGCAAGACGACCACTTCGACTCCGACGGGTTTGGCGTCTCCGGCGGCCGCGACGGCCATCCCTCAAGCCCGAATAAGCATAAGAATGATACATCAGCCGTGGAGTACAGAAATGGAAAAGATATGCAAGGGATACCATGGGAGAGGTTAAAATACAGTAGAGATCAGTATCGCAAGATGAGGCTGAAGCATTACAAGAATTATGAGAACCTCGCTAGGTCACACCAGGGGTTTGATATGGAGTGCAAACAAGTGGAGACAAATGACAGGTTCTATGATTTCTGCTTCAACACACGACTTGTCAAGCCAACGATAGTGCATTTTCAGCTAAGGAATCTTGTGTGGGCCACATCCAAGCATGATGTT…	1299
279	TaWD40-279	ATGGAGAACCCCAGGCCCCTGCCCCCTGCCATCACCCCTCCCATGGCTCCCCTCCCCGTCCACCCACCCATCGCCCCCGTCCCCGCCCCACCCCGCGCCCCCGCCCCCACATCCGCCGCTGCCGGAGGCGGAGaCGATGACGAGGTCGGCTACGAGGTCTCCGACGACCACCGCGCCGCGCGGGAGCGCCACGAGCGCGCCGTACAGGAGCTCCTGCAGCGCCGCCGCGCCTACGTCATGGCCGTGCCCACCAACGACTCCGCCGTGCGCGCGCGCCTCCGCCGCCTCGGTGAGCCCATCGCGCTCTTCGGCGAGGGCGCGATGGAGCGCCGCGACCGCCTACGCGCGCTCATGGCCCGCCTCGAGGCCGAGGGCCAGTTCGACCGCCTCCTCCGCGCG…	1542
280	TaWD40-280	ATGGACGCCGACACGTCGCGCCAGGTGCGCGTGCGCTTCATCACGAAGCTGCCGCCTCCGCTCCGCGCGCCGCCCACCGCCATCGCGGTCCCCGCCGAGCTCTCCCGCATGGGCCTCTCCGAGATCGTCAACAGCCTCCTCCTCTCCGCCGAGCCGGACCACCAGGCGCAGCCCTTCGACTTCATCGTGGATGGCGAGCTCGTGCGGATGCCGCTCCATCAGTTCCTGCTCGCCAAGGGCATCTCGGCGGAGCGGGTGCTTGAGCTCGAGTACATAAAGGCCGTGGCGCCGAGGAAGCAGGAGCCACCATTACCACACGATGACTGGGTTAGCGCGGTTGATGGGTCCAACCCAAGCTTCATATTAACAGGTTGCTATGATGGTCTTGCAAGAATATGG…	1308
281	TaWD40-281	ATGAGCGCGCCCGCCACCGGCCAGCCGCCGGTCGACGCTGGCGGCGGCCGCATCGGGTTGGGCAGGGAGCTGGGGCACCCGCCGAGGGACGGCGTCTCCAACCTCCGCTTCTCGAAGCACAGCAACCGCCTCCTCGTCTCCTCATGGGAGAAGGCGGTGCGGCTCCTGGACGTCGATGCCGCCACCGACGCGCTGGTGGGGGCGTTCCCGCACAAGAGGCCCGTGCTGGACTGCTGCTTCCACGATAACGACTCCTCGGCGTTCAGCGCCTCCAGCGACCACGTCGTGCGGAGGCTGTCCTTTAGTTCCAAAACTAGTTATCGCTTGGGAACCCATGATGGTCCAGTTCGCTGTGTGGAGTACTCCGATACTACAGGTCAAGTAATCACTGGAAGCTGG…	1044
282	TaWD40-282	ATGTCTTCGGCGACGCAGCAGCAGCCGCCACCGGCGGCGCCGCCGTACCGGCCATACCGGCAGGTGCGCGCGGCGACCCCGCACACCCGCGCCATCTCCTGCGTGCGGTTCTCCCCCTGCGGGCGCCTCCTAGCGACGGCCTCCCTCGACGGCACGGTCGCCCTCCTCTCCCCGTCCTCGCTCGCCGTCATCGCCAACCTGCGCGGCCACACCCAGGGCGTCTCCGACCTGTCCTGGAGCACGGACTCGAATTACCTCTGCTCCGCGTCCGACGACCGCACCCTCCGCATCTGGGACATCCGATCCATCCTCTCCGGCCCCAAGCCCGCCGACCCCAACGCCGATCGCTGCATCCGCGTGCTCAAGGGCCACACAAACTTCGTCTTCAGTGCCAACTTC…	999
283	TaWD40-283	ATGCCGCGGATCACTTCGGTGGACAGCCCCGGCTGCCCGCCGCTCCGCGCCATCACCACTGACATCCTCGGCCTCATCAAAGTCATCGAGGCCCGCGCTAGACCGGCGGGCATCGCCAAGGTCGTCGAGACGTGGGGCGAACCCGACGCCTCCAGGGCCATCCTCGTCGCTTCACTCGCCGACCGAGCAGTCGACCCCGTTTTGGCTGTGGCAAGGAAGAACGGTGTGGTTGAGTTGCTGAATCCCCTGAATGGTGATGCTCTGGCCGTTGTCAAGTCCTCTAGGACAGAGCAAACTGTCGGAGCTGTGGAAAATGATCCCCTAGTCGCCCTGCACCTCTTCAGAAAACATGCACCAGACTTAACCACGTTAGGTACATTTCTTGCTTGTACGGAGAAG…	1497
284	TaWD40-284	ATGGGAGCGATAACCTCGGCGGAGCTCAACTTCCTCGTCTTCCGCTACCTACAGGAGTCCGGTTTTGTTCATGCCGCATTTACTTTAGGGTATGAAGCAGGGATACATAAAGGTGGGATAGATGGAAATGTTGTCCCTCCTGGCGCTCTTATCACTATCGTGCAGAAAGGCCTCCAGTACATAGAATTAGAAGCAAATACTGATGAAAATGATCAAGAAGTTGAGAAGGATTTTGCTCTTCTGGAACCTCTTGAAATCATCACAAAAGATGTTGAAGAGTTGCAACAGATTGTGAAGAAGAGAAAAAGGGAGAGGCTTCAAATTGATTCTGACAAGGACAAGGGGAAAGCGAAAGAGTGCATCGAGGAGCATGAACATCGTCTTGGTGGTGAACGGGAG…	1677
285	TaWD40-285	ATGGCCGAGTACCACCTCAGCGCGCAGCTCCACGGCCACGAGGATGATGTTCGTGGGATCTGTATCTGTGGTGATGTGGGGGTTGCAACATCATCAAGAGATAAAACAGTGAGATTCTGGACGCAGCACCCGGAAAAGAAGCGCGAATATGTCCTCTCAAAAACACTTGTAGGACATTCAAGTTTTGTTGGCCCGATGGTTTGGGCCCCACCTTCTGATCGCTTTCCGGAAGGAGCGATTGTTTCTGGTGGCATGGATACACTAGTATTGCTATGGAATTTGCATACAGGAGAAGTTGTTAGAACAATGAAGGGTCACACCTCACAGGTGACTGGTCTTGCTATCGACGACAACGGTGACATTATATCTTCATCGATGGATTGTACTTTAAGAAGGTGG…	2265
286	TaWD40-286	ATGCCGCCCAAAGAGCTGCCCGGGTTGTACTACGACCCGGAGAAGAACCGCTACTTCCCCACCAAGGGCCGCATCCCCGGCGCCGCCACCCGCCCTCCTCGCCCTCCGCCGCCGCCCGCTGAGCCCTCGCCTCCTCCCACAGCACGCAGGAAAAGGGCGAGGCAGTCCGAGCTGCTGCATGCCAGGGAGATGTACGGCGGTGGTGTGATATTCTCCAAGAACAACAAGTCCACCTTCAAGCAGCAGTGCCAGTACACACAGGCGTCGCAGCCGATGGTTTGGAAGTACCAAGGCACAACCTTAGTGGCTGATAAGGCACTGGAGGAACTGCACGCCATGGTTCAGACTCCCAGTGGGCTGCGTGAGTCCAAGCTATTAGCGACCGGCAGCACGAATGGT…	1488
287	TaWD40-287	ATGCCAAGATCCAACTCAGACAGGGATGATATCTTCTTCGATGCATTTGATGATATTAGTTCAGCAAGGGAGCCTTCATCATCAGATGATTGTAGTACGAGTGGCGACGGATTGTCACCAAGGGAATTCGAGTACGACATTTGGGCAAATGAGCCAATGAGTGTTAAAGAAAGGCGGCAAAGATTCCTTGAGGGAATGGGATTGGATGACTTAGGTTCCACTAAAGTGGATCTTTCTCAATGCCAGGCAGAGATCACAACTGCTGACACTAGTGCTGACTTGCAGGAAAGGACTATTATTAGTGACATGTCTTCTTTGGGTTCATCTATACCTGAGAATGAATCAGCATTTGATGCCGCCTGTTGTATAAGGGATCTGGATAGTGGAAAGAGATATGTA…	2052
288	TaWD40-288	ATGAAGCTTCTCCCGCGCCTCTGCATGGCCACAAGCAGCGCCGCCGCGGCCGACAGCGACGCCAGCAGCAACAAGCTCGGCTCGGTCGCCTCCACCTCCTCCTCCACCGTCTCCACGTCCTCCTCCGCCGCCGCCGCCGCGGTCTCCGAGGCGTCCTCGTCCACGTCCCTCCCGTCGCTCTCCGCCGCGACGTCGAATGCCGCCTGCCGCGCCGCCGCCTTCGCCCACGTCGCCACGCTGCTCCCTCCGCCCACGGCGGCGGCCGCGGCGTCAGCGGCAGCGGCTGTCGCGGTGGTGGACGGCTCGCATGGTTTCGTCGTCGCCAGGCCGGCGTCCGTGGCCCTCCACGACCTCTGCACCCTGGAGCCGACGTCCACCTCCGACCCGGGTCACGACACC…	1344
289	TaWD40-289	ATGGACGTGGGGTCCTGCAACCTCGGCGGCAACGCCGACGCGGTGGAGTTCTGCCCGCACCGCCCCTTCCGCCACATCCTGGCGGCCGCCACGTACACGCTGCAGGAGCAGGCGGGGGAGGAGCAGCAGCAGCAGGACCGCGCGGGCACCGTGTCGCTCTTCTCCGTCGACGCTGGCGCTGAGGACGAGTCCCGACGTCTCCGGCTGCTCCACACGGTGGAGACCGCCGGCGTCTTCGACATGAAGTGGAGCCCCACGGCGCCGCTGCTCGCGCAGGCCGACGCCCACGGCCGCCTCGTGCTCCGGCGCCTCGAGCATGAAGACGGCTCGGACGAAGGTGTTGTTCTCACAGACGTGGTTGCTGGAAACATTTCTTCATCAATGTGCTTGTATGTCGAC…	1068
290	TaWD40-290	ATGAGCGGCGGCGAGGAGGAGGAGGACGAGGACGAGGAGGTGTTCTACGAGTCGCGGGACCGCGTCCTCTCCTCCTCCGGCTCATCCACCTCCGCCTCGGACGACGATGACCACGCGCTGCAGCAGCGACGCCGACGGGACGCCTACGCCCACCCGGCGGCCGCGGCGACGGCGGCGCTCGACCTGTGGACGTCGCAGCCGGCGCCCGTGCAGGAGCGCCGCAGGAGGCTGCTCCAGATGATGGGGCTCGCCGGGGACCCCTCCCTCGCGCGCCTCGAGATGGGCCGATCGGTCTCCTACGACGGGCCCGTCCGCCCGCCCACGCTCTCGCCCATGCCCCGATCCAGATCGGACGGCGCCGTGCCCACCTCCACCAAGCCGCCGCGAGGGGGCCGCACG…	2346
291	TaWD40-291	ATGGAGTCGTGCCAATTAGTACGGGAGAGCTCTAGTAGCGGTAGGGTGGAGGCGGAGGAGGAAACCTTCTTCGACACGCGCCAGGACCTCCTGGCCTCGCCGGCACCGGCATTGCCGTGGTCGTCCGGCGGCCTCGACAGCGTGAGGGACAGGAAGGAGCGCTTCTTCAGAAGCATGGGCCTCGAGTGCGGCCCGAGCCCCAGGCGGGCGGATCCCGTGTGTGCCGCCGGCGAAGTGGAGAAGCAGCAGGAGGAGGAGGCTGTGCCGGAGACTGGGAGGCTGTCGTCGCACTCGGAGGACAACGACTGCTCCATGTCCAGTTGGTCCACGGAGGAGACCACGAGCTATGACGAGGGCGGCGCGTCGGACGACAATTCCGTCGGTGGATCCAGCAAGGAT…	2052
292	TaWD40-292	ATGTTCGTCAAGAAGCTCGTGGAGAAGGCCTCCAAGAAGCAACACAGCGGCGGCACCGGCGGGCTGCGGGCCGAGGACGTGAGCCCGCGGCTGGCCTTCCACTACGGCGTCCCCGCCGACGCCGCCCTCCTCGCCTACGACCCGCTCCTCCACGTCCTCGCCGTCGCCACCAGGAATGGGCAGATCAAGCTGTTCGGCCGCGACAACACGCAGGCGCTGCTCCAGTCCCCCTCCCCTATCCCCTCCAAGTTCTTGCAGTTCGCCGATGGCCAAGGGATTCTCCTGAACGTCAACACTCAGAACCAGATCGAGGTCTGGGACATCGACACCAAGAGGCTGTGTTATCTGCATCCCTTTGAGAAGCAAATAACCGCGTTTACAGTACTGCAGAAGAGTTTC…	3072
293	TaWD40-293	ATGGCCGAGGACGCCTGCGAGATGCGCGATTCCTCGCCGCCGCCTCCGGAGCAGGGCCCGTCCGTTCCGCTCGCCGGCGAGGCGGGCGCCGAGGCGGCGCCGTCGAGCCCGGGGACGAGCACGGCCACGCCAGCGTCGCCGCTGGCGCCTCGGGAGCAGGGCTCCGTCGAGCAGCTCACGCCGCTGCCGTTCACCGACGAGGTGGGCGTCGAGGAGGCGGCGTCGAGTCAGGAGACGAGCACGGGCACGTCGGCGCCGCTCCCGACGCCCCGACAGCAGGGCCCCTTGGCGGAGCAGTTCGCGGCGGTTCCGCTCACGGATGAGGTGGTTGCGGAGGAGGGGGTGTCGAGTCAGGAGACGACCACTGAAATGCCGGCGCCTCCCTCGGTGCCTCATGAG…	9234
294	TaWD40-294	ATGGCGTCGCGGCAGGCCGCCGGTCTCACCGACTACGAACGCCTCCGCGAGGAGAACATCCGCCGCAACGAGGCCATCCTCGCCACCCTCCGCCGCAAGGCCGACGAGCTCTCGGCCGCCATCAAGTCCTCGTCTAAACGAGGACGAGGACGCCTCAGTAATCAGCCCCGCAAGAAGCCCGCCGCCAAGACAAGCCCCGGCGAGCTCCGCCGCTCCCTCCGACTCTCCCAACTCCCCCCCTCCTACTCCCCAGACGCCGAGCCCACGCCCGGGCCCCCTCCGGTGCCGCGCAGCACCAGCTTCTCCTCCTTGCTCGCGTCCTCCATCATCGAGTCCGCCTCGCTTGCGCCACCTGCCAAGGCTCGGGCGGACGGTTTCGATGCCGGGAAGGAGCTCGTG…	1374
295	TaWD40-295	ATGGACGCAGGTTCCGACATGATGTCGCCGGAGAAGAGCGGCAGGCGGGGCGCGCGGCCGCCGCTCCGGGAGGCCGGCTCGATCTCGACGCCCTCCATGCCGCCGCTCCAGGAGCCCGGCTCCAGGCCCAGGCCCTACATGCCGTCCCTCTGCTCCACGCCCCGCAACCCTGCCGTCAAGTGCTATGGCGACAGGTTCATCCCCGACAGGTCGGCGATGGACATGGACATGGCGCACTACCTGCTGACGGAGCCGAGGAAGGACAGGAAGAACGCGGTGACGCCGTCGCCGGGCAAGGAGGCGTACCGGAAGCTGCTGGCGGAGAAGCTGCTCAACAACCGGACCAGGATCCTCGCCTTCCGCAACAGGCCGCCGGAGCCTGAGAACAGCATCCTCACG…	1470
296	TaWD40-296	ATGGCTCTGTCGCAGGGGCCCAAGAAGAACTACCGCTGCGACCGCTCTCTGCAGCAGTTCTACACGGGCGGGCCGTTCGCCGTCGGGCGCGGCCCCCGCGGCGAAGGCGAGGGCGAGAGCGACGCCGAGACGTTCCTCGCGTGCGCCTGCGGCAGCGAGCTGCGCGTGGTGTCGGCCGCCGACGCCTCCGCCATCGGGGAGCCCATCGACGGCGACTCGGAGGCCGTCACGGGGATCGCGCTGTCCCCCGACTCCAGACTCCTCTTTGCTGCTGGCCACAGCAAGCTTATTAGGGTCTGGGACCTCGCGTCCCGCACCTGCATCCGCAGCTGGAAGGGACATGATGGTCCTGTTATGGCCATGGCATGCCATGCCTCTGGTGGGTTGCTTGCAACTGCT…	2664
297	TaWD40-297	ATGGACTTTGATTGCAATAAGGCAGGAGAGTCTTCAGCCAAGCATTGTTTTAGCATTTGCAACGAGGGCACACTCATCCAGGCAAACACCTTAACTCATTGTGGAAAGGCTAAAAAGTGGAATAGCCTCAACAAGTTGAACAACCCGGAGTCAAGTCATGGATCACTTCCAAGGGTTACTGACCCCAAGGAAGATGGTGAGACAGGAAATGATGGAACTGCCTCAGAGTGTAGCACTATGTGCTTCACTGATCTGCCGTCTGCATTGGTCTGTGAAGTCCTTGCGCGCCTTGATCCAAAGGGGCTTGGGGTTGTATCTTGTGTCTCCACAGTTCTGCAGACCCTAGCCACAGATCATCAGGGATGGAAGAAATTCTACTGTGAGAGGTGGGGACTTCCG…	1683
298	TaWD40-298	ATGTCGTCGAAGAAGATAGAGCTAGACCACAAGGACATGGTTCACGATTCTGCCATTGACTACTATGGGAAGCGCCTTGCCACAGCCTCCTCTGACTCCACTGTGAAGATCACCAACATTGGGGGTGCATCTGCCCCGTCCCAGCTCGTTGCGACCCTCACTGGCCACTATGGTCCTGTGTGGCGTGTCGGATGGGCCCATCCCAAGTATGGTTCCATTCTCGCATCCTGCGGCTATGATGGCCGTGTGATAGTCTGGAAGGAGGCTGCCACTGGGCAATGGTCTCAGCTCCATGTGTTTGACAACCACAAGGCCTCAGTTAACTCCATTGCTTGGGCTCCATATGAACTTGGCCTTTGCCTTGCCTGTGGGTCTTCTGATGGCACCATCTCTGTCATC…	954
299	TaWD40-299	ATGAGGCCTGTTCTCATGAAGGGGCACGAGCGCCCGCTCACGTTCCTCAAGTACAACCGGGACGGCGACCTGCTCTTCTCCTGCGCCAAGGACCACACCCCCACCGTGTGGTACGCCTCCAACGGCGACCGCCTCGGCACCTACCGCGGCCACAACGGCGCCGTGTGGTCCTGCGACGTCTCCCGCCACTCCACGCGCCTCATCACGGGGAGCGCCGACCAGACCGCCAAGCTCTGGGACGTCCAGACGGGGAGGGAGCTCTTCACCTTCAGGTTCGACGCCCCCGCGCGCTCCGTCGACTTCGCCATCGGCGACCACCTGGCGGTCATCACCACCGACAGCTTCATGGGGAAGACGCCCACCGCGCAGGTCAAGCGCATCGCCGAGGACATACAAGAC…	987
300	TaWD40-300	ATGTCAACTGCCTCAAGATCGGGAGGAAGACCTCGCGGGTCCTTGTCACTGGAGGAGAGGATCATAAGGTTAATCTTTGGGCTATCGGGAAGCCCAATTCGATATCGAGTTTACCAGGGCATACAAGTGCTGTGGAGTCAGTTGCTTTTGATTCCACAGAAGTATTTGTGGCTGCAGGAGCAGCCAGTGGGACAGTAAAATTATGGGATCTAGAGGAGGCGAAGATCGTCCGCACGCTTACTGGACATAGATCAAACTGTATGTCAGTTGATTTCCATCCTTTTGGTGAATTCTTTGCCTCTGGGTCTTTGGACACTAATCTGAAGATATGGGATATAAGAAGGAAGGGCTGTATCCACACATACAAAGGCCACACCAGAGGGGTGAATGCTATTAGAT…	2720
301	TaWD40-301	ATGCCGGAGGCGGCGGCGCTGGATCCGGCGGTGAGGAATGGGGACGAGGGGCACGAGGAGGATGAGGAGTTCCACGAGTCGCTGGATCGGATCCTCTCCTCCTCCTGCTCCTCCACCTCCGCCTCCGACGACGACGCCGACCTGCTCCTGCACCGCCGCCGGCGCCACGGGAACCAGCACCAGCACCACCACCCGCAGTCGCCGCAGCAGGACCCCGCGTACGACGTCTGGATCTCCGAGCCCACCTCCGTCTCGGAGCGCCGCCGGGTGCTGCTCAACCGCCTCGGCCTCTCCGCGTCCGGCTCCCTCCAGCCGCCCGCCTCCCCCGGCCGCCGCTCCGTCTCCGTCCCCTCCCCTCTCTCGCCGCCGCCCCGCTCCCGCTCTCCCTCCCCGCCGCCG…	2466
302	TaWD40-302	ATGGCCGATGGACCAAGCCGTGTGTCACTCGATTCACTGGAAAGTATGACAGATAATTTCTCTCAAGAGCGGGTGCTTGGCAGCGGTTCGTACGGAAAAGTTTATCGGATGAGCACTTCCATGGTTAAGGACACTGAATTGATAAATGTCCATCCCCTCCAGCTCCTCTTCTCTTTCCGATCGAACAAGTCTATCTCCTGCCCATTTCATGTAACTAACAACACGGACGATCAGCATGTGTCCGTGAGGTGTGTCCCAAAACACGAGGGGGCAACACCTCGCTACTACGATCTGAATCTGCTGGGCGGTACTTTGCCACCAAGGTCCACACATACCTTCGTTGTAACGATGAAACAGGTACATCAGCTGCCGGCCGACATGGACGTGCTTGACGTAGTC…	1455
303	TaWD40-303	ATGCGCTTCAAGATAATTTTAGCCATTTGTGAGGCGTTGCATTTCTTGCATATTGAGTTAAACAGGCCTATCAGCCATCTGCCTCTTACTCCTGAAAACATATTTTTAGACAAAAATATGGTACCAAAACTAGCAGATATTGGTCTATCAGATCTGTTTGACGGACTATCCCTAGAAGGCACGGAATATGATCTGGAAATCAATCGGTACAAGGCTCCAGAATACATAAATAGATACACTACTTCATTCCAATCAGACATATACAACTTAGGTCTCTTAATCATGGATACCGCAACAGGGGAGAAACACAGCTCTTGTCAAGAAACCATGGATAGTAGCCATTTTGTGAATGTACATCAAAAGTGGACAGACGAATATATAGCAACAAAGTATGCATCA…	1941
304	TaWD40-304	ATGGAGATCAAACACAAAAATATAGTACGGTTACTCGGCTATTGCAATGAAAAGAAGAGGGAAGCCGTGAAGCATGACGGGAGGTATATTGTGACATGCAAGGTAGAAACTTTGCTATTGTACGAGTATGTGCCAAATAGAAGCCTTGACCAATATATTTATGGTGATTCTTGTCAACTTGAGTGGAATATGCGCTTCAAGATAATTTTGGCCATTTGTGAGGCGCTGCATTTCTTACATACTGAGTTAAACAAGCCTATCAGTCATCTGCCTCTTACTCCTGAAAATATATTATTAGACAAAAATTTGGTACCAAAACTTTCAGATATTGGTCTATCAGATTTGTTCGAAGGACTATCCCCAGAGGGCACAGAATACGATCCGGAAATAAATCGGTAC…	2154
305	TaWD40-305	ATGGCGCAGCTGCAGGAGACGTACGCGTGCTCGCCGGCGACGGAGCGCGGCCGCGGGATCCTGCTGGCGGGGGACGCCAAGACGGAGACCATCGCCTACTGCTCCGGCCGCAGCGTCATCTTCCGCCGCCTCGACGCGCCGCTCGACGCCTGGGCCTACACGGAGCACGCCTACCCGACCACCGTCGCCCGCTTCTCCCCCAACGGCGAGTGGGTCGCCTCCGCCGACGCCTCGGGATGCGTCCGCGTCTGGGGCCGCAACGGCGACCGCGCCCTCAAGGCCGAGTTCCGCCCCATCTCCGGCCGCGTCGACGACCTGCGGTGGTCCCCCGACGGCATGCGCATCGTCGTCTCCGGGGACGGCAAGGGCAAGTCCCTCGTCCGCGCCTTCATGTGGGAC…	1833
306	TaWD40-306	ATGGCCGCCCCCGCCCGCGCCCGCTTCGTCCACAACCGCAGCCGCCGCCGCGCCGACGAGGACGACTCCGACGACGAGGGCCACCAGCGGCAGGACGCCTCCTCCTCGTCCTCCTCTGACGACGACGGCGGGGAAGAGGAAGAGGAGGAGATGGAGGTCGAGGGTTCCGATGAGGAGGAGGAGGAGGCGGTCGCCGACGAGCCAGCGGCCAGGGAGTCCCCCGCGGCAGCGGGGAGGGGCGGCAGGAAGGGCCCGATTACCATCAGCCTCAAGAAAGTCTGCAAGGTGTGCAAGAAGACGGGGCACGAGGCAGGGTTCAAGGGCGCGGTGTACATCGATTGCCCCATGAAGCCTTGCTTCCTATGCAAGATGCCAGGTCATACGACCTTGACTTGCCCA…	1731
307	TaWD40-307	ATGAATCATCTTTTTTCTTATTTTCCAAGGATTAAAAACTGGGCTCTTGGGCATAGGCCCCCGGCTGCAGCCAGAGTTGCCCGAGGTGTAAATCGGGCTCTGAGCAGTAGCATGGAGAACACGGCACAACGCTCAGGCAACGAGCCAAGTGAGCTACCGTACGAGTTGATAAAACTGATTACAAAGGATTTCAGCGAGGAGCTTGGGCGTGGTACATTCGGAATAGTTTATAAGGGCGTGTATGCAGATGGTGCAGAGATTGCCGTGAAGGTATTACGCAACATTTCTGGAGGACTGGATGATGTGGAATTTCAGAAAGAATTTGACAATCTTAGGGGGCTCAAGCATCCAAATATTGTAGAGCTAGTGGCGTTCTGCAATGAAATAGTGGAAGAACCT…	2547
308	TaWD40-308	ATGGATGTGGAGCCATGGGCTATATCCTTCCGCTTTCTAAGAGACACTACAAATGATTTCTCTGAAGAGCGAGTGATTGGCCAAGGTGGATATGGCATTGTTTACAAGGGGGTCGATAGGGATGGACCGGTCATTGCTGTGAGGAAGCTCTATCCCATAAGAGAAATTGATGATGAGCAGCTCCAGAAGGAGTTTACGGGCCTCAAGATGCTCAATCATCCAAATATTGTACGATTACTTGGCTACTGCTATGAACAAGAACAATTTCTTATACCGTACAAAGAAAAAAAAATATTTGCTCCTCGAAAAATTAGGTTGTTGTGCTTCGAGTACATGAAAAATGGATCCCTTGATCAGTACATCAAAGATGCTAGTTCTGGACTCAGTTGGCACGGACGG…	2361
309	TaWD40-309	ATGGCAAAGAGGGGGGCATGGCGCCTCAGCTCCGCCACCGATGACAACCTCGGCGGCAGCAGCACGCGCAGTGCCGACATGGTCAAGGTGCGGCAGTATGGGAAGACGTGCAAGGAGCTCACCGGCATGTTCATGACACAGGAGTTGGCCATGCACTCTGGCTCTGTATGGTGCATTAACTTCAGCTTGGCTGGACGGTACCTTGCGAGCACCGGCGAGGACCGTGTGATCCATGTCTGGGAGGTCTCCGAGGGTGAGAGAAAGGGGGAGCTGCTCGGGGAAGGTGCGGTTTCAGAGGAGAGTGGTAGCGGAGGCAGCCTGTTTGTGGCAGTTGCTGGAAATGGATCGCGGTGGTGGCAATGTCGCCGCTCAGCAGTGCAAACAAGGGATATGTGGAGA…	567
310	TaWD40-310	ATGAGCTCACAAGTCTCCACATCGCGGGGTTTACATCCCCCAGAGAAAATTATGACGTACGAGTCCCCTCACACATGGCCACTGTCGGTACCTATGAGCAAGGCTGAGGCAGGTAGCAGCGATGATCAGGAGGTTAGGCTGTTGTCGGTTTCTTGGAATCAGGATTGTGGTTGCTTCGCTGCTGGCACAAGTAATGGCTTTAGAATCTTTAACTGCGACCCTTTTAAGGAGACTTTCAGGAGGGATCTGAAGAGTGGTGGGTTTGGGATAGTTGAGATGCTGTTCCGCTGCAACATCCTTGCTCTTGTAGGTGGCGGCTCCAATATGCATTATCCGCCCAACAAGGTGATGATCTGGGATGATCACCAGAGCCGTTGTATTGGGGAGTTTACCTTCCGC…	1254
311	TaWD40-311	ATGTCGACGCCGTTACCGGGGCGGACGCTCGTCGACCTCAACGGCGACGCGCTGGCCCACTGCGCGCGCCACCTCGGCGCCCGCGACGTCGCCAGCCTCGCCATGGCCTGCCGCCCGTTGCGCGCCGCCGCCTACTGCGACGCCGTATGGTATCACCTCTACAGGGGGCAATGGCCGTTTCAACAAGTGTCTCGTGAAGCTTTGGGGATTAGAGAACTATACATTCGGAGGCACACTGAAGTGCATCAAATGAAATTTGATGATCCCTTATCATCTATTTATTATCTAGATCCCACGGAGCTGACACCAAGCCATCTAATGCTTGATAGGAATGGTGTTTGGTTCTCTCAAGGGCCAGTAGTCAAAAGATTGAGGCTTGGCCTGGACATGGAATTAGTG…	1446
312	TaWD40-312	ATGGCGCAGGATTCGTGGGACGCAGACAAGATCAGCTTGGATGTGTACATCCATGACTACCTGGTGAAGCGGAACTTGCAGAACACTGCAAAGGCGTTCCAGGCCGAATCCAATCTCTCTCCAGATCCTGTTGCAATTGACGCCCCAGGGGGTTTCCTCTTCGAGTGGTGGTCGGTCTTCTGGGACATCTTCATTTCAAGGACCAACGACAAGCATTCCGATGTTGCTACTTCGTACATTGAGACACAGTCGATTAAAGCTCGAGAGCAGCAGTCATCATTGCAGCAACAGCAGCAACATCCTCATTCCCAGCAGTCAGCACAGCAGATCCAAATGCAGCAACTCATGCTACAGAGGCAGCAGCAGGAGCAACAACAGGAGCAGACCCAACAACAGCAA…	2655
313	TaWD40-313	ATGTCCGAGACAGAAACGGCGGCGGCGGCGGCGACATCGACGGAGCGGAAGCCCCGGCGGCTGCGGGGGCACAAGAAGGGCGCCGTCACCTGCTGCGTAGCGTCCTCCGCCCGCCCGGGCGTCGTGGCGTCATCCGGCGAGGATGGATGTCTTTGCTGGTTTGATTTGCGCACTAAAGATGTGCTCTTGACCATTGAGGCGGCAAATAAACCTATTTCTTCCATCTGTTTTAAACCAGGAAATGAAGATCATGTATATGTATCGGCTGGAAATGAAATTATGTCCTTCGATATTCGTATGGGATCTCAATCAAAGCCAATGGAGACATATAACTACAATAGAGATGAAATCAACCAGATTGCTGTCAGTTCTAAAGGCTTTCTTGCTGCTGCAGATGAC…	1161
314	TaWD40-314	ATGCCTCCTCATAAGATAGAGACTGGGCACCAGGATATGGTGCATGACATCGTGATGGATTACTATGGGAAGCGCCTCGCCACTGCATCCTCTGATAACACAATAAAGATCATTGGCGTAAGTGGCACCTCGCAGCAGCAACTTGCTACTTTGAGCGGACACCAGGGCCCAGTTTGGCAAGTCGCGTGGGCTCATCCTAAGTATGGTTCCATGCTTGCATCCTGCAGCTATGATGGGCGGTTTATAATATGGAAAGAAGCGGGTAAACCTGATGAGTGGACACAGGCTTACACTTTCACTGAGCACAAGTCTTCTTTAAATTCCATTGCTTGGGCGCCTCATGAACTCGGTATCTGCTTGGCTTGTGGTTCATCTGATGGGAACATTTCAGTCTTCACA…	915
315	TaWD40-315	ATGGCAGGGCCTACGCCGACGTACTCCTTCGTCGTGGCGCACGCCTCGGCGTTCCTCGCGGAGCTCATCGCCGACCCGCTCCTCCGGCGCCACCTCCTCTCCGCCGCAGCCGCCGCGGACGGCGGCGGGGGGCAGCACACGGCCGCGACGCTCCAGGCGCTGTCGCTCATATCGGACGCGCTGGACACGGTCCCTTCCGCCTCGCCGTCGCCGTCGTCGCTCCGGGCCGCCGAGCGGCTGCTGCTGTCCCTCCCCGCGGCCACCCCGCTCTCCTGCCTCCTCTCCGCTCTCGCGTCGGCAGCGCGACGACGCGGCGGGGCGCCGTCCGCCGCGTCCTCCGTGCTCGACCTCTTCGTCCTCGACCCCGCGCTCGCGCGCCACGAGCTCGCGCCCGCGGCA…	4134
316	TaWD40-316	ATGGATTTTGGGCGGCGAAAGAGCTTTAGCTTCTTCGAGGAGGACCGGAAGGCGCGGCCGGCGGCGGCGCAGACGCCCGTGCACCACTATGCGCGCGGGGGAGGAGGTGGAGGAGGAGGGGGGCGGTCCCCGGCGCGCGAGGCGGCGGAGCCGGCGCGGATGAGCATGTCGTCCGTGCCTGTCGCGGAATTGCCGGCGATGATGGGAGTCGGAGGCGTGGGAGGCGGGTGCTCGCCGTGGGTGCAGTCGCCGCTGCACAGCAGGCTGCGGTTCCCGCCGTCGCCCGCCGCGATCTACCACTGCCTCGCGGCGCTGCATCGGCTGGACGGCGACGTGCACGCGCTCGCCGTGGCGAGAGGGGTGCTGTTCACGGCGTCCGACAGCGGCCGCGTCCGCGCG…	1518
317	TaWD40-317	ATGAGGGTGAAGGTGATATCGCGCTCCACCGACGACTTCACGCGCGAGCGCAGCCAGGACCTGCAGAAAGTATTCCGCAATTATGATCCAGCACTCCGTAGTCAAGAGAAAGCTGTTGAGTACACTCGAGCACTTAATGCTGCAAAGTTAGAGAAGATATTTGCCAGGCCATTTATTGGAGCAATGGATGGTCACATTGATGCTGTCTCGTGCATGGCAAAGAACATGAATTATGTGAAAGCTATGTTTTCTGGCTCGATGGATGGGGATATTCGACTATGGGACATTGCTGCAAGGAAGACAGTCTGCCAGTTCCCTGGACACCAGGGTGCTGTGAGAGGTTTGGCAACGTCTACAGATGGCGATCTTCTGATATCCTGCGGTGTTGATTGCACTGTT…	1359
318	TaWD40-318	ATGTCGTCCCTCAGCCGCGAGCTCGTCTTCCTCATCCTCCAGTTCCTCGACGAGGAGAAGTTCAAGGAGACCGTGCACAAGCTTGAACAAGAGTCAGGCTTTTACTTCAACGTCAAGTACTTTGAGGAGAAGGTCCATGCTGGGGAGTGGGATGAGGTGGAAAGGTATCTCTCAGGTTTCACCAAGGTGGACGACAATAGGTATTCGATGAAGATCTTCTTTGAGATCAGGAAGCAGAAGTATTTGGAAGCGCTTGATAGGCATGATAGAGCGAAGGCGGTAGATATTCTTGTCAAGGATCTTAAAGTCTTCTCGACATTCAATGAGGAGTTATATAAAGAGATAACACAGCTTCTCACTCTTGAGAATTTCAGGGAAAATGAACAGCTATCTAAGTAT…	3393
319	TaWD40-319	ATGGCGATGGCGGCGGCAGCAGCGGGCGGCGAGCCGGTAGAGCCGCAGTCGTTGAAGAAGCTGAGTCTCAAGTCGCTGAAGCGCTCCCTCGACCTCTTCGCGCCCACCCACTCCCTCCCCTTCGCTCCCGACGCCGAGAGCAAACGGATTCGCGTCAGCTGCAAGGTGAATGCGGAGTACGGTTCGGTCAAGAACCTGCCGACTGAGCAGGGCCGAGCGCAGGTGAAGGGCGCCGCCGCTCCTTCCAATGCGTTGGCGCTTCTAGGCACACAAGACACAAAAGATGCTCCTAGGGAAGGCACTAGTAATGCCATCATCCCTTCACCGCTTATGCTTCCTAAAGCACCCGAATCTGCAGTGCCTGGCAAAAATACAACCGTATTATCGATCCCTGGGTCA…	1440
320	TaWD40-320	ATGGGGGAGCAAGACCCGCTGCCGCAGCTCCCGCTCGCCCTCCATCCACCGCATCTGATCCCTCCGGCGCCCACCCCCGACCACCGCGCCCTCTCGTTCCTCCCTGACTTCGGCGGCCTCCCCTGGGTCGCCTACGCCGCGGGCTCCCTCCTCGTCGTTTCCCACCTCCCCTCCCCTCCCCGTACCAGCGGAAGCGACACTGTTGAGGACGAATCCCCATTCTTCTGCCAAGTCATCGACCTCCACACCCCCGTGTCCGCTGTCGCCTGGTGCGGCCGCGGAAGAGGCGAGCTCGCCGCCGCGTCTGGCAACTCCGTCTCCGTTTTCCAGCCCGCACCTTCGTCAGGTTCATTCAGTTGGCTCCTGAGATGGGCCATCACCGAGACGTTCACGGTCACC…	7350
321	TaWD40-321	ATGGCGTCTTCGACGTCCACCCTAGAGATCGAGGCTCGCGACGTGGTGAAGATAATGCTGCAGTTCTGCAAGGAAAACTCGCTTCATCAGACGTTCCAGACCCTGCAGAACGAATGCCAGGTCTCGCTCAACACGGTGGACAGCATGGATACCTTCATCGCCGACATTAATGCTGGGCGCTGGGATGCCGTGCTGCCGCAGGTTGCCCAGCTGAAGCTGCCGCGCAAGAAGCTTGAGGACCTCTACGAGCAGATTGTGCTGGAGATGGCAGAGCTCCGTGAGCTGGACACGGCCCGTGCAATCCTTCGCCAGACACAGGTGATGGGGGTCATGAAACAGGAGGAACCCGAACGATACCTCCGACTAGAGCACCTCCTTGTCCGGACATACTTTGACCCG…	1551
322	TaWD40-322	ATGGCATCAACGTCACGGATCTTCGAGTACTTCGTGGTATGCGGGCTGGGACCGGAGATCCGGGCGCTGGATGGCCTCAAGGGCTTCCATGGCGCCGAAGAAATGTACATGCCTGCCTTCATCGACCAGTTCCCGCACTCGGGCCACGCGCTCTACCCTCCCCCGCCCCCGCAGCTCCCCACCTGTGTTTTGCCAGCGGGTGTAAGAATATACTCTTCTAGGTTGGATGCCAATGACGTCTCCACCTATCCAAGGAGCTATCCCATAGTTTTGACAGAGGGAGATGGTTCAAAAATTTACGTCAGTTGTATTGCATTTCGGGATCCAATTTGTGAAGATATTATTGAAGCCTACCAAATTCCGGTGAATTCTTTTGCTGATAAATGCATCTGCTTTGTG…	3588
323	TaWD40-323	ATGATGAACGGGGCAGCGGCGCCCGAGCCCACGGAGGCCCCGGCCCCGTCCCCCCAGGTGCCGCTCGACTGGAGGTTCTCGCAGGTCTTTGGCGAGCGTGGCGCCGGCGAGGACGTCCAGGATGTTGACATCATCTCTGCAATAGAGTTCAATAAATTAGGACATCATCTTGCCACTGGAGACAGAGGTGGCCGAGTTGTTTTGTTTGAAAGGACAGATGCCAAAGATCACGTCTCTAGAAAAGATGCTGAGAAAGCCGATTATTCTATCAGCAGGCATCCAGAATTTCGTTACAAAACTGAGTTTCAAAGCCATGAACCAGAGTTTGATTACCTTAAAAGCTTGGAAATTGAAGAGAAGATTAACAAGATAAAGTGGTGCCAAGAAACGAATGGCGCA…	1512
324	TaWD40-324	ATGTCGCAGACGAACTGGGAGGCTGACAAGATGCTCGATGTTTACATATACGACTATTTTATGAAGAGAAATTTGCAGGCAACTGCAAAGGCCTTCCAATCAGAAGGGAAGGTTTCTTCAGATCCAGTTGCAATTGATGCACCTGGTGGGTTTCTTTTTGAGTGGTGGTCAGTTTTTTGGGATATATTCATAGCAAGAACAAACGAGAAGCATTCAGATGTTGCAGCGTCATATATTGAGACGCAGCTCATGAAAGCCCGGGACCAACAGCAGCAGTTACCTCAACAGCGGCAGCAGCAACCACAGCATATACAAATGCAACAAATGTTGTTACAAAGAGCCGCACAACAGCAGCAGCAGCAACATCAGCAGCAGCAGCACCAACATCAGCAGCAGCAG…	2664
325	TaWD40-325	ATGTCGCAATCTCAGTCTCAGTCCCAGTCTCAGTCGCAGACCAACTGGGAGGCGGATAAGATGTTGGATGTCTACATATATGACTATTTTGTGAAGAGAAATTTGCAGGAAACTGCAAAAGCCTTCCAAACGGAAGGGAAGGTCTCACCAGATCCAGTTGCAATTGATGCTCCTGGTGGCTTCCTTTTTGAATGGTGGTCGGTATTTTGGGATATATTCATAGCAAGAACAAATGAGAAGCATTCAGATATTGCAGCATCATATATTCAGACTCAGTTAGTGAAAGCAAGGGAACATCAACATGAGCATCAGCAACAACAGCAATCTCAGCAGCAAACTCAGCAGCAGCAGCAGCACCAACAACAGCAGCAACAACAACAGCAGCAGCAACAACAGCAA…	2727
326	TaWD40-326	ATGGCGGATCAGAAGGTGGCTCAGTTGGGGCCTGGAGCTGCGTGCTGCGGCTGGAACCACTGCGGCCGGCGCCTAGCCGCCGGCGCCGTCGATGGGTCCGTTTCCGTCTACGATTCTCAGCCGTCTCCCTCCTCCAAGTGGCAGGCCCATGAGCATGCCATAGTGGCTGTCGTCTGGCTTCCTCCGGACTACGGTGATGCTATAGCTTGTGTCTGTGCTGACGGTACACTGTCTTTGTGGGAGGAGATTGCTGAAGATGATCAACTTCCAATCTGGAGAAAATGTAAAGTCTTTGAGGGTGGCAGTTCCCACATCCTAATTGTACAGTTTGGTTTGCTGCTGTCAAGTCTGAAAATGGTTATTGCATACTCAGATGGTCAAGTGAAAGTCTATGAACTT…	972
327	TaWD40-327	ATGGCGAGCTTTAACGCCGCCGGCGCCGGCGCCGCCAACCCCAACCCTAACAAATCCCTCGAGGTGAATCCGGCGCCCGGGGACTCGGTTTCCAGCCTCAGCTTCAGCCCCAAGGCGAACCACCTAATTGCCACCTCCTGGGACAACCAGGTTCGGTGCTGGGAGGTTCAGCCTGGCGGCCAATGCCAGGCCAAGGCGTCTATTTCGCACGATCAGCCAGTCTTGTGCTCTGCCTGGAAGGATGACGGGACTACTGTTTTTTCGGGAGGTTGTGACAAAGTGGTGAAGATGTGGCCGCTGCTGTCTGGCGGCCAGGCCACGGCCTTCTCAGGGCATGAGGCGCCGGTCAAAGAACTCGCCTGGATACCACAGATGAGCCTTCTTGTCAGTGGGTCTTGG…	1038
328	TaWD40-328	ATGCTCCGCCTCAGGGCGTTCCGGCCGACGAGCGACAAGGTGGTGAAGATCCAGCTCCACCCCACTCACCCCTGGCTCGTCACAGCCGACGCCAATGACCGCGTCTCGGTCTGGGACTGGGAGCACCGCCAGGTGGTCTATGAGCTGAAGGCTGGTGGCGTCGATGAACGGAGGCTGGTTGGTGTGAAGCTTGAGAAGCTCGCCGAGGGAGAAACTGATTCGAAAGGAAAGCCCACTGAGGCAATCCGAGGCGGAAGTGTAAAGCAGGTTTCTTTTTATGATGACGATGTACGCTTTTGGCAACATTGGCGCAATTGCTCTGCTGCTAGCGAGGCTCCAACTGCAGTTAATCAACAATCGTCCGCTTTCAGTGCACCTGCACCATCTACAAGAGGAAGA…	4083
329	TaWD40-329	ATGGCCGGAAGCCCGCCGCCGCCCGACGCCTTCGCCTTCTCTTCTGACGGAGAGCTCTTCGCGGCCGTCTCCAATCGGCGAATCCAGGTATGGAGTACAAGAGGAGGACAAAAGAAAGCAGGATGGACTGATCCAATAGCAGCCCAAGATGATTCATACAGTTGCATTGCCTGCAGCTCTGTTCAGAAGAAGCACAAAAAGGATGGCGACCTTATTGTTGTTGCTGTTGGCACTGCAAATGGTGTAGTTTTAGCTCTTGATTCTACTGGTGTTATATGGAAAAGTGCTTGTCACACTGGGAAGGTCATTTCTCTTCACTTTTCGAAACAAGGGCGTGTTCTTATTACTGCTAGCAGGGATGGAGTTATATGTGAATTGGATACTTGGACTGGAAAATCC…	1788
330	TaWD40-330	ATGAAGGAGAGAGGCGGGTCGAGGGCGGCGGTGGACGAGCGGTACGCGCAATGGAAGTCGCTCATCCCCGTCCTCTACGACTGGTTCGCGAACCACAACCTCGTCTGGCCATCCCTCTCCTGCCGGTGGGGTCCTCAGTTTGAGCAGGCTACCTATAAGAATCGTCAGCGCCTTTACCTATCAGAGCAGACAGATGGAAGTGTCCCAAATACCCTGGTCATTGCAAACTGTGAAGTTGTGAAGCCACGGGTTGCAGCTGCAGAACACATATCACAGTTCAATGAGGAAGCACGATCGCCTTTTGTAAAGAAGTACAAGACTATCATTCACCCTGGAGAGGTTAACCGAATCAGGGAGCTTCCACAGAACAGTAGGATCATTGCAACTCATACGGACAGT…	1416
331	TaWD40-331	ATGTGGGATCCATGTAGAAACAAGATTGAGAATACCAGTGCATGTTATGCACATGATCAAGTGGTGACAGGTTTATCGTGGGGTTTGGATGGCCATTGTTTATACAGCTGCAGCCAGGATAATTCTGCACACTGTTGGATTATCGAGAAACAGAAACTTGAAGAAATTCCTGTGCACACAAATTTTCAGGAGCTAAAAGAGTTAACAGATCTATCAGAAGTATCTGATCAATGCTTTGGACTTTCGATTGCACCAGGACAACTAATGATTGCTGTGGTCCGCACATTGGATCCAAATCTGTTAGATCAGATGTATCAAGCCAGGACACAAAAAGCAGTGGTTGAGTTCATTTGGATTGGTGGTCAGTTCCTTGGTCTTCCACTAGACAAGGGCATTTAT…	1380
332	TaWD40-332	ATGGCCGGCGCGCAGGAGTCCCTCGTCTACGCCGGTGTGATGCGCGGCCACAACGACGTGGTCACGGCCATCGCGACGCCCATCGACAACTCGCCCTTCATCGTCTCCTCTTCCCGCGACAAGTCGCTGCTCGTCTGGGACCTCACCAACCCCATCCAGGCCACCCAGGACTCCAGCTCCGAGTACGGCGTCCCCTTCCGCCGCCTCACCGGCCACGGCCACTTTGTCCAGGACGTCGTCCTCAGCTCCGACGGCCAGTTCGCGCTCTCCGGATCCTGGGACGGCGAGCTCCGCCTCTGGGACCTCTCCACCGGGGTCACCACCCGCCGCTTCGTCGGCCACGAGAAGGACGTCCTCTCCGTCGCCTTCTCCATTGACAACCGACAGATCGTCTCCGCG…	999
333	TaWD40-333	ATGGAGGTGTCCCGTGGCGGTGCTGCCGCCGGCGGAGGGGCGCGGAGGGGGGAGGAGGAGGGAGGAGAGGTGAGCCTGCGGGAGTGGCTGGACCGGCCGGGCCGGGCCGTGGAGGCGCCCGAGTGCCTGCACGTCTTCCGCCAGGTGGCGGAGGCGGTGGCCGACGCGCACGCGCAGGGCGTGGCCGTCGGCAGCGCGCGCCCGTCCTGCTTCGTCGTGTCCCCGCCCTTCTCCCGCGTCGCCTTCATAGAGTCGGCCTCGGGCTCGGACGCCTCCGGCTCCGACGCCTCCGAGGACGCCGACCACGACGCCGAGCCTCCGCGCCGGGGTCACGGCGCGGGCCGAGGGGGGGAGGAGCGCGGCGAGAAGGGGTTCCCGCTCAAGAGCGTGCTGGCGATG…	2310
334	TaWD40-334	ATGGAGTGGCGGTGCAACGGCAAGGGCTACATCGCCTACCGGAACTTCCTCCTCCGCCGTATCGACGCCGCCTCAAGCAGCGCCCACAGCACGCCCAGCAACAGTGGGAGGTGGTTTGCTAGCCCTACTACATTTTCTGAAGCAGACAGCTGGAGTTCTATCAGGGACCTCAGAAGTAACAGCGGTAAGTTAAGCCGCACCTTGAGTGTCAGCTCAAAGCATAGTGAACCTGAGCGCCATGTCAGATTCGCCGAACCTGCATACTCGTTTGTTGGAATGCATTGCATCTTTGACAACTGCAAAGCATCAGTTACCGTATTGCAATTTGGCCGCACGAATTCAGATCTGCTTGCTTATGGTTCATCCGATGGCAGTTTGACGGTTTGCCAGGTTTCTGAG…	1236
335	TaWD40-335	ATGGACCCCGAGAAGCGCGGCTACAAGTTCCAGGAGTTTGTGGCGCACGATGCTGAAGTGAGGTCCTTGGCCATCGGCAAGAAGTCGAGCCGTGTGTTCATTACTGGTGGCAGTGACCGCAACGTCAATCTGTGGGCAATTGGCAAGCAGAGTCCTCTCCTGAGCTTGTCAGGCCACACAAGCTCGGTCGAGGCTGTAGAGTTTGATACAGCAGAGGTGCTTGTGCTTGCTGGCTCATCAAACGGCTCCATCAAGCTCTGGGACTTGGAAGAAGCTAAAGTTGTGCGGTCTCTCACTGGGCATAGATCGAGTTGCACTGCTGTTGAATTCCATCCATTTGGCGAATTTTTTGCATCTGGTTCTTCAGATACAGATCTTAAGATCTGGGACATAAAGAAA…	2496
336	TaWD40-336	ATGCGGAACGGCGCGCAGGCTCCTCGCGGCACCGGCGGCGGCGGGCTCTTCTCCGCGCGCTCGCTCTCCAGCTACATGCGCATCGTCTCCTCGGGGGCGTCCACGGCCGCCTCCACGCTGCGCTCCGCCGGCGCCTCGCTGGTCAACTCGATCGCCAGCCACGACGAGGATGCGGGCCGCGACCAGGTACAATGGGCTGGGTTTGATAAACTTGAATGTGGGGGTGACGTGCTGCGACAGGTTTTGCTGCTAGCATACAGATCTGGCTTCCAAGTGTGGGATGTTGAACAAGCCGATGATGTAAGACAGCTAGAATCAAGACATGATGGTGCTGTTTCTTTCATACAACTGCTGAAGAAACCAATTGCCTCTAAGAGAGGTGAAGACAGATTTGTAGAT…	2625
337	TaWD40-337	ATGGCCAGCGACCGGGAGAGGCCGCGCCGCCGTCCGTCGCCGGACCCTGTGGCGGTGCTCCGGGGCCACCGCGCCGCCGTCAGCGACGCCTGCTTCCACCACGCCCTCCCTCTCCTCTTCTCGGGCGCGGCTGACGGGGATCTCAGGGTCTGGGACACGGCGAGCCACCGCACAGTCTCCTCCATCTGGGCTCATGGCGGCGCGGCTGGGGTGTATTCAATCGCTGCTGGCGCCGGACTTGGGAACACAATCATTAGCCAGGGAAGAGATGGTTTGTGCAAAGGCTGGGCAATTGAGGAAGCTGGGCTCTCACGGAGGCCCATATTTACAATCAAAACAAGTGCATACCATTTCTGTAAGATGTCACTGGTTAAGGTTCCATGTTCTGCACATGGCACA…	1215
338	TaWD40-338	ATGTGGTGGGAGGAGGTGAGGAGGAGGGAACGCGGGGAGCTGCGCGCCCGGCGCTTCGAGGCCCTCGCCCGCTCGCGCCGCGCCGCCTCGCTCGCGCTCTCCAACCGCAAGGAAATCACGACCCCGCACCTCGGCGCCGTCAACTCCCTCCAGGTTGATTTGACAGAGGGGAGGTACCTGCTCTCGGGGGCGTCGGACGGGTCGGCCGCCGTCTTCGATTTGAAGGACGCGACGGAATACGAGGCCGGGTTCATAGCCAAGCACAGGAGCATTCTGCTTGTGGACAAGCAGCATCAGCATGGCCACAAGTTCACCGTCTCCAAGGCCATCTGGTATCCTGTGGACACCGGGCTGTTCGTCACGGCCTCCTTCGATAACTATGTCAAAGTGTGGGATACC…	1359
339	TaWD40-339	ATGGCCGCGCCGCCGGAGACGACGGCCGCGCCGTCCCCGCCGGAAGGGGAGCACAAGGGCAACGCGGGCGTCGAAGTCTGCTGCTTCGAGCAATCTGCAGAAGACTTCTCCAGAGCGGTACGCGCCATCTCGGAGCTCGCCGCCGGCGACCCCGAGCCGGGGTTCCCCGACGCCGAAGCGGAGCGTCTCGCCTCCTCGATAACGTTCCTCAGAGAATGGAAGCATTTTAATTATGAGCCAAAAGGTGTAAGTTTTACTTACGGCACTGGATCAACTTCATCCAGAGATGACACACATGAGATTACCTTACCACAGTTCTCGTCTGCATCTGTTCCTCAGGTCACACATTTGGAAGATGGGAGGGATAATAATACATACAGCTCTGATTTCATTTTATTC…	3471
340	TaWD40-340	ATGATCTCGTCCATGTCCTGGGTGCCCAGGGGCGCCGCCAGGAGCGCACCCATCCAGGCGGACCCTCCCACGCAGGAGGAGATCGACGAGGCCATGAGGAGCATCGCCCTCGCCACAGAAAATGATGGCAGCGCCGCCGCCGACGAAAACTATGGCGAGATGGAGGTCGACGGCGCCGACGAGGAGGACAGTGAGGATGTCGCCCGGGCCAAGGCCGCCGCCGAGGCGCTCGGGAAGACCGGCTCGGGAGGCGGTGTCTCCGATGGGCTCGAGGAGCTCAACATGGAGGAATACGATGACGAGGACGACGTAGAGCCCGAGCTTCTCAGTACCGGGAGGGGGGATTTGTACTATGAAAACAACGAAGAGGACCCTCATCTCGTCAGGAACAACGATGAT…	1452
341	TaWD40-341	ATGGGCTGCCAAACTATTTCCCCAAACGACCTGGAGCTTATGATGTCGGATAAACATGAAGCCAAAAAACCTGGGGCTATCGAGTTTAAACTTCTTCACGAGATCACAAATAATTTCTCTGATGAAATTGGACGTGGTGGATATGCCAAGGTTTATAAGGGACTCCTTGGAAACGGCATGGCCGTTGCCGTGAAGAAGCTGTCCAATCCGCATTTTCGCGACGATAAATTCTTCCTTCGGGAGATTGAATGTCTTATGAAGGGGAAGAAGCACAGGAATATAGTACGATATTTGGGATATTGTTGTGATACCGTGGGAGAAATAGAAACATATGAAGAAAAAAATGTCATAGGGGAAAGGCTAAAAAGATTGATCTGCTTTGAGTATGTACCAGAAGGG…	2310
342	TaWD40-342	ATGGATCACCAAGTTAGCACACGAAATGACCTGGAGCGTATGCTATTAGATGAAACCAAAGGCCCCGAGGCTCTTCCATTATCACTTCTTGAAGACATCACACATAGTTTCTCTGATGACCATGAAATTGGACGCGGCGGATTTGCAGTGGTTTATAAGGGAATCCTTGAAAATGGGATGGTTGCTGTGAAGAAGTTGACCAATGTGTATTTGTATGAGAATAAATTTCAACAAGAGATTCAATGTCTGATGAAGGTGAAGCATACAAATGTAGTACGATTTTTGGGATATTGTTCTGATACCCAAGGAGAAATAGCAAGCTATCAAGGAAAATTTATCATTGCGGATATACGAGAAAGATTGCTCTGCTTTGAGTATGTGCCAAGAGGGAATCTTTGT…	2313
343	TaWD40-343	ATGAAGGCGAAGCACAGAAATATAGTACGATTTCTGGGATATTGTAGCGACAGACAAGAGGAATTCTTAAAATATGAAGGAAAATCTATCATGGCTGGCATTCAAGAAAGGTTACTCTGCTTTGAGTATGTACAGAAGGGGGATCTTGTGAAGTATATCTCTGATGCATCTAGTGGACTTGAATGGCGGGATCGCTACAAAATAATAAAAGGAATCTGTGAGGGATTGAATTACCTTCACACACAAAATATTGTTCACCTGGATCTTAAGCCAGCAAATATACTCATGGACGATAAAATGGTGCCGAAAATCACTGACTTTGGTGTATCGAGGTGCTTCAAAGATGACCAAACCCGCACTATTGTTACAAGAGTTGCTGGAACCCCTGGATATCTGGCA…	2070
344	TaWD40-344	ATGGATCGCCAAACTAGTGCCCGAGTGGACCTGGAGAGCATGCTGTTGGATGAAACCAAAGAACCAAAGGCTTTGCAATTACCACTTTTACAAGACATTACAAAGAGTTTCTCTGCTGACCATGAAATTGGACGTGGCGGATTTGCGGTGGTTTATAAGGGGGTCCTTGACAATGGCATGGTTGCTGTGAAGAAGCTGTCCAACACGTATTTGTACGAGAATAAATTCCAGACGGAGATTCAATGTCTGATGAAGGTGAAGCACAGAAATGTTGTACGCTTTTTAGGATATTGTTGCGACACACAAGGGCAAGTAGCCATGCATGAAGGCAATTTTGTCATGGCTGACATACAAGAAAGAATACTCTGCTTTGAGTTTCTACCCAAGGGGGATCTTTGT…	2241
345	TaWD40-345	ATGGATCGCCAAGCTAGTGCGCGAATCGACCTGGAGTGTATGCTGTTGGATGAAACCAAAGAGCCAAGAGCTCTGCCGCTGCCACTCCTTGAAGACATCACAAAGAGTTTCTCCGCTGACCATGAAATTGGACGTGGCGGATTCGCGGTGGTTTATCAGGGAATCCTTGACAATGGCATGGTCGCTGTGAAGAAGCTGTCCAACACGTATTTGTATGAGAATAAATTCCAGACGGAGATTCAATGTCTGATGAAGGTGAAGCACAGAAATGTCGTACGGTTTTTGGGATATTGTTGCGACACACAAGGGCAAGTAGCAACGTATGAAGGAAATTTTGTCATGGCTGACATACAAGAAAGATTACTCTGCTTTGAATTTCTACCAAAGAGGGATCTTTCT…	2322
346	TaWD40-346	ATGGCCACGCCCGCCCTACCAAACCCTAGCCCGCCCCTCGACGACCCGCCGCCGCCCGAGCCCAAACCCCGGCGGGAGACCAAGGTGTGGAAGCCCAAGGTCCGGGACCCGGACGCGCGGGAGCCGCCGGCGGCCGCGCAGGATCCGGAGGAAGACGCGCCCGAGGAGCCCGAGCCGGACCAGGACGAGGGCCCGGAGCCGCCGCCGCTCCCCACCGACGCGATCGAGCCCACCCCGTCCGGCGCAGAGGAGGAGGACGCCGACGACAGCTCCTCGGTCTCCTCCGTCTCCTCCGCCGCCGCTGCCACCGATGCCGCCACCGCAACGGGGGGCAAGACCGAGCGGCCGTTCCCGGCGGCCACGGACCTGCTCCACATCTCCTACAACCAGGACTACGGC…	1485
347	TaWD40-347	ATGGCGACAATGCCGCCGGACCAACAACGCGCCGCCGTGTCCGAGCCCCTGCCCCCCTGGCCAGCCTCCCTCCCCTCCTCCGCCTCCTCCTCCTTCTCGGCGTCGGCGTCCTTCCCCTCCTTCTCGGCGTCCTCCTCCCCGGCCGACGCAGCGCCGACGCCGGTGCGCGCCGACTCGTCGGCGGCGTGCAAGGCGCTGGCCGTGCTGAGGGACGCGCACAGGCCGGGCGCCGGCTCCGTGTCATGCCTCTCGCTCTGCGGCGAGTTCCTGCTCAGCGCCTCCACTGGCTCCGACATCGTCGCCTGGCAGCAGCCCGACCTCCGCCTCTTCGCGCGGTTCGGGCATGGCGGGGAGGGCGCCGTCAAGGCTCTGGCGGCCGCCGGCGGGCGGGTGTTCTCG…	1299
348	TaWD40-348	ATGTGGAACAATGTAGATCTCAAAAGTGACCAGCCATGTGAGCTATCACACCAATTCATAAAAAAGATTACAAATGATTACGACCAGCAGCTAATAGTTGGCAATGGTGCATTCGGAACAGTTTTCAAGGGTATTTGTGAGAATGGAGAAGAGGTTGCTGTGAAGGTACTTAAGAACATGACAGGAATTGATAATAAGGAATTTCACAAGGAGTTCGAGAACCTTAGGAGGCTCAAGCATCAAAATGTCGTCCAGCTATTGGGTTTCTGCAATGAAGCAGAGAAAGTACTTGTAGAAAATACTGGGAACCAACTTATTGCTGACGAGATGCATACGGCGCTCATCTTTGAATATGTACGCAATGGTAGCCTTGACAATCATATGTCAGCTGACGGATGC…	3306
349	TaWD40-349	ATGGCGGCGGCGGCGTCCGGCGCGTCcGCGGGGGCGGGGGCGGGGGCCAAGCCGGGGCGGCTGAACGTGCCGGCGGGGATGGCGGGGTCGCTCCGCCTGGACGCCTCCTCCCCGGCCTCGTCCTCCTCCTCCGTGGCGCGCCTGCTCGAGATCCCCAAGACGCCGTCGCCGTCCAAGGTCACCTACAGCGACCGCTTCATCCCCTGCCGGACCTCCTCCCGCCTCCACAACTTCGCGCTCGCCGACCGCCCCTCCCCCGGCTCCGGGTCCCGGGACGACGGCAGCGCCTACTCGCGCCTCCTCCGCGCCGAGCTCTTCGGGGGCGACGCCTCCCCCGGCGGCGACAGGCAGGACTCCCCCGGCTCCAACAACCTCTTCCGCTTCAAGACGGACCGCTCC…	1458
350	TaWD40-350	ATGTCGGATGATGAGATGGATGACGAAGCAAGTGAAGTGGCAGCATTGGAGCACATAATGAGTGATGCAAGTGTAGATCCTATCAAGCTATCCTATGGTCTTTTGAGGTCCATTACAGACAATTTTTCTAATGAAATTGGTGGTGGTGGGTTTGGAGTTGTTTACCAGGGAGTTCTACGAAATGGGAATGTTGCTGTGAAGAAGCTACTGAATCTGCATGCTTTGCCTGAAAAGCAATTTCTAGATGAGATCACGTGTTTGAAAAAGGCAAAGCACAGGAATATAGTAAGATTTTTAGGCTATTGTTCAGAATCCCAGGGAGAATTGCTTGAGTTCAATGGAAAAAATGTATTGGGAGAGGCGCAACAGAAGTTGCTATGCTTTGAATATCTTCCTAAC…	2316
351	TaWD40-351	ATGCTGACAGAGAAGCCCAGCTGGGTTCGCCATGACGGCCTGCAGATCTTCTCCATCGACATCCAGCCCAGTGGCCTCCGCTTCGCCACGGGAGGCGGCGACCAGAAGGTTCGCATATGGAACATGAAATCCGTGAGCAAAGACAATCAAAATGATGATTCCAACCAAAGATTGTTGGCCACAATGCGTGACCATTTCGGATCAGTAAACTGTGTGAGATGGGCCAAGCATGGACGCTATCTTGCTTCAGGATCGGACGATCAAGCTATCCTAATTCATGAAAGGAAAGCTGGTTCCGGTACATCTGAGTTTGGAAGTGGAGAACCTGCAGATATAGAAAATTGGAAGGTCGTTATGACCTTAAGGGGGCATACTGCGGATGTGGTAGATCTAAATTGG…	2994
352	TaWD40-352	ATGGCGTCCGTGGCGGAGCTCAAGGAGAAGCACGCGGCGGCGACGGCCTCGGTCAACTCCCTGCGGGAGCGGCTCCGCCAGCGCCGGCAGACGCTCCTCGACACCGACGTGGAGAAGTACTCCAAGGCGCAGGGGCGGACGGCGGTGAGCTTCAACCCCACGGATCTGGTCTGCTGCCGCACGCTGCAGGGCCACAGCGGAAAGGTATATTCTCTGGATTGGACCCCTGAGAAGAACTGGATAGTTAGTGCCTCACAAGATGGAAGACTAATTGTATGGAATGCTTTAACGAGTCAGAAAACACATGCCATAAAGCTACACTGTCCATGGGTGATGACATGTGCTTTTGCACCCAATGGTCAATCCGTTGCTTGTGGCGGTCTTGATAGTGCATGCTCT…	1143
353	TaWD40-353	ATGGCTCAACCCTCTGTCATTCTTGCAACTGCAAGTTATGATCACACAATCAGATTTTGGGAAGCCAAGAGTGGTCGCTGTTACCGCACTATTCAGTATCCAGACTCGCAAGTCAATCGCCTTGAGATAACCCCGGACAAGCGATTCCTAGCTGCTGCTGGCAATTCCCATATCCGCCTTTTTGATGTTAACTCAAATAGCCCACAACCGGTAATTAGCTATGATTCGCATACTAGTAATGTGATGGCTGTGGGGTTCCATTGTGATGGCAACTGGATGTACTCAGGTTCTGAGGATGGCACTGTGAGAATTTGGGATTTACGGACTGCCACTTGTCAACGAGAATATGAAAGTCGCGCAGCTGTCAACACCGTGGTCCTACACCCAAATCAGAAAGAA…	951
354	TaWD40-354	ATGGCGATGCGGCCGCCGTCCTTCTTCGGCGGCCTCCGGGCGCGGGAGCTCAGCGGCGGCAGGGGCTCCGCCCGCGCCTCCGCGGCGCGGCTGCCCTACCTCTCCGACCTCTCCTCCGACCCCGGCGACCGCGGCTGCGGCGTCATCTCCGTCGAGCACTCCGGCGACCCCGCCATCCCTTTCGCCGTCTCCTTCTGCAAGGTCCCGCAGATCTCTCGCCTCCTGGCGGTTGCCGACGAGGATGGGTATGTCGCCATCTACGACACCCGCCGCCGCCTCCCCTCCAGATCCTCCTCCATAGAGAAGTCAGCTGAAACGAGGCTGTCCGATTGGGTTGCTCACAACAATGCCATCTTTGACGTGTGCTGGATCAAGGAGGGATCCCAATTACTGACTGCA…	1569
355	TaWD40-355	ATGAAATTTATAATTCGTACTCTACCAAAAATTGGTCATAGCCAAACCGCTTATCTTAGCATTGCGGCAAGCGAGCGCGTGACTGACAACTCGGGCGCACCATTTCCGACGGCTCAGATCGCCTTTCCCCAGAATCCAACGGCGGCGCCGCCTCTCACCACCTCAGCAGCGTTGGAAACCCAGATCTCCTCTTGCCCGAGATCCAAAGCACCTTCCTCCTCCCCACCCATCGGCCATTCCCTCCCTCCCCCCCCCCCNNNNNNNNNNNNNNNNNNNNNNNNNNNCCCACCCCTCCCCCGCTCCTCTCCGCGGCCAGGGCCAGGGGCCGCCGCCGCCGTCGCCGGGGACGACGCGCCGCCGGCGGGGGAACGGAAGATGCTGACCAAGTTCGAGACCAAG…	4029
356	TaWD40-356	ATGGCGGCGCCGGATGCAGACGAGACCCCTGCCTCCCCGGGGTACGCCCTCCGCGCGACCCTCACGGGGCACCGCCGCGCCGTATCCGCCGTCAAGTTCTCCCCGGACGGCCGCCTCCTCGCCTCCGCCTCCGCCGACAAGCTCCTCCGCGTCTGGTCCTCGGCGGACCTCTCCCTCGTCGCCGAGCTCGAGGGCCACGAGGAGGGCGTCTCCGATCTCTCCTTCTCCCCCGACGGCCGCCTGCTCGCCTCCGCCTCCGACGACCGCACCGTCCGCATCTGGGACCTGGGCGCCGGCGGCGGCGCCCGCCTCGTCAAGACGCTGGCCGGCCACACCAACTACGCCTTCTGCGTCGCCTTCAGCCCCCACGGCAACGTGCTCGCCTCCGGATCCTTCGAC…	972
357	TaWD40-357	ATGGAGAAGCTCCGCATCCACCACTGCGGCGGCCGCGCGGTCGCCTGGACGCCCTCCCCCATCGTCGCCCTCGCCACCTCCCCCTGCGCCTCCCAGGTCGCCGCCGCGCGAGAGGACGGCTCCCTCGAGCTCTGGCTCGTCTCCCCCGGCTCGGTCGGGTGGCACAACCAGCTCACTATACAGGGAGGCGCGGAGTCGAGGGTCACATCGCTTGTGTGGGTGCCGAATGGCGCAGGGGTCCGTCTGCTCTCTTCCAGCGTTGATGGGTCGGTGGCTGAATGGGATCTGTTCCACCTGCAGCAAAAGACTGTCCTAGATACCGTTGGGGTACCGGTCTGGCAGATGGCCATGGAGCCTACAGATGATCAATTGATTTCTGGAAATAAAAGCTCAGGATGT…	2424
358	TaWD40-358	ATGGAAGAAGCGGCGGAGGAGCAAGCGGCCGCGCCGGTCGCCGGCGACTTCGAGGATGCGGCGGAGAACGGGACGGGGGAGGAGGAGGGAGGCTCTGCTGCCGCGGCAGAGGAGGACGCTGCGGCGGCGTACTCGTGGCCTGAGCTCCGCTTCGATCTCCCGCCGCGCCGCCGGTACCACTTCGCCGACCAGTTCCGCTCCCCTTGCTCCTCCTCCGCCGGTAACTTCCTCAAGGGCGTCAAGTGGTCGCCCGACGGCTCCTCCTTCCTCACCAGCTCCGACGACAACTCCCTCCGCATGTTCTACCTGCCGGAGGACGCGTACGGTGCTGCGGCGGAGGACACTGCAGAGGCCGCCGTCGGAGGCCAAGACTCCTATGGTGCAAGCCTCCAGGTGAAC…	1269
359	TaWD40-359	ATGGGGATCCCTACCGAGGAAGATCCCAAAGAGATGAAGAACCACCAAAACTCTGTGGATGAAATGGAGATGAAGGTGGTCAAGTTTTCGCGGGGGAAGGCTGCTAATTTGGCGGCTCTGCGTGATAAGAAATTGAAAGGGCAGCTCACCGGAAAAGAGAAGTTAATCGGAATATCTGCCAAAGCTGCTGCGCAAGCTGAAAAGTGGTTTTTACCTATTGAGGGGGGCTACTTGGAGCCTGAAGATTTGGAGAAGACATATAGATTTACGCAGCCACAGATAGCTAGCATTGTCGACATTTCGAGTGCAAGAAAACCATTTGATATGGTCTTACCTGCACTTGGTCCTTATACTCTAGAGTACACCTCAAATGGTCGCTACATGATAGTAGGTGGGCGA…	1596
360	TaWD40-360	ATGGGTAACCACCAGAAGATCCTCAACTTCCTCCGGTCGGACCCTGCCGCGGTGGCCGCCTGCTCGCCGAGGTCCTTCTCCTCCTCCTCCGCCTCTGTGTCGGACGACGACGGGTACAGCTGCTCGTCTTACCCCACAACAGACGGGGACGCCTCGCCGTCGCGCTACGGCGGCTCCTCCACCCCGCCCACGCCCAAGTCGCCGTGGGCGCACCTCCCGGGCCTCGGCGCCGGGGGTGCCGTTGCCGAACCGGGGGCCACGGGACTCATCGCGTCGCTGGTCAAGGAGGACGGGCACGTCTACTCGCTGGCGGCGACCGGGGACGTTCTTTACACCGGGACCAACTCACCGAACGTGCGCGTGTGGCGGGACCAGCGCGAGCTCGCCGGGTTCAGGACC…	1458
361	TaWD40-361	ATGGGTAACCACCAGAAGCTCCTCAACTTTCTCCGGCCGGACCCTGCCGCGGTGGGCGCCTGCTCGCCGAGGTCCTTCTCCTCCTCTTCCCCCTCCGTCTCCGATGATGACGGCTACAGCTGCTCGTCCTACCCCACCACGGACGGCGGGGACGCCTCGCCGTCACGCTACTGCGGCTCCTCGACCCCGCCCACGCCCAAGTCGCCGTGGGCGCACCTCCCGGGCCTCGGCGCCGGGGGCGCCGTTGCCGAACCGGGGGCCACGGGACTCATCGCGTCGCTGGTCAAGGAGGACGGCCACGTCTACTCGCTGGCAGCGACCGGGGACGTTCTTTACACCGGCACCGACTCTCGCAACGTGCGCGTGTGGCGGGACCAGCGCGAGCTCGCCGGGTTCAGG…	1443
362	TaWD40-362	ATGGGTAACCACCAGAAGCTCCTCAACTTCCTCCGGCCGGACCCTGCGGTGGCCGCATGCTCGCCGAGGTCCTTCTCCTCCTCCTCCGCCTCTGTGTCGGACGATGACGGGTACAGCTGCTCGTCCTACCCGACGACGGACGGGGACGCCTCGCCGTCGCGCTACGGCGGCTCCTCGACCCCGCCCACGCCCAAGTCGCCGTGGGCGCACCTCCCGGGCCTCGGCGCCGGGGGTGCCGTTGCGGAACCTGGAGCCACGGGCCTCATCGCGTCGCTGGTCAAGGAGGACGGCCACGTCTACTCGCTGGCGGCGACCGGGGACGTTCTTTACACCGGAACCGACTCCCGGAACGTGCGCGTGTGGCGAGACCAGCGCGAGCTCGCCGGGTTCAGGACCGCC…	1422
363	TaWD40-363	ATGCCAGCTGGGGAGAAGGAGGAGAGGGTGACCATGGAGGTCACCGACGAGATGCTCAAGACCATGGAGGTCGGCTTGGCCTTCCGGGACTATATTGGCAGAATTAGTTCTATGGATTTCCACAGCAAGGCTACAAACTATCTTGTGACAGCCAGTGATGATGAATCAATACGCCTATATGACATTCAAAATGCTGTATGTTTGAAGACCATTAATAGCAAAAAGTATGGGGTTGAACTGGTGTGCTTCACTACTAACCCAACTCTTGTCTTGTATTCCTCGAAAAATGGTTGGGATGAATCTCTGCGTCTGCTCTCTCTAAATGATAACCGGTTTGTAAGATATTTTAAAGGCCATCTTGACAGGGTTGTTGCTATGTCATTATGTTACGAGAAAGAC…	996
364	TaWD40-364	ATGGCTCCGCATTACCAAGCCACCACCCTGATTGCCTCCCCATCCTATCCAGATGCCATCACTTGGTCAAGTGACAACTTGGTTGCCGTTGCCTCTGGCCACATCGTCACTATCCTGAACCCAGCAGCTCTTGATGGGCCTCGTGGACTCGTTGTGCTTCGCCCTAGGGATCCTTTTCCCATTGGAGTGGTTAACAGGGAAGATCTCTTTGAACCAAGCTTAGTGCCAACATCCTTAGCGCGTGATACTGAACCATGTGCACGGTCAGTTTCATGGTCTCAACAAGGATTTGCTCCTAATTCTGGTTGTTTGTTGGCTGTCTGTACTGTTGATGGTCACGTGAATCTTTACCGCCCGCCAGTTTCTGAATTTTGTGATGACTGGGTTAAGGTTGCGGAT…	2721
365	TaWD40-365	ATGGAGCATAGTGGACTGGAGAGTATGCATGCTGGAAGAGAGAAAGCAACAAATTTACCATGCGCAAGTTTGGAGAACATCATGGAAGATTCATCTTATGAGCGAATAAATAGCCAGGGTGTATCTCGGCGTGTTTACAAGGTGATTACAGGGTCCTGCGAGGCACTTGACGTCCATCCACTCGAACTCCGCTTTCCTTTGGATTACAACGCGTTAATCCCGTTCCCGTGCCCGCTTCACCTAACAAATAACACAGATGAACAAGTGGCATTTAAACTTAAGCCAAAGAGAGGGATATATTCATGCTTCCGTAATATTCCACTGTATGGTGTTGTGCCGCAGCGGTCTACTTACACTCTCATTGTGATAATGACACCGCCGGCTAAGCTGTCAGAAGAT…	1518
366	TaWD40-366	ATGGCGACGTCGTCGTCGGCTAGCGGGGGCGGTGCCGCCGGGGGCGCGCCTGGACTCAAGACTTACTTCAAGACCCCCGAGGGCCGGCATAAGCTGCAGTACGAGAAGACCCACTCCCCCTCCGTGCTGCACTACAACCACAGCTCTGGTGGCAAGACTGTCTCCGAGATGACAGTGGCATATTTGAAGGAGAAGCCCGTGGGGCAGGGCTCTACACCATCAACACCAAGTTCCAGCAGTGGCATGCGATCTGCAGCTGCGAGACTGCTTGGTACCGGGAATGGGAGCCGGACACTTAGCTTTGCAGGCAGCAACGGTGTCAGCAGGGCTGTTTCAGGGAGCAGCCGTGTGGGTGGCGGCGTTGGTATGTCAACGGGCGTCGGTGGATCTCAAGCTGTG…	1689
367	TaWD40-367	ATGGAGGCGAGCAGCAGCCGGAGCGGAGGTCTCCCCTCGAAGCGGCGCAGCGGCGGCTGCGGCAGAGGAAGCGGGTACGGGCTGACCGGGCAGCCGCTGAACGACGATACCCTCCGTTCCATCTTCTCCCGCCTGGACGACCACTTCGACCTCGCCCACTGCTCCGCCGTCTGCAAGTCATGGAATACGATCATCAGCACAGGCCATCTGATGAGGGGTCTATATTACAAGAGGAATCCGCAGGCAAGAGGCTCGAGTTCTACTATTTCAATGAGAAGTTATTTTGAGGCACTTGCCATGAATGAGCACGCATCAACTCTCGCTAGAGGGTCTGCTGAAGTTCATCAGTGGATTGGTCATGATGTGAGGGCCACCTTGTGCCGTATGAAAAGCGGTTCA…	1350
368	TaWD40-368	ATGAGCCACAAGGACGACGGCGAGGTGGGTGTCCTCGTTGAGAGCCATGACAATGGATTCCGGGAGGCGGCGACGGACGACGAGGATGGCCGCAGCGAGCAGGAGTCTTTCTTTCAATGCCTCGATCGCATGGAGCCCCCCGGCGATGCCGACCAGGGCTTCCCCTCCGACGACGGTGAGGAGGATGGCCTCAGCGACGCTGCCCGTGTCTCCTTTGCCACCGCCGTGGATGACCGGCTCCAGGAGGAGCAGGCGGAGCTGGACGAGGATGAGGGAGACGAGGAGGAGGACTTGTCGACGTACGACTACGACATGTGGATGGAGGCGGACGAGCCCGTGCCCATCAAGGAGCGTCGCCGCCGACTGCTCCATGGGATGGGCCTCAACAGCAGCAGAGAT…	2565
369	TaWD40-369	ATGGGTCGCACGGTCAAGAAGGCCGGCAAGTCCAAGTCGAAGAAGGGCAAGGGAGCGAAGAAGGCTGATGCTTCATCGTCTGCTGCCGCTGCGGTGGCTTCTGGTCCGGCAAAGGTGTGGCAACCAGGCGTAGATGCACTGGAGGAGGGAGAGGAGCTCCAGTTTGATCCCGAGGCTTACAACTATCTCCGAGGATTTAGTATTGGCTGGCCTTGCTTGAGCTTTGATGTTGTGCAAGATCAACTTGGGCTTGTCCGATCAGAGTTCCCACACACATTATATGGCGTTGCTGGAACTCAGGCTGAAAAGGCTCCATGGAATTATATTGGCGTATTCAAGCTTTCCAACATAAACGGGAAGAAGCGGGAACCTATACCATCTTCAAAAGTTGATGCTGAC…	1449
370	TaWD40-370	ATGAAGCTTGCGGGGCTCAAGTCGGTGGACGGAGCTCACGAGGACTCGATCTGGGCGGCCGCGTGGGTGCCCGCTGCTGACCACCGCCCCACGGCGCTGCTCCTCACCGGCTCCATCGACGAGACCGTCCGCGCCTGGCAACCCGACGACCTCGCCGCCGCGTCCCCCCCGGCGGGAGGGTACGCGCTCGGAGTGATATCCCTCGCGGCGCATCCTGCCGGGGTCATAGCCGCCGCGGTCTCCATCGACAGCCACGTCCGCGTCTTCGACGTCGACTCCGGCGCATCCGTCGCCACGCTCGATGCCGCGCCCTCCGAGGTCTGGGGCGTCCAGTTCCACCCCAAGGGTGTTGCTCTGGCTGCAGCTGGTGGTGGCAGTGGATCAGTAAAACTCTGGGAC…	969
371	TaWD40-371	ATGGATCTCCTCCAGTCCTCGTACGCGCCTGGTGACGCGTCCTCGCCGGAGGACGAGTCGCTCTCCTCCCCGGACACCTCCCCGCTCCGCCTCCCCTCCAAGTCCGCCGCCCCCGCCGTCGATGAGACAGCGCTCGCGCTATCCGCCGCCGCCGCCGCCGCTTCCACCTCCCGTCCTCTCGACCCCTCCCTCCACCTCATCCCCTTCAACCCCACCGCCGACCAGCTCTGGGCGCCCGTCCTCGGTCCTCAGCACCCCCACGCGCCCATCTCATCCGCCTCTGGTCACCGTAACCACAAGCTCGGTCACGTCGAAGACGCAGCGCTCCTCCCCTTCCTCTTCGACGAGCAGTATAACACTTTCCATCGCTTCGGCTACGCATCTGACCCCTCCGGCCTC…	1719
372	TaWD40-372	ATGTCCATGGAGAACCCCAGGCCGCCCCCCCCTGCCATCACCCCTCCCATGGCTCCCCTCCCCGTCCACCCGCCCATTGCTCCCATCCCCATCCCCGTCCCACCCTCCACATCCGCCGCTGCCGACGATGACGAGGTCGACTACGAGGTCTCCgACGACCACCACGCCGCGCGGGAGCGCCACGAGCGCGCCGTACAGGAGCTCCTGCAGCGCCGACGCGCCTACACCATGGCCGTGCCCACCAACGACTCCGCCGTGCGCGCGCGCCTCCGCCGTCTCGGCGAGCCCATCACGCTCTTCGGCGAGCGCGAGATGGAGCGCCGCGACCGCCTACGCGCACTCATGGTCCGCCTCGAGGCCGACGGCCAGTTCGACCGCCTCCTCCGCGTGCAGGAGGAC…	1530
373	TaWD40-373	ATGAGGCCTATTCTCATGAAGGGGCACGAGCGCCCGCTCACGTTCCTGAAGTACAACCGGGACGGCGACCTGCTGTTCTCATGCGCCAAAGACCACACCCCCACCGTCTGGTACGCCGACAACGGCGACCGCCTCGGCACCTACCGCGGACACAACGGCGCGGTATGGTCCTGCGATGTCTCCCGCCACTCCACGCGTCTCATCACGGGGAGCGCCGACCAGACTGCCAAGCTCTGGGACGTCAAGACGGGGAAGGAGCTCTTCACCTTCAGATTCGACGCCCCCGCGCGCTCCGTGGACTTAGCCATCGGCGACCACCTGGCGGTCATCACCACCGACAGTTTCATGGGGAATATGCCCACCGCGCAGGTCAAGCGCATCGCCGAGGACCTGCAAGAC…	981
374	TaWD40-374	ATGGCGCCTCGCGCCGGCGGTCAGACCTACGGCTTCCCGATCTACTGCGCCTCCTGGCTCCCACTCGCACACATCATCAAGCCCTCCCCATCCGCCGACGACGTCGTGGATGCGGACGCGTCCCCGGCCCCGTCCTCCCCACCTCCGCCCCCCATGGTGGTTCTTGGTGGAGGCGGAGGCGAGGGCCGGAGCGGCGTGCCCAACGCGCTGGTCGTCGCCGCCCTCGACCCCGCCGCTGCAGGGGCGCCTCCAGCGCTCTCCCCCGAGCCCGTGTTTAGGCTGGGGACAGAGGAGCAGGTACCATACAGGATGGCCGTACACCCCCGCGGCGATGGCGTCCTCTGCGCCTTCCCCAACGGCTGCAGGTTGGTGCGGTGGGAATCACCAGAAGGAGATGAT…	1191
375	TaWD40-375	ATGGGAAAAAAATCTTTCTCAAGTTCTCCGAAAACAAAATCTATCTCTAGTTCTCCCTTTGGTACCAAATTTCAGGAGATACCCGCTGCTTCTAATCGAATCTGGAGAAGACAATCGCATATCCTTGTTCCCATGGCGTCGACAGACCCACCTGCCGAGAGGAGGAGGCCTGCTCCTCCGCTGCCGTCCCCTATTGTCCACCTCTCCTTCAGCAGCGACGCGTCCTGCTTCGTCGTTGCCGGCACCTCCAGCGTGCATTGGCTTTCATGCGACACCTTCAGCCTGCGTGGCCTCTACCAAGAAAAAGATGCCAGAAAGACCGTCGCCGCAGCGGCCGGCGATATGCTTAGCCTCAAGGAATCAGCATGCGCCACCGTGAGCCGCGTCAACAGCACCAAG…	1386
376	TaWD40-376	ATGGCGCCGGCCCCCGCGCCGATTCGCGACCTCCTCACCTCCTTCAGCCACTCGTCCGACTTCCTCGCCCTCTCGTCGGGCGACGGCCGCATCAAGGTATGGGACGCCGTGCGCGGGCACTTGCAGACGGAGTTCGCCGACATCCCCTCGGTGGAGGTCGGGGCGCTCCGCGAGACGAAGCGCGGCCACCTCGCCCTCGACTACACCTGCATGAAGTGGGTACAACTCTCCACCAAGAAGAAGAGGAAGGCTGGGAGCTCGCTGCTCGTGCTTGGGACGGGCAGTGGAGATGTCCTTGCACTCGACGTTGCTGCGGGCCATTGGAAGTGGAGGATCAGCGATTGTCATCCTGGAGGTGTGACAGCAGTGGCATACTCGAGGCATGGGCGGAGTGTGTAC…	1869
377	TaWD40-377	ATGGCCGCTGTCGGCGAGGCCTCTGGCCGCCGGGCGGCCAGCTGCTTCTTCGAGGTCGGCCAGCGCGAGATCGGCTCATCCAGCTCCCGCGCTTCGTCCTGCCGAATCAGCGGCTCCGAGGGCCTAATTTTGCGGATGAACCAATATGGAAAGTTGCGAGGTCATAGTGGCTGTGTTAATACTATAAGCTTCAATCCTGCTGGTGACCTCCTTGTGTCTGGTTCAGACGACACAGACATCATACTATGGGACTGGCTTGCTAAAACTGAAAAACTAACTTACCCTTCTGGACATCAACAAAATGTCTTTCATGCTCGTGTGATGCCATTTACAGATGACAGCACCATTGTGACCGTTGCTGCTGATGGCCAGGTTAGGGTGGGACAACTGAAGCAGGGT…	1437
378	TaWD40-378	ATGGCGCACGACTTGCAGGACGACTTGGAGTTCGTCGCCGCCGGCCACGATTACGACGACTTCGAGTTCGACGATGCCGGTGGCAACGGGTTCCGAACCTCCGGCGGCGCTTCCCAGCACCAGCTGGATACTGAGATGAATGACACTTCAGCCTTGGAGTACAGACAAGGGAAGGACATGCAAGAGATACCCTGGGAGAGGTTGAACTACAGCAGGGATCAGTACCGTCAGATGAGGCTAAAACAGTACAAGAACTACCAGAGCCTCGCTAGGCCGCGAGATGCACTGCAAAAGGAATGCCAACGAGCGGAGAGAAGAGACGCCTTCTACGATTTTCACTTGAATACAAGACATGTCAAGCCAACAATAGTGCACTTCCAGCTGAGGAACCTCCTGTGG…	1317
379	TaWD40-379	ATGTCTTCTCTCAGCCGGGAGCTCGTCTTCCTCATCCTGCAGTTCCTCGATGAGGAGAAGTTCAAGGAGACCGTCCACAAGCTCGAGCAGGAGTCTGGTTTCTACTTCAACATGAAGTACTTCGAGGACGAGGTGATCAATGGGAATTGGGATGAGGTGGAGCGCTACCTCGGGGGCTTCACCAAAGTCGACGACAACCGCTACTCGATGAAGATATTCTTTGAGATCCGCAAGCAGAAGTATCTCGAGGCCCTCGACAAGCATGATCGGTCCAAGGCGGTTGAAATCTTGGTCAAGGATTTGAAGGTGTTTGCATCCTTTAATGAGGAGCTGTTTAAGGAGATCACACAGCTATTGACTCTGGAGAACTTCAGAGAGAATGAGCAGCTCTCCAAGTAT…	3411
380	TaWD40-380	ATGGCGGATCCCGGCGATACCGCGACACCCGCCGCCGTCGTCTCCTCCCCGTGGGACGACGTCCCCGATGACTTCTTCCTCTCCGCCTCCATCTCGCCCCCTACCCCTCCGCCAGCCCCTGCTCCCATCCCTTCCACCTCCCCTCCCGCTCCATCGGCTCTCCGCTCAGCATCCCTTCCGGTCACTTCCATCCCTCCTGCATCCGCCTCCGCCTCGTTCTCCGGTTCCCTCCACCGCGCTATTGCCCCTCAGCCCATCCACCCCAGCCACTCCCTCCCGGCATTCTCGGCCGCTTCTCTCCCCGCGGTAGCCGACGTCTGCCCTCCGCCCCCGGGCCCCCACCATTCCAACTCGCTCTCGGAGTTTGCCGCGTCCGCATCCCAATCCCGCGTCCACCGC…	3234
381	TaWD40-381	ATGAGTGACGCACCCGGCGCAGCAGCCTCAGCTATGGGCAGCGGCAGGGAGCTCGCCAACCCGCCGTCGGACGGCATCTCCAACCTCCGCTTCTCCAACCACAGcGACCACCTCCTCGTTTCCTCCTGGGACAAGACGGTTCGGCTGTACGACGCCGAGGCGAACCTGCTCAAAGGGGAGTTCGCGCACCCCGGGCCTGTGCTCGACTGCTGCTTCCACGACGACTCCTCCGGGTTTAGCGCTGGCGCCGACCACACCGTTCGGAGATTATCATTTACTTCGTCAAAGGAGGATGTTCTGGGGCGTCATGATGCTCCAGTTCGCTGTGTGGAGTACTCTTATGCTGCAGGCCAAGTCATAACTGGCAGCTGGGACAAGACAATTAAATGCTGGGATCCC…	924
382	TaWD40-382	ATGCGCACACGCCCGTCGCCCTCGCAGCGCCGCTCGAGAGAGGAAAAAGATCACCATGACGGCGAGACACACTTTTTTAATGTCGTGGGTAAGCCGGGAGGCTTCCTCTTCGGCGAGAGGGCTTCGTCCCGTAGAAGGGCTCCGCCGACCGCTTTCGATCCGTTGCAAGGGGATTTTCCTGAGACTATTGAGGAGTTCTTGCAGCATGGGAATATGAAATGCATTGCGTTTAACCGCAGGGGAACTCTCCTTGCAGCTGGATGTGCAAATGGTAGCTGTGTTATCTGGGACTTTGAAACAAGGGGACTTGCAAGAGAATTTCGTGATAAAGATTGTACTGCACCTATAACCAGTGTCAGCTGGTCTAAATATGGTCACCGTTTGCTTGCCTCTGCTACT…	1905
383	TaWD40-383	ATGGCGGCGCAGGGCCGCGGTGACGCCGGGAGACGGACGTCGCGCGTGGATGTGCTTCAGCTCCTCCGGCCCAGCGGCGAGCACCCCCTTGCATACCCGCTGCAGGTGGATTGCCTGGTCGGAGCACCAGGGCTGCGCAGGCTGGCGTGGTCCGCGCCGCCGACGGGCTACGAGCCTGGATTCACATTCGCCGATCAGGAGCTATACCAGGCCGGCCTCCTCGCCGGCGGTTTCGATGACGGCACCGTCCGTATCTGGAATCCCGAGCCCGCACTGCTTTGGGATCTTAATCAGGGCGTTGCAGAAAAGCCAAAGCCTGTGCTGAAAATGGACGACAACCCTGCATTGGCGCTGGTTTACGAAAAAGATCTCCCACAAACTGTCTCAGGTATGAACGAC…	1203
384	TaWD40-384	ATGGAGATGGACGCGACGGAGAGGCTGCGGTGGCGCTTCTCGGACGGCGGCCTCACCGATCTGCTCGACGCCCGCAGCCTCCACGGTTCCCCCGACATTGGAAAGAGAATGCAGTTCCATTCTTCTCTAGTACAAAGGCTTGCTTTAGAAAAGGAGATTGAGGGTCACGTAGGTTGCGTGAATGCTATTGCATGGAACTCAAGTGGCTCACTTCTGATATCAGGATCAGATGACACTAGAGTCAACATCTGGAATTATGCTAATCAAGAGCTGTTGCATGAAATTGATACTGGACATTCAGCAAATGTATTTTGCACAAAATTTGTACCGGAAACATGTGATGAAGTAGTAGTTTCAGGAGCAGGAGATGCCGAGGTTCGTGTTTTCAATTTGTCTCGT…	2178
385	TaWD40-385	ATGGCGGCCGTGCAGCGCCGCCAACCCCTCCCGCCCGCCTCGCATCAGCTGCGCCGCGCCGATCCTGCGTGTCCCGGCACCGCGCCCCCGCCGGTCTGCCGCTACTGGAAGTCCGGCCACTGCGGCCGGAACCCCTGCCGGTTCCTCCACGCCGATCCGGCGCCGCCGCCGCCGGTCGTCGTCGTCGCCAAGAAGCGCAGCAACACCTGGGTCAACACCTCCTCCAAAATCGCCAAGCCCAGCGCCACAACCGATGAAGGAGAGGCTGCGGTTCCTCCGGTGCCGCCGCCGACGAAGGCCAAACCCAGCCCCGCAACCAATGCCCGCGAGGCCGCGGTCCCTTTGCCGCCTCCCGAGCGCGTCCAGGAACCACCCGGCAGTGGCGCGTGGTGCGTAGGC…	1326
386	TaWD40-386	ATGGTGAAGGCCTACCTCCGCTACGAACCGGCGCTCTCCTTCGGCGTGGTCGCCTCCCCGGAGTCCAACGTCGTCCACGACCCCTCCGGCcGCCGCCTCCTCGCCGCCGCCCTCGACCGCTTCGCCGCCTGGGACCTCAAGCGCGGCCTCCCCTCCGCCACCTTCACCCCCTCTTCCTCCTCCGCCTCCCTCGCCGTCTCCTGCGTCGCCTCCTCCCCTGCCGCTGCTTCCGCCTCCGCTTCCTCGGTTGCGAGTGGCCATGCCGATGGGAGCATCAGGCTGTGGGACGCCGAGACCGGCGCCTGCGAGGCGACGCTCCACGGCCACCGCTCTGCTGCTTCCGCCCTACGCTTCGCTCCCTCTGGCGCTGTCCTCGCCTCCGGCAGCAAGGACTGCGAT…	2823
387	TaWD40-387	ATGATTTGCGCAATCTCCGGCGAGGTGCCGGAGGACCCGGTCTTGTCGACCAAGTCGGGGCTGCTCTTCGAGCGGAGGCTCATCCAGCGCTACGTCGAGGACCATGGGAAGTGCCCGGTCACCAAGGAGGAGCTCGCCATGGACGACCTCGTGACGGTGAAGACCGACAAGATTCCTAAGCCTAGACCTCTGCAAGCTGCAAGTGTCCCTGGACTCCTTGGTATGTTTCAGAATGAGTGGGATGCTCTCATGCTGTCTAATTTTGCTTTGGAGCAGCAGCTACATACAGCAAGACAAGAGCTCAGTCATGCGTTATACCAGCATGATGCTGCTTGCCGTGTTATCGCCAGACTAAAGAAGGAAAGAGATGAGTCTAGGACACTTTTGGCTCAAGCTGAA…	1578
388	TaWD40-388	ATGGACCACCACCAGCAGGGGCAGGGGCAGCCGCCGTCGCCGGCGGACGCCAACTCGAAGCCGCCGACGCCGTCGAGCACGCCCGCCTCGCGCCACGGCTCCGGAACGGCGCCCTCCTGGATGTCGTCCTCCGAGGGCGCCCCGCCGCGCGGGCCGGCGTCGTCGTCCGCCTCCTCGGCGCCGCCCACGCCCGCCTCCCGCACCGTCTACAGCGACCGCTTCATCCCCAGCCGCACCGGATCCAACCTCGCGCTCTTCGACCTCGCCCCCGCCCCCTCCTCCTCCGGATCTGCCGCCGCGGCCGCGCCCCCGTCGCCCTACTGCGCGCTCCTCCGCGCGGCGCTCTTCGGGCCCGACGCGCCCGACCGCCTCGCCTCCTCCGCCGGGGCCTCCTCCTCC…	1542
389	TaWD40-389	ATGGCGCGGACGCGCTCGCTGGACGCGGGCGACGAGGAGTTCTTCGACTCCAGGGAGACCATCTCGCCGCCCTCCGTCGCCTCGCCGGCCAGCTCCGGCCGCCACAGCGGCGCCGGCGACGGCGACGGCGTTTTGCTCTGCGGCGGGGCCCTGCTCGAGGTCTGGGCCACGGGCCCCTTCAGCGTCGAGGAGCGCCGCGAGCGGTTCGTCCGCTCCCTGGGCCTCCTGGATCCGGGAGAATCGGGGCCGCGCCCGATGCCCCGCGCCAGCTTGGAGATCGTCCTGGCCAGCCCCGCCGCGGCGCCGGCCTCGCCCGCCCCTCGTCTCGCGCGCGGGGCTGCCGGGGAGGGGGAGGAGGCGGGGGCGCCCGGCCGAAGCGGCGGCGGCGGCGGCGGCGAG…	2271
390	TaWD40-390	ATGCTGACCAAGTTCGAGACCAAGAGCAACCGCGTCAAGGGGCTGGCCTTCCACCCGCGGCGGCCATGGATCCTCGCCAGCCTCCACAGCGGGGTCGTCCAGATGTGGGACTACCGCATGGGCACCCTCCTCGACCGCTTCGACGAGCACGACGGCCCCGTCCGCGGCGTCCACTTCCACAAGACACAGCCGCTCTTCGTATCCGGAGGTGACGATTACAAGATCAAGGTGTGGAACTACAAGACGCACCGCTGCCTCTTCACGCTCCACGGCCACCTTGACTACATCCGCACGGTCCAGTTCCACGACGAGCATCCATGGATCGTCAGTGCCAGCGATGACCAGACAATCCGTGTCTGGAACTGGCAGTCGCGCACCTGCGTGGCCGTGCTGACGGGG…	3657
391	TaWD40-391	ATGGTGCCACTGGATGTTCCAAGTCAGGCACCTGAGAAGATTAATTCTCTGAATCAAGTGATTTCAGCAGATGTACCATGCGAGGCTCCTGTTGACTTTGATATGAGAGAACTTTACTTTCTCATTGCGCACTTCTTATCACATGGTCCATTAAAGCGGACTGCTGGAGAACTTTGCAGTGAACTCCAGGAGCATCAGCTGCTTCCTAGAAGATATCATGCTTGGTATTCGCGTGGTGGTTTCCATAGTGGCGAAGAAAATGATGACGGTGTATCACTCCCTTTGGATTACCTCAAGTTAGTTGAGAGATATCCCCACATTGGTAAAGACCACTTGGTAAAGCTTTTAAAGCAACTGATGGTTAGTTCCTGCCACCCAGAGAGCTTGATTGGATCTGTG…	4965
392	TaWD40-392	ATGGCCCTCGTCGCCGGCTCCTACGAGCGCTTCATCTGGGGCTTCTCCCTCAAGGCCCTCGCCGCCTCCGCCGCCGAGGAGGCCCAGCCCCTCGCGCCGCTCTTCTCCTACCCGGCCCACGCGGGGCCCATCCGCTGCGTGGCGGCCGCGCCGCGGGCGGGGCTCGCGGCCTCCGGCGGCGCCGACGACTCCATCCGCCTCTACGACCTGCGCGCCGCCGCCGACCTCGGCCCGCTTCTCGACCCCTCCGCCGCCGTCTCCGCGCTCGCCTTCCACTCCATCGGCCCCGTCCCGCGCAACCTCCTCGCCGCCTCCGACGACGGCCTGCTCCACCTCTACGACGCCGACGGCTTCGCGCTCCTCACCTCGCTCCGCGTCTTCCCGCGGGGCCGCGAGGCC…	969
393	TaWD40-393	ATGATCACCGGCGGCCAGAGCTACGTCTCGGCGCCGCCGGCCTTCTCCGCCGACGGCCGCTTCCTCCTCGTCTGCTCCGGCCGCTCCGTCTCCGTCTTCAGCACCTCCACCGGCATGCTGGTGTCGGAGCTGGAGGGGCACGAGGGGGACGTCACCGCCGTCGTGATTGTGCCGCCGCAGAGCAACGCCGCGGCGGCCGCCAAGCTCGCGACCCACTGCTGGACGGCGGGGCTCGACGGTTTCCTCATCTACTGGGACTTCGCCACCGCCGAGCTGGTGCGGAAGGTCAAAGTCGACGCCCCAGTCCACTCCATGGTGATTCCCAACATAAGCAAAAAATTGAAAGTGACCGAGGTGTATTTTCCTTTCGCATTCGTCTCTGTGGAAGCTTTGAGCAAC…	2430
394	TaWD40-394	ATGAGGAATCACAAGAAGTTGCTGCAGTTCCTGCGGCCGGACCCGGCGGTGGCGGCGGCCAACGACGACGGGTGCTCCCCGCTGCCTTCGCCCACGACCAGCGGGAGCGCGAGCACGTCGGCCACGGCGTCCCCGTCGCCGTACGTCGCGTCGCCGTGGGTCAACCTCCCGGGGCTCGGCGCCGGGGCGGCGCTGACGGCCGGCGCCGCGGACGAGACGGGTCTCCTTGGGTCGTTCGTCAAGGAGGACGGGCACGTGTACTCGCTCGCCGCCGCCGGGGACCTGCTGTACACCGGCACGGACTCCAAGAACGTGCGGGTGTGGAGGGACCGCCGAGAGTTCGCCGGGTTCCAGTGCGGGAGCGGGCTCGTCAAGGCCATCGTCGTCGCCGGGGACGGG…	1353
395	TaWD40-395	ATGGGAGGTTTTGAAGATGATGAACCACCCTCAAAACGCGCAAGAGCATCCTCAGTAGAGTCAGCAAATTTACCAGAAAGTTTCTGTTATTCAAAATCCATTAACCCTTTGGGAGGTACAATGGCTAGACCTTTGGCTTCCCAGGGGAAAGAAGTTATGGTTGGTTCTAAAGGTGTTATTAAGAGGGACGAATTTGTGAGGATAATCACAAAAGCTCTGTATACTCTTGGATATGAAAAAAGTGGAGCTGTTCTTGAGGAAGAATCAGGTATTACATTGCATTCTCCATTGGTGAATCTATTCAGAAAGCAGGTGCTTGATGGTAATTGGGACAATGCAGTAGCTACCTTGAATAAACTTGGCCTTCTGGATGAAAACATTGTGAAGTCTGCTGCATTT…	1794
396	TaWD40-396	ATGGCGGCGACGTCGTATTCGTCGTCTTCATCGGCGGCGGGGGCTGGTGGCGGCGGCGCCGCGGCGGCGACGGCGGCCGGGCTCAAGACCTACTTCAAGACGCCCGAGGGGAGGTACAAGCTGCAGTACGAGAAAGCTCACTCCGCCGCTGTCCTTCACTACAACCACGGCGGGAAGACCGTCTCGCAGTTGACGGTGGCATACCTGAAGGAGAGGTTGACTGGCCAAGGCTCCACACCATCAACACCAAGCTCCAGCAGTGGGATGCGATCGGCGGCAGCAAGGCTGCTGGGTACCGGGAATGGTAGCCGCGCACTTAGCTTTGTTGGGGGCAATGGTGTCAGTCGTGCTGTGTCTGAAAGCAACCGTGTGGGAGGAACCCTTGGTACATCTACAAGC…	1704
397	TaWD40-397	ATGAGGGGCGACAAGGAGGCTTTCTTCCACTGCCTGGACCGCGTGCCGTCCGGCATCCACATCGACACCGACCACCCCTCCGACGACGACGATGACGAAGAGGCCCGCTCCTCCTTCTCCTCCGCCATGGGCGACCACAACTTCCAGAGCTTCCGCCGGCCCCAGTCGGCCATGCTGCTGGAGGACGAGGACCAGGAGCCGGAGCCGGAGATGGAGGACGCGTCCAAGTACGACATGTGGATGTCCGACGAGCCCATGTCCATCCAGGAGCGCCGCCGCCGCCTGCACCAGGGCCTGGGGATGGTCAGCAGCCGGGACCTCGCGCTGCGCCGCCACAGCACCAAGAAGCGCTTCATCGACGTGCCACGGAGCGTGTCCAGGAGGATGCAGCAGATGCCA…	2595
398	TaWD40-398	ATGCATCGTGTCGGGAGTGCTGGAAACACGGCCGGTTCAAGTCGACCGAGAAAGGAGAAGCGCTTCACATATGTGCTCAATGATGCTGATAATAAAAAGCATTGTGCTGGAATCAACTGCTTATCGTACCTGAATGCTTCTGCTTCTGGTACAAGTGATTATCTTTTTACTGGGAGTCGCGATGGTACCTTGAAGAGATGGGAATACCAAAATGGGGATGCAAACTTTTCAGCAACCTTTGAGTCACATGTTGATTGGGTTAACGATGCCATTATTGTTGGCCAAAATCTTGTTTCCTGTTCCTCAGACACCACATTAAAGGTGTGGAATTGCTTAGCAGATGGTGCTTGTACCAAGACGCTCCGCCAGCATTCTGATTATGTGATATGTCTTGCTGCG…	2259
399	TaWD40-399	ATGGCTCGCACCATCAAAAAGTCCAGATCGAAGAGGACCAAGGGATCCAGGAAAGGCGAGGCCTCGTCATGGTCCTCGACTAACCATGCGGTGGCTTCTGGCCCGGCTCAGGTGTGGCAACCAGGTGTTGATGCGCTGGAAGAGGGGGAGGAGCTCCAGTTTGACCCCGAGGCTTACAATTATCTCAGGGGATTTAGCATTGGGTGGCCTTGCCTGAGCTTTGATGTTCTGCGCGATCAACTCGGGCTTGTGCGGTCGGAGTTCCCACATACGTTATACGGCATTGCTGGAACACAGTCCGAGAAGGCTTCATGGAATTATGCTGGTATTTTCAAGCTTTCCAACATAAAGGGCAAGAAACGGGAACCAATACCATCTTCAGCTTTTGATGGTGATGAT…	1452
400	TaWD40-400	ATGCCGAGCTTCCCTCCGCCGGGCGGCGTCACCGTCTGCGAGATCAACCGCGACCTCGTCGTGGCGGACTCCCTGTCGGAGGATCGCGCCAAGGAGGCCTACGGCGATGTCCTCGGGATGGTGTTCAGCCCAATTCCTTTCCAGCCGGATGATCTCCTAGCCAAGCACGAGGCTCCTGCTCCAGACGAAGCTGAGCTCGCTGAGAGTGTCCCCAGGACAAGTTTGGTCTCCACCATAGCCGAGTCCTTCAAGCAAATGCTCTTCCCTTCTTGCAATCCAAAACTGCTAGAAGAATTTGATACCCAGAAAGTAAGCTGGAATCCACACAAACACTGTTTAGCATTTGTATCTGGGAAGGACCAGGTTACGGTCCATGACTTTGAGGATTCAGATGGTAAA…	1191
401	TaWD40-401	ATGGCATTGGGAGATCTCATGGCGTCCAGGCTCGTGCACTCGTCCTCATCGTCGTCCTCGTCCTCGCTGCCCACTCCCTCCTTGGCGGCGGTGAACCACCAGACGGACCGCGTGGATGGTGAGCTCCCTGTCGCGAACGGGCCGGAGCTTCGGAGGGAGGACGCCGGCGAGGAGGATGAGGAGGGGAAGGCCGTTGCGCTCGTGCCGTGCCTGCCGCAGGTGGTTGTGCTGTGCGAGCAGCGGCACGAGGGGTTCGATGAGGCCGTCGCTGCCGCGGCGGGGCCATCGACCAGCGGCCTCGTCTCCAAGTGGCGCCCCAAGGACAGGATGAAGACTGGATGTGTTGCACTTGTATTATGTTTAAACATTAGTGTTGATCCGCCGGATGTAATTAAAATT…	4095
402	TaWD40-402	ATGAAAGGGCGCGCGGTGAAGCTGCGGGAGGCGCACAAGGCGGGCTCGGGCTCCCCGGCCTTCTGCTCCGTCGCCTGGGCCCCCGGGGGGCAGCACGTCGTCACCGCGTCCGCCGCCGACGTCGCCATCCTGATCCACGACGCCGCCGCGGTGAGCGCCGGGGGCACCGGGGCCCGGGGCTCCGGTTCAGCGGCGGCCGTCGCCACGATCCGGCTCCACAAGGACGGCGTGACGGCCGTCGCCCTCGCGCCGGCCTCCGGCGGCTCGCTGGCGTCCGGTTCCATCGACCACTCCGTCAAGTTCTACTCCTTCCCAGACGGCACGTTCCAGAGCAACGTTGCTCGGTTCACCCTCCCGATCCGGTCACTGGCGTTCAACAAGAAGGGCGCCCTTTTGGCC…	3024
403	TaWD40-403	ATGGGGTTCGTGGATCCGGCGGCGCCGCTGCTCGCCACGTGCGGCGGCGACACGGTGAAGCTCTTCGACGTCACGGTGGAGTCCGGCGACCCCTGCGTCCTTGCCTACTCCCCCGCTCCCGGCCACCCCGTCAACGCCGTCAAGTGGAACCACACCAATCTAATCGTAGCAAGTGCTGGGGATGATAAAAAGATCTCATTGTGGCATAAAAAGGGTCAAAATGTAGGACAGCTACCAACATCAACTGTTGATCGTGGGGATGACATTGAGGAATCCATATATTCCATCAGTTTTAGCAACAAAGGTTCTCGATATCTTTGTTCTGGTGGGAGTGGCCATATTGTTAGGATATGGGATTTGCAACGGAAGAGATGTATCAAATGGCTAAGTGGTCACACT…	2328
404	TaWD40-404	ATGGAGGGGAGAGAAGACGACAAGAAAGGCGGCGCCGCCGCCCCCGGCAGCTCAGCGCCGGGGACGAGATTCAAGAACCTGGTCTCCAGGGAATACTACAGCCACAAGAAGAAGGTGCACTCTGTAGCATGGAACTGCATAGGCACAAAGCTTGCTTCAGGCTCTATAGATCACACTGCCCGTGTCTGGAGCATTGATCCCCATGGCCATTCCAAGGTTAAAGACATTGAACTGAAAGGCCACTCAGATAGTGTAGATCAGTTATGCTGGGATCCAAAGCATCCTGACACAGTTGCCACTGCAGCTGCTGACAAGTCAATTCGCCTTTGGGATGCGCGAAGTGGGAAATGCCAAGTTGTTGAACTCAGTGGAGAAAACATCAACATCACATACAAACAT…	1011
405	TaWD40-405	ATGGAGGCGGCGGGCTCCAGTTCGTCCCGGCCGCCGAAGCGCCGCCGGCCCGGGCTGCGGCCGTCGGCGCCTCTGGAGGTGGCCGGCGCCAGGACGCCGTACATGCCGTCCCTCTGCACCAACTCCAAGAACCCGTCCACCAAATGCTACGGTGACAGATTCATACCAGATAGGTCATCGATGGACATGGACATGGCATATTACCTCCTTACGGAACCTAAGAAGGGAAAGGAAAATGAAGCTGTGGTATCACCGGCTAAAGAAGCATACAGGAGGCTTCTTGCTGAGAAACTCCTGGGCAGCAGAACCAGGATTCTTGCCTTCAGGAACAAGCCACCAGAACCGGAAGGGATGCTGCCACAGATTTTATTTGAAACTCTGACTTCCAGTCAGACCAAG…	1431
406	TaWD40-406	ATGGCGGCGGCGACGGCGACGGCGACGGTGCAAGCGCAGCCAGGACTCGACGCGCGCGAGTGGGACGAGGCGGCGTACCGGCGGGGCATCCTGCGGGAGCGCGACCTCTCCTGCCGCACCCTCTTCCGCGCCGTCTTCTACGACCAGCGCGACGAACCCGACCCGGACGTCCTCCTCGCCGCCGCCTCCAGCGACGGATCCCTCGCGTCCTTCTCGCTGTCCTCCTGCATCGCCTCCTCCGCCTCCGCCCACGCCGCCCCACAGCTGGCTGCCGCCGCGCTGGTCGACCCCGTCTGCATCGTCCAAGCGCACAGCGGCCCCGTCTACGACGCCAAGTTCTACAACgATCCGATTCAGCCGCTGCTCTTCAGCTGCGGGGATGACGGCCACATCCGGGGT…	1161
407	TaWD40-407	ATGGAGAAGAAGAAGGCGGCGGTGCCGCTTGTCTGCCACGGCCACTCGCGGCCGGTCGTCGACCTGTTCTACAGCCCCGTCACGCCCGACGGCTACTTCCTCATCAGCGCCAGCAAGGACTCAAATCCAATGCTTCGTAATGGTGAGACTGGAGATTGGATTGGGACTTTCGAAGGTCATAAAGGTGCTGTTTGGAGCTGTTGCCTTGACACAAATGCTCTGCGTGCTGCCTCTGGTTCTGCAGACTTTTCAGCTAAAGTATGGGATGCACTAACAGGCGATGAACTACATTCATTTGAACACAAGCATATAGTCCGTGCATGTGCCTTTTCTAAGGACACCCACCTGTTGCTTACTGGAGGTATGGAAAAGATTTTGCGTGTATACGATTTGAACAAA…	1023
408	TaWD40-408	ATGGATGCAGGCTCCCGCTCGATCTCTTCCGGCAAGAGCCGCGCCGCCGTGCAGCGGCCGCCGCTCCAGGAGGCCGGATCCCGCCCCTACATGCCGCCGCTGAGCACGCGCAACCCGTCGGCCAAGTGCTACGGGGACAGGTTCATCCCGGATCGGTCGGCGATGGACATGGACGTGGCTCACTACCTGCTCACGGAGGGCAAGAAGGACAAGGAGAACGCAGTGGCATCCCCCTCCAAGGAGGCCTACCGGAGGCTTCTGGCCGAGAAGCTGCTCAACAACCGGACACGGATCCTCGCCTTCAGGAACAAGCCGCCGGAGCCAGAGAACGTATTTGCTGCCGACACGGTTTCTTCTCACCAGGCCAAGCCGGCCAAGCAGAGGCGCTACATTCCCCAG…	1407
409	TaWD40-409	ATGATGCAGCAGCAACAGCAGCAGCAGCAGCAGCCTCTGCCGCCGCCTCCGCCGCAGCACCCGCCGCCGCAGCCCGGCGGCGGCGGCGGGGACTTCTACCGCGGCCCGCTGCAGCCGCCGATGCGGCAGCTCTCTGCGGCGTCATCCACCAACCTCGCGCCCGACTACGCCGGCCACCCAGGGCCCCAGCAGCACCATCAGCAGCAGCAGCATCAACAGCAACAGCAGCAGCCGCCGTTCGACGCCTATGGGGACAATTTTGGAGCTAAGAGGATGCGGAAGCCTGTCCAGCGACGAACAGTGGACTACACGAGCTCTCTCGTCCGTTATGCTCAGGCTCGCATGTGGCAGCGGGATGCAAGGGACAGATTCACGTTGCAGCCAACCGCAGCTGCTGTC…	2136
410	TaWD40-410	ATGGCGGAGGACGGCCTCAACGACTACGAGCGCCTTCGCCAGGAGAACATCCGCCGCAACCAGGAAAAGCTCGCCCCCCTCCGCCGCAAGGCCGACGAGCTCTCCGCCGCCATCCGGCTCGCCAAACCTAAGCGGCCGTATCAGGCCAGGCCCAAGCCCACGGCCCCGACCGGCCCCGTCCGCTCCTCCGGCCGCGCCCGCGGCGTCGCCCCCGACAACCTCCCCCCGGATCTCAGAAGCACCCGCCTCGCGCCCTCGCTCGCCTCCTCCATCCTCGGGGTTCCCCCGCCGGAGGGGGCCAAGGTTCGTGCGGCGGGCGATTTCGATGCTGGGAGGGACATGGTGCTGATGCCCGCGCACGCGAGGAAGGTGATGCCCTGTTGCATAGTGTCGATGCGG…	1305
411	TaWD40-411	ATGGAGGACGAGGAGATGGAGAGGAAGGTGCAGCAGTACCTGCACCGCAAGGGCTTCCGCCTCACCGAGCTCGCGCTGCAGGAGGAGCGCAACCGCCTCTCCACCACCTCCCTCTCCGACGTCTCGCTCTCCAGGCCGGATAACGACCCAGCAAGATACTATGATGGCTACAACAAGCTAAGATCATGGGCATACAATTCTCTGGACCAATACAAGCATGAATTACTCCGTGTCCTTTATCCAGCGTTTATCCATTGCTTCATGGATCTAGTGTCAGAGGGGCATACACTAGAAGCTCGGGCATTTTTCCTTAAATTTCGGGAAGATCATGAACTGATGCATTCAAGGGATCTCCAAAAGCTGGAAGGCACTCTTTCTCCTTTGCATTTGGAGGAAATG…	1971
412	TaWD40-412	ATGGACGGCGGCTCCGGCTCCTCCTTCCAGGCCGTAGCGGCGGCCGCCGCCATGGAGATGGAGGAGTACCTCAACTGGAAGAAGAACGCGCCGGTGCTCTACGACCTCGTCATGTCCCACCCGCTCGAGTGGCCCTCGCTCACCGTCCAGTGGCTCCCCTCGGGGTCGCCGGCCTCCGCCCGCTCCCACCGCCTCGTCCTCGGCACCCACGCCTCCGACGACTCCGCCAACCACCTCATGCTCGTCGACGCCGTGCTCCCGCTCCCGCCGCGCCTGGCCGCCGCGGCCGCCGCCGAGGACCGCGCCGTCCCGGCCCCGTCCGTGTCCATCGGCCGCTCGGCGCCGCATCAGGGCGAGGTCAACCGCGCCCGGTGCATGCCGCAGCGGCCGTACACCGTG…	1227
413	TaWD40-413	ATGATGGAAGCTGGGCCGGCCCGGCCCTTGGCATGGGGGATTTCTTCTTGCATCCATCCGACACCGCGAGCAGCAAAGCGAAGCGAAGGAACACTCTTTCCCCTCCGTCCGTCCCCTCCTAAAACCCTAGCAGCCCAGGCGGCGGCCTCCCCCCTCCACCACCGCGCCGCCCAAACCCCCAGCCTCTCGCCGTCCGGAATGGGGCGCGTCGACGGAGAAGACAAGGCCGCGCTCTCCCCCGGCGGAGACGACGCCGCCGATCTCTCCCCCGACGATTCGCCGTGGAGCGACAGCGCCTGGTCCGAGGACGAAGACGATGACGAGGCCTCGCTGTCGTTCGAGGACAGCGGCGAGGGCTCTGACGTCGACTCCGACGGCCTGGAGGAGGAGGATGACGCC…	2277
414	TaWD40-414	ATGCCGAAGGCCGGCGGCGGGGACGAGGAGGAGTTCCGCGCCGAGGTGGAGGAGCGGCTGATCAACGAGGAGTACAAGATCTGGAAGAAGAACACGCCCTTCCTCTACGACCTCGTCATCACCCACGCGCTCGAATGGCCCTCGCTCACCGTGCAGTGGCTCCCCGACCGCACCGAGCCCGCCGGCAAGGACCACTCCGTGCAGAAGATGGTGCTCGGCACCCACACCTCCGACAACGAGCCCAACTACCTCATGCTCGCCCAGGTCCAGCTCCCGCTCGACGACGCCGAGGCCGACGCGCGCCACTACGATGACGACCACGCCGACATCGGCGGCTTCGGGGCCGCATCCGGCAAGGTGCAAATAGTTCAACAGATAAATCATGATGGAGAAGTTAAT…	1287
415	TaWD40-415	ATGAGAGATAGCGACGGCGAAGGGGCCGGCGGCGGAGTCCCGCGCTCGCACCCCTCCAACATCCCGCTGCCGATGTCGCACTCCGACCCCAACTACTCGGGCACGGACGACGAATGCTCCAACAGGCAGAGCAGCTCGTCGGCGACGGGCGGGTTCTATAATGACTACCCATCCAGCTTCAGCGGCGAGTGCTCGCCGTACAACATGTCCCCCTGGAACCAGACCATGGCGTCCCCCTGGTCCCGCCACAGCGAGGCGTCCATGGCCGCGCCCGCGATGGCGCCCGGCACGAGCCTCATCAGCTCGCTTGTCAGGGAGGAAGGCCACATCTACTCTCTGGCCGCCAAGGGCGACGCGCTGTACACCGGCTCGGACAGCAAGAACATCCGCGTCTGGCGC…	1428
416	TaWD40-416	ATGAAGGCACTAGCAAGCCATTCAACTGCTGCACCAAGTTTAATTGAAGATGACGCTCTACAGCTTCTTTTCCACATGGTTGCAAATGGTTCTGTATCTGTGTTTTCTCAGTTCAAGGAGGGTCTTGTTCCTCTTCACACAATTCAGCTTCATCGGCATGCGATGCAGATTAAAGTACTCCTTATGGCCGTGAAAGATTTCAAACCTCAAAGTGGTGATGCTGCTTATACCATCGGCATTGTGGATTTGTTACTGGAATGTGTTGAGCTCTCTTATAGGCCTGAGGCTGGATCCATTAGGCTCAGGGAAGACATACACAATGCTCATGGTTACCAGTTCCTTGTCCAGTTTGCACTCACACTATGCAGCTTACACAAAAATCAGGTTCACCAATCCTTG…	9909
417	TaWD40-417	ATGGAGGACGCAGCGGTCGAGGAGGCGGAGGTGAGCGGCGCGGGCGAGTTCGCGCCGGCGCTCGTCGCCGCCCACCCGCTCGGCCACTCCGTCGCCGTCGCCGTCGGGCCCGAGCTCCGCGTGTTCGATCTCAAGGGTGGTTGTGCAGTTTCGTTGTCAGATGATTCTGGCGGTTGTTCTCATTCAGATGCTATTAGAGCAATTTCGTTCAGTGTTGATGGTGCCTTGTTCGCATCTGCGGGCGATGATAAGCTTGTTAAGATCTGGAAGACTGACTCGTGGCGCTGCATCCAGACTATAACTTCTGAAAAGAGGGTTAGCGCAGTTGCTATTAGCAAAGATGGCCTGTATGTAACATTTGCAGATAAGTTTGGTGTCATTTGGTTAGTTACTGTGGGG…	1302
418	TaWD40-418	ATGGACGCGGCGGTGCAGGAGGCGAAGCTGCTGCGGCAGGTGAACGCCCTCATCGTGGCGCACCTCCGCGACCAGAACCTCACGCAGGCCGCCACCGCCGTCGCCGCCGCCACCATGACCCCCAAGGCCGACGCCTCCGCCCCCAACCACCTCCTCCGCCTCGTCGCCAAGGGCCTCGCGGCCGAGCGGGAGGAGGAGGCTAGGGGAGGCGGATATCCCGCCGCGTTTGACCCCGCCGCGGTCGCTGCGGGCGGCGGGCTGGCGCGCCCTCTCGGCACCAATGCCGTGGATTTCAGTGTGCAGAATGTTAGGGGCCCGTCCAAGACTTTCCCCAAGCATGAAACCAGGCACATCTCCGATCATAAGAATGTTGCCAGATGTGCAAAATTTAGTCCTGAT…	1281
419	TaWD40-419	ATGGCGAGGCGAGGGCTGGCGGCTGGCGCCGGCGCCGTCTCCAGGGTTCGATTCGCGCCGTCCTCCAACAACCTCATAGTCTCCTCCTGGGACTCGGGGCTGCGGCTGTACGATGCGGACAAATCCATTCTCCGGCTGGAGGCGAATTCCGAGGCAGCACTTCTGGACTGCTGCTTCAAGGATGAGTCTGTGGCGTTCGCAGGCGGTTCAGATGGATCTGTAATAAGGTATGACTTGGATTCAGGGGCTCAAGATACAGTGGGTCTGCATGACGATGTGGTTGTCAGCACTGAGTTCTCCCAGATTACTGGTCAATTGGTAACTTCTAGCCTTGACAAGAAGTTACTTTTCTGGGATACACACACAAGAAGTGTAAACGCTAACCACACTTTCATGTTA…	969
420	TaWD40-420	ATGACGAGCCTGATATCCCAGAACGCGCTCCAGAAGCGCCGCCTGGAGAAGGACGACGACAGCAGCAGCGATGAAGAGACCATGGATTCCCCCGTCGCTTCGGATGCAGAGGCCGGGAAGAAGCCCAGGCCGGAGGATCGCAGGAAGGACCGGAAGAGGAAGAAGAAGGCGCTGCAGGCCAGGCAGGGCCAGGAGGCCGATGAGATGAGGCGGCTGGAGAGCTCTCTGTTTGGCAACATCTACACACCGCTGGAGTTCGGCACCGAGGCCGGGGCTGCCGTGCCGGCTCGTGACCAGGATGATGATGCTCCCTTGTTCTTCGTGGACCGGTCTGCCGGCGACGACCTGCCTGTTTATGAGGAGGATCTGGGCAGTGAGGATGAGGTGGTTGATAAGGGG…	1656
421	TaWD40-421	ATGGCGAGCGACGGCGACGAGGCTCCCGCGGGGGTGGCCGGGAAGGTGACCTGCGCGGCGTGGATACGACGCCCGAGCGGCGGGCCGGCCGTGTCCAGCAGCCGCAGTCTCCTCGTGGTGTACGGCCGCGGCGCCACTCCCTCATCCCCGCCATTCCTCGACCTCCTCGCCTTCGACACCAGGGCGTGCGAGCTCGCCTCCGAGCCCCTGCTGAGGGTCGTGATGGGCGAGGAGGGAGCCGACGCGGACACGCCGCGCGCCATCGCCGTGCACCCCGCCGGCGACGAGTTCGTCTGCGCCACCGCCAAAGGCTGCAGGCTGTTCAAGCTGGTCTATGACGACTTCTGTATCAACCTTGTTTCGAGAGATTCCTCGGCACTCCAATCAGTTGGGCCTCAG…	1116
422	TaWD40-422	ATGGAGAAACTGAGTCCCACCGGACATATTCCTCAACCTTCACGGTCATTGGATGACCTTCCTATGAAAGTAGCTTGCACGCTATCACAGGGATCTAATGTAACTAGCATGGACTTTCATCCTTCTCGTCATACGCTACTACTAGTTGGATCTGCTAATGGTGAATTTACACTATGGGAGATCAGTATGCATGAGAGGCTGGTCACAAAGCCCTTCGAAATTTGGGACATGCAAGCATGTTCAACACAATTTCAGGGTGTCATGGCTAAAGACTCTTCCATGGCCGTTAATCAAGTTACATGGAGCCCTGATGGAGAATTGATTGGTGTTGCGTTTACAAAGCATTTGATCCATCTGCATGCATACCGGCATCCAAATGAAACATATCAATTTGTAGAG…	2550
423	TaWD40-423	ATGCCTCCTCATAAGATAGAGACTGGGCACCAGGATGTGGTGCATGACATCGCGATGGATTACTACGGGAAGCGCCTCGCCACTGCATCCTCTGATAACACAATAAAGATCATTGGCGTAAGTGGCAGCTCGCAGCAGCAACTTGCTACTTTGAGCGGACACCAGGGCCCAGTTTGGCAAGTCGCGTGGGCTCATCCTAAGTATGGTTCCATGCTTGCATCCTGCAGCTATGATGGGCGGGTTATAATATGGAAAGAAGGGGGCAAACCTGATGAGTGGACACAGGCTCACACTTTCACTGAGCACAAGTCTTCTGTAAATTCCATTGCTTGGGCGCCTCATGAACTCGGCATCTGCTTGGCTTGTGGTTCATCTGATGGGAACATTTCAGTCTTCACA…	918
424	TaWD40-424	ATGGCTGAAAATTGGGTAGAAGAAGGCTCAAAAAATACTTCTGCTCCGACGTCGCCCCCTAGTTGTCAAACCTCTTCGACAAGAAGATCAAGGCAACGAAACATATTTCATCTATTAAGTCATCGAGAGGTGTCTCCTCGAACAAAACACCAAGCTAAAAGGCATTGGAATAAGCCTCCGACTTGCGGCGCTGGTTACAGTGAGTTAAGATATTCAGCTACAGATGCTAAACATGATCTATTTTCGTGGGCAGAATCACAGTCCCTGCATCGTTGGTCTGCAAAGTATTGCCCTCTTATGCCACCACCTAGGTCAACTATTGCAGCCGCATTCAGTTCAGATGGGAAAACACTTGCATCAACACATGGTGACCATACTGTTAAAATAATTGACTGCCAA…	2250
425	TaWD40-425	ATGGCAGGCGACGCGCCGCCGATGAAGAGGCCCAAGCTGGAGAAGGACGACGGCTGGTCCCGCCACCCCTCCGCCGCCAACGGCTCCGCGCCCAGGCCCCCCGCCGCCTCCCCCAGCCAGGCGCCGCCGCCGGACGGGGAGGAGGACGACGGCGAGCTCCCGGAGGAGGCCGTGCTCGCGCTCATCGCCCACCACGAGCGCGAGGTCGAGCGCTACAAGCTCAAGCTGGAAGCCGCCGAGAGGAAGCTGGCCGACACGCGGTCGAGGCTCGCCCGGCACCGAGGCCGCGCCCCCGATCGGAGCCACCCGCCCCCGCCGCCGCCACCGCCCGTCCAGAAGGCCGCCGCGCCGGATCGCAGGACGCCGCCACCGCCCGTCCAGAAGGCCGCCGCGCCGGAT…	1671
426	TaWD40-426	ATGGCGGCGGTGCAGGTCGCGTCCGCGCTCTCCGTGCCGCTCCTCTCGGCGCTGCTCGGCGGGGCCGTCGCGCTCGTCTTCCTCGCCGGGTACCTGCGCCGCAAGCGCGCCGACATCGCGCACCTGCCGCCCTCCGCCGCCGCCGCCGCCCCGGACCTGCCCAAGCAGGTCCGCCCCGCCGGCCAGAACAAGAAGGGCGGCGGGCACGCCCGCGTCCACCACCACCACGCCTCCGCCGCCGACAAGGAGGCGGCCAAGAAGCACCACCACCTCGACATCAACACCCTCAGGGGCCATACCGACTGCGTCACCGCGCTCGACTTCTCCAGCGACGCCTGCAACCTAGCCACCGTATGCGCGGATGGGGTTGTGAGAGTATTCAGGATCGATGATGCATCA…	1353
427	TaWD40-427	ATGGCACAGAGGAGCAACTGGGAGGCGGACAAGATGCTGGACGTGTACATCTACGATTACTTGGTGAAGCGCAACCTCCACAACTCCGCCAAGGCCTTCATGAACGAGGGCAAGGTCGCCACCGATCCCGTCGCGATCGACGCCCCGGGAGGCTTCCTCTTCGAGTGGTGGTCCATCTTCTGGGACATCTTCGACGCCAGGACAAGGGACAAGCCCCACGACGCAGGAGGGCCTGGGGCCGCCGCACCGCCTTCTATGGACATGAAATCAAGGGAACACCAGATGAGACTCCAGCTATTGCAACAGCAGAATGCCCACTTGCAGAGAAGGGATCCAAATCAACCGGCCCTTAATGGTGCTATGAACTCTGATGTATCGGCTGTCCTGGCCTCTAAATTG…	2343
428	TaWD40-428	ATGACCAACCCCTGCTCCCCGTCTTCTCCTTCCTCCTCTTCTCCCACCTCCGCACACCATCGCCGGTACGAAGAACCTGCGGCGGCGGCGGCGCCATACGTGGGCAACGGCGGCCGGGTCGACCACGGCATTTCGTTTCCGGCGGCCGTAGACGACGTCGAGGGCGCCGAGCTGTCGCCCCCGCGGTGCGAATGGGAGTTCCGGCTCGCGGCCACCGTGCCGTCCCCGTCGCTGGCCGGCGCGTCCGAGGCCATCGGCAGCGTCGACTTCGACCCCGCCGGCCGCCTCCTCGCCACGGGCGGCATCGCGCGCAAGGTCCGGATATACGACGTCGCCGGCCTGCCGTCCTCGCCTAGCCCCGCCGCCTGCATCTGCGTGCCGGCCAAGCTCAGCAGCGTG…	1233
429	TaWD40-429	ATGCCGTCGTCGTCGCCGGCGATGGCGATCCAGCCACCACCGCGGCCACCGGCTCAGGAGCTCGACCTCGACGCCTTCCTCCCGTCTTCTCCCGCCTCCTCCTCAGCCTCCGACGCCGACGCCGATCACCGCCGCGCCGTCGACGACCTGCTGCTCCTCCTCTCCTCCTCCGACTCCGAAGGCGACGACGAGCCAACCCGTGCGCCCGCCACCAACCTCAAACCCCTAACCAGTATCAAAGCCCCACCGCCGCCCCCTAAACCTTCTCCCCCATCTCCTCTGCCATCGCCTTCCGCTTCCCCCGGGAGATCCACCTCCGCATCGCCGTCGGCGACGCTCTCCTCCCTCGTCTCGAGAACCTTTTCGAGCAACGCTGCTTCCTCGTCCACCTCCTCGGCG…	5760
430	TaWD40-430	ATGAACATCGTGAAGGGCGTCGCTGATCTCCTCCGCAAGTCGACGCCCTCCTCGCCGCCCTCCGCCGGTGGCGGCGCCGGTGCCGGTGGAGGCAGCCCCGGCGGAGGCGGGGGCGGCACCGGCTCCCCCTCCGCCGGCAAGTTCGCCGCCGCGCCCTCCCCCAGAGTCCGCTTCAGTGACACTGATGAGGAAGGAATCTTAAACACACTCTGGCAGAGGTACGAGAATGCCATCGACAAGGCTGAAAAGAAGAAGTCCCTGCAAATATTTGTCCTGCATTTTATACAAGCATTTAAAGACTGGGAGCCACACCATATTGATCAATCAGTTGACCGGAGATCAGTATCAGATGATACAGTTATAGGATGTTCTGGTGGGCATCCTTCTGAGGTCATCCTT…	9705
431	TaWD40-431	ATGCCGCTCCGGTTGGATATCAAGAGGAAGCTCGCGCAGAGGTCGGAGAGGGTCAAGTCCGCGGATCTGCATCCGACAGAGCCATGGATTTTGTCGAGTCTTTACTCGGGGAGTGTCTGCATCTGGAACTACCAAACGCAGACAATGGTGAAATCATTTGAAGTCACAGAGTTACCAGTTCGTTCGGCTAAATTTATTGCACGGAAGCAATGGGTTGTTGCTGGTGCCGATGATATGTTTATCCGTGTGTACAATTACAATACAATGGATAAGGTCAAGGTATTTGAAGCTCATACTGATTACATCAGGTGTGTGGCTGTTCATCCAACCCAGCCTTTTGTGCTGTCATCATCCGATGACATGTTAATTAAGCTTTGGGATTGGGATAAGGGTTGGGTG…	2748
432	TaWD40-432	ATGGACCCCAAGTCCCCCGACGACCGCCCGGAGGCGGCGGCGTCACAGCCGCTAGAGTGGCGGTTCGCGCAGGTCTTCGGCGAGCGCGGTGCCGGCGAGGACGTGCAGGAAGTTGACATCATCTCTGCAATCGAGTTTGATAAATCTGGTGATCATCTTGCCACTGGAGATAGAGGTGGACGTGTAGTTTTGTTTGAAAGAACTGATGCCAGGGTTAATGCCAGTCGGACAGAGCTTGAGAGACAAGATTATTTGGTGCCCAGGCATCCTGAGTTCCGCTATAAAACTGAATTTCAGAGTCATGAACCTGAGTTTGATTACCTAAAGAGTTTGGAAATAGAGGAGAAAATCAACAAGATCAAGTGGGGCCAAACAGCCAACAATGCACTCTTTATCTTG…	1485
433	TaWD40-433	ATGGGCGGTGGCGGCGCAGCCGGGGATGGCGATGGGTGGGCGGATCAGGACCAGGGCAACGGCGGGAGCCGCGGCGGGGGTGAGGCCAAGCGGTCGGAGATCTATACCTACGAGGCCGGGTGGCACATCTACGGTATGAACTGGAGCGTGCGGCGGGACAAGAAGTACCGACTCGCCATCGCAAGTCTTCTCGAGCAGCTCGTCAATCGCGTGGAGGTGGTCCAGCTCGACGAGTCCACAGACCTCCTTCGCATATGGCGCATCACGGACGACGACGCCGCTGCCCCGGGCGCCGCCGACTCCAACAATGGTTCCGTCCGCTGCAACGGCGTGGGGGGCCCCGCTGGTCAGCAGCCGGGCGTCAAGCTGTGCTGCGAGCTCAACGGCAACCGCAACAGC…	1134
434	TaWD40-434	ATGGACAAGTTCCTCGTCGCGGTGCCGCCTTCCGCCGACGAGGGCCCCAAAGCGCCACAACCGCCGCCTCGGAGGTGGCACCGGTGGAGCCGTATCGCCGTGGAGCTGGATGGCCGTGTCGACGCCAGGTTTCGACATCGGGAATCCCGCCGTCTCCTCGATTCCCTTGCCGAGATTAGGACCTTCGAACACAAGTACTACACGCATGGCGAGGAACGGTGCCCGACATATGTGAATCGCATGATTAATGCTTCAACATTTGCTGGGTGTTACCATCCAGCTAGGGAGGGGGTTTCGGCAATGGAATTTGATAAAAAGGGAGTATACCTCGCATCAGTGACAATCTCAGGATGTTTAACAGTGCATGACTTTGAGACCTTATACTGTTCCTTGTATGGC…	1434
435	TaWD40-435	ATGAGCGTGGAAGACGAGGTGCTGGGGGAGGAGGGGGAAGAGGACACGGAGGAGCTCTTCTACGAGTCGCTCGACcGCATCCTCTCCTCCTCGGCCTCCTCCACCTCCGCCTCGGACGACGACGGCGTCGACCTCCCGCGCCGCAGCCGCCGCTACGATGCCGCGGCGCTCGACCTCTGGACCTCCCAGCCGGCGCCCATCCAGGAGCGCCGCCACCGGCTGCTCCAGCTGATGGGGCTCGCGGGGGACCCCTCCCTCGCGCGATTCGAGATGGGCCGATCCGCCTCCTACGACGATGTGGGACCGCGGCCGGCTTCTCCCGTCTCGCGGTCCAGATCGGATGGGGCCTCCACCGCGAAGCCTCCGGTTGGAGGCGGCCGTTTGCGCCCCACCTCGTCC…	2355
436	TaWD40-436	ATGGACTTCGAGGCCGACGGCCGCTTCGGCAACAAGCGCGTGCACAACCGCCTCGGACCGGCGCCCGGCGCCGCCTCTTCGTCTTCCTCTACCAAGGTCTGCATCCATTGGCGCGCTGGGCGATGCAATCGCTTCCCCTGCCCCTTCCTCCACAGCGAGCTCCCTGAGGCGGCCACCACCAAGCGCCCGAACCAAAGGGATGGCCCTGGTGGGCACGTCTGGCGCAACCCCAACTCAGGAGGAGGGGGCCGCGGTGGCGGCGGCGGCTTCAACAAATGGGGGAGGGGCCCCGGAGGTGCAGACGGTGGCGTGAGGCACAAGGTGCCCGACCGGCCCTGCAAGTTCTTCCTCGCCGGAGACTGCACCTACGGCGAGAAGTGCCGCTACCCGCACACATAT…	1302
437	TaWD40-437	ATGTCGTCGGCGGCGCAGCAGCTGCCGCGGACGGAGTTGCGGACGCTGTCGGGGCACGAGGGCGCGGTGCTCGCCGTACGCTTCAACCACGACGGCAAGTACTGCCTGAGCTGCGGCAAGGACCGCACCGTCCGCCTCTGGAACCCCCACACCGGCGCCCACGTCAAGACCTACAAATCCCACGGTCGCGAGGTTCGCGACGTGAACGCGTCCTCGGACAACGCGAAGCTGGTGTCGTGCGGCGGGGACAAGCAGATCTTCTACTGGGATGTTGCCTCCGGCAAAGTCATCCGTAAGTTCCGCGGCCACAACAGCGAGGTCAATTCAGTGAAGTTTAATGAGCACAACACTGTTGTACTGTCAGCTGGTTATGACCGTTCAGTTCGTGCATTTGACTGC…	903
438	TaWD40-438	ATGGAGGGGCAGGACGCGCTCGACATGTCCGACGCCTCGCCGACCTCGTCGTGGGCGGACGGAGCCGTCGAGCACTTCGACGTCGCGTCGTTCGGCGGCGACGGGTACGTCGTCGACGATGAGGAGATGTCGGACGTGGAGCTCGGCACGGGTTCCCCGGTGGCCCCTTCGGAGGCCTCGACGCAGCCTCCTACGCCGCTGCGGAGGTGCCTAGCGCCGGTCGTGTCCTCGGACGTCCCGGAGGCGGTGGTGCGGGCGGTCGACGCGGTGATCATGGGCGGCGGGGTTGAGCGCCTCCGCGAGATGGTGTCCGAGGAGAACGGCGAGGTCACGCATTTCATCGTAGACGTGCTGATGATCACGATGGGCGGCGTGGACGGCCTCGACGAGGGCGCGGGC…	8622
439	TaWD40-439	ATGGACCAGCCGAAGCCGACGCCGTCTGCGGCCGCCTCGCCGGCGGGCGCGGACGCGGCGCCCAACCCCTACGCCTTCACGTGCGAGCTCCCCCACTCGATCTACGCGCTGGCCTTCTCCCCCTCCGCGCCCGTCCTCGCCGCCGGGAGCTTCCTCGAGGACCTCCACAACCGCGTCTCCCTCCTCTGCTTCGACTCCGTCCACCCCACCGCCGCCTCCTTCCGCGCCGTCCCCTCCCTCTCCTTCGACCACCCCTACCCGCCCACCAAGCTCCAGTTTAACCCGCGCGCCGCCTCCACGCCCCTCCTTGCCTCCTCCTCCGACGCCCTCCGCCTCTGGCACGCCCCCCTCGACGACCTCTCCGCCTCCGCCCCCGCCCCCGAGCTCCGCTCCGTCCTC…	1071
440	TaWD40-440	ATGGACGCAGGCTCCCACTCGATCTCTTCCGGCAAGAACAGCGCCGCCGCCGTGCAGCGCCCTCCGCTCCAGGAGGCCGGATCCCGCCCCTACATGCCACCGCTCAGCACCACCTCGCGCAACCCGTCGGCCAAGTGCTACGGGGACAGGTTCATCCCGGACCGGTCAGCGATGGACATGGACATGGCGCACTACCTGCTCACGGAGACCAAGAAGGACAAGGAGAACGCGGCGGCCATTGCGGCGTCCCCCTCCAAGGAGGCGTACCGGAGGCTTCTTGCGGAGAAGCTGCTCAACAACAGGACGCGGATCCTCGCCTTCAGGAACAAGCCGCCGGAGCCGGAGAACGTCTTCGCCGCCGACACGGTTTCTTCTCACCAGGCCAAGCCGGCCAAGCAG…	1425
441	TaWD40-441	ATGTCCAATTATCACGACGATCACGTCGAAGACATGGAGGATGATTATGACATGGACGACCCCGCTGAGGACATGGTTGACGCCCACCACGAGCGAGGTTTAAGAGACTCCGATTCGGAGGATGACGAGTATGCCCATTCGAATGATAAGATCCCAGATACTTCGGCAGCGGATGCAAGAAAAGGGAAAGACATCCAAGGAATACCATGGGAGAGGCTAGCTATCACAAGGGAAAACTACAGACAGACCAGATTAGAGCAGTACAAAAACTATGAGAACATTCCTAATTCTGGAGAAGCAGCAGCCAAGGAATGCAAACCGACTGTGAAAGGTGGAATGTATTATGAATTCAGACAAAATACTAGATCAGTAAAATCAACCATCCTACATTTTCAGCTG…	1338
442	TaWD40-442	ATGGCGTCTCCAGCAGGAAACCCTAATCCGAACCCCGGCAACCCCAATCCCCCCTTCGAGATGTCCATGCTCTTCAGGCCGCCTCCCAACCCCGCGCCGACCGCCGCGCCCATGTTCCCCGGCGCCGCCGGCCCGCCGCCGCACTCCGGCCCCTACTCCTACCCCCCCGCCACCCNNNNNNNNNNNNNNNNNNNNNNNNNNNNNNNNNNNNNNNNNNNNNNNCCCATGCCCCGACCGGTCATCCCCTTCCCCATGCCCAACCCGAACGCGAACCCCAACCCGGGCGCTAACCCCATGGCCGCCGCGGGCCCCAACCCCGGCGCCCGCCTCATGCAGCTGCTCGGCAGCTCCGGCTCGGGCCACCTCGAGTCCGCGGTATCTATGCCCCCACCGTCGTCG…	4071
443	TaWD40-443	ATGCTAGTATGCTGTTCAAATGAAGTGAAAATACCACTTCTTTGGGACTACAATGGAATATCTGGATGGCATTTCAGAGTGCCAACATCCTTAGTGCGTGATACTGAACCATGTGCACGGTCAGTTTCATGGTCTCAACAAGGATTTGCTCCTAATTCTGGTTGTTTGTTGGCTGTCTGTACTGTTGATGGTCACGTGAATCTTTACCGTCCGCCAGTTTCTGAATTTTGTGATGACTGGGTTAAGGTTGCGGATATATCTCAATTGTTGTTTAACTATTACCAAAATATAAACTTCGGAGAGGATGATGGTCCAGATTCATTTCCTCAGGAAAAGGCAAATATTGACCACGCTCCTCAGGAAAAGTTAAATAACAAGCACACACTGGACACAGGATAT…	2577
444	TaWD40-444	ATGGGCGACTCCTCGGTGGCCCCCGCCGGCGCGCTCGTGCCGTCGGTGCCCAAGCCGGAGCACGCGCCGTCCGGGGGCGACCCGGCGGCCCAGCTCCAGGCCCTGGCGGCGGCGGCGGACGACGCGTGCGCGGGCGCCTCGCCGTCGTCGTCGCCGGAGGCGGCGGAGGGGGCGGAGGCGGATGCAGCGGGGGACAGGGACCTGCTCTGCCCGATCTGCATGGGGCTCATCAAGGACGCCTTCCTCACCGCCTGCGGCCACAGCTTCTGCTACATGTGCATCGTCACGCACCTCAACCACAAGAGCGACTGCCCCTGCTGCGCCAACTACCTCACCAAGGCGCAGCTCTACCCCAACTTCCTCCTCGACAAGGTCGTGAAGAAAATGTCGGCCCGGCAA…	2082
445	TaWD40-445	ATGGCGGAGGAGCAGATGGAGGAGGCGGCGTCGTCGTCCGCGGCGGCCTCCGGCACGCCGTTCCAGCTCCAGTTCGACAAGCCCATCCCCTTCCAGATCAAACTGGCAGAGTGGAATCCAGAGAAGGATCTCCTTGCTATGGTTACTGATGACTCCAAGGTTCTCCTCCATCGCTTCAACTGGCAACGGCTATGGACTATATCCCCTGGGAAGTGCATCACATCAATTTGCTGGAGCCCTGACGGTAAAATAGTAGCGCTTGGTACAGAAGATGGCTTGGTTCTTTTGCATGATGTTGAGAATGGGAAGATGTTACGAAGTATAAAATCTCATGATGTTGCCATTGTATGTCTGAATTGGGCGGAAGATGAACCACTATCAAGGACTGACAAGAAAGAC…	2331
446	TaWD40-446	ATGGCGAGCGGCTCGTCCCGGCCCCAGATTCTCTGCGTCTCCTTCAACCAGGACAACAGCATGTTCTCCGTCGGGACCAAGGAAGGGTTCAAGATTTTCGATGCCCGGACCGGGAGGCTCTGCAACGACAACAAACTTGGAGGGCTGAATGTCGTGGAGCTGTGGTTTGCTACGAACCTCATCGCTATGGTCGGAACTGGGGAACAGCCTTCACGGTCCCCTCGCCGCCTTTGCCTGTTCAATACCATTACAGGCGCCTCGAAGAAGGATCTGAACTTCAGGAGTACAATTTTGGCTGTTCGGTTTAGTAGAACAAGGCTTATTGTTGTTTTGCAGGACAAGACCTTTATTTATGATCTAAACAGCACTCGTATCTTGGAGGAAATTGACACGGTACAT…	1122
447	TaWD40-447	ATGGGGAACAAGATCGCGCGGACGACGCAGGCGTCGGCGACGGAGTACTACCTGCACGACCTGCCCTCCACCTACAACCTCGTGCTGCTCGACCTCGTCAGCCGCGGCCGCTTCCTCAAGTCCGTCCTCTGCAAGCACGACGAGGGCCTCCTCCTCGTCAAGGTCTACTTCAAGCGCGCCGGGGAGCCCCTCGACCTCAAGGACCATGAGCGGAGGCTGGAGCGGATCCGGAGGGCGTTCCAGGGGCTCGAGGGCTCCCACGTCTGGCCCTTCCAGGTTTGGTTTCAGACGGACAAGGCAGCATATCTCCTGAGGCAGTACTCCTACAGCAATCTGCATGATAGACTTAGTACACGCCCTTTCCTCAGTCAAATTGAGAAGAAATGGCTTGCTTTTCAG…	4302
448	TaWD40-448	ATGGCGCAGAGCAATTGGGAAGCGGACAAGATGCTCGATGTGTATATCTACGACTACTTGCTCAAGCGGAACCTGCAGACGACCGCCAAGGCGTTCATGGCGGAGGGGAAGGTCGCGGCTGACCCAGTTGCAATTGATGCTCCTGGGGGCTTTCTCTTTGAGTGGTGGTCTGTCTTTTGGGATATATTTATTGCAAGGACAAATGAGAAACATTCGGAGGTTGCAGCAGCTTACCTAGAGGCACAACAAATAAAAGCGAGAGAGCACCAGCAGCAGATGCAGATGCAACAATTGCAACTCATCCAACAAAGACATGCTCAAATGCAGCGAACTAATTCAGGCCACCCTTCGCTTAACGGTCCAATAAATGGCCTAAACTCCGATGCCATTCTGGGGCCA…	2412
449	TaWD40-449	ATGGCTGACAACATGCGCCATGTTCCAAAAGGTTCAATGACATATGGTGAGGATGGAACTGGTGGACTGGCATCCTCTTCAAATCAAACGGATGATCTCGAAGACGAAAAGGGCGTTTTTACTCAACTTAAAATAAACCCGTCAGAGCCTGATCCGGCGGCTTCAAAGGGTTTCACCTTCAGCCAGGTTAACTGCTGGCGACCAGGAAGCAGCGGGAAGTTAGTCTGCTGCAACTTCTCTTCCGACGGCAGGATCTTGGCAAGTGCTGGACATGAAAACAAGGCTGTAGTTTGGAACATGGACACTTTCCAGACACATCATTTACCAGAAGAGCACGCTTACCTTATCACCGATGTCTGTTTCAGACCTAACTCTACACAGATGGCAACATCTGCTTTT…	1059
450	TaWD40-450	ATGTTCTTGCAAAGCATGATCAGATAGTGTCTGGAATAGACTGGAGTAGATCTTCCAACAAAATTGTGACTGTTTCACATGATAGAAATTCATATGTTTGGACACAAGAAGGACAAGATTGGGTACCTACGCTTGTTATTCTCAAGCTAAACCGTGCAGCTTTATGTGTCCAGTGGAGTCCAAAAGAAAATAAGTTTGCTGTGGGAAGTGGTGCTAAGTCTGTATCCATTTGCTACTACGAACAAGAGAACAACTGGTGGATTAGCAAGGTTATTAGGAAGAAGCATGAATCTTCTGTTACTAGTGTCGCGTGGCATCCAAACAATATACATCTTGCAACAACTTCTACTGATGGTAAATGCAGAGTGTTCTCCACTATCATCAAGGGTGTAGATACAA…	986
451	TaWD40-451	ATGCTACAAAATCATTCGAGGGATTTGTCAGGGCTTGCGGTATCTCCACAACAAAAAATTAGTCATTTAGACTTGAAACCTGAAAATATTATGTTGGATGTTGACATGGAGGCCAAAATTACGGATTTTGGTCTATCAAGATTCCTAGATCAAGGGCAGTCCAAAATATTTACTCAACACATATGTGGAACACTGCGATATATTGCACCAGAAGTCATAGATAAAAGAGAATTATCGTTGAAGTCAGACATATATGCTTTGGGCATAATTATCATAGAATTATTAACTGGTATCAGCATGATAAGTCTCGAGAATTGGGACGAGTCGTTAGACTTGCTAAACTGCCCAGGAGCGGAGATGTGTAACCAAATAGCTCACAATTGCACGGACACTAACAAA…	1872
452	TaWD40-452	ATGAATAATATAGCAGAAATGGAAGCCTTGGAGCGTGTATTTAGTGATGCAAGTGCAAAGCCGATCAAACTATCATATGGACTTCTCGAAATTATTACGGAGAATTTTTCGAACGAAATTGGCCGTGGTGGGTTTGGAGTTGTTTACAAGGGATATCTACGAAATGGGGAGGTTGCTGTGAAGAAGCTCTCCAATCCGCATGCTTTGCCTGATAGGAAATTCCTGGATGAGATCACGTGTTTAAAAAAGGCAAAGCACACAAATATAGTAAGAATTCTGGGTTATTGTTCAGAAACGCAGGGGGAGTTGCTTGAAATCAATGAAAAACATATAATGGCAGAGATACAGAAAAAGTTGATCTGCTTTGAGTATGTTCCTAATGGAAACATTCAACACTAT…	2295
453	TaWD40-453	ATGGCACAGAGGAGCAACTGGGAGGCGGACAAGATGCTGGACGTGTACATCTATGATTACTTGGTGAAGCGCAACCTCCACAACTCCGCCAAGGCCTTCATGAACGAGGGCAAGGTCGCCACCGATCCCGTCGCGATCGACGCCCCGGGAGGCTTCCTCTTCGAGTGGTGGTCCATCTTCTGGGACATCTTCGACGCCAGGACAAGGGACAAGCCCCAACAAGGAGGAGGGCCCGGTGCCGCCACACCGCCTTCTATGGACATGAAGTCAAGGGAGCACCAGATGAGACTCCAGCTATTACAACAGCAGAATGCCCACTTGCAGAGACGGGATCCAAATCAACCGGCCCTTAATGGTGCTATGAACTCTGATGTATCAGCTGTTCTGGCCTCTAAATTG…	2313
454	TaWD40-454	ATGGCCGCCAGCGTGCGGGAAGGTGCGGCGGCGGCGGCGGCCGCGGGGCACGCGGTGGACGATTACGACGTCTCGGACGGCGAGATGGACGTCGACGTCGACGTCGAGGCCGGCAGCGAGCTCCAGCACGCCGGCGGAGCCGGCGACGACGGCCGGAGGGACGGCGACGGCGACGACGAGTACGCGCTGCTCACCAGGATAACTGACACATCAGCAGCTGAAGCAAGGGCAGGAAAGGATATACAAGGTATACCATGGGAGAGGTTACAAATCACCAGGCAGGATTACAGAAAAGCTAGGTTGGAACAGTACAAGAACTATGAGAACTTCCCTCAGTCCGGAGAGCTCATGGATAAGTTGTGCAAGCAAGTGGAGAGCAGCAGCAAGTACTATGAATTT…	1389
455	TaWD40-455	ATGAGCCTGAACTCTGAAGAAGGTTTGATGTGCAAAGATATATCGCACTCGTCGCAATCTAGTGCCCCTTCCCCGGCCCATCCCCTGAGCCCATGCCGCTACGAGTGCGTCTCCACGCTCAGGGGGCACTCCTCCTACGTCTCTGGCCTCGCCGTCGACGGCAACTCGCTCTACGTCGCCTCGTCGGACGGACACATCAGGCTGTGGCCACTGGACATGGGCAGCACGACCGTGCAACAGGGGGGCTCTGTTGTTGCCGTCACCAATAGCTCCATAAAGTGCCTCATGGCCACCAGCGATGGTCTTGTCAGCGCCCACCAGGACGGCAAGATCAGGGTGTGGCAGCACGCCGTCCGGCGGAAAGGCGGGAGCAGCCACCTCGCCCTGCACGGCGTGCTG…	1161
456	TaWD40-456	ATGGCGTCGCCCTCCGGAAACCCTAATCCCAACCCCAACGTCCCCTTCGAGCTCAGCAGGCTCTTCAAGCCTCCCCCAAACCCTAACCACCTCACAACCGTGCCGACCCCCACTGGCATCTTCCCGGGCGCCCCGCCCGGCGCGCCGATGGCCACCGGGCCGCCGGGCCCCTACTCCTACCCGCCCGCCACCCCGCCCTTCCACCGCAACCCGTACCTCAATTACCCCACCGACCCCAACGCcGTCCACCTCCCCGTCGCCGCCTTCGCGAACCCTAACCCCGCCGCAAACCCTATCCCTAACCACAGCCCCGGGCCCAATCCGGGAGCTCGGCTCATGCAGCTGCTGGGCAACACCGCGCCCACCCATCTCGAGTCCGTGGTGTCCATGCCGCCTACG…	3846
457	TaWD40-457	ATGTCTCATTATCAGGAGCACAATGTTGAGGACATGGAGGATGATTACGACATGGATGATCCGGTAGATGACATGGATGGTGAAGATTACCTAGGGCCGGAGGCTAGGGACGACTCTGATGAGGAGGATGATGAGGATGCCGAAGCGAATAAGGCATCCGACACATCATCTGAAGAAGCAAGACGTGGAAAAGACATTCAAGGAATACCATGGGATCGCTTGGAACTTACCAGAGAAGGATACAGGGAGACAAGATTATTACAGTACAAAAACTACGAGAACATACCTAATTCTGCAGAAACAGCAATGAAGGCATGCAAATCTACTGAGAAAGACGGAACATATTATGAGTTCAGGCGAAATACTAGATCAGTAAAATCTACTATTCTACACTTTCAG…	1344
458	TaWD40-458	ATGTCGCAGTTCGACGGCGGGCTCGCCGGAGTGTACCCCGAGGAGGAGGATGACCGCCTCGCCGACCTGGCGGGGGACTCCGACTGCGAGGACGACGAGTACGTCCAATCTATTAGCAAGGCGTCAGAAGATACATCTGCGATGGATGTCCTGAAAGGGAAGGACATACAGGGAATTCCCTGGGAACGGCTGACCATCACAAGGGACGGATATAGGAAGTCCAGACTGGAAGGGTATACGAACTTTGAGAACATACCTAATTCCGGACAATTATCGGAGAAGGTATGTACACCTGTGGAGAAAGGTCAACTCTACTACGAGTTTGCGCACAACACAAGATCGGTGAGACCGACCATTTTTCATTTTCAGTTGAGAAATTTAGTATGGGCAACAACAAGG…	1314
459	TaWD40-459	ATGCCGGAACCGCAGGCCATCCTCCCGCTCCGCGCGCTGCCGCCCGACGCGCCGCTCCCCTTCCCCCCGCCGTTCCACCACCAGACCCCTGCCACCCCCGCCGCCACGGCCACGGCCAACGCCAGCGCCACCCCGACCCCTCCCCCGGCCACGCCCCCGAACCCGACCCCTCCCCCGGTCACGCATNNNNNNNNNNNNNNNNNNNNNNNNNNNNNNNNCCCATGGGAGATCGCCGCGCGCGCCTGGCTCGAGTCCTTCCCCGACGGCCGCCCTCCCACCGAGCCCGAGGTCGACGCCTACATCGACGCCCACCGCCCCGAGCTCCCATCCCTCCCCCGTTCCCAGCTCCACCAGCGCCTCCTCGCGCTCCGCGGCGACCAGGTTTTAGATCCAGACCAA…	2754
460	TaWD40-460	ATGCAGGGCGGATCCAGCGGCATCGTCTACGGCGGCCTCAAGTACCAGGCGCGGTGCATCACCGACGTGCGCGCGGACGCCGGTTCCACCACCTTCCTCGCCGGAACCCTCAGCCTCAAGGAGGAGAACGAGGTGCACCTGATCCGGCTGCTGCCGGGGGAGAACGAGCTCGTGTGCGACGGGCTGTTCTACCATCCCAACGAGATCTGGGACCTCAAGTCCTGCCCCTTCGACCACAGGCTATTCTCCACGGTCTACACCTCTGGTGAGGGTTATGGCGCGTCCGTTTGGAAGATCCCAGAGCTGTATGGGCAGTCCAACTCACCGCAGCTTGAGCAGCTCTTCACGCTCGATGACCACACGGACAAAATAAGATGTGTTCTCTGGTGGCCACTGGGG…	1056
461	TaWD40-461	ATGGAGACGACGAGCGAGTCCACCGCCAACTCCACCGTAACGAGCGCGACGGCCGACGGAGGCACAGAGCGTGAGCAAGAGCACGGCAATGGCGCGGCTGCCGCCCCTGCCGTGGTGCAGCATGAGGAGGAGGGGGAAGAGTTGATCGGTCCGGGCCCCGCGCCGGCGCGGCAGCGGCAGAAGCGCCCGCTCCAGTTCGAGCAGGCTTTCCTCGACGCCCTCCCCTCCGCCGCCATGTACGAGAAGAGTTATATGCACAGGGACGTCGTCACGCACGTCGCCGTTTCCCCCGCTGACTTCTTCATTACCGGGAGCGCAGATGGACATCTGAAATTCTGGAAGAAGAAGCCCAGTGGAATCGAATTTGCTAAACATTTTCGGTCTCATCTCAGTCCCATC…	1947
462	TaWD40-462	ATGGACGAATTCGAGCTGGAGGATAACCTAGAGTTCATCCTCCAGAGCATCCAGGAGCTCATAGAGGACCAGGGGGACAACAATCCCTTCGGCGAGGTCAACCAGAATGAGCTCCTCGCCAACCTCGTCAACTATGACCAGGATAACTTGATGCCGGACGTGTCCGTGGAGGACGTAGTGAACGGGAAGGACGTGCAGGGGATTCCGTGGGAAAAGATGCTGTTCCCGAGGGATCAGTACCGGGAGATGAAGATGAAGGGCTACAAGAACTATCAGAACCTCAGTTATGCCCGGGAGGATGCTTTGCAGGATTGCAAACAAGTTGAGAGGGACGGCCCTTACTACGATTTTCAGTACAACACGAGGCGTGCACGACCGTCAATTGTGCATTTTCAGTTG…	1335
463	TaWD40-463	ATGTCGTCGCTCAGCAGGGAGCTGGTCTTCCTCATCCTGCAGTTCCTCGACGAGGAAAAGTTCAAGGAGACGGTGCACAAGTTGGAGCAGGAATCGGGCTTCTACTTCAACATGAAGCACTTCGAGGACCTGGTCCAGGGTGGGGAGTGGGACGAGGTGGAGAGGTACCTCAGCGGCTTCACCAAGGTGGAAGACAACCGCTACTCCATGAAGATATTCTTTGAGATCCGCAAGCAGAAGTACCTTGAAGCCCTCGACAGGCATGATCGGGCCAAGGCAGTGGAGATACTCGTCAAGGATTTGAAGGTGTTTGCCTCCTTTAACGAGGAGCTGTTCAAGGAGATAACGCAGCTGCTGACTCTGGATAATTTTAGGCAAAATGAGCAGCTGTCCAAATAC…	3417
464	TaWD40-464	ATGGGAGGTTTTGAAGATGATGAACCGCCATCAAAACGGGCAAGAGCATCCTCAGTAGAATCAGCAACTTTGTCAGACATCCCCTGTTATTCGAAACCCACTAATCCTTTGGGAGGTACAATGGCTAGACCTTTGACTTCCCAAGGGAAAGAAGTTATGGTTGGCTCTAAAGGTTTAATTAAGAGGGATGAATTTGTGAGGATAATCACAAAATCTCTGTATACTCTAGGATATGAAAAAACTGGAGCTGTTCTTGAGGAAGAATCAGGTATAAAACTGCATTCCCCACCAGTGAATGTTTTCAGAAAGCAGGTGCTTGATGGGAATTGGGACAGTGCAGTAGTTACCTTGAACACACTTGATCTTCTGGACGAAAACATTGTGAAGTCTGCAGTATTT…	1794
465	TaWD40-465	ATGCGTGGCGGCACGGTGCAGATCAACTGGCACGACCTGCAGCCGGTGCTCACCCTCGACTTCCACCCCGTATCCCGCCGCCTCGCCACCGGCGGCGGAGACCACGACATCAAGATCTGGGCGATAGCGTCGGATGAGTCGGAGGAGAAGCTCCCCACCGCTTCCTACGTCAGCAGCCTCTCGTCTCACAGCTCCGCCGTCAATGTTCTCCGCTTCTCTCCTTCTGGTGAAAATCTGGCGTCTGGTGCTGATGGTGGTGGTATTATCCTTTGGACATTGCACTCCACTGATGATGGCGAGGCTTGGAAAATACACAAATCCTTATTGTTCCATCGCAAGGATGTTCTTGACCTGCAGTGGTCGAGTGATGGGTCATACCTTGTTTCTGCTTCAGTTGAC…	1500
466	TaWD40-466	ATGGCTTGCTCGCCGGGAACGGGGGAGATGTGCCCGGAGTGCCTGGAGCGGCGCATCCGATCCGACCTCGCTAGTTCCGGACTCTCCTTCGTCCACGGCGTCTCCGACTCCCCGCTCCCCTTCGCCTCCTCCGCTGTCGTCCAGATGGCATCTGACGGACCCGGCCAATGTATTGGGAGCCAGAAGACCTGTGGTTATTTTGTGTTGGTGGTACTACATGGTGGTAAGACATATGTGGATACAAAAAAATGTGAAAACAACCCATTAGAGCAATCACTCATATTTAAAGATGATAATCATTGTGCTGTGCAAGCAGATTCCTCTCCTGGTATTGAACATATTGGAGATCCTGAAAGTTCTTCCGGCTCGAATAATCAACAACTTATTGTAAACATAATC…	4887
467	TaWD40-467	ATGAAGTGCCACTCGGTGGCCGCGCTCTGGTCGCCGTCGCCGCCTTCCCACCACATCACCGCCGTCGCGGCCACCCCCGCCGCGCTCTTCACCGGCGCCGCTGACGGCACCGTCCTCCACTGGCCCCTCCCTCCTTCCCCGCCCTTCTGTCCACGCCCCTCCTCCCTCCTCTGCGCTCACGCCGCGGCCATCACTGCCCTCTGCCCCCTCCCCTCCCCCGCCTCCcTCCTCGTCTCCTGCACTGCCGGCGTCCTATCCCTCTTCTCCGCCTCCGCCCCCCTCCGCTGCCTCCGCCGCCGCTCGCTCCCGCCCTGGGCCGGCTCCCCTTCCCTCGTCGAGCTCCTCCCCACCACCACCTCCTCCTCCGCTTCGTCGAACCCCCGGGTCGCGATTCTCTGC…	4356
468	TaWD40-468	ATGGAGAAGAAGAAGGTGGCGGTGTCCAAGGTGTGCCACGGCCACTCGCGGCCGGTGGTCGACCTCTTCTACAGCCCCGTCACGCCCGACGGCTACTTCCTCATCAGCGCCAGCAAGGACTCGAATCCTATGCTTCGTAATGGTGATACTGGAGATTGGATTGGGACTTTTGAAGGTCATAAAGGTGCAGTTTGGAGCTCTTGTCTAGACACAAATGCTCTCCGTGCTGCCTCCGGTTCTGCGGACTTCTCAGCCAAAATATGGGATGCACTAACAGGAAATGAGCTACATTCATTTGAGCACAAGCATATAGTCCGTGCATGTGCCTTTTCTGAGGACACTCACATGTTGCTCACTGGAGGTGTGGAGAAGATTTTGCGTATATATGACATGAATCGT…	1041
469	TaWD40-469	ATGGCGCCGCCGTCGCAACTGGTGCTCGCGGCCTCCTCCACCGACGCCGGCGTGGCCGCGTGGGACCTCCGCACGGGGTCCGAGGCCATCCGCCACCGCCCCTGCGCCTCCCGGCCACGTGCCGTCGCTGCCGTCGCCGGCCGCTTCCTCGCCGCCGCCCAAATCGCCGCCGGCAACTCCGCCCCCATCCACTACTACCACTGGGACAAGCCTCAGGTGGCTGTGAAGAGCTTCCCCGCCGAGCCAATCCGCGCGCTCATTGCTGACCCGGAGGGGAACTATCTCATCGGCGGCGGTGTGTCCGGTGACATATTCTTTTGGGAGGTGGCTAGTGGAGAGCTGCTTGTCCGATGGCATGCTCACTATCGTGATGTTAGGTGCCTTGCCCTCTATGACATG…	1254
470	TaWD40-470	ATGAATCCCAGAGATTCCGACGACGACCGCCCCGGGGCGGCGGCGGGTTCGTCTTCGGCGGCCCCGGAGCAGCAGCAGCAGCAGCAATCGCTGGAGTGGAGGTTCGCGCAGGTCTTCGGCGAGCGCGCGGCGGGCGAGGACGTGCAGGAAGTTGACATCATCTCTGCAATCGAGTTTGATAAATCTGGTGATCATCTTGCCACCGGAGACAGAGGAGGACGTGTTGTTTTATTTGAGAGAACAGATGTTCGGGATGAGCATGCTAATCGAAGAGAACTGGAGAGACAGGATGTTCCAATTACTAGACATCCCGAGTTCCGCTATAAAACAGAGTTTCAGAGTCATGAACCTGAGTTTGACTACCTCAAAAGTTTGGAAATAGAGGAGAAGATCAACAAG…	1581
471	TaWD40-471	ATGGATCGCGGCGGCTCGGCGGAGCTGCGCGAGACGCACCGCCTGGTTGGCCACGCCGACCGCGCGTGGGCACTCGCCTGGAGCCCCAACCCGGGCGCCGGCGCCGGCCCCGTCCTCGCCTCCTGCGGCGCCGACAAGACAGTGCGCATCTGGAAGCGCGCCCCCGACGGCGCATGGCACTGCTCGGATGTGCTCGAAGGCGTGCACGAACGCACGGTGAGGTCCTGCGCTTGGTCCCCCGACGGAAAGCTGTTGGTGGACGCTAGCTTCGATGGCACGGCGGCCATTTGGGAGTACTCTGGTGAAGACTTTGAGTTGGTCGACACGTTGGAGGGGCACTTGAACGAGGTGAAGAGTGTGTCATGGAACCAGTCCGGTTCGATGATCGCGACATGCAGC…	1053
472	TaWD40-472	ATGGATGGCGGCGCGGCGGAGCTGCGCGAGACCCACCGCCTGACGGGCCACGCCGACCGCGCCTGGTCGCTCGCCTGGAACCCCAATCCGGGCCCCGGCGCCGGCCCCGTCCTCGCTTCCTGCGGCGGCGACAAGACCGTGCGCATCTGGAAGCGCGCCCCCGACGGCGTCTGGGACTGCTCGGATGTGCTCGACGGCGTGCACGAACGCACGGTGAGGTCCTGCGCCTGGTCCCCCGACGGGAAGCTGCTGGCGACCGCGAGCTTCGATGGCACCACCGCGATATGGGAGTACTCCGGTGGGGACTTCGAGTGCGTCGCCACATTGGAGGGGCATGATAATGAGGTGAAGAGCGTGTCGTGGAGCCAGTCGGGTTCACTGCTCGCGACGTGCAGCCGG…	1053
473	TaWD40-473	ATGGCGCACCAGCCAGAAAGTGCGCCACTAATGTTATTTTTTTATTCCTTTTTTTGCAAAAGTACTAATGGCGCACTCACACGCGCTGCGCCATCTACAGCGACCGCTTCATCCCCAGCCGCACCGGATCCAACATCGCGCTCTTCGACCTCGCCCCGGGCCCCTCCTCCTCTGCCTCCGGATGTGCCGCTCCCCCCTCACCCTACTGCGCTCCTCCGCGCGGCGCTCTTCGGGCCCGACACGCCCGACCGCCTCGCCTCCTCCGCCGGGGCCTCCTCCTCCTCCGCGGCCTCCCCCGTCGGCTCCCCCGCCGGCGGCAACATATTCCGCTTCAAGGCCGAGGTGCCGAGGAAGGCCAAGCGGGCGCTCTTCGCCGGCGGGGACGACCAGGACCTGCTC…	1218
474	TaWD40-474	ATGGCAGGCGGCGGCGGGAAGGTGGCCTGCGCGGCGTGGATCCGGCGCCGGGAGGACAAGGCCACCCGCGTCTTCGCGGTGCACGGCCGGCCCTCCCCGCCGGCCCTGGAGGTCCTCGGCTTCGACTCCGGGAGCTGCTCGCTCTCCGAGGAGGCCCTGGCGAGAATCGTGCTCGGGGAGGACCCAGACGACGCGCCGCTCGCTGTCGCGGTGCACCCCACCGGCGACGAGCTCGTGTGCGCCACGGCCAAGGGGTGCAGGCTATTTAAACTGATTTTTGAAGAGTTCACCGTTCGCTTTATTGAAAGTAAAGCTCCAGCGATCGAATCTGTTGGACTGCAGAAATGTCTTGCCTTCAGCACAGATGGTGCTAAATTTGCTATTGGTGGTGAGGATGGG…	1113
475	TaWD40-475	ATGATTGTTGTGAAGAAGCTTGCAGAAAATTCTCCGATCGCACGTGACAAAGCATTTTTTAATGAAGTTCAAAATATCATGGCTCTCCAACACGACAATATTGTGAAGTTAGTCGGCTTTTGTCATGAAGGTCAAAAGAAAATAGTGCAGAAAGAGGGAAGGTATATTGTTGCAGACATTTATGAAAGTTTACTCTGCTACGAATATTTACCTATGGGAAGTCTTCACAAAAATCTTTTTGAATCCAACGGCATGGACTGGAACACACGGTTCAAAATAATTAAGGGGATCTGCCGAGGTTTACTTTTTCTACATAATATCTGTATTATCCATATGGATCTGAAGCCTCAAAACATACTGTTGGGTGATGATATGGAACCGAAAATTGCGGAGTTTGGT…	2067
476	TaWD40-476	ATGAACCTCGTGCGGGGCGTCGCCGATCTGCTCCGCAAGTCGCCGCAGCCCCCGGGGCCGCCCGCGCCCCCCTCCCCCTCCGTCCGCGGCGGCTCCATCCGCGGCGCCGACATCGACGACGCCCCCGCGCCCCGCGTCGTCTTCAGTGATAGCACTGAGGAGGGAGTCTTAAGGACACTTTGGCAGAAGTATGAGAATGCCCATGATAAGGAGGAAAAGGAGAAATCACTGCAAATTTTTGTCTTACAATTCGTACAAACATTCAGAGACTGGGGCCCATACCATATTGAAGAATTGGTTACGCAAGAATTGGGATCTGATGAAATTGTCGTTGGATGCTCTTATGGGCATCCTTCTGAGGCCATTCTTATTCTGATCCAGGAAATTTCTCTAATAACT…	9600
477	TaWD40-477	ATGGCGCCGCGCGCCGGCGGTCAGACCTACGGCTTCCCCATCTACTGCGCCTCCTGGCTCCCACTCGCACACACCATCAAGCCCTCTCCATCCGCCGACGACGTCGTGGATGCGGACGCGTCCCCGGAGCTGTCCTCCCCACCTCCGCCCCCCATGGTGGCCCTTGGCGGAGGCGGAGGCGAGGGCCGGAGCGGCGTGCCCAACGCGCTGGTCGTCGCCGCCCTCGACCCCGCCGCTGCAGGGGCGCCTCCAGCGCTCTCCCCCGAGCCGGTGTTTAGGCTGGGGACAGAGGAGCGGGTGCCATACAGGATGGCCGTACACCCCCGCGGCGATGGCCTCCTCTGCGCCTTCCCCGACGGCTGCAGGTTGGTGCGGTGGGAATCACCAGAAGGAGAAGAT…	1191
478	TaWD40-478	ATGGCATCCCAGCCACCGCCTCCGCCCCATGAGCTCGACCTAGAGGCCTTCCCCCCGTCTTCTCCTCCTCCCGCCTCCGACGCCGATCACCGCCGCGCCGTTGACGACCTGCTCCTCCTCCTCTCTTCGTCCGACTCCGACGGCGAcGACGAGACAAACCCTACACCCAGTACCAACTACAAAACCCCTATCAAAGCCCCATCGCCGCCCCCTAACGAGCTCGATCTGGAGGCCTTCCCCCCGTTGTCTCGAGCCTCCTCCTCAGTCTCCGACGCCGACGCCGATCGCCGCCGCGCTGTCGACGACCTGCTCCTCCTCCTCTCCTCGTCCGACTCCGACGAAGACGACGAGCCAAACCTTACACTCAGCACCAAACACAAACCTCTGACCCGTATCAAA…	5781
479	TaWD40-479	ATGTACTCCGCTCCAGGCAACAACTCTTTGGCTCTTGCAGCCCCACGGCCAGGAATGGAGCTGGGCAACGTGCAGCAACATCCTAACCAGGCTTTTGGCCTTGGGCCTGGTGGGAAACAACGCTCATCCAGTCTGGAGGCGCCGATAATGCTACTCACAGGCCACCAGAGCGCTGTCTACTGCATGAAGTTCAACCCTGCTGGAACTGTGATAGCATCGGGCTCCCATGACAAGGATATCTTCCTGTGGTATGTCCATGGTGAGTGTAAGAACTACATGGTACTGAGAGGGCACAAGAATGCTATCCTTGATCTTCACTGGACCACTGATGGGAGCCAGATAATCTCTGCAAGCCCTGACAAGACTTTGAGGGTTTGGGATGTTGAAACTGGCAAGCAG…	1041
480	TaWD40-480	ATGCTTGGAATAATCAATGAAAGGATAATTTTTGAAGTATCCGCTGGGCAAACTTCATTGATTTCTGATGATGCGGATGTTGTTGCTCTAGTTGGAACCAGTAAGGACTTGGCAAAACAGATAAATCAGAAGGAACTGCATTGGGGGTTGCTTGAAGATTCAGTTGAGGAGCGTATGGAGAAAGCACTCTCAGATTCTGATAGAGCTGAAGCAGAAAGCAAGGATGCAGATGCAGAAGATAATAACAAGAAAAAATCCTCAGAAGGTGGAAAGCAGGGTGGTCCTCTTAACAAAAAGCTCAAAAAGGATAAGCTTGTAGGCGCGACAGGGAAAAATACCAAATCCGAAACAAGCATGATTTCTGCGGCACCTCGTGTGAAACCGGAGCTAACCCTTCCA…	1470
481	TaWD40-481	ATGGCTCTGTCGCAGGGGCCCAAGAACAACTACCGCTGCGACCGCTCGCTGCAGCAGTTCTACACGGGCGGGCCCTTCGCCGTCGGGCGCGCCCCCCGCGGCGAGGGCGAGGGCGACGCCGAGGAGGCGTTCCTCGCGTGCGCCTGCGGCAGCGAGCTGCGCGTGGTGTCCGCCGCCGACGCCTCCGCCATAGGGGAGCCCATCGACGGCGACTCCGAGGCCGTCACGGGGATCGCGCTGTCCCCCGACTCCCGCCTGCTCTTTGCTGCTGGCCACAGCAAGCTTATCAGGGTCTGGGACCTCGCGTCTCGCACTTGCATCCGCAGCTGGAAGGGACATGATGGTCCTGTTATGGCCATGTCATGCCATGCTTCTGGTGGGTTGCTTGCAACCGCCGGA…	2643
482	TaWD40-482	ATGGCCCAAACAAAACCACCGAAACTGACTGACCTACCGCGGCCTCCCTcACCCTTCGCCCCCCCTTCCTCCTCGCGCCGCCGCCCCAAACCCTCTCTAAAACCCTCGCCGCCGGCGCACCCACCCGTCTCTCCCCTCCAGACCAGACCGGAGAAGCCCCAGACGTCCGCCGCGGCCGGGGAAGGGATGGGGATCTTCGAGCCGTTCCGCGCGATCGGGTACATCACCACGGGCGGCGTGCCCTTCTCCCTGCAGCGCCTCGGCACCGAGACCTTCGTCACCGTCAGCGTCGGCAAGGCCTTCCACGTCTACAACTGTGCCAAGCTCACTTTGGTCCTTGCCGGACCTCAACTGCCCAAGAAGATCCGCGCCCTCGCATCCTTCAAGGAATACACCTTT…	2907
483	TaWD40-483	ATGGCCGATCCGTTCAGCCTCTTTAAGGAGTTCCTGGGGTTTGGGTTCAAGATCAAGGGTGCGCTGGACAAGGCCAAACACAACGTGGAGGAGTGCCGCAAGATCGACAACCTCCTGCTCATCCTGAGGGCCATCGCCAAGAACCTGCAGGGTTCGCCCAAGATCATGGAGGACCACTTGATGAGGGACACGGCCAAGGGCCTAGAGAAGGCCCTGCAGCGCGCGTCCGAGTTTGTCGCCGAGTGCAAGCGCAAGGGGGTCCTGCGCCGTGCTTTCAACGCCACCGACATCGCCGAGAAGCTGGGCGGGGTCTGCCTCGATGTGCTGCTCAACATGAACGCCCTACTGCTTGCCAACGGTGCCTTGAACAACTCGGAGCTGGCCGAGCTTAAGGAAATT…	2328
484	TaWD40-484	ATGGCCGCCGACACGTCGAAGCCGCTCTTCCCGGCGGCGCCGCACACCTCGCTCCTCCCGTCCCATGGCAACTCCAACCGCCTCTCGCCGGAGGCCGCCTACTGGCGCAACTTCCGCTCCTCCACGCTCGACACGGGCGCCACCGCCTTCTCCGTCACCCACCTCGCCTTCTCCCCGGCGCGCGCCCGGCCCATGCTCGCCGCCGCCTGGTCCTCCGCCGTGCACCTCTTCGCCGGCGACCCGCTCGCGCCGCGCCCCAGGGTGACCGTCTGCAAGGACGCCGCCGCCTTCTCGCCCTCCTTCCGCTGCGACGGCGCGCTGCTCGCCGCCGGCGACGGGAAGGGCGTCGTCCGCGTCTTCCGCGTCGACAAGCCCACCGCGGGCCCGCTCCGCACCCTC…	1617
485	TaWD40-485	ATGTGGAGTGTACATGGTGAATTGGAGAAGAAGCTACAGGACTCAAATGCAACACCAATGTCCCTTCCACTAGAGTTTTTGGAAGACATCACATGTGATTTTTCCACAGAGTCGGTACTTGGCGAAGGCGGGTATGTGATAGTTTACAAGGGAGTTCTTCGGAGTGGGAAAATCATCGCTGTGAAGAAGCTGTTTGAAATGCGTCTAAAAGAGGAGACATTTCATAATGAGGTCAGTAATCTTATGGGGATCAAGCACCAAAACGTAGTGCAGTTTATAGGTTACTGTGCCGAATCAAGATGGGAAGCAATAGAGACACCAAGTGGAAGTGGGAAGCATGTTCTTGCCGAAATTCCAAAGAGGTTGCTCTGCTTCGAGTACATATCCAACAAAAGCCTC…	1818
486	TaWD40-486	ATGCTTTCACATGGAACCATGAACCTTATTTTAGTAGTCCTCTCTTCGACCTGGACGCTATGCTTCAGTTCCTCTGTTTCCAGTAGCCACTTTTCACTAAGCGCTGCATCCCTGCATACCCTCCAGCCCTTCTGTTTGAATCCTGCACTAACCTATTGCCGTCTCAGTTCGACAAACGGATTCTTTTTGCATCCGGCAGCGACTGCAGAAATGGCGAGTGCACATGGTGAATTGGAGAAGAAGCTACAGGATCCAAATGCACCACCAATGTTTCTTCCACTTGATTTTTTGCAAGATATCACATGTGACTTCTCCACAGAGTCGAAACTTGGCGAAGGCGGGTATGGAATAGTTTACAAGGGAGTTCTCCGGACTGGGAAAATCATCGCTGTCAAGAAG…	2451
487	TaWD40-487	ATGCAGAGAACACGTGATGATCTGGAGAAGAAGCTACATGATTCAAATACAACACCAATGTTTTTTCCACTTGAATTTTTGAAGGCCATCACATGTGATTTTTCCACTGAGTCGGTACTAGGTGAAGGTGGGTTTGGAGTGGTTTACAAGGGAGTTCTTCGAAGTGGCAAAGTTATTGCTGTGAAGAAGCTTTTTGAAATCCGTCTAAAAGAGGACACATTCCAGAATGAAGTACGCTATCTTATGGGGATTAAGCACCAGAATATAGTACAGTTCCTAGGTTATTGTGCGGAATCAAGTTGGGAAGCGATAGAGCAACCTAGTGGTAGTGGAAAATTTATTTTTGGTGAATTACCGAAAAGGTTGCTCTGCTTCGAGTACGTATGCAACAAAAGCCTC…	1635
488	TaWD40-488	ATGGATTTTGAGTTCCTGGAGCGTATACTTGATGGAAGAGAGAAACCGACAAATCTATCATTCGCACTTTTGAAGCATATCACAGAAAATTTCTCCGACGATCGAGAAATTGGCCATGGTGGATTTGCTACGGTTTATAAGGGAGTGCTCCCAAATGAAAGCGTTGCTGTAAAGAGGATAAGGAACGTCTATACAATCAATGAGACCTTTTTTTATCGAGAAGTTGACAGCCTGTTGAACATTGAACATAAAAATGTCGTACGGTTTCTTGGCTTTTGTGCTAGCACAGACCAGATAGCCATACCAATTGGAGGATCGAAAGAACATATTTATGCTGAGGTACGAGAAAGATTACTCTGTTTTGAGTATATAAGCAATGGAAGCCTAAAAAGGTATATC…	2592
489	TaWD40-489	ATGGATCATGAGGTCCTGGAGCGTATACTTGATGGAAGAGAAAATCCGACAAATCTATCACTCTCACTTTTGAAGGATATCACTGAAAATTTCTCAGAGGATCGAGAAATCGGCCATGGTGGATTTGCAACTGTTTATAAGGGAGTGCTCCCGAATGGGAACGTTGCGGTAAAGAGGATAAAGAACAGTCATTCAATCAAGGAGACATTGTTTTATCACGAAGTTGACAGCCTGTTGAACATTGAACATGAAAATATTATACGGTTTCTTGGCTTCTGTGCTAGCACAGATCAGACGGCAATAAAAATTGAAGGATTGAAACAACATATTTATGCCGAGGTACGAGAAAGACTACTCTGTTTTGAGTATGTCAGCAATGGAAGCCTGAGAAAGTACATT…	2400
490	TaWD40-490	ATGGATCATGAGGTTCTGGAGCATATACTTGATGGAAGGGAAAATCCGACAAATCTATCACTCTCACTTTTGAAGTATATCACCGAAAATTTCTCAGAGGATCGAGAAATCGGCCATGGTGGATTTGCAACTGTTTATAAGGGAGTGCTCCGAAATGGGAACGTTGCGGTAAAGAGGATAAAGAGCAGTCATTCAATCAAGGAAACGTTGTTTTATCGTGAAGTTGACAGCCTGTTGAACATTGAACACGAAAATGTTGTACGGTTTCTTGGCTTCTGTGCTAGTACAGATCAGATAGCAATACAAATTGAAGGATTGAAAGAGCGTATTTACGCTGAGGTACGAGAAAGATTACTCTGTTTTGAGTATATCAGCAACGGAAGCCTGAGAAAATATATC…	2064
491	TaWD40-491	ATGGATCGTGAGGTCCTGGAGCGTATACTTGATGGAAGAGAGAAGCCGACAAATCTATCACTCGCACTTTTGAAGGATATCACAGAAAATTTCTCGGATGATCAAGAAATCGGTCACGGTGGATTTGCAACTGTTTATAAGGGAGTGCTTCGTAATGGGAACGTTGCTGTAAAGAGGATAAGGAACAGTCATTCAATCAATGAGACATTATTTTATCGAGAAGTTGACAGCCTGTTGAACATTAAACATAAAAACGTCGTACGCTTTCTTGGCTTCTGTGCTAGCACAGATCAGATAGCCATACAAATTGCAGGATCAAAACGACATATTTATGCTGAGGTAAGAGAAAGACTACTCTGTTTTGAGTATATCAGCAATGGAAGTCTACAAAAGTATGTT…	2358
492	TaWD40-492	ATGGATTTTGAGTTCCTGGAGCGTATACTTGATGGAAGAGAGAAACCGACAAATCTATCATTTGCACTTTTGAAGCATATCACAGAAAATTTCTCTGACGATCGAGAAATTGGCCATGGTGGATTTGCAACGGTTTATAAGGGAGTGCTCCCAAATGAAAGTGTTGCTGTAAAGAGGATAAGGAACGGCTATACAATCAATGAGACCTTTTTTTATCGAGAAGTTGACAGCCTGTTGAACATTGAACATAAAAATGTCGTACGGTTTCTTGGCTTTTGTGCTAGCACAGACCAGATAGCCATACCAATTGGAGGATCGAAAGAACATATTTATGCTGAGGTACGAGAAAGATTACTCTGTTTTGAGTATATAAGCAATGGAAGCCTAAAAAGGTATATC…	2592
493	TaWD40-493	ATGTCTGGCAAATATGATGTTTGGGAGAATAAGCTACAGAATCCAAATGCAACACCAATATCTCTTCCACTAGAATTTTTAAAAGCCATAACACATGATTTTTCCGCTGAGTCGGAACTCGGCGAAGGTGGCTATGGGGTGGTTTACAAGGGAGTTCTTCAGAGTGGGAAAATTATTGCTGTGAAGAAGCTTTTTGAAATACGTCTAAAAGATGAAACATTCCAGAATGAGGTCAGATATCTTATGGGGATCAAGCACCAACACATAGTTCAACTTGTCGGTTACTGTGCTGAATCAACATGGGAAGCAATAGAGCAACCAAGTGGGAGTGGGAATCATATTTTTGCTGAAATACCGAAACGGTTACTCTGCTTCGAGTATGTATGCAACAAAGGCCTT…	2334
494	TaWD40-494	ATGTTTCTTCGCTTGTTCAAAACGCCAAGAAGCCATGAAAGCCTCATCATCCCTGGAACACGGAATCCATTCACCCAGTATTCTGAGAGCGGTTGCTACCGAGTAGTGTACATGGAGTATGACATGCTGGAGCATATACTTGAAGGAAAAGAGAAACCAACGAATCTACCTTTTGCACTTCTGAAGAAAATCACAGATGATTTCTCCCAAGAGCGAGAAATTGGCCAGGGTGGATTCGGAACCGTCTATAAGGGTGTCCTACGAAATGGAAATGTTGCTGTGAAGCGGATCATGAGCAACTACACAATCGATGAGAAGCTATTTTATCGTGAGGTTAACAGTCTTTTGAAGGTTAACCATAAAAATGTAGTCCGGTTTCTTGGCTTCTGCGCTAATACT…	3048
495	TaWD40-495	ATGCCGGCGGAGGGGACCCGGATGGCCGGGCTGTGGGAGCGGGAGGTCGGCCGCCTCCGGCCCAAGCGCTTCGCCGACTCCGTCAGGGCATCCGAGGACTTTGTGAATTCCCTCGGCATCCAGAAGCGGCTGCGGGAGCACCGGGGCTGCGTCAACACCATCAGCTTCAACAGCACCGGGAGCCTGCTCCTCTCCGGGTCGGACGACCGCACCGTCGTGCTGTGGGACTGGGAGCGAGCCAGGCCGGCCCTGCAGATCCACACCGGCCACGAGAACAACGTGCTCCACGCGCAGTTCATGCCCCTCTCCGACGACCGGAGCATCGTCACCTGCGGCGCCGACGGGGAGGTGCGGTACATGCAGATAGAGGAAGGGGGCCGTACGGTCGTGGATCAGGTC…	1491
496	TaWD40-496	ATGGATATCAATAATCAAAATAATTATCCAGAGGAATCTGGGCACCATAGCGATTCATCGTTATATTATATGACGAGACCAGGGGGCAATAATATTGATAAGGTTAGAAACCTACCTGATGGCCACAACCCTCTGGAGATGTGGTTCGCTCGTGAGCCCAACAAGTCCATCCCGTGCTCACTGCACCTAACAAACAACATAGATCAGAATGTGGCATTCAGGCTTATAGAAAAGAGTGGGACATCAATGGGCCACTTCAAGTATGAGCAACTATACGGTATTGTGCCTCCCAGATCCTCTTACACTTTGGTCATGAAAAAGGAACAAGCATCACTTGGTCTGGTTATTCAGAGCAGTACATCAGGGGATAGGTACAAAATGCTATTCAAAGACCAATCC…	1503
497	TaWD40-497	ATGGAACAGCGGCGCCGCCGGCGACCTCAATCCGCCCCATCCCCGGCAAGCGACCACGATTCGAGCTCGTTGGCGGCGGCGCCCGGTCGGCAGGAGGGGACGATGCGCGCACGAGGTGGTCGCCATCTCTCGACCCCGCCTCCCTCTACACCGGGTGACCGGCCAGAATATAAGCAATTGATGGAGCGACCGAGTCCTAGTGGACATGTTATTGACGAGGTCACCTATCCCACACCTATTCCTCAACCTTCATGGTCATTGGATGACCTTCCTACGAAAGTAGCTTGTACACTAGCACAGGGATCTAATGTAACTAGCATGGACTTTCATCCTTTTCATCATACACTACTACTAGTTGGGTCTGCCAATGGTGAATTTACACTCTGGGAGATCGGTATG…	2772
498	TaWD40-498	ATGCTGGAGCAACTTTTATACCTTCGGTCTCCCCCCAGTATACCTTCACAAGATCTGGCATCACCAATACAACCNGCACCTGTTGAAGACAAGCCTTGTGCAGCAGCAGGGCTTGATATATCTCCAGGGTACGCAATGGTTGGACAAGCTATTATTACACAACGTGACCTGGAGTATATGCTAGTGGATCCGACCCTAGAGCCCATGGCCCTGCCTTTGTCACTTTTGATAGAAATCACACACGGTTTCTCCGATGACATGGAAATTGGCAGAGGCGGCTTTGCGACTGTTTATAAGGCAACACTTGAGAATGGATATGTCGCTGTAAAGAAGTTGCTCAAAACGCACATGCACGAGAAAGAATTTCAAGAAGAGGTTAAATGTCTCGTGAAGGCGAAG…	4461
499	TaWD40-499	ATGGTTGGACAAGCTATTATTACACAACGTGACCTGGAGTATATGCTAGTGGATCCGACCCTAGAGCCCACGGCCCTGCCTTTGTCACTTTTGTTAGAAATCACACATGGTTTCTCCAATGACATGGAAATTGGCAGAGGCGGCTTTGCGACTGTTTATAAGGCAACACTTGAGAATGGATCCGTAGCTGTAAAGAAGTTGCTCAATACGCACATCCACGAGAAAGAATTTCAAGAAGAGGTTAAATGTCTCGTGAAGGTGAAGCACAAGAATATCGTACGATTTCTGGGATATTGTTCCGACACACAAGGAAATATGGCAAATAACAACGGAACATTAGTCATGGCAGATGTGCAACAAAGATTGCTCGTCTTTGAGTATCTACCAAAGGGAAGTCTT…	4026
500	TaWD40-500	ATGAAGCTTTGGGACCGGGAGTGCATGCAGACATTTGAGTTTAAGGATCAATTTATTACTGAAATATATCATGCCACATTTAACCCAAATGACACATTTGCTACAGTGTCATTTTACAACGAAAAATACACTTTGAAGGTTTGGAGTCTTGATTTGGGATACAACTATCCTCTTCATGGGCATTCGAGCAAAGTGAACTGCTTGGATTTCTTCACATGCCATGATCAAGAATTTTTGGTTACAGGGTCAGATGATTGGACTGCCAAGATATGGTATTTGCCACAGAAGATATGTGTGTATACACTTGAAGCTTTTGTATCTCCAGTTAAGTCTGTCCTGTACCAGCCAAATCTTCAGAATCTAATTATAGGTTCAAACGATGGTGCTATTTATTTGTGG…	2454
501	TaWD40-501	ATGGATAGTCACCATTTAGATGAGCCAAGGGTAACTGATTCTGGTGCCCAAATAATGGATCGCCAAATTGAGCTGGAAGACATACTACTTCATGAAGATTTAGAGCCCATGGCCCTATCATACCAACTTTTGAACAAAATCACTGATGATTTTTCTGATAAGTTGGAAATTGGAAGAGGCGGCTTTGCAGTGGTCTATAAGGCTATACTTGATAACGGTGTTGTCGCTGTAAAGAGATTGTCCAATATGTACATGCACGAGGATAAATTTAAAAGAGAGGTTGAGTGTCTAATGAATGCAAAACACAAGAACATTGTACGATTTCTGGGATATTGTTCTGACACACAAGGAAATATGGGAAGCTACAATGGGAAATGGATTATGGCAGAGGTACAAGAA…	2241
502	TaWD40-502	ATGGCAACTCTAACCAGCCTTGCCTCAAACCCGAATCCAAACAAGTCATTCGAGGTCCTGCCTAATCCTGGTGACTCGCTCTCAAGCCTCAGTTTTAGCCCGAAAAGTAATCTTCTGGTGGCAACTTCCTGGGATAACCAGGTGAGGTGTTGGGAGATAGGTAATGGTAACAGTCAGCCAAAGGCATCCATATCACATGATCAGCCAGTGCTCTGCTCAGCCTGGAAAGATGATGGGACTACTGTCTTCTCTGGAGGGTGTGATAAACAGGTCAAAATGTGGCCTCTGCTATCTGGTGGGCAGGCTCAGACGGTTGCAATGCATGATGCACCTGTCAAGGAGGTCGCATGGATTTCTCAGATGAATCTTCTTGTCTCAGGAAGCTGGGACAAGACACTG…	1032
503	TaWD40-503	ATGCCGCCTCATAAGATAGAGACTGGCCACCAAGATGTGGTGCATGACATCGCAATGGATTACTACGGGAAGCGTATTGCCACTGCCTCCTCTGATAACACAATCAAGATCATTGGCGTAAGTGGCACCTCGCACCAGCAACTTGCTACTTTGAGCGGACACGAGCAAATCGCATGGGCTCATCCCAAGTATGGTTCCATGCTTGCATCCTGCAGCTATGATGGTCGGGTCATCATATGGAAAGAAGGGAGTAAGCCCGATGAGTGGGCACAGGCACACACTTTCAATGAGCACAAGTCTTCTGTCAATTCCATTGCTTGGGCGCCTCACGAGCTCGGCCTCTGCTTGGCTTGCGGTTCGTCTGATGGGAACATTTCCGTGTTCATGGCTCGTTCTGAT…	906
504	TaWD40-504	ATGTGCTCCAAACGGAAGACGTGTCATGGAGGACCATCTCAACAAGAGCAAGACAGTCCTGCAGTTGCTAATGAAGTGTTCGTCATTGATGAGGAGGTTTCCCATCTTACTAGGCTTAAATCAGAGCCAAGTGAGAGAACTCGTGCATGCCTTCATGCTGGCAAGAGCCATATCTCTACATTCAACCTGTTGTCATCAAGAGAATCCAATCGCTCCGGATTTGGTAGATTCTCTTCAGCCGATTGCTCTTATGCTCTTCGCAAACACCTACCAGTAAGAGGCCCGTGGTGTGTTGATAACATGGACTGCGCTGCATACATCTCACAGTTCTCTTCGGATGGTTCTCTACTAATTGCTGGGTTTCGGGGAGGCCGGATCAGAATCTATAACGCTGACAAA…	1413
505	TaWD40-505	ATGGCGGCGGCAGGGAGACTGCGGGGCAGGCGGCGGGCACAAAAGGAGGTGGAGCGCGAGCCCGAGCCGTTCACCATCGAGGAGGAGGTGTCCCACCTCACCCGGGTCCGGTCGGAGCCGTGCCCCGGCACCCGCGCCGCCATCCATGGCGCCAAGCGGAAGAGGGACGTCTCGGCCTTCGAGATGCTGTCGTCGAGGGAGTCCGGCCGCTCGGGAGGCGGCGGGTTCTGTTCGGCCGACCGCGCCTACGCCGCCGGGAAGCACCTCCCGTCGGAAGGACCCTGGTGCGTGGAAGACATGGATAGCGAGGCCTATGTCTCGCAGTTCTCCAGCGACGGCTCGATGCTCGTTGCCGGGTTTCGGGGAAGCCGCATCAGAATTTACGATGTCGATAAAGGG…	1419
506	TaWD40-506	ATGCCGCCGGCGGCCGGGGAGCTCGCCGGAGCTCGCGGGGGAGCGGAGGCGGAGAGGGTCTTCATTGGCGCCGGATGCAACCGTGTCGTGAACAACGTCTCGTGGGGCGCCTGTGGTCTCGTCGCCTTCGGCGCCCAGAACGCCGTCGCCCTTTTCTCCCCTTTGAGAGGGGAGATCGTCACGACGCTGCCGGGGCACAAGGCGGCGGTGAACTGCACGCTGTGGCTGCCAACCAAGAAGGATGTACTCCAAGTTCAAAGCAGGGAGACACATTATCTATTGTCTGGAAGCTCTGATGGTGCTATTATGGCATGGAAGATTGGTTCTGGAATAGGCAAGTGGTCTCATGTTTTGCAACTACCAGCCATGCATAAGAAAGGTGTGACCTGTCTTGCTGGA…	2535
507	TaWD40-507	ATGACATCGCAGGTATCCCCGTCACAGGGCGCAGGTGGCAGCGACGTCGAGGACGAGGATGTTGACCTGTTCTCGGTTAATTGGAACCAGGACCATAGTTGCTTCAGTGCTGCCACAGCCAATGGCCTCAGGATGTTTAGTTGCAAACCATTCAAGGAGCAATTAAGGAGGATTCAGGAGGACGGAGGGTTTCGAATTGTCGAGATGCTGTTCCGCACCAACATATTTGGCCTTGTGGGTCAGGGAGCCGACAAGCAGTATCAACAAAACAAACTCACCATCTGGGATGATTGCCATAACCTTCTCATTGGTGACTTCTCATTCAAGTCCAACATCCGAGCTGTCAAATTGTCCAAGGACTATTTTGTGGTTGCTCTCGAGCACGAGATATATGTTTAC…	1158
508	TaWD40-508	ATGGCGGACGGCGGCGAGATGGACGAGGAGGCGATGATGCGCGCCTTCTTCCCGACCTCATTCGGCAAGGCGCCCACCCGCCCCAGCGCCGCCTCCCACTCCTCCACCCTCCGCAAGCCCCAAAACCCTAGCTCCAACCCCTCCACCTCTGCCGCCGCCGAGGAGGACGATGGCGGTGGCGCCATTGTCGGACCCCCTAGACCGCCCAAGGAATTGGCTCCTATCCAGGAGGATGACGAGGAGGGTGGCGGTCTGATTGGGCCGCCTCGGCCGCCACAGCGGCCGTCTGCGCACGCGGAGGTGGAGGACGAGGACGGCAGCATGGTTGGGCCGCCTCGGCCGCCACCGTCGAAGGAGGGGGATGAGGATGACGAGGACGAGGGCGACGACGACGACGAT…	1881
509	TaWD40-509	ATGGACCAGCCCGAGAGCTCTCTCCCCCATGCCGCGGTCCAGAAGGGGCAGACCCCACGCCGCGAGGAGCTCGTGCGGCTCATCGCGCAATCGCTCTACTCCCTCGGTTACCGGAAGGCGGCAGCCACGCTTGAGGCGGAGTCCGGTGTGCCGCTGTACCCCCCGGAGCACGACCGCCTCCTGCTCGACGTAATGTCTGGCCGGTGGGACGCGTGCGCGGCCACCATTGACTCTCTTACCGGCATTACCGAAAGGAACCGTGCGGTTGCCGAGTTTTTGGTGTGGAGAGGGCACTTCCTGGAGCTGCTGGGCACTGGGGACGCTGGTCTACGCCTTGCAATTGAGGTGCTCTCGCGTCGGATCGCCCCTCTTGCCATCGACAGAAGATGTGTGCACTGG…	1575
510	TaWD40-510	ATGATCTGTGCAATCTCCGGCGAGGTGCCGGATGAGCCGGTGGTATCAAAGAGGTCGGGGCTCCTCTTTGAGCGGCGGCTCATCGAGCGCTACATTGAGGACCATGGAAAGTGTCCAGTTACGAAGGAGGAACTCTCCATGGACGACATCGTGCTGGTGAAGACCAACAAGGTCGTGAGGCCCAGGCCTCTGCAGGCTGCAAGCATTCCCGGACTCCTTGGAATCTTTCAAAACGAGTGGGATGCTCTTATGCTTTCTAATTTTGCTTTGGAGCAGCAGCTTCACACAGCAAGACAAGAACTTAGTCATGCGTTATACCAGCATGATGCTGCCTGCCGTGTTATAGCCAGATTAAAGAAGGAAAGAGATGAGTCTAGAGCACTTTTGGCTCTAGCTGAG…	1599
511	TaWD40-511	ATGGAGAATGTGCAGTATGCCGAAGAACTCGTGAGGGAGTTTCTTGTCTTCAGGGGTTTCACGAACACGCTGCAAGCTTACGAGGCAGAATTGTCCACCGAGATCGGCAGGAACTTTGAAGTAGACAAGATCCTAGATTTAGTGTTCTCAGTGTACATACCAAAATACCAACTGGATAGACTGCTAAGCATCTTCAGCTTTTTAAAACAGTGTTTCACTTCACCTGCGGACACGGTACTCTACACGGCGCTTCTTAAACTGGAGCAGTCAGTATTACGCTATTATGTTGTCAATGCCTTGAAATCTGGAAGGCAAGAAAAAGTTGTTGAATTCTTTAGCGCAAGCGGCAGTTATCTGATGCAAAAGCGTGAAGATTGGATAGCATGGTTTGCTATACCA…	1872
512	TaWD40-512	ATGACTTGGCTTCATGAAGGCCCAATTAACTGTTTAGATTTTCACCCCCACGAGTTCTTACTGGCCACAGGTTCAGCTGATAAAACTGTTAAATTTTGGGACCTTGAGACTTTTGAGTTGATTGGATCTTCTGGACCGGAGAATTGTCGGGAATACTATATGCCGGCTAGTGTAGTTCGTTCTATGACATTCAACAGTGATGTCAAAGCACTTTTTTGTGGATTACATGAAAGCTTGAAGGTTCTTTCATGGGAACCTATCATATGTCATGATGCAGTTGATGTTGGCTGGTCAACATTAGCAGATCTAAATGTACAAGAGGGAAAACTTCTTGGTTGCTCATATAACCAAAGTTGTGTGGGAATATGGGTTGTGGACTTGATGAAATTTGATCCATAC…	1908
513	TaWD40-513	ATGGCCACCAAGCGCGCGTACAAGCTCCAGGAGTTTGTTGCGCATGCTTCGGATGTCACTTGTGCCAAGTTTGGGAAGCGAACATCAAGAACTCTCATCACTGGTGGGGAGGATCAGAAGGTCAATCTTTGGGCTGTAGGGAAACCTAGCGCTGTCCTGAGCCTCTCAGGCCATACAAGTCCAGTTGAGTCACTGAGCTTTGATTCCTCTGAGGTTATGATAGGTGCCGGAGCAGCAACCGGAACAATAAAAATATGGGATATCAAGGAAGCAAAAGTTGTTCGAACTTTCACTGGGCATAGATCAAATTGCGCCTCTCTTGATTCCCATCCTTTTGGAGAATTTTTTGCGTCTGGGTCTTCAGATACAAACATGAAAATATGGGACATGCGGAAGAAG…	2403
514	TaWD40-514	ATGCGCCGCCCATGGAAGCACCCCACCGCGCGCCACGGCGCCGCCGAGCTCTGCTTTCGCGAGGTCGGCGACCTCCTCCCCCGCCGCTTCGCTCGCCGCGCCGCCGCCTCCGAGGAGCTCGTAATGCGCCTCCAGATTCATAGGAAGCTCAACAAGCACACAGGATGCGTGAACACGGTGGGCTTCAATGCCGCTGGTGACACCCTCATATCTGGGTCAGACGATCAGAGGGTAATGCTGTGGGATTGGGACACTGGTGCAGTTAAAATGCAGTTCCATTCGGGCCATGGCGATAATGTATTCCAAGCACGGTTCATGCCTTACACGAATGATCGCACCATCGTCACCTGCTCTGCTGATGGCGAGGTGAGAGTTGCCAAGATCCAGGATGGCCGGGAT…	1467
515	TaWD40-515	ATGCTCGAGGAGGCCCAGTCCGACTCCCCGGTTTCATTCTACTCGCATGTTGATTCTAGCGAAGCAAGCGACAGCGAGCAGGCAGCTCTACATGACAAAGGGAGGTCAGCAAAGATTATGCCTATTAATGCAGATTTCTTGTCAAGTAAACTCCATGAAAGATCATGCCACAACAAGAGTCTAACATGGTGCACTTCTCCTGAGAATGCAATGATATATGCCCCCGAATCTCCACTTTACACTGTCGATGACGCTGAGATGCAACCAAACAACTTGCAATTAAGCAGATCACAAGGCTCACCGAACAGTCTGTCAACTTCAGTCTTCGATCTGCACAATGCAGACTCATACGCCGTGTCCAACTATTTTAACAAGGATGACATTTCTCCACAATGCACA…	3045
516	TaWD40-516	ATGGTTTTGTGGGCTGGATTTGACAAATTAGAGCTTCATCCATCATCTTTCAAGCATGTTCTGCTCGTTGGTTATTCTAACGGGTTTCAAGTGCTTGATGTCGAGGATGCTGCAAATGTTTGTGAATTGGTCTCAAAACGCGATGGTCCAGTTACCTTTTTACAAATGCAACCCACACCTCTTTACTCTGAAGAAACTGAAGGATTTAGGGCATCACATCCTATGCTTCTGGTTGTTGCTGGGGATGAGACAAATGGCTTGGGCATGGTTCAGGGTGGTCGTTTAAGTGCACTGATCAGGGATACAAGCACTGAACCTCAAACTGGAAACTGCATCTCTACCCCAACAGTTGTTCGCTTCTACTCTTTGAAGTCTCACACCTACGTACATGTTCTCAGA…	2889
517	TaWD40-517	ATGGGTTATGGCATGAGTAGGCTACAGGGATCCAGTGAGCCTGAAGGGCAGAATAGTGATGGATCTAGTTCAGTTGAAGTGAAAAATGATTTCTCAAAATTACATAATGATATTTTCCATATGACTCGACTAAGATCAGGACCTAGTGAAAGCATCCGCAAGTCCATGGATAGAGTCTCAGTAACAAGGTTGTTACGTGGAAGGGAAGTTAATTCTTCAGGAAATGGAAAGTTCTCTCCAGTTGATCGTGCATTCGTTCTTGGTCATTATCTTCCAGTGGATGGTCCTGAAACGGTGGATACGATGGATTCACGAGCTTATGTTTCACAGTTTTCTGCCGATGGTTCTCTTTTTGTTGCTGGTTTTCAGGGAAGCCACATAAGAATATATGATGTCGAT…	1377
518	TaWD40-518	ATGGCGAGCGCCGCGCCGCCGCCGCCGGACGCGGAGCCGCCCGAGTGCCCGGTGTGCCTCTCGCCCTTCGACGCCGCCTCCGTCGTGCCGCGCGTCCTCCCGTGCGGCCACTCCCTCTGCGGCTCCTGCATCTCCTCCCTCCCGCCGGCCTCCGCGTCGGCCGCGGCCTCGTCCCTCCGCTGCCCGCTCTGCTCCCAGTGCGTCCCCTTCTCCCGGGCCCTCGGCCCCTCCTCCCTCCCCAAAAACCTCGCCCTCCTCTCCCTCCTCCCCTCCCTCCCCAACCCTTCCCCGCCCCGCACCGCCGGCGCCGCATCCGCCTCCGCGGCGCGACCCCTCCCTCTCCCGCTCCATGCCGCCCACTCCCGCCTCCTCGCCCGCTTCCGACACGCCATCCTCCcC…	2478
519	TaWD40-519	ATGGCCCTCAAAAATGAAAATGTGCTCCCCTTACTTGGCTATTGCTATGAAGGACAAAAGGAAGTGGTGTTTAACAATGGAAAATATATTGCTGCAGACATCTTTCAAAGTTTACTCTGCTATGAATATTTACCTGAAGGAACCCTTCAGAGGAATCTTTTTGAAGTACCCAAGAAAATGGACTGGGAGACACGATTCAAAATAATTAAAGGGGTTTGCAAGGGTTTACTCTTTCTACATAGCATTCCTATTGTTCATATGGATCTCAAGCCAGAAAACATATGGTTGGATAATTACATGCGGCCGAAAATTGCGGAATTCGGTCTCTCGAGAATCTTCGGTCAAGAACAAACATGGATGAATTCACAAAATATCGTGGGATCATATGGATACATAGCT…	2022
520	TaWD40-520	ATGAACTACCGCTTCCAGAACCTGCTGGGCGCGCCGTACCGCGGCGGCGACGCCGTCTTCGCGGGGGACTCCTCCGTGCTCCTCTCGGCGGTCGGCAACCGGGTCGCGACCACCGACCTCGCCGCCGCCTCCTCCCTCACCCTCCCCTTCGAGTCCTCCGCCAACATCGCCCGCCTCGCCACCTCCCCCTCGGGCGATTTCCTCCTCGCCTGCGACGACAAGGGCCGCGCGCTCTACGCCAACCTCCGCCGCCGCGCCGTCCTCCACCGCGTCTCCTTCAAGGCCGCCCCCTCCGCCGTCCGCTTCAGCCCCGACGGCCAGTTCATCGCCGTCGCCGTCGGGAAGCTCGTCCAGATCTGGCGCTCGCCCTCCTTCCGCAGGGAGTTCTTCCCCTTCCAC…	2646
521	TaWD40-521	ATGGAGGCCCTCCACGAGGAGATGCCCTTCGACCTCTCCTTCCACCCCTCCGCGCCCCTCGTCGCCACCTCCCTCATCACCGGCGAGCTCCACATGTTCCGCTACGCCGACGGTTTGCCGCTGGAGAGGTACTCACGGTTGTTCGTGGCAAAACCTCACAAGGACTCTTGTAGGGCTGTTCGTTTTGTGGACTCAGGAACTGCGATTCTGACGGGATCTGCTGATATGTCGATTGTCGCTTCTGATGTAGAAACAGGCAAAGTCATTGCCCGTTTGGATAATGCACATGATGACGCCATAAACCGCCTTGTGTGTCTTACTGAAACTACAGTTGCTTCAGGCGATGATGACGGTTACATTAAGGTGTGGGATACTCGGCAACGATCTTGCTGCAACACT…	1212
522	TaWD40-522	ATGATCCGTGCGGCGGCGGTCATGAGTGAAGGCTCCGAAGGGGAGGAGGTCTTCATCGACGACGATGACATCATCAGTGAGATACCCCTGGACGAGGAAGATCTCCCCGACCAAGACGATGATGACGAGCAGGACCAAGACATGATGGATGAGGTTGAGGATCATTCAGCATATGCATTTCATGGGCATACAGATGAGGTATTTGCGGCTGCGTGCAGTCCTGTGGATGCATCACTTGTTGTTTCTGGAGGTAAAGATGACAGAGGGTTTCTTTGGAGGATTGGATCTGCAGAGGATGTTCAAGAGCTGCCTGGACATAACGATACTGTCAGCACTGTGGCTTTCAGTTCAGATGGGAAATTAGTGGCTTGTGGAAGTATGGATGGACAGATAAATGTA…	1185
523	TaWD40-523	ATGGCGGCCACGCTGCCGCAGCTGGACGACGGCGTCGTCCGCGGCATGGCCATCGGCGCGGTCTTCACCGACTACGCCGGGAAGATAATCTGCCTCGATTTCCACCGCAAGGAGGACCTCCTCGTCACCTCCAGCGAGGACGACTCCATTCGCCTATACAACACCACCAGCGCCACGTTGTCGAAGACAACTTATCATAAAAAACATGGTGCTGACCGTGTCTGTTTTACTCATCATCCGAGTTCCATATTATGTTCATCAAGATACAATGTGGAGTCAGGAGAATCACTTCGTTACCTGTCATTGTATGACAACCGTTGCTTGAGATATTTCAAAGGACACAAAGACAGGGTTGTTTCACTATGTATGTCACCTGTCAATGATAGCTTTATGTCGGGG…	963
524	TaWD40-524	ATGGCGAACATGCAGGAGTCGCTCGCCCTGGTGGGCACGATGCGCGGCCACAACGACGTGGTGACGGCGATCGCCGCGCCGATCGACAACTCGCCCTACANNNNNNNNgGCTCCCGCGACAAGTCGCTGCTGGTCTGGGACCTCACCAACCCGGTCCAGTCCCTCGGCGACGGCACCGTCGGCACCGACTACGCCGTGCCCTTCCGCCGCCTCACCGGCCACGGCCACTTCGTCCAGGACGTGGTCATCAGCTCCGACGGCCAGTTCGCGCTCTCGGGCTCCTGGGACGGCGAGCTCCGTCTCTGGGACCTCTCCACCGGCCTCACCACCCGCCGCTTCGTCGGCCACGCCAAGGACGTCATCTCGGTCGCCTTCTCCGTCGACAACCGCCAGATCGTC…	1008
525	TaWD40-525	ATGGAAGGAGACCCCAGAGAGAGGGAGAACCGCCGAGGCTCTCTGGACGAGATGGAGATGAAGGTGGCCAGGTTCTCGCGGGGGAAGGCGGCAAACCTGGGGGATTTGCGCGACAAGAAACTGAAAGGGCAGCTCGCTGGAAAAGAGAAGCTGATTGGAGTGTCCGCCAAAGCTGCCGCTCAGGCTGAAAAGTGGCTATTGCCTAGCGTTGGGGGCTATCTAGAGCCTGAAGGTCTCGAAAAGACATACAGATTTGAGCAGTGGTCGATTCTGCCAAAGGTGGACATTGGGAGTTCAAGAAAATCATTTGACATGATCTTACCTGTGTTTGGTCCTTATACTCTGGAATACACACCAAATGGGCGCTACATGATAGTAGGTGGGCGAAAAGGTCATATT…	1584
526	TaWD40-526	ATGGCCGCGCCGCCGCTCCGGCCGGAGGCGGAAGAGGGCAGCAAGGGCGCCGAGGTCTGCCTGTTCGACCAGTCGCAGGAGGATTTCTCCAGGGCGGTACGCGCCATCTCGGAGCTCGCCACCGGCGACCCCCAGCCGGGGTTCCCCGACGCCGAAGCAGAAAGGCTCGCCTCCTCAGTAACGTTCCTCAGAGAATGGAGGCATTTCTCTTATGAGCCAAAAGGTGTTAGTTTTGTTTACGGCGCTGGATCAGCTTCATCCGGAGATGACACACCTGAGATAACCTTACCACAGTTCTCATCTGCATCTTTTCCTCAGGTCACACACTTGGAAGATGGGAGGGATAAGAATACAGACAGTTCTGATTTCATTTTGTTCGCTGGGGGAAGTGTTTGGTCG…	3051
527	TaWD40-527	ATGGAAGGTGCCAGGGCGGCGGAGGTGGCCGGCGGCGGCGGGGCCGGGGATGTGCAGATTAAGGGCGCCAAGGAGAGCGGCCAGGCCGCGCAGCAGCAGCAGCTGCTGCCGACGGGCAGCGAGCCGGTCGAGATGCCCGCCACGCCGCTGCCGCACGCCCGCGAAATCGAGTGGTCCGAGCATTTCTCCTTCTTCAACTCCATGGGCACCGGCACCGGCACGGACGGCGTGATGGGGCCGGCCAGCGTCGGGATGTCGCGCTCCGAGTCGTCCAGGCCGGACAGCGTCACCCAGCAGCAGCGCTGCCTGGCGGGCAGCAACGCCGACGAGAGGGTGGAGGAGCTCACCGTCAGGAACTGCATCAGCTCTGAGGCTCACCAGCCTGCTGCCTCTGCCGGT…	3819
528	TaWD40-528	ATGATCTCCGCCATGTCCTGGGTGCCGAGGGGCGCCGCCAAGAGCGTCCCCATCGAGGCGGAGCCGCCCACCAAGGAGGAGATCGAGGAGGCCATGAAGAAAATCGCCCTCGGCAGAGAGGCCGGGAGCGACGCCGACGACGCCGACGGGGACGAGGACGACGACGCCGTGATGGAGGTCGACGGCGCCGAGGACGAGGAGGTCGACGAGGTCGCCCAGGCCAAGGCCGCCGCCAAGGCGCTCGGGACCAAGAGCAGCTCGGCCGCCGCCGTCGGCGACGTTTCCGACGGGCTCGCCGAGCTCAACATGGACGCCTACGACGAGGAGGAGGACGGGCTCGAGCTTTTCAGCACTGGGTTGGGGGACTTGTACTACAAGAGCAACGAAGAGGACCCCTAT…	1524
529	TaWD40-529	ATGGATGTGCACTCGGACCCGCTGAAGCCCTGGATAATGGCAAGTCATGCGGATGGGAATGTGTCCATTTGGGACTATCAGACAGAGGCAAAAGTGTCAGAGTTCAGAGTCTCAGACGTGGAGGGTACCGATACGTGGCATAATACCCACTGGATTTGTTCTGCAAAATTCATTGCGCCTAAGGATTGGATTGTGGCTGGTGGTGGCGATGGGTACATCTATGTGGTTTCATATAAGATGAGGGAGCTAAATATGACAACGCAACAGGTCAAGAAATTCAAAGCCCACGGAGGTATTCGTTTTTTCATGGGGGAGAAAGACCGCGGAAAATGGGTGGAATCGCTGGCGGTTCACCCAACTCAGCCATATGTGCTGTCAGCGTCTATGGACAACCTGATC…	1110
530	TaWD40-530	ATGGACGGCGCCGGCGGCAACGGCAGCAGCGGAAGCGTGATGTGCCAGCTGGTGAGCGCGGAGGGGGAGCAGCTGGGCGCGGCGCTCTACCTGCCGCACAACGTCGGACCGCCGCAGCTCCAGGACATCGTCAACCAACTACTACACAACGAGGACAAGCTTCCCTACGCCTTCTACGTCGGCGATGAGGAGCTCTCCCTCCAGCTCGGCGCCTTCATGCAACGCAACAACGCCACCGCGGAGGTCACCCTGCGCATCGTCTACCAGCCGCAGGCCGTCTTCCGCATCAGGCCCGTCAACCGATGCTCAGCAACAATCGCAGGCCACACGGAGGCTGTATTGGCCGTTTCTTTCAGCCCCGACGGGAGATGTCTGGCTAGTGGTTCAGGCGACACCACT…	1428
531	TaWD40-531	ATGTGCTCTGTGCTTCTTATTGCAGTTGTTGGATCTTTTGCTGATTCAAATGTTCGAGCTGATATTTTGCATTATTTACGGTGCCAACCAAAGCCTGGATCCAACAACAGTTCACCTTTCAAGCTCTCAGTGTCTTTGATGGGTCACACTAAAGCAGTCAATTGTGTGGATTGGTCACCGAGCCATGGACATCTTCTTGCTTCTGCTGGAATGGATCATACAGTCCGCGTATGGAACGTTTGGAACAGAGGGGATACTACTGCTCGAGTTTTAAAACATCATACTGCTGCTGTAAAGGATGTGAAGTGGTCCCATCATCGGCCCTTCTTACTTTCTGGCGGGTTTGATTGTTCCTCACGACTAGTTGACGCTGAGGAGGGAAAAGAAATCAGGGTATTC…	1044
532	TaWD40-532	ATGTTCGCGAAGCGCTTCTTGCTGAAGAAGCTGCACCAGGGTGGGGGCGGAGAAAAAGGAGGAGGTGCGGCCGGCGATGTGGCCCAGCTGGACGCGCAGATCGCGCTCCACTACGGCGTCCCCTACGCCGCCTCCGTCATGGCGTTCGACCCCGTGCAGCGCCTCCTCGCCGTCGGGACGCTGGATGGGAGGATAAAACTCTTTGGGGGTGATAATATCGAAGGCATCCTTATATCGCCAAAGAGCATGCCATACAAGTATCTTCAGTTTATACAAAACCAGGGGCTACTAATTGCAGTTTCTAATGAGAATGAAATCCAGGTGTGGAATCTTGAATTCAGGCAGCTATTTCATTCTTCCCAGTGGGACACCAATATAACTGCTTTTTCAGTCATAGAG…	3342
533	TaWD40-533	ATGGCGTCTTCGCCGTCGTCGTCCCCCGCGGCCCCCGCCGAAGCCGACTCCCCGATCGTCCACGTCGCCTTCAGCAGCGGCACCTCCCACTTCGTCGCGTCCGCGGCCACCGGGTTCCACGTCTTCTCCTGCGACGACGACAAGGTCGAGCGCGTCCACTACAAGTCCGACGCCGTCGCCTCTCCCGGCGTCGTGGTGACCTCCGCCGAGCTGCTAACGCGGTCGCGCGTGGCCGTTGTGACCCAGATGGCAGGCGCCGTCAAGGGCGCGGCCGAGCACCACGCCATCTACTTCTGGGACGAGGAGAGCGGGGAGGCGAAGCAGATAGCCATCGGCTCGACCAAGACCCCCGACCTCGGCCCCGTGGGCGGGCTCCGCCTTCTCGGGGGCCACGTGCTC…	1188
534	TaWD40-534	ATGGTGTCTTCGTCGTCGTCCCCCGCGGCCAGCGCCGAAGCCGACTCCCCGATCGTCCACGTCGCCTTCAGCAGCGGCGCCTCCCACTTCGTCGCGTCCACGGCCACCGGGTTCCACGTCTTCTCCTGCGACGAGTCGGTCGAGCGCGTCCGCTACAAGTCCATCGCCGACGTCTCGGACGGCGCCGAGGTGACCTCCGCCGAGATGCTCACGTGGTCGCGCCTGGCCGTCGTGACCCGGGAGACGGGCGGCGCCGAGCACGAGGCGATCTACTTTTTTGACGAGAGCAAGAAGGCGATACGCATCAGCTCGGACAAGACCCCCGGCCTCGGTGTCGTGGGCGGGATCCGCCTTCTCGGGGACCGTGCGCTCATCGCCGGCCAGAAGATGGCGATGCTG…	1149
535	TaWD40-535	ATGAGTATCTCAGGCGAGGTCCCCGACGAAGGCTCTGACGGCGAGGAGGTCTTCATCGACGAGCAGGACATCATCCAGGAGATACACCTCGACGAGGAAGATCTCCCCGACCATGACGATGATGATGACGATGAGGAAGACCAAGAGATGGATGAGGTGGAGGATCATTCAACTTATGCATTTCATGGGCATACAGATGAGGTCTTTGCTGCTGCGTGCAGTCCTACAGATGCATCACTTGTTGTGTCTGGAGGTAAAGATGACAGAGGGTTTCTTTGGAGGATTGGATCTGCACAGGATTTTCAGGAGCTGACTGGACATGGAGACACGGTGTGCACTGTGGCTTTTAGTTCAGATGGGAAATTGGTGGCTTGTGGAAGTATGGATGGACAGATAAAT…	1191
536	TaWD40-536	ATGGCGTGCATCAAGAGCGCGCAGCGCGCGGCGCTGACGGCGCTCGCGCCGGAGGCGCCCTACCTCGCCGCCGGCACCATGAGCGGCGCCGTCGACATGCAATTCTCCGCGTCGGCCAACATCGAGATCTTCAGCCTCGACTTCCAGTCCGACTCCCCCGACCTGCCCCTCCTCGCCGCGGCCCCCTCCCCCGACCGCTTCAACCGCCTCTGCTGGTCCCGCCCGGGCGCCGCCGACGGCGACTCCTTCTCCCTCGGCCTCCTCGCCGGCGGGCTCAGCGACGGCTCCGTCGCCGTCTGGAACCCGCTCAGCATGATCAGCTCCGAGGGGCAAGCGGAGGACGTCATGGTCGCGCAGCTCGAGAAGCACAACGGGGCGGTCACTGGATTGGAGTTCAGC…	3408
537	TaWD40-537	ATGGGAGTGATGCCTAGAAATGTGCATGAGTGTGTAGGAAGTTATCGGCCCTTTGGTTTGTGCAGTTTCAGACACAACTCAGATTGCCAATCGGTTTTCCAGCAAATTCTTATGGATACGCTAAGGAATCTTGTGTGGGCCACATCCAAGCATGATGTTTACATGGCACAGAACAATTCAGTGATGCACTGGTCTTCTCTTCTTCAAAGAGGGACAGAAGTGCTCCACGTTGCAGGCCAAGTTGTTCCAAAGCAGAAGACGCATGGAGCTCGGACACTGTCCAGAGTGCAGATCAGCACAATGGCCCTAAAAGACAATCTCATGGTAGCGGGTGGTTTCCGTGGTGAACTGATTTTCAAGTATGTTGACAAGCCCGGGGTGGCATTCTGTACGAATGCC…	1059
538	TaWD40-538	ATGCAGCGTTTGCGCTGCCGCCTCGCTCGAATCACGTCGCCGCCAGCGGCCGAGAGAGAGGAGAAGAAAGAGACGTCCATGGAGAACCCCAGGCCCCTACCCCCTGCCATCACCCCTCCCATGGCTCCCCTCCCCGTCCACCCACCCATCGCCCCCGTCCCCGTCCCCGTGCCACCCCGCGCCCCCGCCTCCACATCCGCCGCTGCCGGAGGCGGAGACGATGACGAGGTcGACTACGAGGTCTCCGACGACCACCGCGCCGCGCGGGAGCGCCACGAGCGCGCCGTACAGGAGCTCCTGCAGCGCCGGCGCGCCTACGCCATGGCCGTGCCCACCAATGACTCCGCCGTGCGCGCGCGCCTCCGCCGTCTCGGCGAGCCCATCACGCTCTTCGGCGAG…	1629
539	TaWD40-539	ATGGACGCCGACGCGTCGCGCCAGGTGCGCGTGCGCTTCGTCACGAAGCTGCCGCCTCCGCTCCGCGCGCCGCCCACCGCCATCGCGGTCCCCGCCGAGCTCTCCCGCATGGGCCTCTCCGAGATCGTCAACAGCCTCCTCCTCTCCGCCGAGCCGGACCACCAGGCGCAGCCCTTCGACTTCATCGTGGATGGCGAGCTCGTGCGGATGCCGCTCCATCAGTTCCTGCTCGCCAAGGGCATCTCGGCGGAGCGGGTGCTTGAGCTGGAGTACATAAAAGCCGTGGCGCCCAGGAAGCAGGAGCCACCATTGCCACACGATGACTGGGTTAGCGCAGTTGATGGGTCCAACCCAAGCTTCATATTAACAGGTTGCTATGATGGTCTTGCAAGAATATGG…	1308
540	TaWD40-540	ATGAGCGCATCCGCCACCGGCCAGCCGCCGGTCGACGCTGGCGGCGGCCGCCTCGGGTTGGGCAGGGAGCTGGGGCACCCGCCGAGGGACGGCGTCTCCAACCTCCGCTTCTCGAAGCACAGCAACCGCCTCCTCGTCTCCTCATGGGAGAAGGCGGTGCGACTCCTGGACGTCGATGCCACCAACGCGCTGGTGGGCGCGTTCCCGCACATGACGCCCGTGCTGGACTGCTGCTTCCACGATAACGACTCCTCGGCGTTCAGCGCCTCCAGTGACCACGTCGTGCGGAGGCTGTCCTTTAGTGCCGAAAGTAGTTATCGCTTGGGAACCCATGATGGTCCAGTTCGCTGTGTGGAGTACTCCGATACTACAGGTCAAGTAATCACTGGAAGCTGGGAT…	1029
541	TaWD40-541	ATGGCTGAGGGACAAACGGTCACTTGCCACTCCACTTGGGACAGAGCATCGGGTCTTCGCCATTTTCCCCCTTTCCCAATCCCCCCGACCATGTCTTCGGCGACGCAGCAGCAGCCGCCACCGGCGGCGCCGCCGTACCGGCCATACCGGCAGGTGCGCGCGGCGACCCCGCACGCCCGCGCCATCTCCTGCGTGCGCTTCTCCCCCTGCGGGCGCCTCCTAGCGACGGCCTCCCTCGACGGCACGGTCGCTCTCCTCTCCCCGTCCTCGCTCGCCGTCATCGCCAACCTGCGCGGCCACACCCAGGGCGTCTCCGACCTGTCCTGGAGCACGGACTCGAATTACCTCTGCTCCGCGTCCGACGACCGCACCCTCCGCATCTGGGACATCCGCTCCATC…	1086
542	TaWD40-542	ATGCCGCGGATCACTTCGGTGGAGAGCCCCGGCTGCCCGCCGCTCCGCGCCATCACCACCGACATCCTCGGCCTCATCAAAGTCGTCGAGGCCCGCACTAGACCGGCGGGCGTCGCCAAGGTCGTCGAGACGTGGGGCGAACCCGACGCCTCCAGGGCCATCCTCGTCGCTTCACTCGCCGACCGAGCCGTCGACCCCGTTTTGGCTGTGGCAAGGAAGAACGGTGTGGTTGAGTTGCTGAATCCCCTGAATGGTGATGCTCTGGCCGCTTTCAAGTTCTCTAGGACAGACCAAACTGTCGGAGCTGTGGAAAATGATCCCCTAGTCGCCCTGCACCTCTTCAGAAAACATGCACCAGACTTAACCACGTTAGGTACATTTCTTGCTTGTACGGAGAAG…	1503
543	TaWD40-543	ATGGGAGCGATAACCTCGGCGGAGCTCAACTTCCTCGTCTTCCGCTACCTACAGGAGTCCGGTTTTGTTCATGCTGCATTTACTTTAGGGTATGAAGCAGGGATACATAAAGGTGGGATAGATGGAAATGTTGTCCCTCCTGGCGCTCTTATCACTATCGTGCAGAAAGGCCTCCAGTACATAGAATTAGAAGCAAATACTGATGAAAATGATCAAGAAGTTGAGAAGGATTTTGCTCTTCTGGAACCTCTTGAAATCATCACAAAAGATGTTGAAGAGTTGCAACAGATTGTGAAGAAGAGAAAAAGGGAGAGGCTTCAAATTGATTGTGACAAGGACAAGGGGAAAGCGAAAGAGTGCATTGAGGAGCATGAACACCGTCTTGGTGGTGAACGGGAG…	1671
544	TaWD40-544	ATGGCCGAGTACCACCTCAGCGCGCAGCTCCACGGCCACGAGGATGATGTTCGTGGGATCTGTATCTGTGGTGATGTGGGGGTCGCAACATCGTCAAGAGATAAAACGGTGAGATTCTGGACGCAGCACCCGGAAAAGAAGCGCGAATATGTCCTCTCAAAAACACTTGTAGGACATTCAAGTTTTGTTGGCCCGATGGTTTGGGCTCCACCTTCTGATCGCTTTCCGGAAGGAGCGATTGTTTCTGGTGGCATGGATACCCTAGTATTGCTATGGAATTTGCATACAGGAGAAGTTGTTGGAACAATGAAGGGTCACACCTCACAGGTGACTGGTCTTGCTATCGACGACAACGGTGACATTATATCTTCATCGATGGATTGTACTTTAAGAAGGTGG…	2265
545	TaWD40-545	ATGCCGCCCAAAGAGCTGCCCGGGTTCTACTACGACCCGGACAAGAACCGCTACTTCCCCACCAAGGGCCGCATCCCCGGCGCCGCCACCCGCCCTCCTCGCCCTCCGCCGCCGCCGGCCGAGCCCTCGCCTCCTCCCACAGCACGCAGGAAAAGGGCGAGGCAGTCCGAGCTGCTGCATGCCAGGGAGATGTACGGCGGTGGTGTGATATTCTCCAAGAACAACAAGTCCACCTTCAAGCAGCAGTGCCAGTACACACAGGCGTCGCAGCCGATGGTTTGGAAGTACCAAGGCACAACCTTAGTGGCTGATAAGGCACTGGAGGAACTGCACGCCATGGTTCAGACACCGAGTGGACTGCGTGAGTCCAAGCTATTAGCGACCGGCAGCACGAATGGT…	1518
546	TaWD40-546	ATGCCAAGATCCAACTCAGACAGGGATGATATCTTCTTCGATGCATTTGATGATATTAGTTCAGCAAGGGAGCCTTCATCATCAGATGATTGTAGTACGAGTGGCGAAGGATTGGCACCAAGGGAATTCGAGTACGACATTTGGGCAAACGAGCCAATGAGTGTTAAAGAAAGGCGGCAAAGATTTCTGGAGGGAATGGGATTGGATGACTTAGGTTCCACTAAAGTTGATCTTCCTCAATGCCAGGCAGAGATAACAAGTGCTGACACTTGTGCTGACTTGCAGGAAAGGACTGTTATGAGCGACGTCTCTTCTTTGGGTTCATCTATACCTGAGAATGAATCAGCATTTGATGCCGCCTGCTGCATAAGGGATCTGGATAGTGGAAAGAGATATGTG…	2055
547	TaWD40-547	ATGGGACGCCGTGCGCGGCCACTTGCAGACGGAGTTCGCCGACATCCCCGCGGTGGAGGTCGGGGCGCTCCCCGAGACGAAGCGCGGCCACCTCGCCCTCGACTACACCTGCATGAAGTGGGTACAACTCTCCACCAAGAAGAAGCGAAAGGCTGGGAGTTCGCTGCTCGTGCTTGGGACGGGCAGTGGGGATGTCCTTGCGCTCGACGTTGCTGCGGGCCATTGGAAGTGGAGGATCAGCGACTGTCATCCTGGGGGTGTGACAGCAGTGGCATACTCGAGACATGGGCGGAGTGTGTAACTGTGTATACAGCAGGCGCTGATGGCATGGTCTGTAAGATTGATGTCTCAGATGGATCTGTTGCAGGGAAATTCAAATCTTCCTCCAAGGCAATATCT…	1779
548	TaWD40-548	ATGAAGCTTCTCCCGCGCCTCTGCATGGCCACCACCAGCGCCGCCGCGGGCGAAAGCGACGCCAGCAGCAACAAGCTCGCCTCGGTCGCCTCCACCTCCTCCTCCACCGTCTCAACCTCCTCCTCCGCCGCCGCGGCCGCGGTGTCCGAGGCGTCCTCCTCCACCTCCCTCCCTTCGCTCTCCGCCGCCACGTCGAATGCCGCCTCCTTCGCCCACGTCGCCACGCTCCTCCCTCCGCCCACGGCGGCGGCCGCGGCAGCGGCTGTCGCGGTGGTGGACGCCTCCCGCGGCTTCGTCGTCGCCAGGCCGGCGTCCGTGGCCTTCCACGACCTCTGCACCCTGGAGCCGACGTCCACCTCCGACCCGGGCCACGACACCGCGACCGCCGGCTCGGTCAAG…	1329
549	TaWD40-549	ATGGATGTGGGGTCGTGCCACCTCGGCGGCAACGCCGACGCGGTGGAGTTCTGCCCGCACCGCCCCTTCCGCCACATCCTGGCGGCCGCCACGTACACGCTGCAGGAGCAGGCGGGGGAGGAGGAGCAGCAGCAGCAGCAGGACCGCGCGGGAACCGTGTCGCTCTTCTCCGTCGACGCCGGCGCGGAGGACGAGTCCCGACGGCTCCGGCTGCTCCACACGGTGGAGACCGCCGGCGTCTTCGACATGAAGTGGAGCCCCACGGCGCCGCTGCTCGCGCAGGCCGACGCCCACGGCCGCCTCGTGCTCCGGCGCCTCGAGCATGAAGACGGCTCGGACGAAGGTGTCGTTCTCACAGATGTGGTTGCTGGAAACATTTCTTCATCAATGTGCTTGTAT…	1068
550	TaWD40-550	ATGAGCGGCGGCGAGGAGGAGGAGGACGAGGACGAGGAGGTGTTCTACGAGTCGCGGGACCGGGTCCTCTCCTCCTCCGGCTCCTCCACCTCCGCCTCGGACGACGATGACCACGCGCAGCAGCAGCAGCGACGCCGACGGGACGCCCACCCGCCTGCGGCGGCCGCGGCAACGGCGGCGCTCGACCTGTGGACGTCGCAGCCGGCGCCCGTGCAGGAGCGCCGCAGGAGGCTCCTCCAGACGATGGGGCTCGCCGGGGACCCCTCCCTCGCGCGCCTCGAGATGGGCCGATCGGTCTCCTACGACGGGCCCGTCCCCGTCCCCCCGCCCACGCTCTCGCCCATGCCCCGATCCAGATCGGACGGCGCCGTGCCAGCCTCCACCAAGCCGCCGAGAGGG…	2364
551	TaWD40-551	ATGGAGTCGTGCCAATTAGTGCGGGAGAGCACTAGTAGTAGCGGTAGGCTGGAGGAGGCGGAGGAGGAGGCCTTCTTCGACACGCGCCAGGACCTGCTGGCCTCGCCGGCGCCCAGCCCGGCACCGGCATTGCCGTGGTCGTCCGGCGGCCTCGATGGCCTCGACAGCGTGCGGGACAGGAAGGAGCGCTTCTTCAGAAGCATGGGCCTCGAGTGCGGCCCGAGCCCCAGGCAGGCAGTGGATCCCGTGTTTGCCGCCGGCGAGGCGGAGAAGCAGCAGGAGGAGGAGGCTGTGCCGGAGACTGGGAGGCTCTCGTCGCACTCGGAGAACGACTGCTCCATGTCCAGTTGGTCCACGGAGGAGACCACGAGCTACGACGAGGGCGGCGCGTCGGACGAC…	2079
552	TaWD40-552	ATGTTCGTCAAGAAGCTCGTGGAGAAGGCCTCCAAGAAGCAACACAGCGGCGGCATCGGCGGGCTGCGCGCCGAGGACGTGAGCCCGCGGCTGGCCTTCCACTACGGCGTCCCCGCCGACGCCGCCCTCCTCGCCTACGACCCCCTCCTCCACGTCCTCGCCGTCGCCACCAGGAATGGGCAGATCAAGCTGCTCGGCCGCGACAACACGCAGGCGCTGCTCCAGTCCCCCTCCCCCATCCCCTCCAAGTTCATGCAGTTCGCCGATGGCCAAGGGGTTCTCCTGAGCGTGAACACTCAGAACCAGATCGAGGTCTGGGACATCGACACGAAGAGGCTGTGTTATCTGCATCCCTTTGAGAAGCAAATAACCGCGTTTACAGTGCTGCAGAAGAGTTTC…	3072
553	TaWD40-553	ATGGCCGAGGACGCCCACGAGATGCGCGATTCCTCGCCGCCGCCTCCGGAGCAGGGCCCGTCCGTTCCGCTCGCCGACGAGGCGGGTGCCGAGGCGGCTCCGTCGAGTCCGGGGACGAGCGCGGCCACGCCAACTTCGCCGCCGGCGCCTCGGGAGCAGGGCTCCGTGGAGCAGCTCACGCCGCTGCCGTTCACCGACGAGGTGGGCGTCGAGGAGGCGGCGTCGAGTCAGGAGACGAGCACGGGCACGTCGGCGCCGCTCCCGACGGCCCGACAGCAGGGCCCCGTGGCGGAGCAGTTCGCGGCTGTTCCGCTCACGGATGAGGTGGTCGTGGAGGAGGGGCTGTCGAGTCAGGAGACGAGCTCGGGCATGCCGGAGCCTTCGCCGGCGCCTCAGGAG…	9138
554	TaWD40-554	ATGGCGTCGCGGCAGGCCGCCGGCCTCACCGACTACGAGCGCCTCCGCGAGGAGAACATCCGCCGCAACGAGGCCATCCTCGCCTCCCTCCGCCGCAAGGCCGACGAGCTCTCGGCCGCCATCAAGTCCTCGTCTAAACGAGGACGAGGACGCCCCAGCAATCAGCCCCGCAAGAAGCCCGCCGCCAAGACAAGCCCCGGCGAGCTCCGCCGCTCCCTCCGACTCTCTCAGCTCCCCCCCTCCCACTCCCCGGACGCCGAGCCCACGCCCGGGCCCCCTCCGGTGCCGCGCAGCACCAGCTTCTCCTCCTCGCTCGCGTCCTCCATCATCGAGTCCGCCTCGCTTGCGCCGCCTGCCAGGGTTCGGGCGGACGATTTCGATGCCGGGAAGGAGCTCGTG…	1374
555	TaWD40-555	ATGGACGCAGGTTCCGACTTGATGTCGCCGGAGAAGAGCGGCAGGCGGGGCGCGCGGCCGCCGCTCCGGGAGGCCGGCGCGACGCCCTCCATGCCGCCGCTCCAGGAGCCCGGCTCCAGGCCCAGGCCCTACATGCCGTCCCTCTGCTCCACGCCCCGCAACCCTGCCGTCAAGTGCTATGGCGACAGGTTCATCCCTGACAGGTCGGCGATGGACATGGACATGGCGCACTACCTGCTGACGGAGCCGAGGAAGGACAGGAAGAACGGGGCGACGCCGTCGCCGGGGAAGGAGACGTACCGGAAGCTGCTGGCGGAGAAGCTGCTCAACAACCGCACCAGGATCCTCGCCTTCCGCAACAAGCCACCGGAGCCTGAGAACAGCATCTTCACGGAGCTC…	1464
556	TaWD40-556	ATGGCTCTGTCGCAGGGGCCCAAGAAGAACTACCGCTGCGACCGCTCTCTGCAGCAGTTCTACACGGGCGGGCCATTCGCCGTCGGGCGCGGCCCCCGCGGCGAAGGCGAGGGCGAGGGCGACGCCGAGACGTTCCTCGCGTGCGCCTGCGGCAGCGAGCTGCGCGTGGTGTCGGCCGCCGACGCCTCCGCCATAGGGGAGCCCATCGACGGCGACTCCGAGGCCGTCACGGGGATCGCTCTCTCCCCCGACTCCCGCCTCCTCTTCGCTGCTGGCCACAGCAAGCTTATTAGGGTCTGGGACCTCGCGTCCCGCACCTGCATCCGCAGCTGGAAGGGACATGATGGTCCTGTTATGGCCATGGCATGCCATGCCTCAGGTGGGTTGCTTGCAACTGCT…	2664
557	TaWD40-557	ATGTACGGATTTGTGTTTGTATTTGCCTGGGTTTGGGGGAAGGCTAGGGAAGTTCATCACAAGATAGGATTTCAGAATTTTATGGACTTTGATTGCAATAAGGCAGGAGAGTCTTCAGCCAAGCATTGTTATAGCATTTGCAACGAGGGCACACTCATCCAGGCAAACACCTTAACTCATTGTGGAAAGGCTAAAAAGTGGAATAGCCTCAACAAATTGAACAACCCGGAGTCAAGTCATGGATCACTTCCAAGGGTTAATGACCCCAAGGAAGATGCAGAAACAGGAAATGATGCAACCGCCTCAGAGTGTAGCATTATGTGCTTCACTGATCTGCCGTCTGCATTGGTCTGTGAAGTCCTTGCGCGCCTTGATCCAAAGGGGCTTGGGGTTGTATCT…	1764
558	TaWD40-558	ATGGACGGTCTGTTCAGCTTCAGCACCATAAAGGAGTTCGTGGGGTTTGGGTTCAAGATCATCAGCGCGCTGGACAAGGCCAGCCACAACGCGGAGGACTGCCGCACGATCCACGCCTTCCTGCTCAACCTGAGCGCCATCGCCGATCGCCTGCAGGGGCTGCCCAAGATCATGGTGGACGACTTGATGAGGGACACGGCGGATGGCCTACAGAAGGCCCTCAAGCGCGCGTCCGAGTTTCTCGCCGAGTGCAAGCGCAAGGGGGTCCTGCGCCGTGCTTTTAACGCCAAAGACATCGCCGAGAAGCTGCGCGGGGTCTGCCTCGATGTGCTGCTCAACATGAACGCCGTGCAGCTCAACATGAACGCCGTGCATCTTGCCAACGATGACTTGAACAGC…	2337
559	TaWD40-559	ATGTCGTCGAAGAAGATAGAGCTAGACCACAAGGACATGGTTCATGATTCTGCCATTGACTACTATGGGAAGCGCCTTGCCACAGCCTCCTCTGACTCCACTGTGAAGATCACCAACATTGGGGGTGCATCTGCCCCGTCCCAGCTCGTTGCGACCCTCACTGGCCACTATGGTCCTGTGTGGCGTGTCGGATGGGCCCATCCCAAGTATGGTTCAATTCTCGCATCCTGTGGCTATGATGGCCGTGTAATAGTCTGGAAGGAGGCTGCCACTGGGCAATGGTCTCAGCTCCATGTGTTTGACAACCACAAGGCCTCCGTTAACTCCATTGCTTGGGCTCCATATGAACTTGGCCTTTGCCTTGCCTGTGGGTCTTCTGACGGCACCATCTCTGTCATC…	954
560	TaWD40-560	ATGACGACCAACACCAAGCGCGCGTACAAGCTCCAGGAGTTTGTGGCGCACGCGTCCAATGTCAACTGCCTCAAGATCGGGAGGAAGACCTCGCGGGTTCTTGTCACTGGAGGAGAGGATCATAAGGTTAATCTTTGGGCTATCGGGAAGCCCAATTCGATATCGAGTTTACCAGGGCATACAAGTGCTGTGGAGTCAGTTGCTTTTGATTCCACAGAAGTATTTGTGGCTGCAGGAGCAGCCAGTGGCACAGTAAAATTATGGGATCTAGAGGAGGCGAAGATCGTCCGCACGCTTACTGGACATAGATCAAACTGTATGTCAGTTGATTTCCATCCTTTTGGGGAATTCTTTGCCTCTGGGTCTTTGGACACTAATCTGAAGATATGGGATATAAGA…	2778
561	TaWD40-561	ATGCCGGAGGCGGCGACGCTGGATCCGGCGGCGAGGAATGGGGAGGATGGGGATGTGGAGGAGGTTGAGGAGTTCCACGAGTCGCTGGATCGGATCCTCTCCTCCTCCTGCTCCTCCACCTCCGCCTCCGACGACGACGCCGACCTGCTCCTGCACCGCCACCGCCGCCGCGGGAGCCAGCACCAGCATACCACCCACCAACAACAGCAAGGGGCGGCGGACCCCGCGTACGACGTCTGGATCTCCGAGCCCACCTCGGTCTCGGAGCGCCGCCGGGTGCTGCTCAACCGCCTCGGCCTCTCCGCCTCCGGCTCCCTCCAGCCGCCCGCCTCCCCCGGCCGCCGCTCCGTCTCCGTCCCCTCCCCACTCTCCCCGCCGCCCCGCTCCCGCTCCCCCTCT…	2490
562	TaWD40-562	ATGCTTAATCCAGTTAGTGGTCCATCTTCACCCATGAGTTCGTCTCGACGAGGGCTTCAAGACAAGATCCAATGTGATTCTTGTCAACTTGAGTGGAATATGCGCTTCAAGATAATTTTGGCCATTTGTGAGGCGCTGAATTTCTTACATACTGAGTTAAACAAGCCTATCAGTCATCTGCCTCTTACTCCTGAAAATATATTATTAGACAAAAATTTGGTACCAAAACTTTCAGATATTGGTCTATCAGATTTGTTCGAAGGACTATCCCCAGAGGGCACAGACTATGATCCGGAAATAACTCGGTACAAGGCTCCAGAATACATAAATAGATACACTATTTCATTCCAATCAAACATATACAGCTTAGGTCTCTTAATAATGGATATCGCAACAGGA…	2007
563	TaWD40-563	ATGGCGCAGCTGCAGGAGACGTACGCGTGCTCGCCGGCGACGGAGCGCGGGCGCGGGATCCTGCTGGCGGGGGACGCCAAGACGGAGACCATCGCCTACTGCTCCGGCCGCAGCGTCATCTTCCGCCGCCTCGACGCGCCGCTCGACGCGTGGGCCTACACGGAGCACGCCTACCCGACCACCGTCGCCCGCTTCTCCCCCAACGGCGAGTGGGTCGCCTCCGCCGACGCCTCGGGATGCGTCCGCGTCTGGGGCCGCAACGGTGACCGCGCCCTCAAGGCCGAGTTCCGCCCCATCACCGGCCGCGTCGACGACCTCCGATGGTCCCCCGACGGCATGCGCATCGTCGTTTCCGGGGACGGCAAGGGCAAGTCCCTCGTCCGCGCCTTCATGTGGGAC…	1833
564	TaWD40-564	ATGGCCGCCACCGCCCGCGCCCGCTTCGTCCACAACCGCAGCCGCCGCCGCGCGGCCGACGAGTCCTCCGACGAGCAGCAGGACGCCTCCTCCTCGTCCTCCTCTGACGACGACGGCGGCGACGAGGAAGAGGAGGAGATGGAGGTCGAGGGTTCCGAAGAGGAGGAGGCGGTCGCCGACGAGCCAGCGGCCAGGGAGCCCCCCGCAGCAGCGGGGAGGGGCGGCAGGAAGGGCCCGATTACCATCAGCCTCAAGAAAGTCTGCAAGGTGTGCAAGAAGACGGGGCATGAGGCAGGGTTCAAGGGGGCGGTGTACATCGATTGCCCCATGAAGCCTTGCTTCCTATGCAAGATGCCAGGTCATACGACCTTGACTTGCCCACATAGGGTAGCGATGGAG…	1713
565	TaWD40-565	ATGAATCATCTTTTTTCTTATTTTCCAAGGATTAAAAACTGGGCTCTTGGGCATAGGCCCCCGGCTGCAGCCCGAGTTGCCCGAGGTGTAAATCGGGCTGTGAGCAGTAGCATGGAGAACACGGCACAACGCTCAGGCAACGAGCCAAGTAAGCTACCGTACGAGTTCATAAAACTGATTACAAAGGATTTCAGCGAGGAGCTTGGGCATGGTACATTCGGAATAGTTTATAAGGGCGTGTATGAAGATGGTGGAGAGATTGCCGTGAAGGTATTACGCAACATTTCTGGAGGACTGGATGATGTGGAATTTCAGAAAGAATTTGACAATCTTAGGGGGCTCAAGCATCCAAATATTGTAGAGTTAGTGGCCTTCTGCAATGAAATAGTGGAAGAACCT…	2610
566	TaWD40-566	ATGAGCTCACAAGTATCCACATCGCGGGGTTTACATCCCCCAGAGAAAATTATGACGTACGAGTCCCCTCACACATGGCCACTGTCGGTGCCTACGAGCAAGGCTGAGGCAGGTAGCAGCGATGACCAGGAGGTTAGGCTGTTGTCGGTTTCTTGGAATCAGGATTGTGGTTGCTTCGCTGCCGGCACAAGCAATGGCTTCAGAATCTTTAACTGCGACCCTTTCAAGGAGACTTTCAGGAGGGATCTGAAGAGTGGTGGGTTTGGGATAGTTGAGATGCTGTTCCGCTGCAACATCCTTGCTCTTGTAGGTGGCGGCTCCAATATGCATTATCCGCCCAACAAGGTGATGATCTGGGATGATCACCAGAGCCGTTGTATTGGGGAGTTTACCTTCCGC…	1254
567	TaWD40-567	ATGCCGATCTCATCCTCCCTCTCCGCGCGCCTCGGCCCTGGCCCCGCGCCCGCGCGCGCACGATGGAGTCCTTACGCCCGCCCCTCCGAACCCCGCAGGAGCGGCGCTGGAAGCGGCTGCGCCAAGGCCTCCCGCCCGCCCCTCCGCCTCGAACCCGCGACGGCGAGACTCCTCGGCCCCGCGCGGAGGGCCGAATCCCGCGGATCGAGCCGCGGCGCCGCGTTCGGCACCGCAGCCCCTACACCTGCACGACGGCGGCTTGGAGACCTGAAGAAGTCGGACCGGAAGACGGATCCCAAGCCGGCGGGTACGAATCCAGAGCCGATCCAGGAGCCGCGCGTCGAGGAGAGCCGTGGCTGCGGCGGTTTCGCTTTCCTCTGCGCCCTCGCTGGACACAAG…	576
568	TaWD40-568	ATGTCGATGCCGTTACCGGGGCGGACGCTCGTCGACCTCGACGGCGACGCGCTGGCCCACTGCGCGCGCCACCTCGGCGCCCGCGACGTCGCCAGCCTCGCCATGGTCTGCCGCCCGCTGCGCGCCGCCGCCTACTGCGACGCCGTATGGTACCACCTCTACAGGGGGCAATGGCCATTTCAACAAGTGCCTCATGGAGCTTTAGGGATTAGAGAACTGTACATTCGGAGGCACACTGAAGTACATCAAATGAAATTTGATGATCCCTTATCATCTATTTATTATCTAGATCCCACGGAGCCGACACCAATCCATCTAATGCTTGATAGGAATGGTGTTTGGTTCTCTCAAGGGCCAGTAGTCAAAAGATTGAGGCTTGGTCTGGACATGGAATTAGTG…	1446
569	TaWD40-569	ATGGCGCAGGATTCTTGGGACGCAGACAAGATCAGCTTGGATGTGTACATCCATGACTACCTGGTGAAGCGGAACTTGCAGAACACCGCAAAGGCGTTCCAAGCCGAATCCAATCTGTCTCCAGATCCTGTTGCAATTGACGCCCCAGGGGGTTTCCTCTTTGAGTGGTGGTCGGTCTTCTGGGACATCTTCATTTCAAGGACCAACGACAAGCATTCCGATGTTGCTACTTCGTACATTGAGACACAGTCTATTAAAGCTCGAGAGCAGCAGTCATCATTGCAGCAACAGCAGCAACATCCTCATTCCCAGCAGTCAGCACAGCAGATCCAAATGCAGCAGCTCATGCTACAGAGGCAGCAGCAGGAGCAACAACAACAGGAGCAGACCCAACAACAG…	2652
570	TaWD40-570	ATGTCCGAGACAGAAACGGCGGCGGCGGCGGCGGCGGCGACATCGGCGGACCGGAAGGCCCGGCGGCTGCGGGGGCACAAGAAGGGCGCCGTCACCTGCTGCGTCGCGTCCTCCGCCCGCCCGGGCGTCGTGGCGTCATCCGGCGAGGATGGATGTCTTTGCTGGTTTGATTTGCGCACCAAAGATGTGCTCTTGACCATTGAGGCAGCAAATAAACCTATTTCTTCCATCTGTTTTAAATCAGGAAATGAAGATCATGTATATATATCAGCTGGAAACGAAATTCTGTCCTTTGATATTCGTATGGGATCTCAATCAAAGCCACTGGAGACGTATAACTACAATAGAGATGAAATCAACCAGATTGCTGTCAGTTCTAAAGGCTATCTTGCTGCTGCA…	1152
571	TaWD40-571	ATGCCTCCTCATAAGATAGAGACTGGACACCAGGATGTGGTGCATGACATCGCGATGGATTACTACGGGAAGCGCCTCGCCACTGCATCCTCTGATAACACAATAAAGATCATTGGCGTAAGTGGCACCTCGCAGCAGCAACTTGCTACTTTGAGCGGACACCAGGGCCCAGTTTGGCAAGTCGCATGGGCTCATCCTAAGTATGGTTCCATGCTTGCATCCTGCAGCTATGATGGGCGGGTTATTATATGGAAAGAAGAGGGTAAACCTGATGAGTGGACACAGGCTCACACTTTCACTGAGCACAAGTCTTCTGTAAATTCCATTGCTTGGGCGCCTCATGAACTCGGCATCTGCTTGGCTTGTGGTTCATCTGATGGGAACATTTCAGTCTTCACA…	918
572	TaWD40-572	ATGGCAGGGCCTACGCCGACGTACTCCGCCGTCGTGGCGCACGCCTCGGCGTTCCTCGCGGAGCTCATCGCCGACCCGCTCCTCCGGCGCCACCTCCTCTCCGCCGCAGCCGCCGCGGACGGCGGCGGGGGCCAGCACACTGCCGCGACGCTCCAGGCGCTGTCGCTCATATCGGATGCGCTGGACACGGTCCCTTCCGCCTCGCCGTCGCCGTCGTCGCTCCGGGCCGCCGAGCGGCTGCTGCTGTCCCTCCCCGCGGCCACCCCGCTCTCCTGCCTCCTCTCCGCTATCTCGTCGGCAGCGCGACGACGCGGCGGGGCGCCTTCCGCCGCGTCCGCCGTGCTCGACCTCTTTGTCCTCGACCCCGCGCTTGCGCGCCACGAGCTCGCGCCCGCGGCA…	4137
573	TaWD40-573	ATGGATTTTGGGCGGCGCAAGAGCTTTAGCTTCTTCGAGGAGGACCGGAAGGCGCGGCCGGCGGCGGCGCAGACGCCCGTGCACCACTATGCGCGCGGGGGAGGAGGTGGCGGAGGAGGGGGGCGGTCCCCGGCGCGCGAGGCGGCGGAGCCGGCGCGGATGAGCATGTCGTCCGTGCCTGTCGCGGAATTGCCGGCGATGATGGGAGTCGGAGGCGTGGGAGGCGGGTGCTCGCCGTGGGTGCAGTCGCCGCTGCACAGCAGGCTGCGGTTCCCGCCGTCGCCCGCCGCGATCTACCACTGCCTCGCGGCGCTGCACCGGCTGGACGGCGACGTGCACGCGCTCGCCGTGGCGAGAGGGGTGCTGTTCACGGCGTCCGACAGCGGCCGCGTCCGCGCG…	1518
574	TaWD40-574	ATGAGGGTGAAGGTGATATCGCGCTCGACCGACGACTTCACGCGCGAGCGCAGCCAGGACCTGCAGAAAGTATTCCGCAATTATGATCCAGCACTCCGTAGTCAAGAGAAAGCTGTTGAGTACACTCGAGCACTTAATGCTGCAAAGTTAGAGAAGATATTTGCCAGGCCGTTTATTGGAGCAATGGATGGTCACATTGATGCTGTTTCGTGCATGGCGAAGAACTCCAATTATGTGAAAGCTATGTTTTCTGGCTCGATGGATGGGGATATTCGACTATGGGACATTGCTGCAAGGAAGACAGTCTGCCAGTTCCCTGGACACCAGGGTGCTGTGAGAGGTTTGGCAACATCTACCGATGGCGATCTTCTGGTATCCTGTGGTGTTGATTGCACTGTT…	1359
575	TaWD40-575	ATGTCGTCCCTCAGCCGCGAGCTCGTCTTCCTCATCCTCCAGTTCCTCGACGAGGAGAAGTTCAAGGAGACCGTGCACAAGCTTGAACAAGAGTCGGGCTTTTACTTCAACGTCAAGTACTTTGAGGAGAAGGTCCATGCTGGGGAGTGGGATGAGGTGGAAAGGTATCTCTCAGGTTTCACCAAGGTGGACGACAATAGGTATTCGATGAAGATCTTCTTTGAGATCAGGAAGCAGAAGTATTTGGAAGCGCTTGATAGGCATGATAGAGCGAAGGCGGTAGATATTCTTGTCAAGGATCTTAAAGTCTTCTCGACATTCAATGAGGAGTTATATAAAGAGATAACACAGCTTCTCACTCTTGAGAATTTCAGGGAAAATGAACAGCTATCTAAGTAT…	3393
576	TaWD40-576	ATGGCGATGGCGGCGGCAGCAGCGGGCGGCGAGCCGGTAGAGCCGCAGTCGTTGAAGAAGCTGAGTCTCAAGTCACTGAAACGCTCCCTCGACCTCTTCGCGCCCACCCACTCCCTCCCCTTCGCTCCCGACGCCGAGAGCAAACGGATTCGCGTCAGCTGCAAGGTGAATGCGGAGTACGGTGCCGTCAAGAACCTGCCGACCGACCAGGGCCGAGCGCAGGGGAAGGGCGCCGCGGCTCCTTCCAATGCGTTGGCGCTTCTAGGCACACAAGACACAAAAGATGCTCCTAGGGAAGGCACTAGCAATGCCATTATCCCTGCACCGCTTATGCTTCCCAAAGCACCCGAATCTGCGGTGCCTGGCAAAAATACAACCGTATTATCGATTCCTGGGTCA…	1440
577	TaWD40-577	ATGGCGTCTTCGACGTCCACCCTAGAGATCGAGGCTCGCGACGTGGTGAAGATAATGCTGCAGTTCTGCAAGGAAAACTCGCTTCATCAGACGTTCCAGACCCTGCAGAACGAGTGCCAGGTCTCGCTCAACACGGTGGACAGCATGGACACCTTCATCGCCGACATTAATGCTGGGCGCTGGGATGCCGTGCTGCCGCAGGTTGCCCAGCTGAAGCTGCCGCGCAAGAAGCTTGAGGACCTCTACGAGCAGATTGTGCTGGAGATGGCAGAGCTCCGTGAGCTTGACACGGCCCGTGCAATCCTTCGCCAGACACAGGTGATGGGGGTCATGAAACAGGAGGAACCCGAACGATACCTCCGACTAGAGCACCTCCTTGTCCGGACATACTTTGACCCG…	1554
578	TaWD40-578	ATGGGGGAGCAAGACCCGCTGCCGCAGCTCCCGCTCGCCCTCCATCCACCGCATCTGATCCCTCCGGCGCCCACTCCCGACCACCGCGCCCTCTCGTTCCTCCCCGACTTCGGCGGCCTCCCCTGGGTCTCCTACGCCGCGGGCTCCCTCCTCGTCGTCTCCCACCTCCCCTCCCCTCCCCGTACCAGCGGAAGCGACACCGTGGAAGACGAATCCCCATTCTTCTGCCAAGTCATCGACCTCCACACCCCTGTGTCCGCCGTCGCCTGGTGCGGCCGCGGGAGAGGCGAGCTCGCCGCCGCGTCCGGCAACTCCGTTTCCGTTTTCCAGCCCTCACCTTCCTCAGGTTCATTCAGTTGGCTCCTGAGATGGGTCATCACCGAGACGTTCACGGTCACC…	7356
579	TaWD40-579	ATGGCATCAACGTCACGGATCTTCGAGTACTTCGTGGTATGCGGGCTGGGGCCGGAGATCCGGGCGCTGGATGGCCTCAAGGGCTTCCATGGCGCCGAAGAAATGTACATGCCTGCCTTCATTGACCAGTTCCCGCACTCGGGCCACGCGCTCTACCCTCCCCCGCCCCCGCAGCTCCCCACCTGTGTTTTGCCAGCGGGTGTAAGAATATACTCTTCTCGGTTGGACGCCAATGACGTCTCCACCTATCCAAGGAGCTATCCCATAGTTTTGACAGAGGGAGATGTCCTCCGCGATGCTCTAGAGGAAATATTTGTCCTTTGTTTTTCTCCTGCCGGTTGTAGCAAGCCTTTGTGGGATATAATATCCCATGTGGTGTCAAATGTTCCATTACCAACA…	3483
580	TaWD40-580	ATGAACGGGGCAGCGGCGCCCGAGCCCACGGAGGCCCCGGCCCCGTCCCCCCAGGTGCCGCTCGACTGGAGGTTCTCGCAGGTCTTTGGCGAGCGTGGCGCCGGCGAGGACGTCCAGGATGTTGACATCATCTCGGCAATAGAGTTCAATAAATCAGGACATCATCTTGCCACTGGAGACAGAGGTGGCCGAGTTGTTTTGTTTGAAAGGACAGATGCCAAAGATCACGTCTCTAGAAAAGATGCTGAGAAAGCCGATTATTCTATCAGCAGGCATCCAGAATTTCGTTACAAAACTGAGTTTCAAAGCCATGAACCAGAGTTTGATTACCTTAAAAGCTTGGAAATTGAAGAGAAGATTAACAAGATAAAGTGGTGCCAAGAAACGAATGGCGCATCG…	1512
581	TaWD40-581	ATGTCGCAGACGAACTGGGAGGCTGACAAGATGCTCGATGTTTACATATACGACTATTTTATGAAGAGAAATTTGCAGGCAACTGCAAAGGCCTTCCAATCAGAAGGGAAGGTTTCTTCAGATCCAGTTGCAATTGATGCACCTGGTGGGTTTCTTTTTGAGTGGTGGTCAGTTTTTTGGGATATATTCATAGCAAGAACAAACGAGAAGCATTCAGATGTTGCAGCGTCATATATTGAGACGCAGCTCATGAAAGCCCGGGACCAACAACAGCAGTTACCTCAACAGCGGCAGCAGCAACCACAGCATATACAAATGCAACAAATGTTGTTACAAAGAGCCGCACAACAGCAGCAGCAGCAGCAGCAACATCAGCAGCAGCAACAGCAGCAGCAGCAG…	2628
582	TaWD40-582	ATGGCGAGCTTTAACGCCGCCGGCGCCGGCGCCGCCAACCCCAACCCTAACAAATCCCTCGAGGTGAATCCGGCGCCCGGGGACTCGGTTTCCAGCCTCAGCTTCAGCCCCAAGGCGAATCACCTGATTGCCACCTCCTGGGACAACCAGGTTCGGTGCTGGGAGGTTCAGCCTGGCGGCCAATGCCAGGCGAAGGCGTCTATTTCGCACGATCAGCCAGTCTTGTGCTCTGCCTGGAAGGATGACGGGACTACTGTTTTTTTGGGAGGGTGTGACAAAGTGGTAAAGATGTGGCCGCTGCTGTCTGGCGGGCAGGCCACGGCCTTCTCAGGGCACGAGGCGCCGGTCAAAGAACTTGCCTGGATACCACAGATGAGCCTTCTTGTCAGTGGGTCTTGG…	1038
583	TaWD40-583	ATGGCGGATCAGAAGGTGTCTCAGTTGGGGCCTGGAGCTGCGTGCTGCGGCTGGAACCACTGCGTCCGCCGCCTAGCCGCCGGCGCCGTCGATGGGTCCGTTTCCGTCTACGATTCTCAGCCGTCTCCCTCCTCCAAGTGGCAGGCCCATGAGCATGCTATAGTGGCTGTCGTCTGGCTTCCTCCGGACTACGGTGATGCTATAGCTTGTGTCTGTGCTGACGGTACACTGTCTTTGTGGGAGGAGATTGCTGAAGATGATCAACTTCCAATCTGGAGAAAATGTAAAGTCTTTGAGGGTGGCAGTTCCCACATCTTAAATGTACAGTTTGGTTTGCTGCTGTCAAGTCTGAAAATGGTTATTGCATACTCAGATGGTCAAGTGAAAGTCTATGAACTT…	972
584	TaWD40-584	ATGTCGCAATCTCAGTCTCAGTCCCAGTCTCAGTCGCAGACCAACTGGGAGGCGGATAAGATGTTGGATGTCTACATATATGACTATTTTGTGAAGAGAAATTTGCAGGAAACTGCAAAAGCCTTCCAAACGGAAGGGAAGGTTTCACCAGATCCAGTTGCAATTGATGCTCCTGGTGGCTTCCTTTTTGAATGGTGGTCGGTATTTTGGGATATATTCATAGCAAGAACAAATGAGAAGCATTCAGATATTGCAGCATCATATATTCAGACTCAGTTAGTGAAAGCAAGGGAACATCAACATGAGCATCAGCAACAACAGCAATCTCAGCAGCAAACTCAGCAACAGCAGCAGCAGAACCAACAACAACAACAACAACACCACCACCACCAACAGCAG…	2748
585	TaWD40-585	ATGGCCGCAACCCCGCCGCCGCCCGACGCCTTCGCCTTCTCTTCTGACGGAGAGCTCTTCGCAGCCGTCTCCGATCGGCGAATCCAGGTATGGAGTACAAGAGAAGGACAAAAGATAGCAGGATGGACTGATCCAATAGCAGCCCACGATGATTCATACAGTTGCATTGCCTGCAGCTTTGTTCAGAAGAAGCACACAAAGGATGGCGACCTTATTGTTGTTGCTGTTGGCACTGCAAATGGTGTAGTTTTAGCTCTTGATTCTACTGGTGTTATATGGAAAAGTGCTTGTCACACTGGCAAGGTCATTTCTCTTCACTTCTCGAAACAAGGGCGTGTTCTTATTACTGCTAGCAGGGATGGAGTTATATGTGAATTGGATACTTGGACTGGAAAATCC…	1809
586	TaWD40-586	ATGCTCCGCCTCAGGGCGTTCCGGCCGACGAGCGACAAGGTGGTGAAGATCCAGCTCCACCCCACTCACCCCTGGCTCGTCACCGCCGACGCCAATGACCGCGTCTCGGTCTGGGACTGGGAGCACCGCCAGGTGATCTATGAGCTGAAGGCGGGTGGCATCGATGAACGAAGGCTGGTTGGTGTGAAGCTTGAGAAGCTCGCCGAGGGAGAAACTGATTCTAAAGGAAAGCCCACTGAGGCAATTCGAGGCGGAAGTGTAAAGCAGGTTTCTTTTTATGATGACGATGTACGCTTTTGGCAACATTGGCGCAATTGCTCTGCTGCTAGCGAGGCTCCAACTGCAGTTAATCAACAATCGTCCGCTTTCAGTGCACCTGCACCATCTACAAGAGGAAGA…	4188
587	TaWD40-587	ATGAAGGAGAGAGGCGGATCGAGGGCGGCGGTGGACGAGCGGTACGCGCAATGGAAGTCGCTCATCCCGGTCCTCTACGACTGGTTCGCGAACCACAACCTCGTCTGGCCATCCCTCTCCTGCCGGTGGGGTCCTCAGTTTGAGCAGGCTACCTATAAGAATCGTCAGCGCCTTTACCTATCAGAGCAGACAGATGGAAGTGTCCCAAATACCATGGTCATTGCAAACTGTGAAGTTGTGAAGCCACGGGTTGCAGCTGCAGAACACATATCACAGTTCAATGAGGAAGCACGATCACCTTTTGTAAAGAAGTACAAGACTATCATTCACCCTGGAGAGGTAAACCGAATCAGGGAGCTTCCACAGAACAGTAGGATCATCGCCACTCATACGGACAGT…	1368
588	TaWD40-588	ATGGCGGAAAACGACTACGAGCGCCTTCGCCAGGCCAACATCCGGCGCAACCAGGAAAAGCTTGCCCTCCTCCGCCGCAAGGCCGACGAGCTCTCCGCCCTTGCTAAACCTAAGCGAAAGCGACCGTATCAGGTCAGGCCCAAGGCCCCGACCGGCCCCGTCCGCTCCTCCGGCCGCGCCCGCGGCATCGCTCCCGACAACCTGCCCCCGGATCTCAGCCTCTCACCCTCGCTCGCCTCCTCCATCCTCGGGGGCGGGGCTGGGGCTGGGGCTAAGGTTCGTTCGGCGGACGACTTCGATGCTGGGAGGGACATGGTGCTGATGCGCGCGCACGTGAGAAACGTGGTGCCCTGTAGCATAGAGTCGATGCGGGTCCTCCCGCTCGCCGACCGGACCGTG…	996
589	TaWD40-589	ATGGCCGGCGCGCAGGAGTCCCTCGTGTACGCCGGTGTGATGCGCGGCCACAACGACGTGGTCACGGCCATCGCGACGCCCATCGACAACTCGCCCTTCATCGTCTCCTCCTCCCGCGACAAGTCGCTGCTCGTCTGGGACCTCACCAACCCCATCCAGGCCACCCAGGACTCCAGCTCCGAGTACGGCGTCCCCTTCCGCCGCCTCACCGGACACGGCCACTTTGTCCAGGACGTCGTCCTCAGCTCCGACGGCCAGTTCGCGCTCTCCGGATCCTGGGACGGCGAGCTCCGCCTCTGGGACCTCTCCACCGGGGTCACCACCCGCCGCTTCGTCGGCCACGAGAAGGACGTCCTCTCCGTCGCCTTCTCCATTGACAACCGACAGATCGTCTCCGCT…	999
590	TaWD40-590	ATGGAGGTGTCCCGTGGCGGTGCTGCCGCGGCCGGCGGAGCGGCGCGGAGGGGGGAGGAGGAGGGAGGAGAGGTGAGCCTGCGGGAGTGGCTGGACCGGCCGGGCCGGGTCGTGGAGGCGCCCGAGTGCCTGCACGTGTTTCGCCAGGTGGCGGAGGCGGTGGCCGACGCGCACGCGCAGGGCGTGGCCGTCGGCAGCGCGCGCCCGTCCTGCTTCGTCGTGTCCCCGCCCTTCTCCCGCGTCGCCTTCATCGAGTCGGCCTCGGGCTCCGACGCCTCCGGCTCCGACGCCTCCGAGGACGCCGACCACGACGCCGAGCCTCCGCGCCGGGGTCACGGCGCGGGCCGAGGGGGGGAGGAGCGCGGCGAGAAGGGGTTCCCGCTCAAGAGCGTGCTGGCG…	2313
591	TaWD40-591	ATGGCGGGCGACTCTCCGGCCACCGCCTCCGCCTCCGCCCCCGCCCCCGCCCCCGCCCCGGCGTCGCCGTGCCCCGCCCCCTCCCGGCCCACGGACCCCGACTTCCTCAGCTGCGTCCTCCAGCCCCCGACCCCCTCCTCCTCAACCTCCCGCCCCGACCCCGACTACGCCGCCCTCCGCCGCCTCCTCCTCCGCCGCAAGTCCTCCTCCGCGCTCAACCACCGCATGGAGTGGCGGTGCAACGGCAAGGGCTACGTCGTCTACCGGAACTTCCTCCTCCGCCGTATCGAAGCCGCCTCAAGCAGCGCCCACAGCACGCCCAGCAACAGTGGGAGGTGGTTTGCTAGCCCTACTACATTTTCTGAAGCAGACAGCTGGAGTTCTATCAGGGACCTCAGA…	1461
592	TaWD40-592	ATGGACCCCGAGAAGCGCGGCTACAAGTTCCAGGAGTTTGTGGCGCACGATGCTGAAGTGAGGTCCTTGGCCATCGGCAAGAAGTCGAGCCGTGTGTTCATTACTGGTGGCAGTGACCGCAACGTCAACCTGTGGGCAATTGGCAAGCAGACTCCTCTCCTGAGCTTGTCAGGCCACACAAGCTCGGTCGAGGCTGTAGAGTTTGATACAGCAGAGGTGCTTGTGCTTGCTGGCTCATCAAACGGCTCCATCAAGCTCTGGGACTTGGAAGAAGCTAAAGTTGTGCGGTCTCTCACTGGGCATAGATCGAGTTGCACTGCTGTCGAATTCCATCCATTCGGCGAATTTTTTGCATCTGGTTCTTCAGATACAGATCTTAAGATCTGGGACATAAAGAAA…	2487
593	TaWD40-593	ATGAATATACAAGCTAGCTTTGAGTTCTGGTTGCAATTATCCGGATCTGAAATGTTCCTGTTGGGACAGGTACAATGGGCTGGGTTTGATAAACTTGAATGTGGGGGTGACGTGCTGCGACAGGTTTTGCTGCTAGCATACAGATCAGGCTTCCAAGTATGGGATGTTGAACAAGCCGATGATGTAAGACAGATAGAATCAAGACATGATGGTGCTGTTTCTTTCATACAACTGCTGAAGAAACCAATTGCCTCTAAGAGAGGTGAAGACAGATTTGTAGATGCACGGCCATTGCTGGCTCTTGCTGGTGGTGGAACTAGCACAGGAAGTGCAAACGGCCATGATGCCAATGGCCCTGGCTTCAATGGAACTAATGGCACTTACCATAATAGTGGCAGT…	2451
594	TaWD40-594	ATGGCCAGCGACCGGGAGAGGCCGCGCCGCCGCCCGTCGCCGGATCCTGTGGCGGTGCTCCGGGGCCACCGCGCCGCCGTCAGCGACGCCTGCTTCCACCACGCCCTCCCTCTCCTCTTCTCCGGCGCGGCTGACGGGGAGCTCAGGGTCTGGGACACGGCGAGCCACCGCACAGTCTCCTCCATCTGGGCTCATGGTGGCGCGGCTGGAGTGTATTCAATCGCTGCTGGCGCCGGACTTGGGAACACAATCATTAGCCAGGGAAGGGATGGTTTGTGCAAAGGCTGGGCAATTGAGGAAGCTGGGCTCTCACGGAGGCCCATATTTACAATCAAAACAAGTACATACCATTTCTGTAAGATGTCACTGGTTAAGGTTCCATGTTCTGCACATGGCACA…	1215
595	TaWD40-595	ATGTGGTGGGAGGAGGTGAGGAGGAGGGAACGCGGGGAGCTGCGCGCGCGGCGCTTCGAGGCCCTCGCCCGCTCGCGCCGCGCCGCCTCGCTCGCGCTCTCCAACCGCAAGGAGATCGCGACCCCGCACCTCGGCGCCGTCAACTCCCTCCAGGTTGATTTGACAGAGGGGAGGTACCTGCTCTCGGGGGCGTCGGACGGGTCGGCCGCCGTCTTCGATCTGAAGGACGCGACGGAGTACGAGGCCGGGTTCATCGCCAAGCACAGGAGCATTCTGCTCGTGGACAGGCAGCATCAGCATGGCCACAAGTTCACCGTCTCCAAGGCCATCTGGTATCCTGTGGACACCGGGCTGTTCGTCACGGCGTCCTTTGATAACTATGTCAAAGTGTGGGATACC…	1359
596	TaWD40-596	ATGGCCGCGCCGCCGGAGACGACGGGCGCGCCGTCCCCGCCGGAAGGGGAGCACAAGGGCAACGCGGGCGTCGAGGTCTGCTGCTTCGAGCAATCTGCAGAGGACTTCTCCAGAGCGGTACGCGCCATCTCGGAGCTCGCCGCCGGCGAGCCCGAGCCGGGTTTCCCCGACGCCGAAGCGGAGCGTCTCGCCTCCTCGATAACGTTCCTCAGAGAATGGAAGCATTTTAATTATGAGCCAAAAGGTATAAGTTTTACTTACGGCACTGGATCAACTTCATCCAGAGATGACACACATGAGATTACCTTACCACAATTCTCTTCTGCATCTGTTCCTCAGGTCACACACTTGGAAGATGGGAGGGATAATAATACATACAGCTCTGACTTCGTTTTATTC…	3459
597	TaWD40-597	ATGCTGTCGGCGCGGAGCCTGCGGAAGGCGTCCATCCCGCCGTCCCTTCTCTCCGACCCCTCGCCCGGCTGCCTCCAGCCCACGCGCCTCGCCGTCCACGTCAATGGCGACGGCGGCTCCTGCTCCGCCTACTTCGCCTCCGGTTGCCGCGTCTACAAGCTCGAGATATCCATGGAAGAGGAGATGCTGTCCAGAGGAAAAGAGAGCCTGTTGATTCCTATCAATGCACAGGTCATAAGCTCGTCGGTTGTGGACCGCTGCCCGCATCGTTCGGAGATTCAGAGTGTAGTTCTGGCTGAGGGTGAAGGTGATAGCTGCTTGATTTTGGGAACCGTCGACTCTTATGGTCACCTCATTGTATCCCGTTTGGACACTGTGGCTGAGGACATCGACAGGGCA…	1086
598	TaWD40-598	ATGCCGTCGTTCAAGGCCCCGGCGCCGGGCTTCTCCGTCCGCTTCAGCCCGTTCCACGAGCATCGCNNNNNNNCTGCCACCTCGCAGCACTTCGGCCTCGTCGGCAACGGCCACCTCCTGGTTCTCGACCTCTCCGCCGCCGGGCCCGGCCTCACCCCGCTCTTCTCCTTCCCCACCTCCGACGCGCTCTTCGACTGCGCGTGGTCCGAGTCCCACGACTCCCTCTGCGCCGCCGCGTCGGGGGACGGCTCCGTCCGGCTCTTCGACGTCACGCTGCCGCCGGCGCAGAACCCCGTCCGCCTCCTCCGGGAGCACGCGCGGGAGGTCCACGGGATCGACTGGAACCCCGTCCGCCGCGACGCCTTCCTCTCCGCCTCCTGGGACGACACCCTCAAGCTC…	954
599	TaWD40-599	ATGATCTCGTCCATGTCCTGGGTGCCCAGGGGCGCCGCCAGGAGCGCCCCCATCCAGGCGGAGCCGCCCACGCAGGAGGAGATCGACGAGGCCATGAAGAGCATCGCCCTCGCCACAGAAAATGATGGCAGTGACGCCGCCGCCGCCGACGACGGCGAGATGGAGGTCGACGGCGCCGACGAGGAGGACAATGAGGATGTTGCCCAGGCCAAGGCCGCCGCCGAGGCGCTCGGGAAGACCGGCTCGGGAGGCGGTGTCTCCGATGGGCTGGAGGAGCTCAACATGGAGGAATACGACGACGAGGACGACGAGCCTGAGCTTCTCAGTGCCGGCGGGAGGGGGGATTTGTACTATGAGAACAACGAAGAGGACCCTCATCTCATCAGGAACAACGATGAC…	1455
600	TaWD40-600	ATGAAGGCGAAGCACAAAAATATAGTACGGTTTCTGGGATACTGTAGCGACACACAGGAGGAATTCTTAAAATATGAAGGAAAATCTATCATGGCTGGCATTCAAGAAAGAATACTCTGCTTTGAGTATGTACCCAAGGGGGATCTTTTGAAGTATATCTCTGATGCATCTAGTGGACTTGAATGGCGTGATCGCTACAAAATAATAAAAGGAATCTGTGAGGGATTGAATTACCTTCACACACAAAATATTGTTCACCTGGATCTTAAGCCAGCAAATATACTCATGGACGATAAAATGGTGCCGAAAATCACTGACTTTGGTGTATCGAGGTGCTTCAAAGAAGACCAAACCCGGACTATTGTTACAATAGTTGCTGGAACCCCTGGATATCTGGCA…	2067
601	TaWD40-601	ATGGATCGCCAAGCTAGTGCGCGAATCGACCTGGAGTGTATGCTGTTGGATGAAACCAAAGAGCCGAGGGCTCTGCCGCTGCCACTCCTTGAAGAGATCACAAAGAGTTTCTCCGCTGACCATGAAATTGGACGTGGCGGATTCGCGGTGGTTTATCAGGGAATCCTTGACAATGGCATGGTCGCTGTGAAGAAGCTGTCCAACACGTATTTGTATGAGAATAAATTCCAGACGGAGATTCAATGTCTGATGAAGGTGAAGCACAGAAATGTTGTACGATTTTTAGGATATTGCTGCGACACACAAGGGCAAGTAGCCACGCATGAAGGAAATTTTGTCATGGCTGACATACAAGAAAGATTACTCTGCTTTGAGTTTCTATCCAAGGGGGATCTTTCT…	2187
602	TaWD40-602	ATGCCGCCGGACCAACAACGCGCCGCGATGTCCGAGCCCCTGCTCCCCTGGCCGGCCTCCCTCCCCTCGTCCGCCTCCTCCTCCTTCTCGACCTCGGCGTCCTTCCCCTCCTTCTCGGCGTCCTCCTCTCCGGCCGACGCGGCGCCGGTGCGCGGCGACCCGTCGGCGGCGTGGAAGGCGCTGGCAGTGCTCCGGGACGCGCACAGCCCGGGCGGCGCCGGCTCCGTGTCCTGCCTCTCGCTCTGCGGCGAGTTCCTGCTCAGCGCCTCCACGGGCGCCGACATCGTCGCCTGGCAGCAGCCGGACCTCCGCCTCTTCGCGCGGTTCGGGCATGGCGGGGAGGGCGCCGTCAAGGCGCTGGCCGCGGCCGGCGGGCGCGTGTTCTCGGCGCACCAGGAC…	1287
603	TaWD40-603	ATGGCGGCGGCGGCGTCCGGCGCGTCCGCGGGGGCGGGGGCCAAGCCGGGGCGGCTGAACGTGCCGGCGGGGATGGCGGGGTCGCTCCGCCTGGACGCCTCCTCCCCGGCCTCGTCCTCCTCCTCCGTGGCGCGCCTGCTCGAGATCCCCAAGACGCCGTCGCCGTCCAAGGTCACCTACAGCGACCGCTTCATCCCCTGCCGGACCTCGTCGCGCCTCCACAACTTCGCGCTCGCCGACCGCCCCTCCCCCGGCTCCGGCTCCAGGGACGACGGCAGCGCCTACTCGCGCCTCCTCCGCGCCGAGCTCTTCGGGGGCGACGCCTCCCCCGGCGGCGACAGGCAGGACTCCCCCGGCTCCAACAACCTCTTCCGCTTCAAGACGGACCGCTCCTCCGCG…	1452
604	TaWD40-604	ATGCTGACGGAGAAGCCCAGCTGGGTTCGCCATGACGGCCTGCAGATCTTCTCCATCGACATCCAGCCCAGCGGCCTCCGCTTCGCCACGGGAGGTGGCGACCAGAAGGTTCGCATATGGAACATGAAATCCGTGAGCAAAGACAACCAAAATGATGATTCCAACCAAAGATTGCTGGCCACAATGCGTGACCATTTTGGATCAGTAAACTGTGTGAGATGGGCCAAGCATGGACGCTATCTTGCTTCAGGATCAGACGATCAAGCTATCCTAATTCATGAAAGGAAAGCTGGTTCCGGTACATCTGAGTTTGGAAGTGGAGAACCTGCAGATATAGAAAATTGGAAGGTCGTTATGACCTTAAGGGGGCATACTGCGGACGTGGTAGATCTAAATTGG…	2988
605	TaWD40-605	ATGGCGTCCGTGGCGGAGCTCAAGGAGAAGCACGCGGCGGCGACGGCCTCGGTCAACTCCCTCCGGGAGCGGCTCCGCCAGCGCCGCCAGACGCTCCTCGACACCGACGTGGAGAAGTACTCCAAGGCGCAGGGGCGGACGGCGGTGAGCTTCAACCCCACGGATCTGGTGTGCTGCCGCACGCTGCAGGGCCACAGCGGAAAGGTATATTCTCTGGATTGGACTCCTGAGAAGAACTGGATAGTTAGTGCCTCACAAGATGGAAGACTAATTGTATGGAATGCTTTAACGAGTCAGAAAACACATGCCATAAAGCTACACTGTCCATGGGTGATGACATGTGCTTTTGCACCCAATGGTCAATCTGTTGCTTGCGGCGGTCTTGATAGTGCATGCTCT…	1143
606	TaWD40-606	ATGGCTCAACCTTCTGTCATTCTTGCGACTGCAAGTTATGACCACACAATCAGATTTTGGGAAGCCAAGAGTGGTCGCTGTTACCGCACTATTCAGTATCCAGACTCGCAAGTAAATCGCCTTGAGATAACCCCGGACAAGCGATTCCTAGCTGCTGCTGGCAATTCTCATATCCGCCTTTTTGATGTTAACTCAAATAGCCCACAACCGGTAATTAGCTATGATTCGCATACTAGTAATGTGATGGCTGTGGGGTTCCATTGTGATGGCAACTGGATGTACTCAGGTTCTGAGGATGGCACTGTGAGAATTTGGGATTTACGGACTGCCACTTGTCAACGAGAATATGAAAGTCGCGCAGCTGTCAACACCGTGGTCCTACACCCAAATCAGAAAGAA…	951
607	TaWD40-607	ATGGCGATGCGGCCGCCGTCCTTCTTCGGCGGGCTCCGGGCGCGGGAGCTCAGCGGCGGCAGGGGCTCCGCCCGCGCCTCCGCGGCGCGGCTGCCCTACCTCTCCGACCTCTCCTCCGACCCCGGCGACCGCGGCTGCGGCGTCATCTCCGTCGAGCACTCCGGCGACGCCGCCATCCCTTTCGCCGTCTCCTTCTGCAAGGTCCCGCAGATCTCTCGCCTTCTGGCGGTCGCCGACGAGGACGGGTATGTTGCCATCTACGACACCCGCCGCCGCCTCCCCTCCAGATCCTCGTCCATAGAGAAGTCAGCTGAAACGAGGCTGTCCGATTGGGTTGCTCACAACAATGCCATCTTTGACGTGTGCTGGATCAAGGAGGGATCCCAATTACTGACTGCA…	1569
608	TaWD40-608	ATGCTGACCAAGTTCGAGACCAAGAGCAACCGGGTCAAGGGCCTGAGCTTCCACCCGCGGCGGCCATGGATCCTCGCCAGCCTCCACAGCGGCGTGATCCAGATGTGGGACTACCGCATGGGCACCCTCCTCGACCGCTTCGACGAGCACGACGGCCCCGTCCGCGGCGTCCACTTCCACGCCACCCAGCCCCTCTTCGTCTCCGGAGGTGACGATTACAAGATCAAGGTGTGGAATTACAAGACACACCGCTGCTTGTTTACGCTTACTGGGCATCTCGACTACATTCGTACTGTGCAATTCCACCATGAGTACCCATGGATTGTAAGTGCCAGTGATGACCAGACAATCCGGATCTGGAACTGGCAGTCACGTACTTGTGTGGCTGTGCTTACCGGG…	3654
609	TaWD40-609	ATGGCGGCGCCGGATGCAGACGAGACCCCGGCCTCCCCGGGCTACGCCCTCCGCGCGACCCTCGCCGGGCACCGCCGCGCCGTCTCCGCCGTCAAGTTCTCCCCCGACGGCCGCCTCCTCGCCTCCGCCTCCGCCGACAAGCTCCTCCGCGTCTGGTCCTCGGCGGACCTCTCCCTCGTCGCCGAGCTCGAGGGCCACGAGGAGGGCGTCTCCGATCTCTCCTTCTCCCCCGACGGCCGCCTCCTCGCCTCCGCCTCCGACGACCGCACCGTCCGCATCTGGGACCTGGGCGCCGGCGGCGGCGCCCGCCTCGTCAAGACCCTGGCCGGCCACACCAACTACGCCTTCTGCGTCGCCTTCAGCCCCCACGGCAACGTGCTCGCCTCGGGATCCTTCGAC…	963
610	TaWD40-610	ATGGAGAAGCTCCGCATCCACCACTGCGGCGGCCGCGCGGTCGCCTGGACGCCCTCCCCCATCGTCGCCCTCGNNNNNNNNNNNNNNNNNNNNNNNNNNNNNNNNNNNNNNNNNNNNNNNNNNNNNNNNNNNNNNNNNNNNNNNNNNNNNNNNNNNNNNNNNNNNNNNNNNNNNACTATACAGGGAGGCGCGGAGTCGAGGGTCACATCGCTTGTGTGGGTGCCGAATGGCGCAGGGGGCCGTCTGCTCTCTTCCAGCGTTGATGGGTCGGTGGCTGAATGGGATCTCTTCCACCTGCAGCAAAAGACTGTCCTAGATACTGTTGGGGTACCGGTCTGGCAGATGGCCATGGAGCCTACCGATGATCAATTGATTTCTGGAAATAAAAGCTCAGGATGT…	2421
611	TaWD40-611	ATGGAAGAAGCGGCCGAGGAGCGAGCGGCCGCGCCGGGCGCCGCCGAGCTTGAGGATGCGGCGGAGAACGGGACGGAGGGGGAGGGAGGCTCTGCTCCCGCGGCAGAGGAGGACGCTGCTGCTGCTGCTGCGGCGGCGTACTCGTGGCCTGAGCTCCGCTTCGATCTCCCGCCGCGCCGCCGGTACCACTTCGCCGACCAGTTCCGCTCCCCCTGCTCCTCCTCCACCGGTAACTTCCTCAAGGGCGTCAAGTGGTCGCCCGACGGCTCCTCCTTCCTCACCAGCTCCGACGACAACTCCCTCCGCATGTTCTACCTGCCGGAGGACGCGTACAGTGCTGCGGCGGAGCACACCGCAGAGGCTGCCGTCGGAGGCCAAGACTCCTATGGCGCAAGCCTC…	1278
612	TaWD40-612	ATGGGGATCACTACCGAGGAAGACCCCAAAGAGATGAAGAACCACCAAAACTCTGTGGATGAAATGGAGATGAAGGTGGTCAAGTTTTCGCGGGGGAAGGCTGCTAACTTGGCGGCTCTGCGTGATAAGAAATTGAAAGGGCAGCTCACCGGAAAAGAGAAGCTAATCGGAATATCTGCCAAAGCTGCTGCGCAAGCTGAAAAGTGGTTTTTACCTATTGAGGGGGGCTACTTGGAGCCTGAAGATTTGGAGAAGACATATAGATTTACGCAGCGAGTGGTAGTGGGCGGTGTCGACATTTCGAGTGCAAGAAAACCATTTGATATGATCTTACCTGCACTTGGTCCTTATACTCTAGAATACACCTCAAATGGTCGCTACATGATAGTAGGTGGGCGA…	1596
613	TaWD40-613	ATGGGTAACCACCAGAAGCTCCTCAACTTCCTCCGGCCGGACCCTGCCGCGGTGGCCGCATGCTCGCCGAGGTCCTTCTCCTCCTCCTCCGCCTCCGTGTCAGATGACGATGGGTATAGCTGCTCGTCCTACCCGACGACGGACGGAGACGCCTCGCCGTCGCGCTACGGCGGCTCGTCGACCCCGCCCACGCCCAAGTCGCCCTGGGCGCACCTCCCTGGCCTCGGCGCCGGGGGTGCCGTTGCCGAACCGGGCGCGACGGGCCTCATCGCGTCGCTGGTCAAAGAGGACGGCCACGTCTACTCGCTGGCGGCCACCGGGGACGTTCTTTACACCGGGACCGACTCTCGGAACGTGCGCGTGTGGCGTGACCAGCGCGAGCTCGCCGGGTTCAGGACC…	1455
614	TaWD40-614	ATGGGTAACCACCAGAAGCTCCTCAACTTCCTCCGGCCGGACCCGGCCGCGGTGGCCGCATGCTCGCCGAGGTCCTTCTCCTCCTCCTCCGCCTCCGTGTCGGACGACGACGGGTACAGCTGCTCGTCCTACCCCACCACGGACGGGGACGCCTCGCCGTCGCGCTACGGCGGCTCCTCGACCCCGCCCACGCCCAAGTCGCCGTGGGCGCACCTCCCGGGCCTCGGCGCCGGGGGCGCCGTTGCGGAACCTGGGGCCACGGGCCTCATCGCGTCGCTGGTCAAGGAGGACGGGCACGTCTACTCGCTGGCGGCCACCGGGGACGTTCTTTACACCGGGACCGACTCCCGGAACGTGCGCGTGTGGCGGGACCAGCGCGAGCTCGCCGGGTTCAGGACC…	1428
615	TaWD40-615	ATGCCAGCCGGGGAGAAGGAGGAGAGGGTGACCATGGAGGTCACCGACGAGATGCTCAAGACCATGGAGGTCGGTCTGGCCTTCCGGGACTATATTGGCAGAATTAGTTCTATGGATTTCCACAGCAAGGCTACAAACTATCTGGTGACAGCCAGTGATGATGAATCGATACGCCTATATGACATTCAAAATGCTGTATGTTTGAAGACCATTAATAGCAAAAAGTATGGGGTTGAATTGGTGTGCTTCACTACTAACCCAACTCTTGTCTTGTATTCCTCGAAAAATGGTTGGGATGAATCTCTGCGTCTACTCTCTCTAAATGATAACCGGTTTGTAAGATATTTCAAAGGCCATCTTGACAGGGTTGTTGCTATGTCATTATGTTATGAGAAAGAC…	996
616	TaWD40-616	ATGGAGCATAGTGGACTGGAGAGTATGCATGCTGGAAGAGAGAAAGCATCAAATTTACCATGCGCAAGTTTGGAGAACATCATGGAAGATTCCTCTTATGAGCGAATAAACAGCCAGGGTGTATCTCGGCATGTTTACAAGGTAATTACAGGGTCCTGCGAGGCACTTGATGTCCATCCACTCGAACTCCGCTTTCCTTTGGATTACAACACGTTAATCCTGTGCCCACTTCACCTAACAAATAACACAGATGAACAAGTGGCATTTAAACTTATGCCAAAGAGAGGGATATATTCATGCTTCCGTAATATTCCACTGTATGGTGTTGTGCCGCAGCGGTCTAGTTACACTCTCATTGTGATAATGACACCGCCGGCTAAGCGGTCAGAAGATACAGAT…	1512
617	TaWD40-617	ATGGGCGACGAGGATAGCGCATACTATCTCCTGGAGAGCAGGTTACGCGATCCAAGCGCTGACCCGACTGATCTACCCTTGTCACTCTTCAAATCAATCACCAATAATTTTTCCGATAAAGAAGTAATCGGTAGCGGAGGATTTGGAGTGGTTTACAAGGGAGTGCTTCCCAGTGGAATATTTGTTGCTGTGAAGAAACTTTCCGACGCTTTAGTTGAAGACAAGTTGTTTCAGGACGAGGTTGCTTGTCTCATAAGGGCCAAGCACAGAAATATAGTTCGGTTACTTGGCTATTGTGCAGACACACAAGGAAAAATTACAGAATACAAAGGGGAGCTCATAATGGCGAAAGTACGAGCAAGGCTGCTATGCTTTGAGTATGTATCTGGAGGTAGCCTG…	2268
618	TaWD40-618	ATGGCGACGTCGTCGTCGGCTGGCGGGGGCGGTGCCGCCGGGGGCGCGCCTGGACTCAAGACTTACTTCAAGACTCCCGAGGGCCGGCATAAGCTGCAGTACGAGAAGACCCACTCCCCCTCCGTGCTGCACTACAACCACAGCTCTGGTGGCAAGACTGTCTCCGAGATGACAGTGGCATATTTGAAGGAGAAACCGGTGGGGCAGGGCTCTACACCGTCAACACCAAGTTCCAGCAGTGGCATGCGATCTGCAGCTGCAAGACTGCTTGGTACCGGGAATGGGAGCCGGACACTTAGCTTTGCAGGCAGCAACGGTGTCAGCAGGGCTGTTTCAGGGAGCAGCCGTGTGGGTGGCGGCGTTGGTACGTCAACAGGCGTTGGTGGATCTCAAGCCGTG…	1689
619	TaWD40-619	ATGGACCGGCCGACTACCGGCGGGCGGCGACAGGAGGCTCGCCCTTCTGAGAGGGAGAGAGAGATGGAGGCGAGCAGCAGCCGGAGCCGGAGCGGAAGTCTCCCCTCGAAGCGGCGCAGCGGCGGCGGCGGCGGAGGAAGCGGGTACGGGCTGACGGGGCAGTCGCTGAACGACGACACCCTCCGCTCCATCTTCTCCCACGTGGACGACCACTTCGACCTCGCTCACTGCTCCGCCGTCTGCAAGTCATGGCATACGATTATCAGCACAGCCCATGTGATGAGGGATCTATATTACAAGAGGAATCCGCAGGCAAGAGGCTCGAGTTCTACTATTTCAGTCAAAAGTTATTTTGAGGCGCTTGCCATGAATGAGCACGCATCAACTCTCGCTAGTGGG…	1419
620	TaWD40-620	ATGGCAAAAAACATTACAGCCTTACAAAACGTGCCCCTAAATTTAGCAATTTGGAGAGCAAGGGTTTCTCTCCCAGGCACGCGCCGGCAGGCCATTCGTTTTGCCACCGCCAGGCAAGAACCGTACACCATGAGCCATGACAATGGATTCCGGGAGGCGGCGACGGACGACGAGGATGGCTGCAGCGAGCAGGAGTCCTTCTTTCAATGCCTCGATCGCGTGAAGCCCCCCGGCGATGGCGACCCGGTCTTCCCCTCCGACGACGGTGAGGAGGATGGCCTCAGCGACGCTGCTCGTGTCTCCTTTGCCACCGCCGTGGATGACCGGCTCCAGGAGGAGCAGGCGGTGCTGGACGAGGATGAGGACTACGAGGAGGAGGACTTGTCGACGTACGACTAC…	2640
621	TaWD40-621	ATGGGTCGCACAGTCAAGAAGGCCGGCAAGTCCAAGTCGAAGAAGGGCAAGGGAACGAAGAAGGCTGATGCTTCATCGTCTGCTGCCGCTGCGGTGGCTTCTGGTCCGGCAAAGGTGTGGCAACCAGGTGTAGATGCACTGGAGGAGGGAGAGGAGCTCCAGTTTGATCCCGAGGCTTACAACTATCTCCGAGGATTTAGTATTGGTTGGCCTTGCTTGAGCTTTGATGTTGTACAAGATCAACTTGGGCTTGTCCGATCAGAGTTCCCACACACATTATATGGCGTTGCTGGAACTCAGGCTGAAAAGGCTCCATGGAATTATATTGGCGTATTCAAGCTTTCCAACATAAACGGGAAGAAGCGGGAACCTATACCATCTTCAAAAGTTGATGCTGAC…	1449
622	TaWD40-622	ATGAAGCTTGCGGGGCTCAAGTCGGTGGACGGAGCTCACGAGGACTCGATCTGGGCGGCCGCGTGGGTGCCCGCTGTTGACCACCGCCCCACGGCGCTGCTTCTCACCGGCTCCATCGACGAGACCGTCCGCGCCTGGCAACCCGACGACCTCGCCGCCGCGTCCCCCCCGGCGGGAGGGCACGCGCTCGGAGTGATATCCCTCGCGGCGCATCCTGCCGGGGTCATAGCCGCCGCGGTCTCCATCGACAGCCACGTCCGCGTCTTCGACGTCGACTCCGGCGCATCCATCGCCACGCTCGATGCCGCGCCCTCCGAGGTCTGGGGCGTTCAGTTCCACCCCAAGGGTGTTGCTCTGGCTGCAGCTGGTGGTGGCAGTGGATCAGTAAAACTCTGGGAC…	969
623	TaWD40-623	ATGAGGCCTATTCTCATGAAGGGGCACGAGCGCCCGCTCACGTTCCTGAAGTACAACCGGGACGGCGACCTGCTGTTCTCATGCGCCAAGGACCACACCCCCACCGTCTGGTACGCCGACAACGGCGACCGCCTCGGCACCTACCGCGGCCACAACGGCGCGGTATGGTCCTGCGATGTCTCCCGCCACTCGACGCGTCTCATCACGGGGAGCGCCGACCAGACTGCCAAGCTCTGGGACGTCAAGACGGGGAAGGAGCTCTTCACCTTCAGGTTCGACGCCCCCGCGCGCTCCGTGGACTTAGCCATCGGCGACCACCTGGCGGTCATCACCACCGACAGTTTCATGGGGAATATGCCCACCGCGCAGGTCAAGCGCATCGCCGAGGACCTGCAAGAA…	981
624	TaWD40-624	ATGGCGCCGCGCGCCGGCGGTCAGACCTACGGCTTCCCGATGTACTGCGCCTCCTGGCTCCCACTCGCACACATCATCAAGCCCTCCCCATCCGCCGACGTCGTCGTGGATGCGGACGCGTCCCCGGCCCCGTCCTCCCCACCTCCGCGCCCCATGGTGGTCCTTGGTGGAGGCGGAGGCGAGGGCCGGAGCGGCGTGCCCAACGCGCTGGTCGTCGCCGCCCTCGACCCCGCCGCTGCAGGGGCGCCTCCAGCGCTCTCCCCCGAGCCCGTGTTTAGGCTGGGGACAGAGGAGCAGGTACCATACAGGATGGCCGTACACCCCCGCGGCGATGGCGTCCTCTGCGCCTTCCCCAACGGCTGCAGGTTGGTGCGGTGGGAATCACCAGAAGGAGATGAT…	1173
625	TaWD40-625	ATGGATCTTCTCCAGTCCTCGTACGCGCCTGGCGACGCATCCTCGCCGGAGGACGAGTCGCTCTCCTCCCCGGACACCTCCCCGCTCCGCCTCCCCTCCAAGTCCGCCGCCCCCGCCGTCGATGAGACAGCGCTCGCGCTATCCGCCGCCGCCGCTTCCACCTCCCGTCCTCTCGACCCCTCTCTCCACCTCATCCCCTTCAACCCCACCGCCGACCAGCTCTGGGCGCCCGTCCTCGGTCCTCAGCACCCCCACGCGCCCATCTCATCCGCCTCTGGTCACCGTAACCACAAGCTCGGTCACGTCGAAGACGCAGCGCTCCTCCCCTTCCTCTTCGACGAGCAGTATAACACTTTCCATCGCTTCGGCTACGCATCTGACCCCCTCACGGACGAGCAG…	1494
626	TaWD40-626	ATGTCCATGGAGAACCCCGGGCCGCTCCCCCCTGCCATCACCCCTCCCATGGCTCCCCTCCCCGTCCACCCGCCCATCGCTCCCATCCCCATCCCCGTCCCACCCTCCACATCCGCCGCTGCGGACGATGACGAGGTCGACTACGAGGTCTCCGACGACCACCGCGCCGCGCGGGAGCGCCACGAGCGCGCCGTACAGGAGCTCCTGCAGCGCCGACGCGCCTACGCCATGGCCGTGCCCACCAACGACTCCGCCGTGCGCGCGCGCCTCCGCCGTCTCGGCGAGCCCATCACGCTCTTCGGCGAGCGCGAGATGGAGCGCCGCGACCGCCTACGCGCACTCATGGTCCGCCTCGAGGCCGACGGCCAGTTCGACCGCCTCCTCCGCGTGCAGGAGGAC…	1530
627	TaWD40-627	ATGGATTTTCGAAAGCATCAACCTTCTGCTAATGCAACCTCTATTAGTATGGTCCACCTGGATTTTCCTAGCCAAATGCTTGAGGATATTGATTCTGTGAATCAAGTGATGTCAGCAGATTTTCCATCGGAGGCTCCTATTGATATTGATATGAGGGAACTTTACTTTCTCATTATGCATTTTTTATCACATGGTCCATTTAAGCGGGCTGCTGGAGAGCTCTGCAATGATCTTCTGGAGCATCAGTTGTTACCTAGAAGATATCATGCTTGGTATTCACGTGGTGGTTTTCATAGCGGCGAAGAAAATGATGATGGTATATCGCTCCCTTTGGGTTACCTAAAGCTAGTTGAGAGATACCCCCACATTGGTAAAGACCACTTGGTGAAGCTGTTAAAG…	1920
628	TaWD40-628	ATGGCGCCGGCCCTCGCCCCGATTCGCGACCTCCTCACCTCCTTCAGCCCCTCCTCCGACTTCCTCGCCCTCTCGTCCGGCGACGGCCGCATCAAGGTATGGGACGCCGTGCGCAGCCACTTGCAGACGGAGTTCGCCGACATCCCCGCGGTGGAGGTCGGGGCGCTCCCCGAGACGAAGCGCGGCCACCTCGCCCTCGACTACACCTGCATGAAGTGGGTACAACTCTCCACCAAGAAGAAGCGAAAGGCTGGGAGTTCGCTGCTCGTGCTTGGGACGGGCAGTGGGGATGTCCTTGCGCTCGACGTTGCTGCGGGCCATTGGAAGTGGAGGATCAGCGACTGTCATCCTGGGGGTGTGACAGCAGTGGCATACTCGAGACATGGGCGGAGTGTGTAT…	1866
629	TaWD40-629	ATGGCCGCTATCGACGAGGCCTCTGGCCGCCGGGCGGCCAGCTGCTTCTTCGAGGTCGGCCAGCGCGAGATCGGCTCATCCAGCTCCCGCCGAATCAGCGGCTCCGAGGGCCTAATTTTGCGGATGAACCAATATGGAAAGTTGCGAGGTCATAGTGGCTGTGTTAATACTATAAGCTTCAATCCTGCTGGTGACCTCCTTGTGTCTGGTTCAGACGACACAGACATCATACTATGGGACTGGCTTGCTAAAACTGAAAAACTAACTTACCCTTCTGGACATCAACAAAATGTCTTTCATGCTCGTGTGATGCCATTTACAGATGACAGCACCATTGTGACCGTTGGTGCTGATGGCCAGGTTAGGGTGGGACAACTGAAGCAGGGTGGTGGATTCACA…	1425
630	TaWD40-630	ATGGCGCACGACTTGCAGGACGACTTGGAGTTCGTCGCCGCCGGCCACGATTACGACGACTTCGAGTTCGACGATGCCGGTGGCAACGGGTTCCGAACCTCCGGCGGCGCTTCCCAATACCAGCTGGATACTGAGATGAACGACACTTCAGCCTTGGAGTACAGACAAGGGAAAGACATGCAAGAGATACCCTGGGAGAGGTTGAACTACAGCAGGGATCAGTACCGTCAGATGAGGCTAAAACAGTACAAGAACTACCAGAGCCTCGCTAGGCCGCGAGATACACTGGAAAAGGAATGCCAACGAGGAGAGACAAGAGACGCCTTCTACGATTTTCACTTGAATACAAGACATGTCAAGCCAACAATAGTGCACTTTCAGCTGAGAAACCTCCTGTGG…	1317
631	TaWD40-631	ATGTCTTCTCTCAGCCGGGAGCTCGTCTTCCTCATCCTGCAGTTCCTCGATGAGGAGAAGTTCAAGGAGACCGTCCACAAGCTCGAGCAGGAGTCTGGTTTCTACTTCAACATGAAGTACTTTGAGGACGAGGTGATCAATGGGAATTGGGATGAGGTGGAGCGCTACCTCGGGGGCTTCACCAAAGTCGACGACAACCGCTACTCGATGAAGATATTCTTTGAGATCCGCAAGCAGAAGTATCTCGAGGCCCTCGATAAGCATGATCGGTCCAAGGCGGTTGAAATCTTGGTCAAGGACTTGAAGGTGTTTGCATCCTTTAACGAGGAGCTGTTTAAGGAGATAACACAGCTATTGACTCTGGAGAACTTCAGGGAGAATGAGCAGCTCTCCAAGTAT…	3405
632	TaWD40-632	ATGAGTGACGCACCCGGCGCAGCAGCCTCAGCTATGGGCAGTGGCAGGGAGCTCGCCAACCCGCCGTCGGACGGCATCTCCAaCCTCCGCTTCTCCAACCACAGCGACCACCTCCTCGTTTCCTCCTGGGACAAGACGGTTCGGCTGTACGACGCCGAGGCGAGCCTGCTCAAAGGGGAGTTCGCGCACCCCGGACCTGTGCTCGACTGCTGCTTCCACGACGACTCCTCCGGGTTTAGCGCTGGCGCCGACCACACCGTGCGGAGATTATCATTTACTTCGTCAAAGGAGGATGTTCTGGGGCGTCATGATGCTCCAGTTCGCTGTGTGGAGTACTCTTATGCTGCAGGACAAGTCATAACTGGCAGCTGGGACAAGACAATTAAATGCTGGGATCCC…	1038
633	TaWD40-633	ATGAATGTGCCCATAGTCGATCCGTTGCAAGGGGATTTTCCTGAGACTATTGAGGAGTTCTTGCAGCATGGGAATATGAAATGCATTGCGTTTAACCGCAGGGGAACTCTCCTTGCAGCTGGATGTGCAAATGGTAGCTGTGTTATCTGGGACTTTGAAACAAGGGGACTTGCAAGAGAATTTCGTGATAAAGATTGTACTGCACCTATAACCAGTGTCAGCTGGTCTAAGTATGGTCACCGTTTGCTTGCCTCTGCTACTGATAAGTCACTGACACTTTGGAATGTGGTAACTGGGGAAAAGATTGCCCGCATAACTCTTCAGCAGACTCCATTGCATGCCCGTCTTCATCCTGGTTCATCCATCCCATCTGTATGCTTAGCATGTCCTCTCTCTTCT…	1767
634	TaWD40-634	ATGGAGATGGACGCGGCGGAGAGGCTGCGGTGGCGCTTCTCGGACGGCGGCCTCACCGATCTGCTCGACGCCCGCAGCCTCCACGGCTCCCCTGACATTGGAAAGAGAATGCAGTTCCATTCTTCTCTAGTACAAAGGCTTGCTTTAGAAAAGGAGATTGAGGGCCACGTAGGTTGCGTGAATGCTATTGCATGGAACTCAAGTGGCTCACTTCTGATATCAGGATCAGATGACACTAGAGTCAACATCTGGAATTATGCTAATCAAGAGCTGTTGCATGAAATTGATACTGGACATTCAGCAAATGTATTTTGCACAAAATTTGTACCGGAAACATGTGATGAAGTAGTAGTTTCAGGAGCAGGAGATGCCGAGGTTCGTGTTTTCAATTTGTCTCGT…	2259
635	TaWD40-635	ATGGCGGCCGTGCAGCGCCGCCAACCCCTCCCGCCCGCCTCGCATCAGCTGCGCCGCGGCGACCCTGCGTGTTCCGGCACCGCGCCGCCGCCGGTCTGCCGCTACTGGAAGTCCGGCCACTGCGGCCGGAACCCCTGCCGGTTCCTCCACGCCGATCCGGCGCCGCCGCCGCCGGTCGTCGTCGCCAAGAAGCGCAGCAACACCTGGGTCAACACTTCCTCCAAAATCGCCAAGCCCAGCGCCGCAACCGATGAAGGAGAGGCCGCGGTTCCTCCGGTGCCGCCCCCGACGAAGGCCAAACCCAGCCCCGCAACCAATGCCCGCGGGGCCGCGGTCCCTCCGGCGCCTTCCGAGCGCGTCCAGGAACCACCCGGCGGCGACGCGTGGTGCGTCGGCGAC…	1320
636	TaWD40-636	ATGATTTGCGCAATCTCCGGCGAGGTGCCGGAGGACCCGGTCCTGTCGACCAAGTCGGGGCTGCTCTTCGAGCGGAGGCTCATCCAGCGCTACATCGAGGACCATGGGAAGTGCCCGGTCACCAAGGAGGAGCTCGCCATGGACGACCTCGTGACGGTGAAGACCAACAAGATTCCTAAGCCTAGACCTCTGCAAGCTGCAAGTGTCCCTGGACTCCTTGGTATGTTTCAGAATGAGTGGGATGCTCTCATGCTGTCTAATTTTGCTTTGGAGCAGCAGCTACATACAGCAAGACAAGAGCTCAGTCACGCGTTATACCAGCATGATGCTGCTTGCCGTGTTATCGCCAGACTAAAGAAGGAAAGAGATGAGTCTAGGACACTTTTGGCTCAAGCTGAA…	1596
637	TaWD40-637	ATGGACCACCACCAGCACCAGCAGCCGCCGTCGCCGGCGGACGCCAATTCGAAGCCGCCGACGCCGTCGAGCACGCACGCCTCGCGCCACGCCTCCGGAGCGGCGCTCTCCTGGCCGCCCTCCTCCGCCGAGGGCGCCCCGGCGCGCGGTCCgGCGTCGTCGTCCGCCTCCTCGGCCCCGGCCACGCCGGCCTCCCGCACCGTCTACAGCGACCGCTTCATCCCCAGCCGCACTGGATCCAACCTCGCGCTCTTCGACCTCGCCCCCGCCCCCTCCTCCTCCTCCGGATCTGCCGCCGCGGCCGCGCCCCCCTCGCCCTACTGCGCGCTCCTCCGCGCGGCGCTCTTCGGGCCCGACACGCCCGACCGCCTCGCCTCCTCCGCCGGGGCCTCCTCCTCC…	1539
638	TaWD40-638	ATGGCGCGGGCGTGCTCGCTGGACGCGGACGCGGGCGAGGAGGAGTTCTTCGACTCCAGGGAGGCCATCTCGCCGCCCTCCGTCGCCTCGCCGGCGAGCTCCGGCCGCCACAGCAGCGCCGGCGACGGCGACGGCGTTTTGCTCTGCGGCGGGGCCCTGCTCGAGGTCTGGGCCACGGGCCCCTTCAGCGTCGAGGAGCGCCGCGAGCGGTTCGTCCGCTCCCTGGGCCTCCTGGATCCGGGAGAATCGGGGCCGCGCTCGAGGCCCCGCGCCGGCGAGGAGATCGTCGTCCTGGGCAGCCCCGGCGCGGAGCCGGCCTCGCCCGCCCCTCGTCTCGCGCGCGGGGCTGCGGGGGAGGAGGAGGCGGGGGCGCCCGGCCTAAGCGGCGGCGGCGGCGAG…	2262
639	TaWD40-639	ATGCTGACCAAGTTCGAGACCAAGAGCAACCGCGTCAAGGGGCTGGCCTTCCACCCGCGGCGGCCATGGATCCTCGCCAGCCTCCACAGCGGGGTCGTCCAGATGTGGGACTACCGCATGGGCACCCTCCTCGACCGCTTCGACGAGCACGACGGCCCCGTCCGCGGCGTCCACTTCCACAAGACACAGCCGCTCTTCGTATCCGGAGGTGACGATTACAAGATCAAGGTGTGGAACTACAAAACCCACCGCTGCCTCTTCACGCTCCATGGCCACCTTGACTACATCCGCACGGTCCAGTTCCACGACGAGCACCCGTGGATCGTCAGTGCCAGCGATGACCAGACAATCCGTGTCTGGAACTGGCAGTCACGCACCTGCGTGGCCGTGCTGACGGGG…	3657
640	TaWD40-640	ATGTTTGCAGACATAGATTTTAGAAAGCACCAACCTTCTGGTAATGCAACCTCTACTAGTATGGTGCCCCTGGATGTTCCAAGTCAGGCACCTGAGAAGATTAATTCTCTGAATCAAGTGATTTCAGCAGATGTACCATGCGAGGCTCCCGTTGATTTTGATGCGAGAGAACTTTACTTTCTCATTGCGCACTTCTTATCACATGGTCCATTAAAGCGGACTGCTGGAGAACTTTGCAGTGAACTCCAGGAGCATCAGCTGCTTCCTAGAAGATATCATGCTTGGTATTCGCGTGGTGGTTTCCATAGTGGCGAAGAAAATGATGACGGTGTATCACTCCCTTTGGATTACCTCAAGTTAGTTGAGAGATATCCCCACATTGGTAAAGACCACTTGGTA…	4935
641	TaWD40-641	ATGGCTCCGCATTACCAGGCCACCACCCTGATTGCCTCCCCGTCCTATCCAGATGCCATCACCTGGTCAAGTGACAACTTGGTGGCCGTTGCCTCTGGCCACATCGTCACTATCCTGAACCCAGCAGCACTTGATGGGCCTCGCGGACTTGTTGTGCTTCGCCCCAGGGATCCTTTTCCCATTGGAGTGGTTAGCAGGGAAGATCTCTTTGAACCAAGTTTAGTGCCAACATCCTTAGCGCGTGATACTGAACCATGTGCACGGTCAGTTTCATGGTCTCAACAAGGATTTGCTCCTAATTCTGGTTGTTTGTTGGCTGTCTGTACTGTTGATGGTCACGTGAATCTTTACCGTCCGCCAGTTTCTGAATTTTGTGATGACTGGGTTAAGGTTGCTGAT…	2718
642	TaWD40-642	ATGGCCCTCGTCGCCGGCTCCTACGAACGCTTCATCTGGGGCTTCTCCCTCAAGGCCCTGGCCGCCTCCTCCGACGAGGCCCAGGCCCTCGCGCCGCTCTTCTCCTACCCGGCCCACGCGGGGCCCATCCGCTGCGTGGCCGCCGCGCCGCGGGCGGGCCTCGCGGCCTCCGGCGGCGCCGACGACTCCATCCGCCTCTACGACCTGCGCGCCGCCGCCGACCTCGGTCCGCTCCTCGATCCCTCCGCCGCCGTCTCCGCGCTCGCCTTCCACTCCATCGGCCCCGTCCCGCGCAACCTCCTCGCCGCCTCCGACGACGGCCTGCTCCACCTCTACGACGCCGACGGCTTCGCGCTCCTCACCTCGCTCCGCGTCTTCCCGCGGGGCCGCGAGGCAGCC…	966
643	TaWD40-643	ATGGCGCCGCGCGGCAACCGCAGCAGCAAGAAGCCGCCGCCGCCGCGGGGCAAGGGCAAGGGCAAGCGCCCCTCGTCCGCCGCCGCCGGAGACGACCCCTTCTTCGAGTCGGAGCCCAAGCGCCGCCGCGCCCGCGCGGACGAGGACATCGAGAGCGGGGACAGCGACGACGACGCCCTCGCGCTGGGCGGCGCCGTCGTGGGCGAGGATGAGGAGGAGGAGAAGGAGGACCTGGAAACGGCCGGGGAGAAGAGGTTGCGGATGACCAAGGAGTACCTGGAGAGGATCACCGACGCGGTGAAGAGGAACAAGGAGGAAGAGGAGGAGGAGGACGACGAAGATGACGACGAGGATGATGGTCTGCCCGGGGGGAGGCGGGTCGCCAAGCTCCTCCGGAAG…	1557
644	TaWD40-644	ATGATCACCGGCGGCCAGAGCTACGTCTCGGCGCCGCCGGCCTTCTCCGCCGACGGCCGCTTCCTCCTCGTCTGCTCCGGCCGCTCCGTCTCCGTCTTCAGCACCTCCACCGGCATGCTGGTGTCGGAGCTGGAGGGGCACGAGGGGGACGTCACCGCCGTCGTGGTGGTGCCGCCGCAGAGCAGCGCTGCGGCGGCTGCCAAGCTCGCGACCCACTGCTGGACGGCGGGGCTCGACGGTTTCCTCATCTACTGGGACTTCGCCACCGCCGAGCTGGTGCGGAAGGTCAAAGTCGACGCCCCAGTCCACTCCATGGTGATTCCCAACATAAGCAAAAAATTGAAAGTGACCGAGGTGTATGCTCCTTTCGCATTCGTCTCTGTGGAAGCTTTGAGCAAC…	2430
645	TaWD40-645	ATGAGGAACCACAAGAAGTTGCTGCAGCTCCTGCGGCCGGACCCGGCGGTGGCGGCGGCCAGCGACGACGTGTGCTCCCCGCTGCCTTCGCCCACGACCAGCGGGAGCGCGAGCACGTCGGCCACGGCGTCCCCGTCGCCGTACGTCGCGTCGCCGTGGGTCAACCTCCCGGGGCTCGGCGCCGGGGCGGCGCTGACGGCCGGCGCGGCGGACGAGACGGGGCTCCTTGGCTCGTTCGTCAAGGAGGACGGGCACGTGTACTCTCTCGCCGCCGCCGGGGACCTGCTCTACACCGGCACGGACTCCAAGAACGTCCGGGTGTGGAGGGACCGGCGCGAGTTCGCCGGGTTCCAGTGCGGCAGCGGGCTCGTCAAGGCCATCGTCGTCGCCGGGGACGGG…	1353
646	TaWD40-646	ATGGGAGGTTTTGAAGATGATGAACCACCCTCAAAACGCGCAAGAGCATCCTCAGTAGAGTCGGCAAATTTACCAGAAAATTTCTGTTATTCGAAATCCATTAACCCTTTGGGAGGTACAATGGCTAGACCTTTGGCTTCCCAGGGGAAAGAAGTTATGGTTGGTTCTAAAGGTGTTATTAAGAGGGACGAATTTGTGAGGATAATCACAAAAGCTCTGTATACTCTTGGATATGAAAAAAGTGGAGCTGTTCTTGAGGAAGAATCAGGTATTACATTGCATTCTCCGTCGGTGAATCTATTCAGAAAGCAGGTGCTTGATGGTAATTGGGACAATGCAGTAGCTACCTTGAATAAACTTGGCCTTCTGGATGAAAACATTGTGAAGTCTGCTGCATTT…	1794
647	TaWD40-647	ATGAGGGGCGCCGACGGCGACAAGGAGGCATTCTTCCACTGCCTGGACCGCGTGCCGTCCGGCATCCACATCGACACCGACCACCCCTCCGACGACGACGATGACGAGGAAGAGGCCCGTTCCTCCTTCTCCTCCGCCATGGGCGACCAGAGCTTTCGCCGGCCCCAGTCGGGCATGCTGCTGGAGGACGAGGACCAGGAGCCGGAGCCGGAGATGGAGGACGCGTCCAAGTACGACATGTGGATGTCCGACGAGCCCATGTCCATCCAGGAGCGCCGTCGCCGCCTGCACCAGGGCCTGGGGATGGTCAGCAGCCGGGACCTCGCGCTGCGCCGCCACAGCACCAAGAAGCGCTTCATCGACGTGCCGCGGAGCGTGTCCAGGAGGATGCAGCAGATG…	2598
648	TaWD40-648	ATGGCGGCGATGTCGTATTCGTCGTCTTCATCGGCGGCGGCGGCTGGTGGCGGCGGCGCCGCGGCGGCGACGGCGGCCGGGCTCAAGACCTACTTCAAGACGCCCGAGGGGAGGTACAAGCTGCAGTACGAGAAAGCTCACTCCACCGCTGTCCTTCACTACAACCACGGCGGGAAGACCGTCTCGCAGTTGACGGTGGCATACCTGAAGGAGAGGTCGACTGGCCAAGGCTCCACGCCATCAACACCAAGCTCCAGCAGTGGGATGCGATCGGCGGCAGCAAGGCTGCTGGGTACCGGGAATGGTAGCCGGGCACTTAGCTTTGTTGGGGGCAATGGTGTCAGTCGTGCTGTGTCTGGAAGCAACCGTGTGGGAGGAACCCTTGGTACATCTACAAGC…	1704
649	TaWD40-649	ATGCATCGTGTCGGGAGTGCCGGAAACACGGCCGGTTCAAGTCGACCGAGAAAGGAGAAGCGCTTCACATATGTGCTCAATGATGCTGATAATAAAAAGCATTGTGCTGGAATCAACTGCTTGTCGTACCTGAATGCTTCTGCTTCTGGTACAAGTGAGTATCTTTTTACTGGGAGTCGCGATGGTACCTTGAAGAGATGGGAATACCAAAATGGGGATGCAAACTTTTCAGCAACCTTTGAGTCACATGTTGATTGGGTTAACGATGCCATTATTGTTGGCCAAAATCTTGTTTCCTGTTCCTCAGACACCACATTAAAGGTGTGGAATTGCTTAGCAGATGGTGCTTGTACCAAGACTCTCCGCCAGCATTCTGATTATGTGATATGTCTTGCTGCG…	2256
650	TaWD40-650	ATGGCATTGGGAGATCTCATGGCGTCCAGGCTCGTGCACTCGTCCTCATCGTCGTCCTCGTCCTCGTTGCCCACCCCCTCCTCGGCGGCGGTGAACCACCAGACGGACCGCGTGGATGGTGAGCTCCCTGTCGCGAACGGGCCGGAGCTTCGGAGGGAGGACGCCGGCGAGGAGGATGAGGAGGGGAGGGCCGTGGTGCTAGTGCCGTGCCTGCCGCAGGTGGTTGTGCTGTGCGAGCAGCGGCACGAGGGGTTCGATGAGGCCGCCGCTGCCGTGGCCGGGCCATCGACCAGCGGGCTCGTCTCCAAGTGGCGCCCCAAGGACAGGATGAAGACCGGATGTGTTGCACTTGTATTATGTTTAAACATTAGTGTTGATCCGCCGGATGTAATTAAAATT…	4092
651	TaWD40-651	ATGCCGAGCTTCCCCCCGCCGGGCGGCGTCACCGTCTGCGAGGTCAACCGCGACCTCGTCGTGGCGGACTCCCTGTCGGAGGATCGTGCCAAGGAGGCCTACGGGGATGTCCTCGGGATGGTCTTCAGCCCAATTCCTTTTCAGCCGGATGATTTCCTAGCGAAGCACGAGGCTCCTGCTCCAGACGAAGCTGAGCTCGCTGAGAGTGTCCCCATGACAAGTTTGGTGTCCACCATAGCCGAGTCCTTCAAGCAAATGCTCTTCCCTTCTTGCAATCCAAAACTGCTAGAAGAATTTGATACCCAGAAAGTAAGCTGGAATCCACACAAACACTGTTTAGCATTTGTATCTGGGAAAGACCAGGTTACGGTCCATGACTTTGAGGATTCAGATGGTAAA…	1329
652	TaWD40-652	ATGAAAGGCCGCGCGGTGAAGCTGCGGGAGGCGCACAAGGCGGGCTCCGGCTCCCCGGCCTTCTGCTCCGTCGCCTGGGCCCCCGGGGGGCAGCACGTCGTCACCGCGTCCGCCGCCGACATCGCCATCCTGATCCACGACGCCGCCGCCGTGAGCGCCGGGGGGACCGGGGCCCGGGGCTCCGGTTCAGCGGCGGCCGCCACCACGATCCGGCTCCACAAGGACGGCGTCACGGCCGTCGCCCTCGCGCCGGGCTCCGGCGGCTCGCTGGCTTCCGGCTCCATCGACCACTCCGTCAAGTTCTACTCCTTCCCAGACGGCACGTTCCAGAGCAACGTTGCTCGGTTCACCCTCCCGATCCGGTCACTGGCGTTCAACAAGAAGGGCGCCCTTTTGGCC…	3033
653	TaWD40-653	ATGGGGTTCGTGGATCCGGCGGCGCCGCTGCTCGCCACGTGCGGCGGCGACACGGTGAAGCTCTTCGACGTCACGGTGGAGTCCGGCGACCCCTGCGTCCTCGCCTACTCCCCCGCTCCCGGCCACCCCGTCAACGCCGTCAAGTGGAACCACACCAATCTAATCGTAGCAAGTGCTGGGGATGATAAAAAGATCTCATTGTGGCATAAAAAGGGTCAAAATGTAGGACAGCTACCGACATCAACTGTTGATCGTGGGGATGACATTGAGGAATCCATATATTCCATCAGTTTTAGCAACAAAGGTTCTCGATATCTTTGTTCTGGTGGGAGTGGCCATATTGTTAGGATATGGGATTTGCAGCGGAAGAGATGTATCAAATGGCTAAGTGGTCACACT…	2328
654	TaWD40-654	ATGGAGGGGAGAGAAGACGACAAGAAAGGCGGCGCCGCCGCTCCCGGCAGCTCAGCGCCGGGGACGAGATTCAAGAACCTGGTCTCCAGGGAATACTACAGCCACAAGAAGAAGGTGCACTCTGTGGCATGGAACTGCATAGGCACAAAGCTTGCTTCAGGCTCTATAGATCATACTGCCCGTGTCTGGAGCATTGATCCCCATGGCCATTCCAAGGTTAAAGACATTGAACTGAAAGGCCACTCAGATAGTGTAGATCAGTTATGCTGGGATCCAAAGCATCCTGACACAGTTGCCACTGCAGCTGCTGACAAGTCAATTCGCCTTTGGGATGCACGAAGTGGGAAATGCCAAGTTGTTGAACTCAGTGGAGAAAACATCAACATCACATACAAACAT…	1011
655	TaWD40-655	ATGGAGGCGGCGGGCTCCAGTTCGTCCCGGCCGCCGAAGCGCCGCCGGCCCGGGCTGCGGCCGTCGGCGCCTCTGGAGGTGGCCGGCGCGAGGACGCCGTACATGCCGTCCCTCTGCACCAACTCCAAGAACCCGTCCACCAAATGCTACGGTGACAGATTCATACCAGATAGGTCAGCGATGGACATGGACATGGCATATTACCTCCTTACGGAACCTAAGAAGGGGAAGGAAAATGAAGCCGTGGTATCACCGGCTAAAGAAGCATACAGGAGGCTTCTTGCTGACAAACTCCTGGGCAGCAGAACCAGGATTCTTGCCTTCAGGAACAAGCCACCAGAACCTGAAGGGATGCTGCCACAGATTTTATTTGAAACTCCGACTTCCAGTCAGACCAAG…	1431
656	TaWD40-656	ATGGCGGCGGCGACGGCGACGGTGCAGGCGCAGCCAGGACTCGACGCGCGCGAGTGGGACGAGGCGGCGTACCGGCGGGGCATCCTGCGGGAGCGCGACCTCTCCTGCCGCACCCTCTTCCGCGCCGTCTTCTACGACCAGCGCGACGAACCCGACCCGGACGTCCTCCTCGCCGCCGCCTCCAGCGACGGCTCCCTCGCGTCCTTCTCGCTGTCCTCCTGCATCGCCTCCTCCGCCTCCGCCCACGCCGCCCCCCAGCCGGCCGCCGCCGCGCTGGTCGACCCCGTCTGCATCGTCCAAGCGCATAGCGGCCCCGTCTACGACGCCAAGTTCTACAACGATCCGATTCAGCCGCTGCTCTTCAGCTGCGGGGATGACGGCCACATTCGGGGTTGGAGA…	1155
657	TaWD40-657	ATGGAGAAGAAGAAGGCGGCGGTGCCGCTGGTCTGCCACGGCCACTCGCGGCCGGTCGTCGACCTGTTCTACAGCCCCGTCACGCCCGACGGCTACTTCCTCATCAGCGCCAGCAAGGACTCAAATCCAATGCTTCGTAATGGTGAGACTGGAGATTGGATTGGGACTTTTGAAGGTCATAAAGGTGCTGTTTGGAGCTGTTGCCTTGACACAAATGCTCTGCGTGCTGCCTCTGGTTCTGCAGACTTTTCAGCTAAAGTATGGGATGCACTAACAGGTGATGAACTACATTCATTTGAACACAAGCATATAGTCCGTGCATGTGCCTTTTCTAAGGACACCCACCTGTTGCTTACTGGAGGTATGGAAAAGATTTTGCGTGTATACGATTTGAACAAA…	1023
658	TaWD40-658	ATGGATGCAGGCTCCCGCTCGATCTCCTCCGGCAAGAACCGCGCCGCCGTGCAGCGGCCGCCGCTCCAGGAGGCCGGATCCCGCCCCTACATGCCGTCGCTGAGCACGCGCAACCCGTCGGCCAAGTGCTACGGAGACAGGTTCATCCCGGACAGGTCAGCGATGGACATGGACGTGGCGCACTACCTGCTCACGGAGGGCAAGAAGGACAAGGAGAACGCAGCGGCATCCCCGTCCAAGGAGGCCTACCGGAGGCTTCTGGCCGAGAAGCTGCTCAACAACCGGACACGGATCCTCGCCTTCAGGAACAAGCCGCCGGAGCCCGAGAACGTGTTTGCTGCCGACACGGTTTCTTCTCACCAGGCCAAGCCGGCCAAGCAGAGGCGCTACATTCCCCAG…	1407
659	TaWD40-659	ATGATGCAGCAACAGCAGCAGCAGCAGCAGCCTCTGCCGCCCCCTCCGCCGCAGCACCCGCCGCCGCAGCCCGGCGGCGGCGGCGGCGGGGACTTCTACCGCGGCCCGCTGCAGCCGCCGATGCGGCAGCTCTCTGCGGCGTCCTCCACCAACCTCGCGCCCGACTACGCCGGCCACCCGGGACCCCAGCAGCACCATCAGCAGCAGCAACATCAACAGCAACAGCAGCAGCAGCCGTTCGACGCCTATGGGGACAATTTTGGCGCTAAGAGGATGCGGAAGCCTGTCCAGCGACGAACAGTGGACTACACGAGCTCTCTCGTCCGTTATGCTCAGGCTCGCATGTGGCAGCGGGATGCAAGGGACAGATTCACGTTGCAGCCAACCGCAGCTGCTGTC…	2136
660	TaWD40-660	ATGGCGGAGGACGGCCTCAACGACTACGAGCGCCTTCGCCAGGAGAACATCCGCCGCAACCAGGAAAAGCTCGCCCCCCTCCGCCGCAAGGCCGACGAGCTCTCCGCCGCCATCCGGCTCGCTAAACCTAAGCGGCCGTATCAGGCCAAGCCCAAGCCCAAGGCCCCGACCGGCCCCGTCCGCTCCTCCGGCCGCGCCCGCGGCGTCGCTCCCGACAACCTCCCCCCGGATCTCAGAAGCACCCACCTCTCGCCCTCGCTCGCCTCCTCCATCCTCGGGGCTCCCCCGCCGGAGGGGGCCAAGGTTCGTGCGGCGGGCGATTTCGATGCTGGGAGGGACATGGTGCTGATGCCCGCGCACGCGAGGAAGGTAATGCCCTGTTGCATAGTGTCGATGCGG…	1320
661	TaWD40-661	ATGGAGGACGAGGAGATGGAGAGGAAGGTGCAGCAGTACCTGCACCGCAAGGGCTTCCGCCTCACCGAGCTCGCGCTGCAGGAGGAGCGCAACCGCCTCTCCACCACCTCCCTCTCCGACGTCTCGCTCTCCAGGCCGGATAACGACCCAGCAAGATACTATGATGGCTACAACAAGCTAAGATCATGGGCATACAATTCTCTGGACCAATACAAGCATGAATTACTCCGTGTCCTTTATCCAGCGTTTATCCATTGCTTCATGGATCTAGTGTCAGAGGGGCATACACTAGAAGCTCGGGCATTTTTCCTTAAATTTCGGGAAGATCATGAACTGATGCATTCAAGGGATCTCCAAAAGCTGGAAGGCACTCTTTCTCCTTTGCATTTGGAGGAAATG…	1962
662	TaWD40-662	ATGGACGGCGGCTCCTCCTTCCAGGCCTTCACGGCCGCCGCCGCCATGGAGATGGAGGAGTACCTCAACTGGAAGAAGAACGCGCCGGTGCTCTATGACCTCATCGTGTCCCACCCGCTCGAGTGGCCCTCGCTCACCGTCCAGTGGCTCCCCTCGGGGTCGTCGGCCTCCGCCCGCTCCCACCGCCTCGTCCTCGGCACCCACGCCTCCGACGACTCCCCCAACCACCTCATGCTCGTCGACGCCGTGCTCCCGCTCCCGCCGCGCCTGGCCGCGGCGGCCGCCGCCGAGGGCCGCGCCGTCCCGGCCCCGTCCGTGTCCATCGGCCGCTCGGCGTCGCATCAGGGCGAGGTCAACCGCGCCCGGTGCATGCCGCAGCGGCCGTACACCGTGGCCACC…	1215
663	TaWD40-663	ATGGGGCGCGCCGATGGAGAAGACAAGGCCGCGCTCTCCCCCGGCGGGGAGGACACCGCCGACCTCTCCCCCGACGACTCGCCGTGGAGCGACAGCGCCTGGTCCGAGGACGACGACGACGACGAGGCATCGCTGTCGTTCGAGGACAGCGGCGAGGGCTCTGGCTCCGACGCCGACTCCGACGGCCTGGAGGAGGAGGATGATGCCGCGGCGGAAGAGAGCGACTCCTCCGAGGACGAGGTTGCGCCGCGGAACACCGTCGGGAACGTGCCGCTCCAGTGGTACAAGGACGAGGAGCACATCGGTTACGACATCTCAGCGAGGAAGATCAAGAAGCGGGACAGGGAGGGCAGAATCGACAGCTTCCTCAGCAGCAAAGATAACGATGATGACTGGTTA…	2085
664	TaWD40-664	ATGGATTACCGAGATACTGCAGCACTAAATGACCTTGAGCTCATGCTACTAGATGAAACGGCTGACCCAAAGGCCTTACCACTATCACTTCTGAAAGACATCACAAATGATTTCTCTAATGATCGACAAATCGGTAGAGGTGGCTTTGCAGTGGTATATAAGGGAGTACTTGAGAGTGGTACAGTCGCTGTGAAGAGGTTGAGCGATATGTGTATGGATGAGAAGAAATTCCATGGAGAGGTTCAATGTTTGATGAAGGCAAGGCACAAAAACATAGTACGGTTTTTGGGATATTGTGCTGACACACAAGGGAATATGTTGAGCTACAACGGAAAATTAGTCATGGCAGATGTACGGCAAAGATTGCTTTGCTTCGAATACATGTCCAAAGGGAGTCTA…	3948
665	TaWD40-665	ATGCCGAAGGCCGGCGGCGGGGACGAGGAGGAGTTCCGCGCCGAGGTGGAGGAGCGGCTGATCAACGAGGAGTACAAGATCTGGAAGAAGAACACGCCCTTCCTCTACGACCTCGTCATCACCCACGCGCTCGAATGGCCCTCGCTCACCGTGCAGTGGCTCCCCGACCGCACCGAGCCCGCCGGCAAGGACCACTCCGTGCAGAAGATGGTGCTCGGCACCCACACCTCCGACAACGAGCCCAACTACCTCATGCTCGCCCAGGTCCAGCTCCCCCTCGACGACGCCGAGGCCGACGCGCGCCACTACGACGACGACCACGCCGACATCGGCGGCTTCGGGGCCGCATCCGGCAAGGTGCAAATAGTTCAACAGATAAATCATGATGGAGAAGTTAAT…	1287
666	TaWD40-666	ATGGAGAAGTTAATCGGGCTCGATATATGCCCCAAAAATAAAACTCTCGACGCATACCAGATTTTTAAGTTTCATGATGGCGTCGTTGAAGATGTTGCTTGGCATTTGAGGCATGAATACTTATTCGGCTCAGTTGGTGATGATCATCATCTCCTAATTTGTGATATGCGTACTCCTGCACCGACCAAGCCTGTACAGTCTGTGGTGGCAAACCAGGGTGAGGTGAATTGCCTGGCTTTCAATCCTTTCAATGAATGGGTTGTTGCAACTGGTTCAACCAACAAGACTGTCAAATTATTTGATCTTCGGAAGATTGATACTTCGCTGCACACTTTTGACTGTCACAAAGAGGAAGTATTTCAAGTTGGATGGAGCCCAAAGAATGAAACTATACTTGCA…	672
667	TaWD40-667	ATGAGAGATAGCGACGGCGAAGGGGCCGGCGGCGGAGTCCCGCGCTCGCACCCCTCCAACATCCCGCTGCCGATGTCGCACTCCGACCCCAACTACTCGGGCACGGACGACGAATGCTCCAACAGGCAGAGCAGCTCGTCGGCGACGGGCGGGTTCTACAATGACTACCCATCCAGCTTCAGCGGCGAGTGCTCGCCGTACAACATGTCCCCTTGGAACCAGACCATGGCGTCCCCCTGGTCCCACCACAGCGAGGCGTCCATGGCCGCGCCCGCGATGGCGCCCGGCACCAGCCTCATCAGCTCGCTCGTCAGGGAGGAAGGCCACATCTACTCTCTCGCCGCCAAGGGCGACGCGCTGTACACTGGCTCCGACAGCAAGAACATCCGCGTCTGGCGC…	1428
668	TaWD40-668	ATGAAATGGTCGACATTGCTCAGTAAGGTCGTCTTCGCCGCCCCGCAGCAGCAGCAGCCGCCTCCGCCGCCGCCGCCCCCGGCGTCCCCGCTCCACGACCAGGAGGCCGACCCCGCCACCCCGCGCCTCAGCTCCGCCTCCGCCTCCGCCAGCGACGACGGCCGCGCCAGCGCCGCGTCCGGGAACTCGCCCTCGGCCGCCAGGGGAAAAAATGAACTGGTGTCAGACTTCAGGAGGTTCTGGGAAGAATTCCGCTCTTCCAGCTCTGAAAAGGAGAAAGAAAGGGCCTTAAATTTGGCAGTAGATGTCTTCTGTAGGCTAGTGAAGCAGCAGTTTAGTGTAGCTCAATTAGTTACAAAGTTAGTAGAAGCACATGTTTTTGCTTTTGTTATTGGAAGG…	10728
669	TaWD40-669	ATGACGCAGGCGGAGGCAGATGCCGGCAAGGCGGCCATCCAGCGCGCGCTGCGGGCGCTGCGGCAGCGGCATCTCGTCGAGGAGGGGGCCCACCGCCCCGCCATCGAGGCGCTCAACCGGCCCTTCGCCGCCCACGCTTTGGAGTGGAAAGAGAAGGCCGAGAAGAACGAGTTGGAGCTGCAGCAGTGCTACAAGGCTCAATCCCGGTTGTCTGAGCAGCTCGTTTCCGAGATAAACGAGGCGAAAACGTCCAAAGCGCTGCTCAAAGAGAAGGAGGCACTGATTACGGCTTTGCAGAGTGAACTTCAGCAGACTAGCGAAGAGAACGTACAGCTAAAACAGTCACTTGAAGAGAAGACAAACGCTTTAGATCTTCTCGTTCAGGAGCACCAGGCGGCT…	1551
670	TaWD40-670	ATGGAGGACGCCGCGGTGGAGGAGGCGGAGGTGAGCGGCGCCGGCGAGTTCGCGCCGGCGCTCGTCGCCGCCCACCCGCTCGGCAACTCCGTCGCCGTCGCCGTCGGGCCCGAGCTCCGCGTGTTCGATCTCAAGGGCGGCTGTGCAGTTTCATTGTCAGATGATTCTGGTGGTTGTTCTCATTCGGATGCTATTAGAGCAATTTCGTTTAGTGCTGATGGTGCCTTGTTCGCATCTGCCGGTGATGATAAGCTTGTGAAGATCTGGAAGACTGACTCATGGCGCTGCATCCAGACTATAACTTCTGAAAAGAGGGTTAGCGCAGTTGCTATTAGCAAAGATGGCCTGTATGTGACATTTGCAGATAAATTTGGTGTCATTTGGTTAGTTACTGTGGGG…	1287
671	TaWD40-671	ATGGACGCGGCGGTGCAGGAGGCGAAGCTGCTGCGGCAGGTGAACGCCCTCATCGTGGCGCACCTCCGCGACCAGAACCTCACGCAGGCCGCCACCGCCGTCGCCGCCGCCACCATGACCCCCAGGGCCGACGCCTCCGTCCCCAACCACCTCCTCCGCCTCGTCGCCAAGGGTCTCGCGGTAGAGCAAGAGGAGGCGGCGAGAGGAGGCGGAGCTCCCGCCGCGGCTGGGCTGGCGCGCCCGCTCGGCACCAATGCCGTGGATTTCAGTGTGCAGAATGTTAGGGGCCCGTCCAAGACTTTCCCCAAGCATGAAACCAGGCACATCTCCGATCATAAGAATGTTGCCAGATGTGCAAAATTTAGTCCTGATGGGAAATATTTTGCAACTGGAAGTGGG…	1254
672	TaWD40-672	ATGGCGAGGCGAGGGCTGGCGGCTGGCGCCGGCGCCGTCTCCAGGGTTCGATTCGCGCCGTCCTCCAACAACCTCATAGTCTCCTCCTGGGACTCGGGGCTGCGGCTGTACGATGCGGACAAATCCATTCTCCGGCTGGAGGCGAATTCCGAGGCAGCACTTCTGGACTGCTGCTTCAAGGATGAGTCTGTGGCGTTCACAGGCGGTTCAGATGGATCTGTAATAAGGTATGACTTGAATTCAGGGGCTCAAGATACAGTGGGTCTGCATGACGATGTGGTTGTCAGCACTGAGTTCTCCCAGATTACTGGTCAATTGGTAACTTCTAGCCTTGACAAAAAGTTACTTTTCTGGGATACACACACAAGAAGTGTAAACCCTAACCACACTTTCATGTTA…	969
673	TaWD40-673	ATGACGAGCCTGATATCGCAGAACGCGCTCCCGAAGCGCCGCCTGGAGAAGGACGACAGCAGCAGCAGCGATGAAGAGACCATGGGCTCCCCCGTCGCCTCGGATGCAGAGGCCGGGAAGAAGCCCAGGCCGGAGGATCGCAGGAAGGAGCGGAGGAGGAAGAAGAAGGCGCTGCAGGCCAGGCAGGGCCAGGAGGCCGATGAGATGAGGCGGCTGGAGAGCTCCCTGTTCGGCAACATCTACACCCCGCTGGAGTTCGGCACCGAGGCTGGGGCTGCCGTGCCGGCCCGTGGCCAGGGTGATGCTCCCTTGTTCTTCATGGACCGGTCTGCCGGCGACGACCTGCCTGTTTATGAGGAGGACCTGGGCAGTGAGGATGAGGTGGTTGATAAGGGGAGG…	1653
674	TaWD40-674	ATGGCGAGCAACGGCGACGAGGCTACCGCAGGGGTGGTCGGGAAGGTGACCTGCGCGGCGTGGATAAAGCGGCCGGCCGTGTCCAGCAGCCGCAGTCTCCTCGTGGTGTACGGCCACGGCGCCACTGCCTCGTCCCCGCCGTTCCTCGACCTCCTCGCCTTCGACACCAGGGCGTGCGAGCTCGCCTCCGAGCCCCTGCTGAGGGTCGTGATGGGCGAGGAGGGAGCCGACGCGGACACGCCGCGCGCCATCGCCGTGCACCCCGCCGGCGACGAGTTCGTCTGCGCCACCGCCAAAGGCTGCAGGCTGTTCAAGCTGGTCTATGATGACTTCTGTATCAACCTTGTTTCGAGAGATTCCTCGGCACTCCAATCAGTTGGGCCTCAGCGATGTTTGGCA…	1104
675	TaWD40-675	ATGAGCACTTGCATGGTCAAGGACACTGAACTGATAGATGTCCATCCCCTCCAGCTCCACTTCTCTTTCCGGCCGAATAAGATTATCTCCTGCCCATTTCATGTAACTAACAACACCGATGATCAGCATGTGTCTGTTAGGTGTGTCCCAAGACTCCCAGGGGCAGACCGTTATTACGCATATCTGGGACACGTATGCAGTGTTGTGCCACCAAGGTCCACACACACCATCGTTGTAACGATGAGACAACTACAGCAGCCGCCGGACAACATGGACATGCTTGACATAGTCGTAGAGACTATCCTAGGGAAAGATTATCAGTCTGAGACGAATTTTAAGGATGCTAGAAAGGAAAACAGCCGTGGATTTCGTGAGGTGACCCTAAAGGCCGTCTGTGCA…	1401
676	TaWD40-676	ATGGATCTTGTGAGTGTGGAGCCAAGAGATCTGTCGTTCCATTTATTGGAAGAAATAACAGATGGTTTCTCTGAAGAACGGAAACTTGGAAGCGGTGGGTTTGGAAAAGTTTACATGGGCGTTCTTAAAGATGGGGAAAAGATTGCAGTGAAGCTGCTTCATCCGTTGCCGGGACTCGAAGACAGTGATCAACAATTTCAGAATGAGTTTGACAACCTTGTAAAGCTTCGACACCAAAACATCGTGCATTTAGTTGGCTATTGCTATGAAATTCAGAAACGATATGTAGACTACAATGGAAGAAATATTTTTGCTGAAGATATACGCAGGGTGCTCTGCTTTGAGTACATGCAGAAAGGAAGCCTTGACAAGTATCTTTCTGATGAGTGTAGTGGGCAT…	2412
677	TaWD40-677	ATGGCAGGCGACGCGCCGCCGATGAAGAGGCCCAAGCTGGAGAAGGACGACGGCTGGTCCCGCCACCCCTCCGCCGCCAACGGCTCCGCGCCCAGGCCCCCCGCCGCCTCCCCCAGCGACGCGCCGCCGCCGGGCGGGGAGGAGGACGACGAGGAGCTCCCAGAGGAGGCCGTGCTCGCGCTCATCGCCCACCACGAGCGCGAGGTCGAGCGGTACAAGCTCAAGCTGGACGCCGCCGAGAGGAAGCTGGCCGACACGCGGTCGAGGCTCGCCCGGCACCGAGGCCGCGCCCCCGATCGGAACAACCAGCCCCCGCCGCCGCCACCGCCCGTCCAGAAGGCCGCCGCGCCGGATCGCAGGACGCCGCCTCCGAGCCAGAGGGAGGCCCCCAAGCCGTCG…	1626
678	TaWD40-678	ATGGCTGAAAATTGGGTAGAAGAAGCCTCGAAAAATGCTTCTGCTCCGACGTCATTCTCTGGATCGCCCCCTAGTTGTCAAACCTCTTCGACAAGAAGATCAAGGCAAAGAAACATATTCCATCTATTAAGTCATCGAGAGGTGTCTCCTCGAACAAAACACCAAGCTAAAAGGCATTGGAATAAGCCTCCGACTTGCGGCGCTGGTTACAGTGAGTTAAGATATTCAGCTACAGATGCTAAACATGATTTATTTTCGTGGGCAGAATCACAGTCCCTGCATCGTTGGTCTGCAAAGTATTGCCCTCTTATGCCACCCCCTAGGTCAACTATTGCAGCTGCATTCAGTTCGGATGGGAAAACACTTGCATCAACGCATGGTGACCATACTGTTAAAATA…	2262
679	TaWD40-679	ATGGCACAGAGGAGCAACTGGGAGGCGGACAAGATGCTGGACGTGTACATCTATGATTACTTGGTGAAGCGCAACCTCCACAACTCCGCCAAGGCCTTCATGAACGAGGGCAAGGTCGCCACCGATCCCGTCGCGATCGACGCCCCGGGAGGCTTCCTCTTCGAGTGGTGGTCCATCTTCTGGGACATCTTCGACGCCAGGACAAGGGACAAGCCCCACCAAGGAGGAGGGCCCGGGGCCGCAGCGCCTTCTATGGACATGAAGTCAAGGGAACACCAGATGAGACTCCAGTTACTGCAACAGCAGAATGCCCACTTGCAGAGAAGGGATCCAAATCAACCGGCCCTTAATGGTGCTATGAACTCTGATGTATCAGCTGTTCTGGCCTCTAAATTGATG…	2331
680	TaWD40-680	ATGGCGGCGGTGCAGGTCGCGTCCGCGCTCTCCGTGCCGCTCCTCTCGGCGCTGCTCGGCGGGGCCGTCGCGCTCGTCTTCCTCGCCGGCTACCTGCGCCGCAAGCGCGCCGACATCGCGCACCTGCCGCCCTCCGCCGCCGCCGCCGCCCCGGACCTGCCCAAGCAGGTCCGCCCCGCCGGCCAGAACAAGAAGGGCGGAGGGCACGCCCGCGTCCACCACCACCACGCCTCCGCCGCCGACAAGGAGGCGGCGAAGAAGCACCACCACCTCGACGTCAACACCCTGAGGGGCCACACCGACTGTGTCACCGCGCTCGACTTCTCCAGCGATGCCTGCAACCTAGCCACCGTATGCGCGGATGGGGTTGTGAGAGTGTTCAGGATCGATGATGCCTCA…	1350
681	TaWD40-681	ATGACCAACCCCTCCTCCCCGTCTTCTCCCTCCTCCTCTCCCACCTCCGCACACCATCGCCAGTACCAAGAACCGGCGGCGTCGGCGGCCAACGTGGGCAACGGCGGCCAGGTCGACCACGGCATTTCGTTTCCGGCGGCCGTAGACGACGTCGAGGGCGCCGAGCTGTCGCCCCCGCGCTGCGAATGGGAGTTCCGGCTCGCGGCCACCGTGCCGTCCCCGTCGCTGGCCGGCGCGTCCGAAGCCATCGGCAGCGTCGACTTCGACCCCGCCGGCCGCCTCCTCGCCACGGGCGGCATCGCGCGCAAGGTCCGGATATACGGCGTCGCCAGCCTGCCGTCGTCGCCTAGCCCCGCCGCGTGCATCTGCGTGCCGGCCAAGCTCAGCAGCGTGCGGTGG…	1227
682	TaWD40-682	ATGCCGTCGTCGTCGCCGGCGATGGCAACCCAGCCACCGCCGCGGCCACCGGCTCAGGAGCTCGACCTAGACGCCTTCCTCCCGTCGTCTCCCGCCTCCTCCTCAGCCTCCGACGCCGACGCCGATCACCGCCGCGCCGTCGACGACCTGCTGCTCCTCCTCTCCTCCTCCGACTCCGAAGGCGACGACGAGCCAACCCGTACGCCCGCCACCAACCTCAAACCCCTAACCCGTATCAAAGCCCCACCGCCGCCCCCTAAACCTTCTCCCCCATCTCCTCTGCCATCGCCTTCCGCTTCCCCCGGGAGATCCACATCCGCGTCGCCGTCGGCGACGCTCTCCTCCCTCGTCTCGAGAACCTTTTCGAGCAACGCTGCTTCCTCATCCACCTCCTCGTCG…	5757
683	TaWD40-683	ATGGATCAACTGAGTCCCAGTGGACCTGTTCCTCAACCCTCATGGTCATTGGATATCATTCCTACGAAAGTAGTTTGCACGCTATCACAGGGATCTAATGTAACTAGCATGGACTTTCATCCTTGTCATACACTATTACTAGTTGGATCTGCTAATGGTGAATTTACAATCTGGGAGATCGGTACGCGTGAGAGGCTGGTCTCAGAGCCCTTCCAAATTTGGAACATGCAAGCATGTTCAGCACAATTTCAGTGTGTCGTGGCTAAAGATCCCTCCATGGCCGTTAGTCAAGTTACATGGAGCCCTGATGGATACATGATTGGAGTTGCATTCACAAAACATTTGATCCATCTGTATGCATACGAGCATCAAAATAAAACACGTGAAGTGGTAGAGATT…	2460
684	TaWD40-684	ATGAACATCGTGAAGGGCGTCGCTGATCTCCTCCGCAAGTCGTCGCCCTCCTCGCCGGCCTCCGGCGGTGGCGGCGCCGGTGCCGGTGGAGGTAGCCCCGGCGGAGGCGGGGGCGGCACCGGCTCCCCCTCCGCCGACAAGTTCGCCGCCGCGCCCTCCCCCAGAGTCCGCTTCAGTGACACTGGTGAGGAAGGAATCTTAAACACACTCTGGCAGAGGTACGAGAATGCCATCGACAAGGCTGAAAAGAAGAAGTCCCTGCAAATATTTGTCCTGCATTTTATACAAGCATTTAAAGACTGGGAGCCACACCGTATTGATCAATCAGTTGACCGGAGATCAGTATCAGATGATACAGTTATAGGATGTTCTGGTGGGCATCCTTCTGAGGTCATCCTT…	9711
685	TaWD40-685	ATGCCGCTCCGGTTGGATATCAAGAGGAAGCTCGCGCAGAGGTCGGAGAGGGTCAAGTCCGCGGATCTGCATCCGACAGAGCCATGGATTTTGTCGAGTCTTTACTCGGGGAGTGTCTGCATCTGGAACTACCAAACGCAGACAATGGTGAAATCATTTGAAGTCACAGAGTTACCAGTTCGTTCGGCTAAATTTATTGCACGGAAGCAATGGGTTGTTGCTGGTGCCGATGATATGTTTATCCGCGTGTACAATTACAATACAATGGATAAGGTCAAGGTATTTGAAGCTCATACTGATTACATCAGGTGTGTGGCTGTTCATCCAACCCAGCCTTTTGTGCTGTCATCATCCGATGACATGTTAATTAAGCTTTGGGATTGGGATAAGGGTTGGGCA…	2748
686	TaWD40-686	ATGGACCCCAAGTCCCCCGACGACCGCCCGGAGGCGGCGGCGCCACAGCCGCTAGAGTGGCGGTTCGCGCAGGTCTTCGGCGAGCGCGGTGCCGGCGAGGACGTGCAGGAAGTTGACATCATTTCTGCAATTGAGTTTGACAAATCTGGTGATCATCTTGCCACTGGAGATAGGGGTGGACGCGTAGTTTTGTTTGAAAGAACTGATGCCAGGGGTAATGCCAGTCGGACAGAGCTTGAGAGACAAGATTATTCGGTGCCCAGGCATCCTGAGTTCCGCTATAAAACTGAATTTCAGAGTCATGAACCTGAGTTCGATTACCTAAAGAGTTTGGAAATAGAGGAAAAAATCAACAAGATCAAGTGGGGCCAAACAGCCAACAATGCTCTCTTTATCTTG…	1521
687	TaWD40-687	ATGGACCAGTTCCTCGTCGCGGCGCCGCCTTCCGCCGACGAGGGCCCCGAAGCGCCACGACCGCCGCCTCGGAGGTGGCACCGGTGGAGCCGTATCGCCGTGGAGCTGGACGGCCACATCGACGCCAGGTTTCGACATCGGGAATCCCGCCGTCTCCTCGATTCCCTTGCCGAGATTAGGACCTTCGAACACAAGTACTACACGCATGGCGAGGAACGGTGCACGACATATGTGAATCGCATGATTAATGCTTCAACATTTGCTGGGTGTTACCATTCAGCTAGGGAGGGGGTTTCGGCAATGGAATTCGATAAAAAGGGAATATACCTCGCATCAGTGACAAACTCAGGATGTTTAACAGTGCATGACTTTGAGACCTTATACTGCTCCTTGTATGGC…	1434
688	TaWD40-688	ATGAGCGTGGAAGACGAGGTGCTGGGGGAGGAGGGGGAGGAGGACACGGAGGAGCTCTTCTACGAGTCGCTCGACCGCATCCTCTCCTCCTCGGCCTCCTCCACCTCCGCCTCCGCCTCGGACGACGACGGCGGCGACCTCCCGCGCCGCAGCCGCCGCTACGATGCCGCCGCGCTCGACCTCTGGACCTCCCAGCCGGCGCCCATCCAGGAGCGCCGCCACCGCCTGCTCCAGCTGATGGGGCTCGCGGGGGACCCTTCCCTCGCGCGATTCGAGATGGGCCGATCCGCCTCCTACGACGATGTGGGACCGCGGCCGGCTTCTCCCGTCTCGCGGTCCAGATCGGACGGGGCCTCCACCGCGAAGCCTCCGGTTGGAGGCGGCCGTTTGCGCCCCACC…	2361
689	TaWD40-689	ATGGAGGGGCAGGACGCGCTCGACATGTCCGACGCCTCGCCGACCTCGTCGTGGGAGGATGGCGCCGTCGAGCACTTCGACGTCGCGTCGTTCGGCGGCGACGGGTACGTCGTCGACGATGAGGAGATGTCGGACGTGGAGCTCGGCACGGGTTCCCCGGCGGCCCCTTCGGAGGCCTCGACGCAGACTCCTCCGCCGCTGCGGAGGCGCCTAGCGCCGGTCGAGTCCTCGGACGTCCCGGAGGAGGTGGTGCGGGCGGTCGACGCGGTGATCATGGGCGGTGGTGTTGAGCGCCTCCGCGAGATGGTGTCCGAGGAGAACGGCGAGGTCACGCATTTCATCGTAGACGTGCTGATGATCACGATGGGCGGCGTGGACGGCCTCGACGAGGGCGCGGGC…	8547
690	TaWD40-690	ATGTCGTCGGCGGCGCAGCAGCTGCCGCGGACGGAGTCGCGGACGCTGTCGGGGCACGAGGGCGCGGTGCTCGCCGTTCGCTTCAACCACGACGGCAAGTACTGCCTGAGCTGCGGCAAGGACCGCACCGTCCGCCTCTGGAACCCCCACACCGGCGCCCACGTCAAGACCTATAAATCCCACGGTCGCGAGGTTCGCGACGTGAACGCGTCCTCGGACAACGCCAAGCTGGTGTCGTGCGGCGGGGACAAGCAGATCTTCTACTGGGATGTTGCCTCCGGTAAAGTCATCCGCAAGTTCCGCGGCCACAACAGCGAGGTCAATTCAGTGAAGTTTAATGAGCACAACACTGTTGTACTGTCAGCTGGTTATGACCGTTCGGTGCGTGCATTTGACTGC…	903
691	TaWD40-691	ATGGACTTCGAGGCCGACGGCCGCTTCGGCAACAAGCGCGTGCACAACCGCCTCGGACCGGCGCCCGGCGCCGCCTCTTCGTCTTCCTCTACCAAGGTCTGCATCCATTGGCGCGCTGGGCGATGCAATCGCTTCCCCTGCCCCTTCCTCCATAGCGAGCTCCCTGAGGCGGCCACCACCAAGCGCCCGAACCAAAGGGATGGCCCTGGTGGGCACGTCTGGCGCAACCCCAACTCAGGAGGAGGCGGCCGCGGCGGCGGCGGCTTCAACAAATGGGGGAGGGGCCCCGGAGGCGCAGACGGTGGCGTGAGGCACAAGGTGCCCGACCGGCCCTGCAAGTTCTTCCTCGCCGGAGACTGCACTTACGGCGAGAAGTGCCGCTACCCGCACACATATTGC…	1299
692	TaWD40-692	ATGGACGCAGGATCCCACTCGATCTCTTCCGGCAAGAGCAGCGCCGCCGCCGCCGTGCAGCGCCCGCCGCTCCAGGAGGCCGGATCCCGCCCCTACATGCCACCGCTCAGCACAACCTCGCGCAACCCGGCGGCCAAGTGCTACGGGGACAGGTTCATCCCGGACCGGTCGGCGATGGACATGGACATGGCGCACTACCTGCTCACGGAGACCAAGAAGGACAAGGAGAACGCGGCGGCCATCGCGGCGTCCCCCTCCAAGGAGGCGTACCGGAGGCTTCTCGCGGAGAAGCTGCTCAACAACCGGACGCGGATCCTCGCCTTCAGGAACAAGCCGCCGGAGCCGGAGAACGTCTTCGCTGCCGACACGGTTTCTTCTCACCAGGCCAAGCCGGCCAAG…	1428
693	TaWD40-693	ATGTCCAATTATCACGACGATCACGTCGAAGACATGGAGGATGATTATGACATGGACGACCCCGCTGAGGACATGGTTGACGCCCACCACGAGCGAGGTTTAAGAGACTCCGATTCGGAGGATGACGAGTATGCCCATTCGAATGATAAGATCCCAGATACTTCGGCAGCGGATGCAAGAAAAGGGAAAGACATCCAAGGAATACCCTGGGAGAGGCTAGCTATCACAAGGGAAAACTACAGACAGACCAGATTAGAGCAGTACAAAAACTATGAGAACATTCCTAATTCTGGAGAAGCAGCAGCAAAGGAATGCAAACCGACTGTGAAAGGTGGAATGTATTATGAATTCAGACAAAATACTAGATCAGTAAAATCAACCATCCTACATTTTCAGCTG…	1338
694	TaWD40-694	ATGTGCAATTATGGCGGCGGCGACGTCGATGACTGGTATGATGATTCTGATACGGATGACCACGTCGAAGACACGGGCGATGACGGGCACCATGAGCAAGGAGCAAGGAACTCCGATTTAGACCTGGATGATGAAGATCAGACCTTTTTGAGTCAGTTTCCAGATACTTGGGGGGTAGCGCCCACTAGAAAAGAAAAAGACATCCAAGGAATACAATGGGAGAGGCTGGCTATCACACGTGAACGGTACAGACAGACCAGATTGCAGGAGTACAAAAACTATGAGAACATTCCTAATTCTGGAGAAGAAGCAGCCGAGGAATGCAAACAGACTGAGAAAGACGGAATGTATTACGAATTCAGAAAAAATACTAGATCTGTAAAGTCAACTATACTACAT…	1332
695	TaWD40-695	ATGGCGTCTCCAGCCGGAAACCCTAATCCGAACCCCGGCAACCCCAATCCCCCCTTCGAGATGGCCATGCTCTTCAGGCCGCCTCCCAACCCCGCGCCGACCGCCGCGCCCATGTTCCCCGGCGCCGCCGGCCCGCCGCCGCACTCCGGCCCCTACTCCTACCCCCCGGCCACCCCTCCCTTCCACCTCCGCCCCTACCTCCACTACCCGCAGGATCCCCAGcCCCCCATGCCCCGCCCGGTCATCCCCTTCCCCATGCCCAACCCGAACGCGAACCCCAACCCGGGCGCTAACCCCATGGCCGCCGCGGGCCCCAACCCCGGCGCCCGCCTCATGCAGCTGCTCGGCAGCTCCGGCTCGGGCCACCTCGAGTCCGCGGTATCCATGCCCCCGCCGTCG…	3966
696	TaWD40-696	ATGGGCGACTCCTCGGTGGCCCCCGCCGGCGCGCTCGTGCCGTCGGTGCCCAAGCCGGAGCACGCACCGTCCGCGGGCGACGCGGCGGCCCAGCTCCAGGCCCTGGCGGCGGCGGCGGCGGACGACGAGTGCGCGGGCGCCTCGCCGTCGTCGTCGCCGGGGGAGGGGGAGGGGGCAGGGGCGGCGGCGGAGGGGGCTGATGCGGCGGGGGACAGGGACCTGCTCTGCCCGATCTGCATGGCGCTCATCAAGGACGCCTTCCTCACCGCCTGCGGCCACAGCTTCTGCTACATGTGCATCGTCACGCACCTCAACCACAAGAGCGACTGCCCCTGCTGCGCCAACTACCTCACCAAGGCGCAGCTCTACCCCAACTTCCTCCTCGACAAGGTCGTGAAG…	2100
697	TaWD40-697	ATGGCGGAGGAGCAGATGGAGGAGGCGTCGTCGTCCGCGGCGGCCTCCGGCACGCCGTTCCAGCTCCAGTTCGACAAGCCCATCCCCTTCCAGATAAAATTGGCAGAGTGGAACCCAGAGAAGGATCTGCTTGCTATGGTTACTGATGATTCCAAGGTTCTCCTCCATCGCTTCAATTGGCAACGGCTATGGACTATATCCCCTGGGAAGTGCATCACATCAATTTGCTGGAGCCCTGATGGTAAAATAGTAGCACTTGGTACAGAAGATGGTTTTGTTCTTTTGCATGATGTTGAGAATGGGAAGATGTTACGAAGTATAAAATCTCATGATGTTGCCATCATATGTCTGAATTGGGCAGAAGATGAACCACTATCAAGGACTGACAAGGAAGACTTG…	2325
698	TaWD40-698	ATGGCGAGCGGCTCGTCCCGGCCCCAGATTCTCTGCGTCTCCTTCAACCAGGACAACAGCATGTTCTCCGTCGGGACCAAGGAAGGGTTCAAGATTTTCGATGCCCGGACCGGGAGGCTCTGCAACGACAACAAACTTGGAGGACTGAATGTCGTGGAGCTGTGGTTTGCTACGAACCTCATCGCTATGGTCGGAACTGGGGAGCAGCCTTCACGGTCTCCTCGTCGCCTTTGCCTCTTCAATACCATTACAGGCGCCTCAAAGAAGGATCTGAACTTCAGGAGTACAATTTTGGCTGTTCGGTTTAGTAGAACGAGGCTTATTGTTGTTTTGCAGGACAAGACCTTTATTTATGATCTAAACAGCACTCGTATCTTGGAGGAAATTGACACGGTACAT…	1122
699	TaWD40-699	ATGGGGAACAAGATCGCGCGGACGACGCAGGCGTCGGCGACGGAGTACTACCTGCACGACCTGCCCTCCACCTACAACCTCGTGCTGCTCGACCTCGTCAGCCGCGGCCGCTTCCTCAAGTCCGTCCTCTGCAAGCACGACGAGGGCCTCCTCCTCGTCAAGGTCTACTTCAAGCGAGCCGGCGAGCCCCTCGACCTCAAGGACCATGAGCGGAGGCTGGAGCGGATCCGGAGGGCGTTCCAGGGCCTCGAGGGCTCCCACGTCTGGCCCTTCCAGGTTTGGTTTCAGACGGACAAGGCAGCATATCTCCTGAGGCAGTACTCCTACAGCAATCTGCATGATAGACTTAGTACACGCCCTTTCCTCAGTCAAATTGAGAAGAAGTGGCTTGCTTTTCAG…	4311
700	TaWD40-700	ATGGCGCAGAGCAATTGGGAAGCGGATAAGATGCTCGATGTGTATATCTACGACTACCTGCTCAAGCGGAACCTGCAGACGACCGCCAAGGCGTTCATGGCGGAGGGGAAGGTCGCTGCCGACCCAGTTGCAATTGATGCTCCTGGGGGCTTTCTCTTTGAGTGGTGGTCTGTCTTTTGGGATATATTTATTGCAAGGACAAATGAGAAACATTCGGAGGTTGCAGCAGCTTACCTAGAGGCACAACAAATAAAAGCGAGAGAGCACCAGCAGCAGATGCAGATGCAACAATTGCAACTCATCCAACAAAGGCATGCTCAAATGCAGCGAACTAATTCAGGCCACCCTTCGCTTAACGGTCCAATAAATGGCCTAAACTCCGATGCCATTCTGGGGCCA…	2412
701	TaWD40-701	ATGGCTGACAACATGCGCCATGTTCCAAAAGATTCAATGATGCATGGTGAGGATGGTACTGGACTCGCATCCTCTTCAAATCAAACGGATGATCTCGAAGACGTAAAGGGCATTTTTACTCAACTTAAAATAAGCCCGTCAGAGCCTGATCCGGCGGCTTCAAAAGGTTTCACCTTCAGCGAGGTTAACTGCTGGCGACCAGCAAGCAGCAGGAAGTTAGTCTGCTGCAACTTCTCTTCCGACGGCAGGATCTTGGCAAGTGCTGGACATGAAAACAAGGCTGTAGTTTGGAACATGGACACTTTCCAGACTCATAATTTACCAGAAGAGCATGCTTACCTTATCACCGATGTCTGTTTCAGACCTAACTCTACACAGATGGCAACATCTGCTTTTGAC…	1056
702	TaWD40-702	ATGGCCGCGCAGGCGATCCACCAGTTCGCCGAGTGCATCACCTGCCACGCCTGgAGCCCCGACCACTCCATGATTGCCTTTTGTCCAAATACCACAGAAGTACACATTTATAAGTTTTTCACAGACAAGTGGGAGAAACTTCATGTTCTTGCAAAGCATGATCAGATAGTGTCTGGAATAGACTGGAGTAGATCTTCCAACAAAATTGTGACTGTTTCACATGATAGAAATTCATATGTTTGGACACAAGAAGGACAAGATTGGGTACCTACGCTTGTTATTCTCAAGCTAAACCGTGCAGCTCTATGTGTCCACTGGAGTCCAAAAGAAAATAAGTTTGCTGTGGGAAGTGGTGCTAAGTCTGTATCCATTTGCTACTACGAACAAGAGAACAACTGG…	1128
703	TaWD40-703	ATGGCCGCAGTAACGAGGCCACAGCTGGAAGCGCGGGCGCGGGAGCTCGGGGTCGACCTCACCGCCGTCGACCTGGACTCCATCACTCTCCCCGCCGACGCCGGCGACTTTCCCTGCAGCAACGATGATGATGATGATGATGATGATGAGGTACTGCTACTTGAGAGCGATGTTGGCCCTCCTCCGGAGCTCGAGACAGGTTTCGGGAACGTGATCATTGTCGACAATCTGCCAATTGTTCCGGCGGAGAAATTCGAGAGGCTGCAGTGTGTCATGCGCGCAATCTATGGCCAAATTGGTGTCATCAAGGAAGGCGGTCTATGGATTCCTATACTCTACACCACCTACGGCTACTGCTTCATCGAATACGCTACTCCTAAGGAAGCAGAGCTTGCGAGG…	1380
704	TaWD40-704	ATGGAGGTTGGTAACGGGGGCGATTCGGCCATGGAGGTGGAGGCAGAGGCGGGCCCGGCCTCCGGTTCCCTGACCCTGACCCCCGGCGGCGGCGCCACCTCCTCGGCCAGGCGGCTGGGCCTCAGGAACAGCATCCAGACCAACTTCGGCGACGACTACGTCTTCCAGATTGCTTCTTGCCAGGAGATCTCAAAGCTCGCGGTTTCTCTGTCGACAAACGCACTCAAGTTCTATGCTCCAGCAACTGGGCAGTATCTGGGGGAATGCACAGGCCATACAGGGAGCATCCATGAGATTGCTTTTTCAGCTCCGTCATCGCCGCAAGTGATGTGCTCTTGCTCTGGTGATGGAACCATCAGAGCCTGGGACACAAGGAGCTTCAAGCAGATATCTTTGCTA…	1212
705	TaWD40-705	ATGGATCCTGAGCAATGCAGAGAACTTCTTGCCCTGGAGATGGCACTGTCTGATGAAAGCGTGGATCCAGCCCCCCTGCCTCTGTGGCTTTTGAAGGTCATCACAAAGAATTTCTCTGAAGGTAAACAAATCGGCAGCGGAGGGTTCGGAGCAGTTTACAGGGGAGAGCTTTGGAATGGCACGGTCGCAGTAAAGAAGCTTTTCGATGCGATTGTCATTGATGAGAAGAATTTCCAAAGTGAGGTTGATTCTCTCTTAAGGGTCAGGCACAAAAACACAGTACGGTTTCTAGGATACTGTTCCGACACTCAACAAGTACCGGACAAATTCAACGGAGCATCTGTCTGGGCAGAACGACGGCAGAGATTGCTCTGCTTTGAGTTCCTACCAAAAGGGAGC…	2520
706	TaWD40-706	ATGGCCGCCAAGGGCGGAGGCGGAGGCGGGGTGGGCACGCTCAAGTCCACCTCCATCAACGGCGTCAAGCTCTACTCCGTCACCGGCAAGAACTACGTCGCCCCCTGGGTCCTCGCCAAGAAGAAGCGCTCCCTCCGCAAGGACGCAGAGTACCAGCGCCGGCTGGAGCTGATCCATGACCTCAGGTTCGAGACCGCCACCACCAGGATCAAGGTCACCCCCGACGGCCAGTATGTCATCGCCTCAGGTATTTACCCCCCACAAATGAAAGTCTTTGAGTTGAAGGAATTGTCGATGAAGTTTGAGAGGCACATGATCTCAGAAATTATTGATTTCGAGGTCCTTGGTGATGACTACTCAAAACTCGCCTTCTTGTGTGCTGATCGTTCTGTATGCTTG…	2295
707	TaWD40-707	ATGGCCAGCAGCAACTCGGAGAGGCCGCGCCGCCGCCCGTCGCCGGACCCCGTGGCGGTGCTGCGGGGCCACCGCGCCGCCGTCAGCGACGCCTGCTTCCACCCCGCACTCCCGCTCCTCTTCTCCGGCGCGGCCGACGGGGAGCTCAGGGTCTGGGACACGGCGAGCCACCGCACCGTCTCCTCCATCTGGGCTCACGGTGGCGCGGCTGGGGTGTATTCCATCGCCGCTGGCTCCGGACTTGGGAACACGGTCATTAGCCAGGGCAGGGATGGTTTGTGCAAAGGCTGGGCGATTGAAGAAGCTGGGCTCTCAAGGAGGCCCATATTTACAATTAAAACAAGTACATACCATTTCTGTAAGATGTCACTGGTTAAGGTTCCATGTTCTGCACATGGC…	1218
708	TaWD40-708	ATGCCGCTCAGGTTGGAGATCAAGAGGAAGTTCGCGCAGCGGTCCGAGAGGGTCAAGTCAGTGGATCTGCACCCCACGGAGCCATGGATCCTGGCGAGTTTGTACTCGGGGACTCTTTGCATCTGGGACTACCAGACGCAGACCATGGTGAAATCATTTGAAGTTTCAGAGCTGCCAGTGCGGTCGGCAAAATTTGTGTCAAGGAAACAATGGGTTGTTGCCGGTGCAGATGATATGTTCATTCGTGTCTACAACTACAATACCATGGACAAAATTAAAGTTTTTGAGGCTCATACTGATTACATCAGATGTGTAGCAGTCCATCCAACTCTTCCATATGTGCTGTCATCATCTGATGACATGTTGATAAAGCTTTGGGACTGGGACAAAGGGTGGATG…	2727
709	TaWD40-709	ATGAGCACCCCGAACGATGTGACGCCGCTGATGGGGTCCAATGGCAACGCGACGACAACGCCTGAGGTCGACACGCGCCGGAGGTCACAGCGCCGCCCCATCCCACCCGCCCAAGCCCCCGCCGCCGCTGCCACGAAAGCGCCGGCCGAGAGGAAGGGTAGGGGGAAGGGGAAGGGGAAGGCGGCGGTGGAGGAGGAGGAGGCGCCAGAGCCCCAGCCTCTCCCGGCGCCCATCACGAGGCTGGTCCCGGTGCAGGGGTTAGGGTGCGAGGCGGCGGTGGGGTCGCTGGTGCCCAGCGGGAGCCGGGAGTTCAAGCTCTGCAGCAAGCACACTGAGGGCAAGCATCCGCTCCACGCCATCGGCTTCAACTTCGTCGACGCCCGCTACTACGACGTCTTC…	1368
710	TaWD40-710	ATGGCCGCCAGCGTGCGGGAAGGTGCGGCGGCGGCGGCTGCGGGGCACGCGGTGGACGATTACGATGTCTCGGACGGCGAGATGGACGTGGACGTCGAGGCCGGCAGCGAACTCCAGCACGCCGGCGGGGCCGGCGACGGCGACCGGAGGGACGGCGAGGGCGACGACGAGTATGCGCTGCTCACTAGGATAACTGACACATCAGCAGCTGAAGCAAGGGCAGGAAAGGATATACAAGGTATACCATGGGAGAGGTTACAAATCACCAGGCAGGATTACAGAAAAGCTAGGTTGGAACAGTACAAGAACTATGAGAACTTCCCTCAGTCCGGAGAGCTCATGGATAAGTTGTGCAAGCAAGTGGAGAGCAGCAGCAAGTACTATGAATTTCAATACAAC…	1380
711	TaWD40-711	ATGGAGAAGAGCGCGAAGTGCACAAGAGACGAGGCCACCGCCTGCTCTCCAAGTCCATGTCCCTGTCCAGTACCAATCGTGCACAGAATCGCCGCGCTGTACTGCAAGCTCGGCGCCCCTACGGGTGCACGGCGCCTCATCGAGGGAGCGTCGCGGGGTGAAGCGGAAGGAGGCTGCAAGAAGGTGCTCCAGCTGCACGAGGAGATACCCGCGGCATCCAGCAGGAATCCTTTCAGTTTACAGGAATCCTGTCCTCATAATCTAACGCGTTTTCAGCCAAAAAGGGAAGAAATTCTAAAGCATTTTGCAGACAAGAACAGCAAGGCCAGGTCCAGCATGAGTCTGAACTCTGAAGAAGGTCTGATGTGCGAAGCTATATCACACTCGTCGCAGTCGAGT…	1494
712	TaWD40-712	ATGGCGTCGCCCTCCGGAAACCCTAATCCCAACCCCAACCCCAACGTCCCCTTCGAGCTCAGCAGGCTCTTCAAGCCTCCCCCAAACCCTAACCACCCCACAACCGTGCCGACCCCCACTGGCATCTTCCCGGGCGCCCCGCCCGGCGCGCCGATGGTCACCGGGCCGCCGGGCCCCTACTCCTACCCGCCCGCCACCCCGCCCTTCCACCGCAACCAGTACCTCAACTACCCCNNCGATCCCAACGCCGTCCACCTCCCCGTCGCCGCCTTCGCGAACCCTAACCCCGCCGCAAACCCTATCCCTAACCACAGCCCCGGCCCCAATCCGGGAGCTCGGCTCATGCAGCTGCTGGGCAACACCGCGCCCACCCACCTCGAGTCCGTGGTGTCCATGCCG…	3849
713	TaWD40-713	ATGTCTCACTACCAGGAGCACAATGTTGATGACATGGAGGATGATTACGACATGGATGATCCGGTAGATGACATGGATGGTGAAGATTACCTAGGGCCGGAGGCTAGGGACGACTCTGATGAGGAGGATGACGAGGATGCCGAAGCGAATAAGGCATCCGACACATCATCTGAAGAAGCAAGACGTGGAAAAGACATTCAAGGAATACCATGGGATCGCTTGGAACTTACCAGAGAAGGATACAGGGAGACAAGATTATTACAGTACAAAAATTACGAGAATGTACCTAATTCTGCAGAAGCAGCAATGAAGGCATGCAAATCTACTGAGAAAGACGGAACATATTATGAGTTCAGGCGAAATACTAGATCAGTAAAATCTACTATTCTACACTTTCAG…	1344
714	TaWD40-714	ATGTCGCAGTACGACGGCGGACTCGCCGGAGTGTACCCCGAGGAGGAGGATGACCGCCTCGCCGACCTGGCGGGGGACTCCGACTACGAGGACGACGAGTACGTCCAATCTATTAGCAAGGCGTCAGAAGATACATCTGCGATGGATGTCCTGAAAGGGAAGGACATACAGGGAATTCCCTGGGAACGGCTGACCATCACAAGGGACGGATATAGGAAGTCCAGACTGGAAGGGTATGCGAACTTTGAGAACATACCTAATTCCGGACAATTATCGGAGAAGCTATGTACACCTGTGGAGAAAGGTCAACTCTACTACGAGTTTGCGCATAACACAAGATCGGTGAGACCGACCATTTTTCATTTTCAGTTGAGAAATTTAGTATGGGCAACAACAAGG…	1314
715	TaWD40-715	ATGGACTCGCTAGTTACATCAAAGCAGATATCGGACTGGCTTGCATCGAACCCACAGGTGATGGATAGGCTGGTTGAGAAGCATTCCAAGTATCATCTGATACACTACAGCCAGCGGATGCACTTGAAATTGCTCAAGAAGAGAGGGAAGTTGCCAAAGACTCTACAACTTTCTGCGGCTAGAGCCACATTCCAGCCAAGTGCTGTTCCAGTTGCCCCACCAGAAAGTGTGGCGACCTTACCGAAATCTCTACCTCCGGCGACAGGTGGCAATGCAAGCATATCTCCAGGTGGCAGTGCAAACAGATCTCCAGGTGTCAGTGCAAGCAGACTTCCAGGTGGCAGTACACCAGTAAAGGACAAAAATATGTCTTTGTCCAAAAAGAAAGAAGCTCTCTTC…	2271
716	TaWD40-716	ATGCAGGGCGGATCCAGCGGCATCGTCTACGGCGGCCTCAAGTACCAGGCGCGGTGCATCACCGACGTGCGCGCGGACGCCGGTTCCACCACCTTCCTCGCCGGAACCCTCAGCCTCAAGGAGGAGAACGAGGTGCACCTGATCCGGCTGCTGCCGGGGGAGAACGAGCTCGTGTGCGACGGGCTGTTCTACCATCCCAACGAGATCTGGGACCTCAAGTCCTGCCCCTTCGACCACAGGCTATTCTCCACGGTCTACACCTCTGGTGAGGGTTATGGCGCGTCCGTTTGGAAGATCCCGGAGCTGTATGGGCAGTCCAACTCACCGCAGCTTGAGCAGCTCTTCATGCTCGATGACCACACGGACAAAATAAGATGTGTTCTCTGGTGGCCACTGGGG…	1056
717	TaWD40-717	ATGGCGACGACGAGCGAGTCCACCGCCAACTCTACCGTAACGAGCGCGACGGCCGACGGAGACACAGAGCGTGAGCAAGAGCACGGCAATGGCGCGACTGCCGCCCCTGCCGTGGTGCAGCAGGAGGAGGAGGGGGAAGAGTTGATCGGTCCGGGCCCCGCGCCGGCGCGGCAGCGGCAGAAGCGCCCGCTCCAGTTCGAGCAGGCTTTCCTCGACGCCCTCCCCTCCGCCGCCATGTACGAGAAGAGTTATATGCACAGGGACGTTGTCACGCACGTCGCCGTTTCCCCTGCTGACTTCTTCATTACCGGGAGCGCAGATGGACATCTGAAATTCTGGAAGAAGAAGCCCAGTGGAATCGAATTTGCTAAACATTTTCGGTCTCATCTCAGTCCTATC…	1947
718	TaWD40-718	ATGGACGAATTCGAGCTGGAGGATAACCTAGAGTTCATCCTCCAGAGCATCCAGGAGCTCATAGAGGATCAGGGGGAGAACAATCCCTTCGGCGAGGTCAACCAGAATGAGCTCCTCGCCAACCTCGTCAACTATGACCAGGACAACTTGATGCCGGACGTGTCCGTGGAGGACGTAGTGAACGGGAAGGACGTGCAGGGGATTCCGTGGGAAAAGATGCTGTTCCCGAGGGATCAGTACCGGGAGATGAAGATGAAGGGCTACAAGAACTATCAGAACCTCAGTTATGCCCGGGAGGATGCTTTGCAGGATTGCAAACAAGTTGAGAGGGACGGCCCTTACTACGATTTTCAGTACAACACGAGGCGTGCGCGACTGTCAATTGTGCATTTTCAGTTG…	1335
719	TaWD40-719	ATGTCGTCGCTCAGCAGGGAGCTGGTCTTCCTCATCCTGCAGTTCCTCGACGAGGAAAAGTTCAAGGAGACGGTGCACAAGTTGGAGCAGGAATCGGGCTTCTACTTCAACATGAAGCACTTCGAGGACCTGGTCCAGGGTGGGGAGTGGGACGAGGTGGAGAGGTACCTCAGCGGCTTCACCAAGGTGGAGGACAACCGCTACTCCATGAAGATATTCTTTGAGATCCGCAAGCAGAAGTACCTTGAAGCCCTCGACAGGCATGATCGGGCCAAGGCAGTGGAGATACTCGTCAAGGATTTGAAGGTGTTTGCCTCCTTTAACGAGGAGCTGTTCAAGGAGATAACGCAGCTGCTGACTCTGGATAATTTTAGGCAAAATGAGCAGCTGTCCAAATAC…	3417
720	TaWD40-720	ATGACCCTTACTCCAACTACTTGCTACAGCATGAGCACCCCGAACGATGAGACGCCGCTGATGGGGTCCAATGGCAAGATGCGGTATAAATCGCGTCGCAAAAACGCGACAACGCCTGGGGTCGACACGCGCCGGAGGTCACAGCGCCGCCCCATCACACCCGCCGAAGCCGAAGCCCGCGCCGCCACCTTCTTTGCAGACGCCGCCGCCGCCTCCAGGGCGTGGGCCGAGAGGAAGGGCAGGGGGAAGGGGAAGGGGAAGCGGAAGGCGGCGGCGGCGGAGGAGAAGGAGGCGCCAGAGCCCCAACCTCTCCCGGCGCGCATGGCGAGGCTGGGCCCGGGGCAGGGGTTGGGGTGCGAGGCGGCGGTGGGGTCGCTGGCGCCCAGCCGGAGCCGGGAG…	1458
721	TaWD40-721	ATGGGAGGTTTTGAAGATGATGAACCGCCATCAAAACGGGCAAGAGCATCCTCAGTAGAATCAGCAACTTTGTCAGACATCCCCTGTTATTCGAAACCCACTAATCCTTTGGGAGGTACAATGGCTAGACCTTTGACTTCCCAAGGGAAAGAAGTTATGGTTGGCTCTAAAGGTTTAATTAAGAGGGATGAATTTGTGAGGATAATCACAAAATCTCTGTATACTCTAGGATATGAAAAAACTGGAGCTGTTCTTGAGGAAGAATCAGGTATAACACTGCATTCCCCACCAGTGAATGTTTTCAGAAAGCAGGTGCTTGATGGGAATTGGGACAGTGCAGTAGTTACCTTGAACGCACTTGATCTTCTGGACGAAAACATTGTGAAGTCTGCAGTATTT…	1794
722	TaWD40-722	ATGCGTGGCGGCACGGTGCAGATCAACTGGCACGACCTGCAGCCGGTGCTCACCCTCGACTTCCACCCCGTATCCCGCCGCCTCGCCACCGGCGGCGGAGACCACGACATCAAGATCTGGGCGATAGCGTCGGATGAGTCGGAGGAGAAGCTCCCCACCGCTTCCTACGTCAGCAGCCTCTCGTCTCACAGCTCCGCCGTCAATGTTCTCCGCTTCTCTCCTTCTGGTGAAAATCTGGCGTCCGGTGCTGATGGTGGTGGTATTATCCTTTGGACATTGCACTCCACTGATGATGGCGAGGCTTGGAAAATACACAAATCCTTATTGTTCCATCGCAAGGATGTTCTTGACCTGCAGTGGTCGAGTGATGGGTCATACCTTGTTTCTGCTTCAGTTGAC…	1500
723	TaWD40-723	ATGGCTCGCTCGCCGGGGACGGGGGCGATGTGCCCCGATTGTCTGGAGCGGCGCATCCGATCCGACCTCGCTGGTTCCGGACTTTCCTTCGTCCACGGCGTCTCTGACTCCCCGCTCCCCTTCGCCTCCTCCGCTGTCGTCCAGATGGCATCTGATGGATCCGACCAATGTATTGGGAGCCAGAAGACCTGTGGTTATTTTGTGTTGGTGGTACTAAATGGTGGTAAGACATATGTGGATACAAAAAAATGTGAAAACAACCCATTGGAGCAATCACTCATATTTAAAGATGATAATCATTGTGCTGTGCAAGCAGATTCCTCTCCTGGTATTGAACATGTTGGAGATCTTCAAAGTTCTTCTAGCTCGAATAATCAGCAACTAACTGTAAACATAATC…	4932
724	TaWD40-724	ATGAAGTGCCACTCGGTGGCCGCGCTCTGGTCGCCGTCGCCGCCTTCCCACCACATCACCGCCGTCGCGGCCACCCCCGCCGCGCTCTTCACCGGCGCCGCCGACGGCACCGTCCTCCACTGGCCTCTCCCTCCTTCCCCGCCCTTCTGCCCACGCCCCTCCTCCCTCCTCTGCGCCCACGCCGCGGCCATCACTGCCCTCTGCCCCCTCCCCTCCCCCGCCTCCCTCCtCGTCTCCTGCACTGCCGGCGTCATATCCCTCTTCTCCGCCTCCGCCCCCCTCCGCTGCCTCCGCCGCCGCTCGCTCCCGCCCTGGGCCGGCTCCCCTTCCCTCGTCGCGCTCCTCCCCACCACCTCCTCCTCCGCTTCGTCGAACCCCCGGGTCGCGATCCTCTGCCAC…	4353
725	TaWD40-725	ATGGAGAAGAAGAAGGTGGCGGTGTCCAAGGTGTGCCACGGCCACTCGCGGCCGGTGGTCGACCTGTTCTACAGCCCCGTCACGCCCGACGGCTACTTCCTCATCAGCGCCAGCAAGGACTCAAATCCGATGCTTCGTAATGGTGATACTGGAGATTGGATTGGGACCTTTGAAGGTCATAAAGGTGCAGTTTGGAGCTCTTGTCTCGACACAAATGCTCTCCGTGCTGCCTCCGGTTCTGCGGACTTCTCAGCCAAAATATGGGATGCACTAACAGGAAATGAGCTACATTCGTTTGAGCACAAGCATATAGTCCGCGCATGTGCCTTTTCTGAGGATACACACATGTTGCTCACTGGAGGTGTGGAGAAGATTTTGCGTATATATGATATGAATCGT…	1035
726	TaWD40-726	ATGGCGCCGCCGTCGCAACTGGTGCTCGCGGCCTCCTCCACCGACGCCGGCGTGGCCGCGTGGGACCTCCGCACGGGGGCCGAGGCCATCCGCCACCGCCCCTGCGCCTCCCGGCCACGTGCCATCGCTGCCGTCGCCGGCCGCTTCCTCGCCGCCGCCCAGGTCGCCGCCGGCAACTCCGCCCCCATCCACTACTACCACTGGGACAAGCCCCAGGTGGCTGTGAAGAGCTTCCCCGCCGAGCCAATCCGCGCGCTCATTGCTGACCCGGAGGGGAACTATCTCATCGGCGGCGGTGTGTCTGGTGACATATTCTTTTGGGAGGTGGCTAGTGGAGAGCTGCTTGTCCGATGGCATGCTCACTATCGTGATGTTAGGTGCCTTGCCCTCTATGACATG…	1116
727	TaWD40-727	ATGAATCCCAGAGATTCCGACGACGACCGCCCCGGGGCGGCGGCGGGTTCGTCTTCGGCGGCCACGGAGCAGCAGCAATCGCTCGAGTGGAGGTTCGCGCAGGTCTTCGGCGAGCGCGCGGCGGGCGAGGACGTGCAGGAAGTTGACATCATCTCTGCAATCGAGTTTGATAAATCTGGTGATCATCTTGCCACCGGAGACAGAGGAGGACGTGTTGTTTTATTTGAGAGAACAGATGTTCGGGATGAGCATGCTAATCGAAGAGAACTGGAGAGACAGGATGTTCCAATTACTAGACATCCCGAGTTCCGCTATAAAACGGAGTTTCAGAGTCATGAACCTGAGTTTGACTACCTCAAAAGTTTGGAAATAGAGGAGAAGATCAACAAGATCAAGTGG…	1569
728	TaWD40-728	ATGGACGGCGGCGCGGCGGAGCTGCGCGAGACCCACCGCCTGACGGGCCACGCCGACCGCGCGTGGTCGCTCGCCTGGAACCCCAACCCGGGCCCCGGCGCCGGCCCCGTCCTCGCCTCCTGCGGCGGCGACAAGACCGTGCGCATCTGGAAGCGCGCCCCCGACGGCGTCTGGGATTGCTCGGATGTGCTCGACGGCGTGCACGAACGCACGGTGCGGTCCTGCGCCTGGTCCCCCGACGGCAAGCTGCTGGCGACCGCGAGTTTCGATGGCACCACCGCGATTTGGGAGTACTCCGGCGGGGACTTCGAGTGCGTCGCCACATTGGAGGGGCATGATAATGAGGTGAAGAGCGTGTCGTGGAGCCAGTCCGGCTCGCTGCTCGCGACGTGCAGCCGG…	1053
729	TaWD40-729	ATGGATGGCGGCACGGCGGAGCTGCGCGAGACCCACCGCCTGGTTGGCCACGCCGACCGCGCGTGGGCACTCGCCTGGAACCCCAACCCGGGCGCCGGCGCCGGCCCCGTCCTCGCCTCCTGCGGCGCCGACAAGACAGTGCGCATCTGGAAGCGCGCCCCCGACGGCGCCTGGCACTGCTCGGATGTGCTCGAAGGCGTGCACGAAAGCACGGTGAGGTCCTGCGCCTGGTCCCCCGACGGGAAGCTGTTGGCGGACGCGAGCTTCGATGGCACGACGGCGATTTGGGAGTACTCCGGTGGAGACTTTGAGTTGGTCGACACGTTGGAGGGGCACGTGAACGAGGTGAAGAGTGTGTCGTGGAGCCAGTCCGGTTCGATGGTCGCGACGTGCAGCCGG…	1050
730	TaWD40-730	ATGGCAGGCGGCGGCGGGAAGGTGGCGTGCGCGGCGTGGATCCGGCGCCGGGAGGACAAGGCCACCCGCGTCTTCGCGGTGCACGGCCGGCCCTCCCCGCCGGCCCTGGAGGTTCTCGGCTTCGACTCCGGGAGCTGCTCGCTCTCCGAGGAGCCCCTGGCGAGGATTGTGCTCGGGGACGATCCAGACGACGCGCCGCTCGCCGTCGCGGTGCACCCCACCGGCGACGAGCTCGTGTGCACCACGGCCAAGGGGTGCAGGCTATTTAAACTGATTTTTGAAGAGTTCACCGTTCGCTTTATTGAAAGTAAAGCTCCAGCGATCGAATCTGTTGGACTGCAGAAATGTGTTGCCTTCAGCACAGATGGTGCTAAATTTGCTATCGGTGGTGAGGATGGG…	1113
731	TaWD40-731	ATGAACCTCGTGCGGGGCGTCGCCGATCTGCTCCGCAAGTCGCCGCAGCCAGGGCCGCCCGCGCCCCCCTCCCCCTCCGTCCGCGGCGGCTCCTTCCGCGGCGCCGACATCGACGACGCCCCCGCGCCCCGCGTCGTCTTCAGCACTGAGGAGGGAGTCTTAAGTACACTTTGGCAGAAGTACGAGAATGCCCATGATAAGGAGGAAAAGGAGAAATCACTGCAAATTTTTGTCTTACAATTCGTACAAACATTCAGAGACTGGGGTCCATACCATATTGAAGAATTGGTTATGCAAGAATTGGGATCTGATGAAACAGTCGTTGGATGCTCTTATGGGCATCCTTCTGAGGTCATTCTTATTCTGATCCAGGAAATTTCTCTAATAACTTCAACTATC…	9591
732	TaWD40-732	ATGGCGCCGCGCGCCGGCGGTCAGACCTACGGCTTCCCCATCTACTGCGCCTCCTGGCTCCCACTCGCAGACATCATCAAGCCCTCCCCATCCGCCGACGGCGACGCGGATGCGGACGCGTCCCCGGCCCTGTCCTCCCCACCCCCGCCCCCCATGGTGGCCCTTGGTGGAGGCGGAGGCGAGGGCCGGAGCGGCGTGCCCAACGCGCTGGTCGTCGCCGCCCTCGACCCCGCCGCTGCAGGGGCGCCTCCAGCGCTCTCCCCCGAGCCGGTGTTCAGGCTGGGGACAGAGGAGCAGGTACCATACAGGATGGCCGTACACCCCCGCGGCGATGGCCTCCTCTGCGCCTTCCCCAACGGCTGCAGGTTGGTGCGGTGGGAATCACCAGAAGGAGAAGAT…	1161
733	TaWD40-733	ATGTACTCCGCTCCAGGCAACAATTCTTTGGCTCTTGCTGCCCCACGGCCAGGAATGGAGTTGGGCAACGTGCAGCAACATCCTAACCAGGCTTTTGGTCTTGGGCCTGGTGGGAAACAACGCTCATCCAGTCTGGAGGCGCCGATAATGCTACTCACAGGCCACCAGAGCGCTGTCTACTGCATGAAGTTCAACCCTGCTGGAACTGTGATAGCATCGGGCTCCCATGACAAGGATATCTTCCTGTGGTATGTCCATGGTGAGTGTAAGAACTACATGGTACTGAGAGGGCACAAGAATGCTATCCTTGATCTTCACTGGACCACTGATGGGAGCCAGATAATCTCTGCAAGCCCTGACAAGACTTTGAGGGTCTGGGATGTTGAAACTGGCAAGCAG…	1041
734	TaWD40-734	ATGGAGGACGAGGAGATGGAGAGGAAGGTGCCGCAGTACCTGCACCGCAAGGGCTTCCGCCTCACCGAGCTCGCGCTGCAGGAGGAGCGCAACCGCCTCTCCACCACCTCCCTCTCCGACGTCTCGCTCTCCAGGCCGGATAACGACCCAGCAAGATACTATGATGGCTACAACAAGCTAAGATCATGGGCATACAATTCTCTGGACCAATACAAGGACTGGAAACTCCGTGTCCTTTATCCAGCGTTTATCCATTGCTTCATGGATCTAGTGTCAGAGGGGCATACACTAGAAGCTCGGGCATTTTTCCTTAAATTTCGGGAAGATCATGAACTGATGCATTCAAGGGATCTCCAAAAGCTGGAAGGCACTCTTTCTCCTTTGCATTTGGAGGAAATG…	1956
735	TaWD40-735	ATGGCTCTGTCGCAGGGGCCCAAGAACAACTACCGCTGCGACCGCTCGCTGCAGCAGTTCTACACGGGCGGGCCTTTCGCCGTCGGGCGAGCCCCCCGCGGCCAAGGCGAAGGCGAGGAGGCGTTCCTCGCGTGTGCCTGCGGCAGCGAGCTGCGTGTGGTGTCCGCCACCGACGCCTCCGCCATAGGGGAGCCCATCGACGGCGACTCCGAGGCCGTCACGGGGATTGCGCTGTCCCCCGACTCCCGCCTGCTCTTTGCTGCTGGCCACAGCAAGCTTATTAGGGTCTGGGACCTCGCGTCTCGCACTTGCATCCGCAGCTGGAAGGGACATGATGGTCCTGTTATGGCCATGTCATGCCATGCTTCTGGTGGGTTGCTTGCAACTGCCGGAGCAGAC…	2649
736	TaWD40-736	ATGGGGATCTTCGAGCCGTTCCGCGCGATCGGGTACATCACCACGGGCGGCGTGCCCTTCTCCCTGCAGCGCCTCGGCACCGAGACCTTCGTCACCGTCAGCGTCGGCAAGGCCTTCCACGTCTACAACTGTGCCAAGCTCACTTTGGTCCTTGCCGGACCTCAACTGCCCAAGAAGATCCGCGCTCTCGCGTCCTTCAAGGAATACACCTTTGCTGCATATGGAAGCGATATCGCGGTTTTCAAACGGACCGATCTGGTGGTTACCTTTACTAAACATGAAGAAAAGGTCAACATGTTGTACCTGTTTGGAGAGTATATTCTCAGTGCAGATATTAAAGGTGATATATTTATCTGGGCCTTCAGAGGGGCAAAACCAAGCAATGAGCCTGTTGGAAAC…	2721
737	TaWD40-737	ATGGCCGCCGACACGTCGAAGCCGCTCTTCCCGGCGGCGCCGCACGCCTCCCTCCTCCCGTCCCACGGCAACGCCAACCGCCTCTCGCCGGAGGCCGCCTACTGGCGCAACTTCCGCTCCTCCACGCTCGACACGGGCTCCACCGCCTTCTCCGTCACCCACCTCGCCTTCTCCCCGGCGCGCGCCCGGCCCACGCTCGCCGCCGCCTGGTCCTCCGCCGTGCACCTCTTCGCCGGCGACCCGCTCGCGCCGCGGCCCAAGGTGACCGTCTGCAAGGACGCCGCCGCCTACTCGCCCTCCTTCCGCTGCGACGGCGCGCTGCTCGCCGCCGGCGACGGGCGGGGCGTCGTGCGCGTCTTCCGCGTCGACAAGCCCACCGCGGGGCCCCTCCGGACCCTC…	1617
738	TaWD40-738	ATGAATTGTCCAGAAATGGCTAACTCACATGATGAACCGGAGAAGAAGCTACAAGATTCAAATGGAACACCGATGTGTGACTTACGTGATGAACTGGAGAAGAAGCTACAAGATTCAAATGGAACACCGATGTGTCTTCGTCTAGAATTTTTGAAAGCCATCACATGTAATTTTTCCACTGAATCAGAACTTGGCAGAGGTGGGTATGGAGTGGTTTACAAGGGAGTTCTTCAGAGTGGGAAAATCATTGCCGTGAAGAAGCTTTTTGAAATACATCTACTCGACGATAAAACGTTCCAGAATGAAGTCACTTATCTTATGGAGACCAGGCACCAAAATATTGTACAATTTATTGGTTACTGTGCTGAATCAACTTTCGAATTGATGAAACAACCTAAT…	3987
739	TaWD40-739	ATGCCGGCGGAGGGGACCCGGATGGCCGGGCTGTGGGAGCGGGAGGTCGGCCGCCTCCGGCCCAAGCGCTTCGCCGACTCCGTCAGAGCATCCGAGGACTTTGTGAATTCTCTGGGCATCCAGAAGCGGCTGCGGGAGCACCGGGGCTGCGTCAACACCATAAGCTTCAACAGCACCGGGAGCCTGCTGCTGTCCGGGTCGGACGACCGCACCGTCGTGCTGTGGGACTGGGAGGCGGCGAGGCCGGCCCTGCAGATCCACACCGGCCACGAGAACAACGTGCTCCACGCGCAGTTCATGCCCCTCTCGGACGACCGGAGCATCGTCACCTGCGGCGCCGACGGGGAGGTGCGATACGTGCAGATAGAGGAAGGGGGCCGTGCGGTCGTGGATCAGGTC…	1473
740	TaWD40-740	ATGCCGGCGGAGGGGACGCGGGTGGCGGGGCTGCGGGCGCGCGAGGACGGGCGCCTCCCGCCCAGGCGCTTCGCCGCCGCCGTCATGGCCTCCGAGGACTTTGTGCATTCGCTGGGCATCCAGAGGAGGCTGCGGAAGCACAAGCGTACCGTCAACACCGTAAGCTTCAACAGCAGCGGGAGCTTGCTCCTGTCTGCTTCAAACGACGAGACCGCCATGCTGTGGAGCACGGAAGAGGCGGCGCCGGCACTGATGTTCCACACCGGCCACCGTAGTGATGTGCTGCACGCGCAGTTCATGCCCTTATCGCACGACCGGAGCATCGTCACCTGCGGCGCTGATGCGGAGGTAAGGCATTCGCACGTGCAACAAGGGGGGTCGGTGTTGACGGATAAGCTT…	1380
741	TaWD40-741	ATGTTGGATGCACTGCAGTGGGATCAAATACGAGTATGTGCGAAGATTGGGATGGAGTGCACAGAAGTCGATCCGGCAAAGAGACCAGCTAGTATGAAGCACATAATCGATTGCCTTGCTGAAATAGAATGTAGTACGCATGTAATCCCAGCAGGTGGGACAAGAGAGCTTCTTCTCGTTCACCCGTCCGTGATTTGCTTCCCCTTTGAGCCCAACAAGGCTATCACGTGCCCGCTGCAGCTAACAAATAACACCGATAAGCACGTTGCATTTAGGCTTATGGATAATAGCATGGAGTCTTCCTTCCTAAGGCTGCCATTGTATGACGTTGTGCCACCTAACACACCTTACACTCTCATTGTGACAACACAAAAGAAAGAAGATCTACCACGAAAGTAT…	2274
742	TaWD40-742	ATGGATCACCAAGGTTGTATAACAGAAATTGAGCTGGAAAACATGTTGTTCGATGAAGATTTAGAGCCCATCGCCCTGCCATACTCACTTTTGAAGAAAATCACAGATGATTTTTCTGATAAGTTGGAAGTTGGAAGAGGTGGCTTCGCGGTGGTTTATAAGGCAATACTTGATAATGGTGTTGTTGCCGTAAAGAGACTGTCCAATACGTACATGTACGAGGAAAAATTTCAAGGAGAGATTGAGTGTCTCATGAAGGCGAAGCACAAGAATATTGTACGATTTCTAGGATATTGTTCTGACACACAAGGAAATATGGAAAGCTACAATGGGAAATGGGTTATGGCAGATGTACAACAAAGATTGCTCTGCTTTGAATATCTGCCTAAAGGAAGTCTT…	3954
743	TaWD40-743	ATGAAGCTATGCATGTCACTCACAAGTTATATTGTTTGCATTAGTATTTTTGTAGTAATGGACCGTATATGTGTCAAACATCTTGAGAAAAAAAATAGTTCATGTTTAACATTTCTGTTAAAAGATGGCATCAAGTCAAATTCAATTCAAAAGTTTCTTATTTTTATACATATGACCGCAAGTTTAAGCTTGACAAGATCAGCAACATTGGATGGTGGATCTGCTCACGGTCTCGCATGTTTAACAGGAAGGGTTGTGATTGTAAAAGAAGATGTGGTAGAAATTATGGATATCAATAATCAAAATAAGTATCCAGAGGAATCCGGGCACCATAGCGATTCATCGTTATATTATACGACGAGACCAGGGGGCAACAATATTGATAAGGTTAGAAACCTA…	1788
