# Supplementary material for: Genome-wide identification and analysis of WD40 proteins in wheat (Triticum aestivum L.)
Source: BMC Genomics. 2018 Nov 6;19:803. doi: 10.1186/s12864-018-5157-0 (PMC6219084; doi:10.1186/s12864-018-5157-0)
Supplement: Supplementary file 1 — Table S1. Characteristic features of 743 TaWD40s. Table S2. KaKs ratios of tandemly duplicated TaWD40s. Table S3. KaKs ratios of segmentally duplicated TaWD40s. Table S4. Syntenic relationships of WD40s between wheat and rice. Table S5. Homologous WD40s among wheat, rice, and Arabidopsis. Table S6. The expression levels of TaWD40s for spatial and temporal expression profiles analysis. Table S7. Significantly and differentially expressed TaWD40s under biotic and abiotic stresses. Table S8. Primers used for qRT-PCR. Table S9. Amino acid sequences of 743 TaWD40s. Table S10. Coding sequences of 743 TaWD40s. Table S11. Corresponding table for homologous TaWD40s located on 21 wheat chromosomes. Table S12. Functional annotation of TaWD40s from IWGSC RefSeqv1.0. (ZIP 1478 kb) [file 12864_2018_5157_MOESM1_ESM.zip › Table S11. Corresponding table for homologous TaWD40s locating on 21 wheat chromosomes.xls]

## Sheet: TaWD40-A-B-D
	Table S11. Corresponding table for homologous TaWD40s locating on 21 wheat chromosomes
Wheat chromosome number
	1A	1B	1D	2A	2B	2D	3A	3B	3D	4A	4B	4D	5A	5B	5D	6A	6B	6D	7A	7B	7D
Gene name	TaWD40-1	TaWD40-241	TaWD40-502	\	TaWD40-270	\	TaWD40-58	TaWD40-302	\	\	TaWD40-361	\	TaWD40-135	TaWD40-391	TaWD40-640	TaWD40-174	TaWD40-428	TaWD40-681	TaWD40-197	\	TaWD40-704
	TaWD40-2	TaWD40-242	TaWD40-503	TaWD40-27	TaWD40-271	TaWD40-531	\	TaWD40-303	\	\	TaWD40-364	\	TaWD40-136	\	TaWD40-641	TaWD40-175	\	\	\	\	TaWD40-705
	TaWD40-3	TaWD40-243	TaWD40-504	TaWD40-28	TaWD40-272	TaWD40-532	\	TaWD40-304	TaWD40-562	\	TaWD40-365	TaWD40-616	TaWD40-137	TaWD40-392	TaWD40-642	TaWD40-176	TaWD40-429	TaWD40-682	TaWD40-198	\	\
	TaWD40-4	TaWD40-244	TaWD40-505	TaWD40-29	\	TaWD40-533	TaWD40-59	TaWD40-305	TaWD40-563	\	\	TaWD40-617	TaWD40-138	\	TaWD40-643	TaWD40-177	\	\	TaWD40-199	\	TaWD40-706
	TaWD40-5	\	\	\	TaWD40-273	\	TaWD40-60	TaWD40-306	TaWD40-564	\	TaWD40-375	\	TaWD40-139	TaWD40-393	TaWD40-644	TaWD40-178	\	TaWD40-683	TaWD40-200	\	\
	\	TaWD40-245	\	\	TaWD40-274	\	\	TaWD40-307	TaWD40-565	\	TaWD40-383	\	TaWD40-140	TaWD40-394	TaWD40-645	TaWD40-179	\	\	\	\	TaWD40-707
	TaWD40-6	TaWD40-246	TaWD40-506	\	TaWD40-275	\	\	TaWD40-308	\	TaWD40-94	TaWD40-384	TaWD40-634	TaWD40-141	TaWD40-395	TaWD40-646	TaWD40-180	TaWD40-430	TaWD40-684	TaWD40-201	\	TaWD40-708
	TaWD40-7	TaWD40-247	TaWD40-507	\	\	TaWD40-534	\	TaWD40-309	\	TaWD40-95	\	\	TaWD40-142	TaWD40-396	TaWD40-648	TaWD40-181	TaWD40-431	TaWD40-685	TaWD40-202	\	TaWD40-709
	TaWD40-8	TaWD40-248	TaWD40-508	TaWD40-30	TaWD40-276	TaWD40-535	TaWD40-61	TaWD40-310	TaWD40-566	TaWD40-96	TaWD40-382	TaWD40-633	TaWD40-143	TaWD40-397	TaWD40-647	TaWD40-182	TaWD40-432	TaWD40-686	TaWD40-203	\	\
	TaWD40-9	TaWD40-249	TaWD40-509	TaWD40-31	TaWD40-277	TaWD40-536	TaWD40-62	\	\	TaWD40-97	TaWD40-381	TaWD40-632	TaWD40-144	TaWD40-398	TaWD40-649	TaWD40-183	TaWD40-433	\	\	TaWD40-453	\
	TaWD40-10	TaWD40-250	TaWD40-510	TaWD40-32	TaWD40-278	TaWD40-537	\	\	TaWD40-567	TaWD40-98	TaWD40-380	\	TaWD40-145	TaWD40-400	TaWD40-651	\	TaWD40-434	TaWD40-687	TaWD40-204	TaWD40-454	TaWD40-710
	\	TaWD40-251	\	TaWD40-33	TaWD40-279	TaWD40-538	TaWD40-63	TaWD40-311	TaWD40-568	TaWD40-99	TaWD40-379	TaWD40-631	TaWD40-146	TaWD40-399	\	TaWD40-184	TaWD40-435	TaWD40-688	TaWD40-205	TaWD40-455	TaWD40-711
	TaWD40-11	TaWD40-252	TaWD40-511	TaWD40-34	TaWD40-280	TaWD40-539	TaWD40-64	TaWD40-312	TaWD40-569	TaWD40-100	TaWD40-378	TaWD40-630	TaWD40-147	TaWD40-401	TaWD40-650	TaWD40-185	TaWD40-438	TaWD40-689	TaWD40-206	TaWD40-456	TaWD40-712
	\	\	TaWD40-512	TaWD40-35	TaWD40-281	TaWD40-540	TaWD40-65	TaWD40-313	TaWD40-570	TaWD40-101	TaWD40-377	TaWD40-629	TaWD40-148	TaWD40-402	TaWD40-652	TaWD40-186	TaWD40-437	TaWD40-690	\	TaWD40-457	TaWD40-713
	TaWD40-12	TaWD40-253	TaWD40-513	TaWD40-36	TaWD40-282	TaWD40-541	\	TaWD40-314	TaWD40-571	TaWD40-102	TaWD40-376	TaWD40-628	TaWD40-149	TaWD40-403	TaWD40-653	TaWD40-187	TaWD40-436	TaWD40-691	TaWD40-207	TaWD40-458	TaWD40-714
	TaWD40-13	TaWD40-254	TaWD40-514	TaWD40-37	\	\	TaWD40-66	TaWD40-315	TaWD40-572	TaWD40-103	\	TaWD40-627	TaWD40-150	TaWD40-404	TaWD40-654	TaWD40-188	TaWD40-439	\	TaWD40-208	\	\
	TaWD40-14	TaWD40-255	\	TaWD40-38	TaWD40-284	TaWD40-543	TaWD40-67	TaWD40-316	TaWD40-573	TaWD40-104	TaWD40-372	TaWD40-626	TaWD40-151	TaWD40-407	TaWD40-657	TaWD40-189	TaWD40-440	TaWD40-692	TaWD40-209	TaWD40-459	TaWD40-715
	TaWD40-15	TaWD40-256	TaWD40-515	TaWD40-39	TaWD40-283	TaWD40-542	TaWD40-68	TaWD40-317	TaWD40-574	TaWD40-105	TaWD40-371	TaWD40-625	TaWD40-152	TaWD40-406	TaWD40-656	TaWD40-190	TaWD40-441	TaWD40-693	TaWD40-210	TaWD40-460	TaWD40-716
	TaWD40-16	TaWD40-258	TaWD40-516	TaWD40-40	TaWD40-286	TaWD40-545	TaWD40-69	TaWD40-318	TaWD40-575	TaWD40-106	TaWD40-374	TaWD40-624	TaWD40-153	\	\	TaWD40-191	\	TaWD40-694	TaWD40-211	TaWD40-461	TaWD40-717
	TaWD40-17	TaWD40-257	TaWD40-517	TaWD40-41	TaWD40-285	TaWD40-544	TaWD40-70	TaWD40-319	TaWD40-576	TaWD40-107	TaWD40-370	TaWD40-622	TaWD40-154	TaWD40-405	TaWD40-655	TaWD40-192	TaWD40-442	TaWD40-695	TaWD40-212	TaWD40-462	TaWD40-718
	TaWD40-18	TaWD40-259	TaWD40-518	TaWD40-42	TaWD40-287	TaWD40-546	TaWD40-71	TaWD40-321	TaWD40-577	TaWD40-108	TaWD40-373	TaWD40-623	TaWD40-155	TaWD40-408	TaWD40-658	\	TaWD40-443	\	TaWD40-213	TaWD40-463	TaWD40-719
	\	TaWD40-260	TaWD40-519	\	\	TaWD40-547	TaWD40-72	TaWD40-320	TaWD40-578	TaWD40-109	TaWD40-369	TaWD40-621	TaWD40-156	TaWD40-409	TaWD40-659	TaWD40-193	TaWD40-444	TaWD40-696	TaWD40-214	\	TaWD40-720
	TaWD40-19	TaWD40-261	TaWD40-520	TaWD40-43	TaWD40-288	TaWD40-548	TaWD40-73	TaWD40-322	TaWD40-579	TaWD40-110	TaWD40-367	TaWD40-619	\	TaWD40-410	TaWD40-660	\	TaWD40-445	TaWD40-697	TaWD40-215	TaWD40-464	TaWD40-721
	TaWD40-20	TaWD40-262	TaWD40-521	TaWD40-44	TaWD40-289	TaWD40-549	TaWD40-74	TaWD40-323	TaWD40-580	TaWD40-111	TaWD40-368	TaWD40-620	TaWD40-157	TaWD40-411	TaWD40-661	TaWD40-194	TaWD40-446	TaWD40-698	TaWD40-216	TaWD40-465	TaWD40-722
	TaWD40-21	TaWD40-263	TaWD40-522	TaWD40-45	TaWD40-290	TaWD40-550	TaWD40-75	TaWD40-324	TaWD40-581	TaWD40-112	TaWD40-366	TaWD40-618	TaWD40-158	TaWD40-412	TaWD40-662	TaWD40-195	TaWD40-447	TaWD40-699	TaWD40-217	TaWD40-467	TaWD40-724
	TaWD40-22	TaWD40-264	TaWD40-523	TaWD40-46	TaWD40-291	TaWD40-551	TaWD40-76	TaWD40-325	TaWD40-584	TaWD40-113	TaWD40-363	TaWD40-615	TaWD40-159	TaWD40-413	TaWD40-663	TaWD40-196	TaWD40-448	TaWD40-700	TaWD40-218	TaWD40-466	TaWD40-723
	TaWD40-23	TaWD40-265	TaWD40-524	TaWD40-47	TaWD40-292	TaWD40-552	TaWD40-77	TaWD40-326	TaWD40-583	TaWD40-114	TaWD40-362	TaWD40-614	TaWD40-160	\	TaWD40-664	\	TaWD40-449	TaWD40-701	TaWD40-219	TaWD40-470	TaWD40-727
	\	TaWD40-266	TaWD40-525	TaWD40-48	TaWD40-293	TaWD40-553	TaWD40-78	TaWD40-327	TaWD40-582	TaWD40-115	TaWD40-360	TaWD40-613	\	TaWD40-414	TaWD40-665	\	TaWD40-450	TaWD40-702	TaWD40-220	TaWD40-469	TaWD40-726
	TaWD40-24	TaWD40-267	TaWD40-526	TaWD40-49	TaWD40-294	TaWD40-554	TaWD40-79	TaWD40-329	TaWD40-585	TaWD40-116	TaWD40-359	TaWD40-612	\	\	TaWD40-666	\	TaWD40-451	\	TaWD40-221	TaWD40-468	TaWD40-725
	\	\	TaWD40-527	TaWD40-50	TaWD40-295	TaWD40-555	TaWD40-80	TaWD40-328	TaWD40-586	TaWD40-117	TaWD40-358	TaWD40-611	TaWD40-161	TaWD40-415	TaWD40-667	\	TaWD40-452	\	TaWD40-222	TaWD40-478	\
	TaWD40-25	TaWD40-268	TaWD40-528	TaWD40-51	TaWD40-296	TaWD40-556	TaWD40-81	TaWD40-330	TaWD40-587	TaWD40-118	TaWD40-357	TaWD40-610	TaWD40-162	TaWD40-416	TaWD40-668	\	\	TaWD40-703	TaWD40-223	TaWD40-471	TaWD40-729
	\	\	TaWD40-529	TaWD40-52	TaWD40-297	TaWD40-557	\	TaWD40-331	\	TaWD40-119	TaWD40-356	TaWD40-609	\	\	TaWD40-669				TaWD40-224	TaWD40-472	TaWD40-728
	TaWD40-26	TaWD40-269	TaWD40-530	TaWD40-53	\	\	\	\	TaWD40-588	TaWD40-120	TaWD40-355	TaWD40-608	TaWD40-163	TaWD40-417	TaWD40-670				\	TaWD40-473	\
				\	\	TaWD40-558	TaWD40-82	TaWD40-332	TaWD40-589	TaWD40-121	TaWD40-354	TaWD40-607	TaWD40-164	TaWD40-418	TaWD40-671				TaWD40-225	TaWD40-474	TaWD40-730
				TaWD40-54	TaWD40-298	TaWD40-559	TaWD40-83	TaWD40-333	TaWD40-590	TaWD40-122	TaWD40-353	TaWD40-606	TaWD40-165	TaWD40-419	TaWD40-672				\	TaWD40-475	\
				TaWD40-55	TaWD40-299	\	TaWD40-84	TaWD40-335	TaWD40-592	TaWD40-123	TaWD40-352	TaWD40-605	TaWD40-166	TaWD40-420	TaWD40-673				TaWD40-226	TaWD40-476	TaWD40-731
				TaWD40-56	TaWD40-301	TaWD40-561	TaWD40-85	TaWD40-334	TaWD40-591	TaWD40-124	TaWD40-351	TaWD40-604	TaWD40-167	TaWD40-421	TaWD40-674				TaWD40-227	TaWD40-477	TaWD40-732
				TaWD40-57	TaWD40-300	TaWD40-560	TaWD40-86	TaWD40-336	TaWD40-593	TaWD40-125	\	\	\	\	TaWD40-675				TaWD40-228	\	\
							TaWD40-87	TaWD40-337	TaWD40-594	TaWD40-126	\	\	\	\	TaWD40-676				TaWD40-229	TaWD40-479	TaWD40-733
							TaWD40-88	TaWD40-338	TaWD40-595	TaWD40-127	\	\	\	TaWD40-422	\				TaWD40-230	TaWD40-480	TaWD40-734
							\	TaWD40-339	TaWD40-596	TaWD40-128	TaWD40-386	\	TaWD40-168	TaWD40-423	\				\	TaWD40-481	TaWD40-735
							\	\	TaWD40-597	TaWD40-129	\	\	TaWD40-169	\	\				TaWD40-231	TaWD40-482	TaWD40-736
							\	\	TaWD40-598	TaWD40-130	\	\	TaWD40-170	\	\				\	TaWD40-483	\
							TaWD40-89	TaWD40-340	TaWD40-599	TaWD40-131	TaWD40-385	TaWD40-635	TaWD40-171	\	\				TaWD40-232	TaWD40-484	TaWD40-737
							\	TaWD40-341	\	TaWD40-132	\	\	TaWD40-172	\	\				\	TaWD40-485	\
							\	TaWD40-342	\	TaWD40-133	\	\	TaWD40-173	\	\				\	TaWD40-486	\
							\	TaWD40-343	TaWD40-600	TaWD40-134	\	\	\	TaWD40-424	TaWD40-678				\	TaWD40-487	\
							TaWD40-90	TaWD40-344	TaWD40-601	\	TaWD40-387	TaWD40-636	\	TaWD40-425	TaWD40-677				\	TaWD40-488	\
							\	TaWD40-345	\	\	TaWD40-388	TaWD40-637	\	TaWD40-426	TaWD40-680				\	TaWD40-489	\
							TaWD40-91	TaWD40-346	\	\	TaWD40-389	TaWD40-638	\	TaWD40-427	TaWD40-679				\	TaWD40-490	\
							TaWD40-92	TaWD40-347	TaWD40-602	\	TaWD40-390	TaWD40-639							TaWD40-233	TaWD40-491	\
							\	TaWD40-348	\										TaWD40-234	\	\
							TaWD40-93	TaWD40-349	TaWD40-603										TaWD40-235	\	\
							\	TaWD40-350	\										\	TaWD40-492	\
																			\	TaWD40-493	\
																			TaWD40-236	TaWD40-494	\
																			\	\	TaWD40-738
																			TaWD40-237	TaWD40-495	TaWD40-739
																			\	\	TaWD40-740
																			\	\	TaWD40-741
																			\	\	TaWD40-742
																			TaWD40-238	\	\
																			TaWD40-239	\	\
																			TaWD40-240	\	\
																			\	TaWD40-496	TaWD40-743
																			\	TaWD40-497	\
																			\	TaWD40-498	\
																			\	TaWD40-499	\
																			\	TaWD40-500	\
																			\	TaWD40-501	\
