# Supplementary material for: Genome-wide identification and analysis of WD40 proteins in wheat (Triticum aestivum L.)
Source: BMC Genomics. 2018 Nov 6;19:803. doi: 10.1186/s12864-018-5157-0 (PMC6219084; doi:10.1186/s12864-018-5157-0)
Supplement: Supplementary file 1 — Table S1. Characteristic features of 743 TaWD40s. Table S2. KaKs ratios of tandemly duplicated TaWD40s. Table S3. KaKs ratios of segmentally duplicated TaWD40s. Table S4. Syntenic relationships of WD40s between wheat and rice. Table S5. Homologous WD40s among wheat, rice, and Arabidopsis. Table S6. The expression levels of TaWD40s for spatial and temporal expression profiles analysis. Table S7. Significantly and differentially expressed TaWD40s under biotic and abiotic stresses. Table S8. Primers used for qRT-PCR. Table S9. Amino acid sequences of 743 TaWD40s. Table S10. Coding sequences of 743 TaWD40s. Table S11. Corresponding table for homologous TaWD40s located on 21 wheat chromosomes. Table S12. Functional annotation of TaWD40s from IWGSC RefSeqv1.0. (ZIP 1478 kb) [file 12864_2018_5157_MOESM1_ESM.zip › Table S12. Functional annotation of TaWD40s from IWGSC RefSeqv1.0.xls]

## Sheet: annotation
Table S12. Functional annotation of TaWD40s from IWGSC RefSeqv1.0
No.	Gene name	Gene-ID	Blast-Hit-Accession	Human-Readable-Description	Pfam-IDs-(Description)	Interpro-IDs-(Description)	GO-IDs-(Description)-via-Interpro	Pfam-IDs	Interpro-IDs	GO-IDs-via-Interpro
1	TaWD40-1	TraesCS1A01G033000.1	tr|I0YV79|I0YV79_COCSC	WD40 repeat-like protein	PF00400: WD domain, G-beta repeat	IPR001680: WD40 repeat; IPR015943: WD40/YVTN repeat-like-containing domain; IPR017986: WD40-repeat-containing domain; IPR020472: G-protein beta WD-40 repeat	GO:0005515 MF: protein binding	PF00400	IPR001680; IPR015943; IPR017986; IPR020472	GO:0005515
2	TaWD40-2	TraesCS1A01G044200.1	tr|T2DNC6|T2DNC6_PHAVU	Protein transport SEC13-like protein	PF00400: WD domain, G-beta repeat	IPR001680: WD40 repeat; IPR015943: WD40/YVTN repeat-like-containing domain; IPR017986: WD40-repeat-containing domain; IPR020472: G-protein beta WD-40 repeat	GO:0005515 MF: protein binding	PF00400	IPR001680; IPR015943; IPR017986; IPR020472	GO:0005515
3	TaWD40-3	TraesCS1A01G065300.2	tr|G7IFM1|G7IFM1_MEDTR	Transducin/WD-like repeat-protein	PF00400: WD domain, G-beta repeat	IPR001680: WD40 repeat; IPR015943: WD40/YVTN repeat-like-containing domain; IPR017986: WD40-repeat-containing domain	GO:0005515 MF: protein binding	PF00400	IPR001680; IPR015943; IPR017986	GO:0005515
4	TaWD40-4	TraesCS1A01G086800.2	tr|G7I2T4|G7I2T4_MEDTR	Transducin/WD-like repeat-protein	PF00400: WD domain, G-beta repeat	IPR001680: WD40 repeat; IPR015943: WD40/YVTN repeat-like-containing domain; IPR017986: WD40-repeat-containing domain; IPR020472: G-protein beta WD-40 repeat	GO:0005515 MF: protein binding	PF00400	IPR001680; IPR015943; IPR017986; IPR020472	GO:0005515
5	TaWD40-5	TraesCS1A01G091700.1	tr|A0A1D6GA27|A0A1D6GA27_MAIZE	Katanin p80 WD40 repeat-containing subunit B1 homolog		IPR001680: WD40 repeat; IPR015943: WD40/YVTN repeat-like-containing domain; IPR017986: WD40-repeat-containing domain; IPR019775: WD40 repeat, conserved site	GO:0005515 MF: protein binding		IPR001680; IPR015943; IPR017986; IPR019775	GO:0005515
6	TaWD40-6	TraesCS1A01G104700.1	tr|A0A199UEG0|A0A199UEG0_ANACO	Elongator complex protein 2	PF00400: WD domain, G-beta repeat	IPR001680: WD40 repeat; IPR011047: Quinoprotein alcohol dehydrogenase-like superfamily; IPR015943: WD40/YVTN repeat-like-containing domain; IPR017986: WD40-repeat-containing domain; IPR020472: G-protein beta WD-40 repeat	GO:0005515 MF: protein binding	PF00400	IPR001680; IPR011047; IPR015943; IPR017986; IPR020472	GO:0005515
7	TaWD40-7	TraesCS1A01G112700.1	tr|A0A072V2C7|A0A072V2C7_MEDTR	WD repeat phosphoinositide-interacting-like protein		IPR001680: WD40 repeat; IPR015943: WD40/YVTN repeat-like-containing domain; IPR017986: WD40-repeat-containing domain	GO:0005515 MF: protein binding		IPR001680; IPR015943; IPR017986	GO:0005515
8	TaWD40-8	TraesCS1A01G146200.1	tr|A0A097PLD4|A0A097PLD4_BRADI	Transducin/WD40 repeat-like superfamily protein	PF00400: WD domain, G-beta repeat	IPR001680: WD40 repeat; IPR015943: WD40/YVTN repeat-like-containing domain; IPR017986: WD40-repeat-containing domain; IPR019775: WD40 repeat, conserved site; IPR020472: G-protein beta WD-40 repeat	GO:0005515 MF: protein binding	PF00400	IPR001680; IPR015943; IPR017986; IPR019775; IPR020472	GO:0005515
9	TaWD40-9	TraesCS1A01G146900.1	tr|B9T5V7|B9T5V7_RICCO	WD-repeat protein, putative	PF00400: WD domain, G-beta repeat	IPR001680: WD40 repeat; IPR006594: LIS1 homology motif; IPR011042: Six-bladed beta-propeller, TolB-like; IPR015943: WD40/YVTN repeat-like-containing domain; IPR017986: WD40-repeat-containing domain	GO:0005515 MF: protein binding	PF00400	IPR001680; IPR006594; IPR011042; IPR015943; IPR017986	GO:0005515
10	TaWD40-10	TraesCS1A01G148000.1	tr|I0Z4B3|I0Z4B3_COCSC	WD40 repeat-like protein	PF08606: Prp19/Pso4-like; PF00400: WD domain, G-beta repeat	IPR001680: WD40 repeat; IPR003613: U box domain; IPR013083: Zinc finger, RING/FYVE/PHD-type; IPR013915: Pre-mRNA-splicing factor 19; IPR015943: WD40/YVTN repeat-like-containing domain; IPR017986: WD40-repeat-containing domain	GO:0004842 MF: ubiquitin-protein transferase activity;GO:0005515 MF: protein binding;GO:0016567 BP: protein ubiquitination	PF08606; PF00400	IPR001680; IPR003613; IPR013083; IPR013915; IPR015943; IPR017986	GO:0004842; GO:0005515; GO:0016567
11	TaWD40-11	TraesCS1A01G152000.3	tr|G7IDW0|G7IDW0_MEDTR	WD repeat protein, putative	PF00400: WD domain, G-beta repeat; PF12894: Anaphase-promoting complex subunit 4 WD40 domain	IPR001680: WD40 repeat; IPR011042: Six-bladed beta-propeller, TolB-like; IPR015943: WD40/YVTN repeat-like-containing domain; IPR017986: WD40-repeat-containing domain; IPR019775: WD40 repeat, conserved site; IPR024977: Anaphase-promoting complex subunit 4, WD40 domain	GO:0005515 MF: protein binding	PF00400; PF12894	IPR001680; IPR011042; IPR015943; IPR017986; IPR019775; IPR024977	GO:0005515
12	TaWD40-12	TraesCS1A01G164300.1	tr|A0A1D5RYG9|A0A1D5RYG9_WHEAT	Katanin p80 WD40 repeat-containing subunit B1 homolog	PF00400: WD domain, G-beta repeat; PF13925: con80 domain of Katanin	IPR001680: WD40 repeat; IPR015943: WD40/YVTN repeat-like-containing domain; IPR017986: WD40-repeat-containing domain; IPR019775: WD40 repeat, conserved site; IPR020472: G-protein beta WD-40 repeat; IPR026962: Katanin p80 subunit B1; IPR028021: Katanin p80 subunit, C-terminal	GO:0005515 MF: protein binding;GO:0008017 MF: microtubule binding;GO:0008352 CC: katanin complex;GO:0051013 BP: microtubule severing	PF00400; PF13925	IPR001680; IPR015943; IPR017986; IPR019775; IPR020472; IPR026962; IPR028021	GO:0005515; GO:0008017; GO:0008352; GO:0051013
13	TaWD40-13	TraesCS1A01G204200.1	tr|A0A0K9P963|A0A0K9P963_ZOSMR	DDB1-and CUL4-associated factor	PF00400: WD domain, G-beta repeat	IPR001680: WD40 repeat; IPR015943: WD40/YVTN repeat-like-containing domain; IPR017986: WD40-repeat-containing domain	GO:0005515 MF: protein binding	PF00400	IPR001680; IPR015943; IPR017986	GO:0005515
14	TaWD40-14	TraesCS1A01G217800.1	tr|B9R9Y2|B9R9Y2_RICCO	WD-repeat protein, putative	PF12894: Anaphase-promoting complex subunit 4 WD40 domain	IPR001680: WD40 repeat; IPR015943: WD40/YVTN repeat-like-containing domain; IPR017986: WD40-repeat-containing domain; IPR024977: Anaphase-promoting complex subunit 4, WD40 domain	GO:0005515 MF: protein binding	PF12894	IPR001680; IPR015943; IPR017986; IPR024977	GO:0005515
15	TaWD40-15	TraesCS1A01G230300.1	tr|F4JD69|F4JD69_ARATH	Transducin/WD40 repeat-like superfamily protein	PF00400: WD domain, G-beta repeat	IPR001680: WD40 repeat; IPR011989: Armadillo-like helical; IPR015943: WD40/YVTN repeat-like-containing domain; IPR016024: Armadillo-type fold; IPR017986: WD40-repeat-containing domain	GO:0005488 MF: binding;GO:0005515 MF: protein binding	PF00400	IPR001680; IPR011989; IPR015943; IPR016024; IPR017986	GO:0005488; GO:0005515
16	TaWD40-16	TraesCS1A01G254200.1	tr|A0A1D1XGV7|A0A1D1XGV7_9ARAE	Breast carcinoma-amplified sequence 3	PF12490: Breast carcinoma amplified sequence 3	IPR001680: WD40 repeat; IPR015943: WD40/YVTN repeat-like-containing domain; IPR017986: WD40-repeat-containing domain; IPR022175: Breast carcinoma amplified sequence 3	GO:0005515 MF: protein binding	PF12490	IPR001680; IPR015943; IPR017986; IPR022175	GO:0005515
17	TaWD40-17	TraesCS1A01G255000.1	tr|G7I2T4|G7I2T4_MEDTR	Transducin/WD-like repeat-protein	PF00400: WD domain, G-beta repeat	IPR001680: WD40 repeat; IPR015943: WD40/YVTN repeat-like-containing domain; IPR017399: WD repeat protein DCAF11/LEC14B; IPR017986: WD40-repeat-containing domain; IPR020472: G-protein beta WD-40 repeat	GO:0005515 MF: protein binding	PF00400	IPR001680; IPR015943; IPR017399; IPR017986; IPR020472	GO:0005515
18	TaWD40-18	TraesCS1A01G263800.1	AT1G48220.1	Protein kinase superfamily protein	PF14634: zinc-RING finger domain; PF00400: WD domain, G-beta repeat	IPR001680: WD40 repeat; IPR001841: Zinc finger, RING-type; IPR011009: Protein kinase-like domain; IPR013083: Zinc finger, RING/FYVE/PHD-type; IPR015943: WD40/YVTN repeat-like-containing domain; IPR017907: Zinc finger, RING-type, conserved site; IPR017986: WD40-repeat-containing domain	GO:0005515 MF: protein binding;GO:0008270 MF: zinc ion binding	PF14634; PF00400	IPR001680; IPR001841; IPR011009; IPR013083; IPR015943; IPR017907; IPR017986	GO:0005515; GO:0008270
19	TaWD40-19	TraesCS1A01G340000.1	tr|I0YM64|I0YM64_COCSC	WD40 repeat-like protein	PF00400: WD domain, G-beta repeat; PF04003: Dip2/Utp12 Family	IPR001680: WD40 repeat; IPR007148: Small-subunit processome, Utp12; IPR015943: WD40/YVTN repeat-like-containing domain; IPR017986: WD40-repeat-containing domain; IPR019775: WD40 repeat, conserved site; IPR020472: G-protein beta WD-40 repeat	GO:0005515 MF: protein binding	PF00400; PF04003	IPR001680; IPR007148; IPR015943; IPR017986; IPR019775; IPR020472	GO:0005515
20	TaWD40-20	TraesCS1A01G350600.1	tr|B9SFU6|B9SFU6_RICCO	WD-repeat protein, putative	PF00400: WD domain, G-beta repeat	IPR001680: WD40 repeat; IPR015943: WD40/YVTN repeat-like-containing domain; IPR017422: WD repeat protein 55; IPR017986: WD40-repeat-containing domain; IPR019775: WD40 repeat, conserved site	GO:0005515 MF: protein binding	PF00400	IPR001680; IPR015943; IPR017422; IPR017986; IPR019775	GO:0005515
21	TaWD40-21	TraesCS1A01G358200.1	tr|I0Z3T0|I0Z3T0_COCSC	WD40 repeat-like protein	PF00400: WD domain, G-beta repeat	IPR001680: WD40 repeat; IPR017986: WD40-repeat-containing domain; IPR019775: WD40 repeat, conserved site; IPR020472: G-protein beta WD-40 repeat	GO:0005515 MF: protein binding	PF00400	IPR001680; IPR017986; IPR019775; IPR020472	GO:0005515
22	TaWD40-22	TraesCS1A01G365700.1	tr|A0A0K9NKD3|A0A0K9NKD3_ZOSMR	WD repeat protein-like	PF00400: WD domain, G-beta repeat	IPR001680: WD40 repeat; IPR015943: WD40/YVTN repeat-like-containing domain; IPR017986: WD40-repeat-containing domain; IPR019775: WD40 repeat, conserved site; IPR020472: G-protein beta WD-40 repeat	GO:0005515 MF: protein binding	PF00400	IPR001680; IPR015943; IPR017986; IPR019775; IPR020472	GO:0005515
23	TaWD40-23	TraesCS1A01G378000.1	sp|P17343|GBB1_CAEEL	Guanine nucleotide-binding protein subunit beta-1	PF00400: WD domain, G-beta repeat	IPR001680: WD40 repeat; IPR015943: WD40/YVTN repeat-like-containing domain; IPR017986: WD40-repeat-containing domain; IPR019775: WD40 repeat, conserved site; IPR020472: G-protein beta WD-40 repeat	GO:0005515 MF: protein binding	PF00400	IPR001680; IPR015943; IPR017986; IPR019775; IPR020472	GO:0005515
24	TaWD40-24	TraesCS1A01G402200.1	tr|N1QR84|N1QR84_AEGTA	General transcription factor 3C polypeptide 2		IPR001680: WD40 repeat; IPR015943: WD40/YVTN repeat-like-containing domain; IPR017956: AT hook, DNA-binding motif; IPR017986: WD40-repeat-containing domain	GO:0003677 MF: DNA binding;GO:0005515 MF: protein binding		IPR001680; IPR015943; IPR017956; IPR017986	GO:0003677; GO:0005515
25	TaWD40-25	TraesCS1A01G425700.1	tr|G7JKD3|G7JKD3_MEDTR	Transducin/WD40 repeat protein	PF00400: WD domain, G-beta repeat	IPR001680: WD40 repeat; IPR015943: WD40/YVTN repeat-like-containing domain; IPR017986: WD40-repeat-containing domain; IPR019775: WD40 repeat, conserved site; IPR020472: G-protein beta WD-40 repeat	GO:0005515 MF: protein binding	PF00400	IPR001680; IPR015943; IPR017986; IPR019775; IPR020472	GO:0005515
26	TaWD40-26	TraesCS1A01G443600.1	tr|B9S411|B9S411_RICCO	WD-repeat protein, putative	PF08154: NLE (NUC135) domain; PF00400: WD domain, G-beta repeat	IPR001632: G-protein, beta subunit; IPR001680: WD40 repeat; IPR012972: NLE; IPR015943: WD40/YVTN repeat-like-containing domain; IPR017986: WD40-repeat-containing domain; IPR019775: WD40 repeat, conserved site; IPR020472: G-protein beta WD-40 repeat	GO:0005515 MF: protein binding	PF08154; PF00400	IPR001632; IPR001680; IPR012972; IPR015943; IPR017986; IPR019775; IPR020472	GO:0005515
27	TaWD40-27	TraesCS2A01G061500.1	tr|A0A0K9PFX1|A0A0K9PFX1_ZOSMR	WD repeat-containing protein	PF00400: WD domain, G-beta repeat	IPR001680: WD40 repeat; IPR015943: WD40/YVTN repeat-like-containing domain; IPR017986: WD40-repeat-containing domain; IPR019775: WD40 repeat, conserved site	GO:0005515 MF: protein binding	PF00400	IPR001680; IPR015943; IPR017986; IPR019775	GO:0005515
28	TaWD40-28	TraesCS2A01G085000.1	tr|M7YRR3|M7YRR3_TRIUA	Syntaxin-binding protein 5-like protein	PF12894: Anaphase-promoting complex subunit 4 WD40 domain; PF00957: Synaptobrevin	IPR001388: Synaptobrevin; IPR001680: WD40 repeat; IPR015943: WD40/YVTN repeat-like-containing domain; IPR017986: WD40-repeat-containing domain; IPR024977: Anaphase-promoting complex subunit 4, WD40 domain	GO:0005515 MF: protein binding;GO:0016021 CC: integral component of membrane;GO:0016192 BP: vesicle-mediated transport	PF12894; PF00957	IPR001388; IPR001680; IPR015943; IPR017986; IPR024977	GO:0005515; GO:0016021; GO:0016192
29	TaWD40-29	TraesCS2A01G115200.1	tr|G7I8N8|G7I8N8_MEDTR	WD repeat phosphoinositide-interacting-like protein	PF00400: WD domain, G-beta repeat	IPR001680: WD40 repeat; IPR015943: WD40/YVTN repeat-like-containing domain; IPR017986: WD40-repeat-containing domain	GO:0005515 MF: protein binding	PF00400	IPR001680; IPR015943; IPR017986	GO:0005515
30	TaWD40-30	TraesCS2A01G126700.1	tr|I0Z3T0|I0Z3T0_COCSC	WD40 repeat-like protein	PF00400: WD domain, G-beta repeat	IPR001680: WD40 repeat; IPR015943: WD40/YVTN repeat-like-containing domain; IPR017986: WD40-repeat-containing domain; IPR019775: WD40 repeat, conserved site; IPR020472: G-protein beta WD-40 repeat	GO:0005515 MF: protein binding	PF00400	IPR001680; IPR015943; IPR017986; IPR019775; IPR020472	GO:0005515
31	TaWD40-31	TraesCS2A01G132900.1	AT3G63460.1	transducin family protein / WD-40 repeat family protein	PF12931: Sec23-binding domain of Sec16	IPR001680: WD40 repeat; IPR015943: WD40/YVTN repeat-like-containing domain; IPR017986: WD40-repeat-containing domain; IPR019775: WD40 repeat, conserved site; IPR024298: Ancestral coatomer element 1, Sec16/Sec31	GO:0005515 MF: protein binding	PF12931	IPR001680; IPR015943; IPR017986; IPR019775; IPR024298	GO:0005515
32	TaWD40-32	TraesCS2A01G161400.3	tr|G8A379|G8A379_MEDTR	Transducin/WD40 repeat protein	PF00400: WD domain, G-beta repeat	IPR001680: WD40 repeat; IPR015943: WD40/YVTN repeat-like-containing domain; IPR017986: WD40-repeat-containing domain; IPR019775: WD40 repeat, conserved site	GO:0005515 MF: protein binding	PF00400	IPR001680; IPR015943; IPR017986; IPR019775	GO:0005515
33	TaWD40-33	TraesCS2A01G175200.1	tr|G7JKD3|G7JKD3_MEDTR	Transducin/WD40 repeat protein	PF08799: pre-mRNA processing factor 4 (PRP4) like; PF00400: WD domain, G-beta repeat	IPR001680: WD40 repeat; IPR014906: Pre-mRNA processing factor 4 (PRP4)-like; IPR015943: WD40/YVTN repeat-like-containing domain; IPR017986: WD40-repeat-containing domain; IPR019775: WD40 repeat, conserved site; IPR020472: G-protein beta WD-40 repeat	GO:0005515 MF: protein binding	PF08799; PF00400	IPR001680; IPR014906; IPR015943; IPR017986; IPR019775; IPR020472	GO:0005515
34	TaWD40-34	TraesCS2A01G177700.1	tr|A0A096ULS1|A0A096ULS1_WHEAT	Ribosome biogenesis protein WDR12 homolog	PF08154: NLE (NUC135) domain; PF00400: WD domain, G-beta repeat	IPR001680: WD40 repeat; IPR012972: NLE; IPR015943: WD40/YVTN repeat-like-containing domain; IPR017986: WD40-repeat-containing domain; IPR019775: WD40 repeat, conserved site; IPR020472: G-protein beta WD-40 repeat; IPR028599: WD repeat WDR12/Ytm1	GO:0005515 MF: protein binding;GO:0042254 BP: ribosome biogenesis	PF08154; PF00400	IPR001680; IPR012972; IPR015943; IPR017986; IPR019775; IPR020472; IPR028599	GO:0005515; GO:0042254
35	TaWD40-35	TraesCS2A01G194000.1	tr|A0A1J6IUV3|A0A1J6IUV3_NICAT	Mitotic checkpoint protein bub3.1	PF00400: WD domain, G-beta repeat	IPR001680: WD40 repeat; IPR015943: WD40/YVTN repeat-like-containing domain; IPR017986: WD40-repeat-containing domain	GO:0005515 MF: protein binding	PF00400	IPR001680; IPR015943; IPR017986	GO:0005515
36	TaWD40-36	TraesCS2A01G196900.1	tr|B9S411|B9S411_RICCO	WD-repeat protein, putative	PF00400: WD domain, G-beta repeat	IPR001680: WD40 repeat; IPR015943: WD40/YVTN repeat-like-containing domain; IPR017986: WD40-repeat-containing domain; IPR019775: WD40 repeat, conserved site; IPR020472: G-protein beta WD-40 repeat	GO:0005515 MF: protein binding	PF00400	IPR001680; IPR015943; IPR017986; IPR019775; IPR020472	GO:0005515
37	TaWD40-37	TraesCS2A01G206900.1	tr|B9S0D0|B9S0D0_RICCO	WD-repeat protein, putative		IPR001680: WD40 repeat; IPR015943: WD40/YVTN repeat-like-containing domain; IPR017986: WD40-repeat-containing domain; IPR019775: WD40 repeat, conserved site	GO:0005515 MF: protein binding		IPR001680; IPR015943; IPR017986; IPR019775	GO:0005515
38	TaWD40-38	TraesCS2A01G227200.2	tr|A0A0K9PFX1|A0A0K9PFX1_ZOSMR	WD repeat-containing protein	PF08513: LisH; PF00400: WD domain, G-beta repeat	IPR001680: WD40 repeat; IPR006594: LIS1 homology motif; IPR015943: WD40/YVTN repeat-like-containing domain; IPR017986: WD40-repeat-containing domain; IPR019775: WD40 repeat, conserved site; IPR020472: G-protein beta WD-40 repeat	GO:0005515 MF: protein binding	PF08513; PF00400	IPR001680; IPR006594; IPR015943; IPR017986; IPR019775; IPR020472	GO:0005515
39	TaWD40-39	TraesCS2A01G233000.1	tr|E5GBV4|E5GBV4_CUCME	WD-repeat protein		IPR001680: WD40 repeat; IPR011047: Quinoprotein alcohol dehydrogenase-like superfamily; IPR015943: WD40/YVTN repeat-like-containing domain; IPR017986: WD40-repeat-containing domain; IPR019775: WD40 repeat, conserved site	GO:0005515 MF: protein binding		IPR001680; IPR011047; IPR015943; IPR017986; IPR019775	GO:0005515
40	TaWD40-40	TraesCS2A01G261800.1	tr|A0A0K9PYX6|A0A0K9PYX6_ZOSMR	Katanin p80 WD40 repeat-containing subunit B1 homolog	PF00400: WD domain, G-beta repeat	IPR001680: WD40 repeat; IPR015943: WD40/YVTN repeat-like-containing domain; IPR017986: WD40-repeat-containing domain	GO:0005515 MF: protein binding	PF00400	IPR001680; IPR015943; IPR017986	GO:0005515
41	TaWD40-41	TraesCS2A01G266700.1	tr|I0Z4B3|I0Z4B3_COCSC	WD40 repeat-like protein	PF00400: WD domain, G-beta repeat; PF09070: PFU (PLAA family ubiquitin binding); PF08324: PUL domain	IPR001680: WD40 repeat; IPR011042: Six-bladed beta-propeller, TolB-like; IPR011989: Armadillo-like helical; IPR013535: PUL domain; IPR015155: PLAA family ubiquitin binding, PFU; IPR015943: WD40/YVTN repeat-like-containing domain; IPR017986: WD40-repeat-containing domain; IPR019775: WD40 repeat, conserved site; IPR020472: G-protein beta WD-40 repeat	GO:0005515 MF: protein binding	PF00400; PF09070; PF08324	IPR001680; IPR011042; IPR011989; IPR013535; IPR015155; IPR015943; IPR017986; IPR019775; IPR020472	GO:0005515
42	TaWD40-42	TraesCS2A01G298200.1	tr|B9RU08|B9RU08_RICCO	WD-repeat protein, putative	PF00400: WD domain, G-beta repeat	IPR001680: WD40 repeat; IPR015943: WD40/YVTN repeat-like-containing domain; IPR017986: WD40-repeat-containing domain; IPR019775: WD40 repeat, conserved site; IPR020472: G-protein beta WD-40 repeat	GO:0005515 MF: protein binding	PF00400	IPR001680; IPR015943; IPR017986; IPR019775; IPR020472	GO:0005515
43	TaWD40-43	TraesCS2A01G324000.1	tr|A0A072TV41|A0A072TV41_MEDTR	Transducin/WD40 repeat protein	PF00400: WD domain, G-beta repeat	IPR001680: WD40 repeat; IPR015943: WD40/YVTN repeat-like-containing domain; IPR017986: WD40-repeat-containing domain	GO:0005515 MF: protein binding	PF00400	IPR001680; IPR015943; IPR017986	GO:0005515
44	TaWD40-44	TraesCS2A01G362900.1	tr|A0A0K9P960|A0A0K9P960_ZOSMR	WD repeat-containing protein	PF12894: Anaphase-promoting complex subunit 4 WD40 domain	IPR001680: WD40 repeat; IPR015943: WD40/YVTN repeat-like-containing domain; IPR017986: WD40-repeat-containing domain; IPR019775: WD40 repeat, conserved site; IPR024977: Anaphase-promoting complex subunit 4, WD40 domain	GO:0005515 MF: protein binding	PF12894	IPR001680; IPR015943; IPR017986; IPR019775; IPR024977	GO:0005515
45	TaWD40-45	TraesCS2A01G373500.1	tr|B9T7M5|B9T7M5_RICCO	WD-repeat protein, putative	PF00400: WD domain, G-beta repeat	IPR001680: WD40 repeat; IPR015943: WD40/YVTN repeat-like-containing domain; IPR017986: WD40-repeat-containing domain; IPR019775: WD40 repeat, conserved site; IPR020472: G-protein beta WD-40 repeat	GO:0005515 MF: protein binding	PF00400	IPR001680; IPR015943; IPR017986; IPR019775; IPR020472	GO:0005515
46	TaWD40-46	TraesCS2A01G402000.1	tr|B9T7W7|B9T7W7_RICCO	WD-repeat protein, putative	PF00400: WD domain, G-beta repeat	IPR001680: WD40 repeat; IPR015943: WD40/YVTN repeat-like-containing domain; IPR017986: WD40-repeat-containing domain; IPR019775: WD40 repeat, conserved site; IPR020472: G-protein beta WD-40 repeat	GO:0005515 MF: protein binding	PF00400	IPR001680; IPR015943; IPR017986; IPR019775; IPR020472	GO:0005515
47	TaWD40-47	TraesCS2A01G404000.1	tr|A0A061EXG7|A0A061EXG7_THECC	Transducin/WD40 repeat-like superfamily protein isoform 5	PF08596: Lethal giant larvae(Lgl) like, C-terminal	IPR001680: WD40 repeat; IPR013905: Lethal giant larvae (Lgl)-like, C-terminal domain; IPR015943: WD40/YVTN repeat-like-containing domain; IPR017986: WD40-repeat-containing domain	GO:0005515 MF: protein binding	PF08596	IPR001680; IPR013905; IPR015943; IPR017986	GO:0005515
48	TaWD40-48	TraesCS2A01G410800.1	tr|A0A124SBD7|A0A124SBD7_CYNCS	BEACH domain-containing protein	PF15787: Domain of unknown function (DUF4704); PF14844: PH domain associated with Beige/BEACH; PF02138: Beige/BEACH domain; PF00400: WD domain, G-beta repeat	IPR000409: BEACH domain; IPR001680: WD40 repeat; IPR011993: PH domain-like; IPR013320: Concanavalin A-like lectin/glucanase domain; IPR015943: WD40/YVTN repeat-like-containing domain; IPR017986: WD40-repeat-containing domain; IPR023362: PH-BEACH domain; IPR031570: Domain of unknown function DUF4704	GO:0005515 MF: protein binding	PF15787; PF14844; PF02138; PF00400	IPR000409; IPR001680; IPR011993; IPR013320; IPR015943; IPR017986; IPR023362; IPR031570	GO:0005515
49	TaWD40-49	TraesCS2A01G412800.1	tr|M8CEU5|M8CEU5_AEGTA	WD repeat-containing protein	PF00400: WD domain, G-beta repeat	IPR001680: WD40 repeat; IPR015943: WD40/YVTN repeat-like-containing domain; IPR017986: WD40-repeat-containing domain; IPR019775: WD40 repeat, conserved site	GO:0005515 MF: protein binding	PF00400	IPR001680; IPR015943; IPR017986; IPR019775	GO:0005515
50	TaWD40-50	TraesCS2A01G440000.1	tr|A0A0K9NKB2|A0A0K9NKB2_ZOSMR	WD-repeat cell cycle regulatory protein	PF12894: Anaphase-promoting complex subunit 4 WD40 domain; PF00400: WD domain, G-beta repeat	IPR001680: WD40 repeat; IPR015943: WD40/YVTN repeat-like-containing domain; IPR017986: WD40-repeat-containing domain; IPR019775: WD40 repeat, conserved site; IPR024977: Anaphase-promoting complex subunit 4, WD40 domain	GO:0005515 MF: protein binding	PF12894; PF00400	IPR001680; IPR015943; IPR017986; IPR019775; IPR024977	GO:0005515
51	TaWD40-51	TraesCS2A01G447700.1	tr|A0A061EYF5|A0A061EYF5_THECC	Transducin family protein / WD-40 repeat family protein	PF00400: WD domain, G-beta repeat; PF08625: Utp13 specific WD40 associated domain	IPR001680: WD40 repeat; IPR011042: Six-bladed beta-propeller, TolB-like; IPR013934: Small-subunit processome, Utp13; IPR015943: WD40/YVTN repeat-like-containing domain; IPR017986: WD40-repeat-containing domain; IPR019775: WD40 repeat, conserved site; IPR020472: G-protein beta WD-40 repeat	GO:0005515 MF: protein binding;GO:0006364 BP: rRNA processing;GO:0032040 CC: small-subunit processome	PF00400; PF08625	IPR001680; IPR011042; IPR013934; IPR015943; IPR017986; IPR019775; IPR020472	GO:0005515; GO:0006364; GO:0032040
52	TaWD40-52	TraesCS2A01G463100.1	tr|M8CEN7|M8CEN7_AEGTA	F-box/WD-40 repeat-containing protein	PF00646: F-box domain; PF00400: WD domain, G-beta repeat	IPR001680: WD40 repeat; IPR001810: F-box domain; IPR015943: WD40/YVTN repeat-like-containing domain; IPR017986: WD40-repeat-containing domain; IPR019775: WD40 repeat, conserved site; IPR020472: G-protein beta WD-40 repeat	GO:0005515 MF: protein binding	PF00646; PF00400	IPR001680; IPR001810; IPR015943; IPR017986; IPR019775; IPR020472	GO:0005515
53	TaWD40-53	TraesCS2A01G465900.1	AT1G65790.1	receptor kinase 1	PF00069: Protein kinase domain; PF00400: WD domain, G-beta repeat	IPR000719: Protein kinase domain; IPR001680: WD40 repeat; IPR008271: Serine/threonine-protein kinase, active site; IPR011009: Protein kinase-like domain; IPR015943: WD40/YVTN repeat-like-containing domain; IPR017441: Protein kinase, ATP binding site; IPR017986: WD40-repeat-containing domain; IPR019775: WD40 repeat, conserved site	GO:0004672 MF: protein kinase activity;GO:0005515 MF: protein binding;GO:0005524 MF: ATP binding;GO:0006468 BP: protein phosphorylation	PF00069; PF00400	IPR000719; IPR001680; IPR008271; IPR011009; IPR015943; IPR017441; IPR017986; IPR019775	GO:0004672; GO:0005515; GO:0005524; GO:0006468
54	TaWD40-54	TraesCS2A01G490200.1	tr|T2DNC6|T2DNC6_PHAVU	Protein transport SEC13-like protein	PF00400: WD domain, G-beta repeat	IPR001680: WD40 repeat; IPR015943: WD40/YVTN repeat-like-containing domain; IPR017986: WD40-repeat-containing domain; IPR019775: WD40 repeat, conserved site	GO:0005515 MF: protein binding	PF00400	IPR001680; IPR015943; IPR017986; IPR019775	GO:0005515
55	TaWD40-55	TraesCS2A01G511400.1	tr|A0A1D5U4A0|A0A1D5U4A0_WHEAT	Eukaryotic translation initiation factor 3 subunit I	PF00400: WD domain, G-beta repeat	IPR001680: WD40 repeat; IPR011042: Six-bladed beta-propeller, TolB-like; IPR017986: WD40-repeat-containing domain; IPR019775: WD40 repeat, conserved site; IPR020472: G-protein beta WD-40 repeat; IPR027525: Eukaryotic translation initiation factor 3 subunit I	GO:0003743 MF: translation initiation factor activity;GO:0005515 MF: protein binding;GO:0005737 CC: cytoplasm;GO:0005852 CC: eukaryotic translation initiation factor 3 complex	PF00400	IPR001680; IPR011042; IPR017986; IPR019775; IPR020472; IPR027525	GO:0003743; GO:0005515; GO:0005737; GO:0005852
56	TaWD40-56	TraesCS2A01G591500.1	tr|B9T7M5|B9T7M5_RICCO	WD-repeat protein, putative	PF00400: WD domain, G-beta repeat	IPR001680: WD40 repeat; IPR015943: WD40/YVTN repeat-like-containing domain; IPR017986: WD40-repeat-containing domain; IPR019775: WD40 repeat, conserved site; IPR020472: G-protein beta WD-40 repeat	GO:0005515 MF: protein binding	PF00400	IPR001680; IPR015943; IPR017986; IPR019775; IPR020472	GO:0005515
57	TaWD40-57	TraesCS2A01G592600.1	tr|A0A1D5TCX5|A0A1D5TCX5_WHEAT	Katanin p80 WD40 repeat-containing subunit B1 homolog	PF00400: WD domain, G-beta repeat; PF13925: con80 domain of Katanin	IPR001680: WD40 repeat; IPR015943: WD40/YVTN repeat-like-containing domain; IPR017986: WD40-repeat-containing domain; IPR019775: WD40 repeat, conserved site; IPR020472: G-protein beta WD-40 repeat; IPR026962: Katanin p80 subunit B1; IPR028021: Katanin p80 subunit, C-terminal	GO:0005515 MF: protein binding;GO:0008017 MF: microtubule binding;GO:0008352 CC: katanin complex;GO:0051013 BP: microtubule severing	PF00400; PF13925	IPR001680; IPR015943; IPR017986; IPR019775; IPR020472; IPR026962; IPR028021	GO:0005515; GO:0008017; GO:0008352; GO:0051013
58	TaWD40-58	TraesCS3A01G012700.1	tr|F4HQF0|F4HQF0_ARATH	Coatomer subunit beta'-1	PF00400: WD domain, G-beta repeat	IPR001680: WD40 repeat; IPR013783: Immunoglobulin-like fold; IPR015943: WD40/YVTN repeat-like-containing domain; IPR017986: WD40-repeat-containing domain	GO:0005515 MF: protein binding	PF00400	IPR001680; IPR013783; IPR015943; IPR017986	GO:0005515
59	TaWD40-59	TraesCS3A01G047800.1	sp|O93277|WDR1_CHICK	WD repeat-containing protein 1	PF00400: WD domain, G-beta repeat	IPR001680: WD40 repeat; IPR015943: WD40/YVTN repeat-like-containing domain; IPR017986: WD40-repeat-containing domain; IPR019775: WD40 repeat, conserved site	GO:0005515 MF: protein binding	PF00400	IPR001680; IPR015943; IPR017986; IPR019775	GO:0005515
60	TaWD40-60	TraesCS3A01G054700.1	tr|M7ZBV7|M7ZBV7_TRIUA	Protein DAMAGED DNA-BINDING 2	PF00400: WD domain, G-beta repeat	IPR001680: WD40 repeat; IPR001878: Zinc finger, CCHC-type; IPR015943: WD40/YVTN repeat-like-containing domain; IPR017986: WD40-repeat-containing domain; IPR019775: WD40 repeat, conserved site	GO:0003676 MF: nucleic acid binding;GO:0005515 MF: protein binding;GO:0008270 MF: zinc ion binding	PF00400	IPR001680; IPR001878; IPR015943; IPR017986; IPR019775	GO:0003676; GO:0005515; GO:0008270
61	TaWD40-61	TraesCS3A01G095300.1	tr|A0A0K9PDU5|A0A0K9PDU5_ZOSMR	WD repeat domain phosphoinositide-interacting protein	PF00400: WD domain, G-beta repeat	IPR001680: WD40 repeat; IPR015943: WD40/YVTN repeat-like-containing domain; IPR017986: WD40-repeat-containing domain	GO:0005515 MF: protein binding	PF00400	IPR001680; IPR015943; IPR017986	GO:0005515
62	TaWD40-62	TraesCS3A01G109600.1	AT4G25440.3	zinc finger WD40 repeat protein 1	PF00400: WD domain, G-beta repeat	IPR001680: WD40 repeat; IPR011042: Six-bladed beta-propeller, TolB-like; IPR015943: WD40/YVTN repeat-like-containing domain; IPR017986: WD40-repeat-containing domain; IPR019775: WD40 repeat, conserved site; IPR020472: G-protein beta WD-40 repeat	GO:0005515 MF: protein binding	PF00400	IPR001680; IPR011042; IPR015943; IPR017986; IPR019775; IPR020472	GO:0005515
63	TaWD40-63	TraesCS3A01G111300.1	tr|I0Z2S6|I0Z2S6_COCSC	WD40 repeat-like protein	PF00400: WD domain, G-beta repeat	IPR001680: WD40 repeat; IPR001810: F-box domain; IPR011042: Six-bladed beta-propeller, TolB-like; IPR015943: WD40/YVTN repeat-like-containing domain; IPR017986: WD40-repeat-containing domain; IPR019775: WD40 repeat, conserved site	GO:0005515 MF: protein binding	PF00400	IPR001680; IPR001810; IPR011042; IPR015943; IPR017986; IPR019775	GO:0005515
64	TaWD40-64	TraesCS3A01G123100.1	tr|M8ALW3|M8ALW3_TRIUA	Transcriptional corepressor LEUNIG	PF08513: LisH; PF00400: WD domain, G-beta repeat	IPR001680: WD40 repeat; IPR006594: LIS1 homology motif; IPR015943: WD40/YVTN repeat-like-containing domain; IPR017986: WD40-repeat-containing domain; IPR019775: WD40 repeat, conserved site; IPR020472: G-protein beta WD-40 repeat	GO:0005515 MF: protein binding	PF08513; PF00400	IPR001680; IPR006594; IPR015943; IPR017986; IPR019775; IPR020472	GO:0005515
65	TaWD40-65	TraesCS3A01G137100.1	tr|A0A124SB40|A0A124SB40_CYNCS	WD40 repeat-containing protein	PF00400: WD domain, G-beta repeat	IPR001680: WD40 repeat; IPR015943: WD40/YVTN repeat-like-containing domain; IPR017986: WD40-repeat-containing domain; IPR019775: WD40 repeat, conserved site	GO:0005515 MF: protein binding	PF00400	IPR001680; IPR015943; IPR017986; IPR019775	GO:0005515
66	TaWD40-66	TraesCS3A01G154900.1	tr|A0A061GNL9|A0A061GNL9_THECC	Transducin/WD40 repeat-like superfamily protein	PF04564: U-box domain; PF00400: WD domain, G-beta repeat	IPR001680: WD40 repeat; IPR003613: U box domain; IPR011989: Armadillo-like helical; IPR013083: Zinc finger, RING/FYVE/PHD-type; IPR015943: WD40/YVTN repeat-like-containing domain; IPR016024: Armadillo-type fold; IPR017986: WD40-repeat-containing domain; IPR019775: WD40 repeat, conserved site	GO:0004842 MF: ubiquitin-protein transferase activity;GO:0005488 MF: binding;GO:0005515 MF: protein binding;GO:0016567 BP: protein ubiquitination	PF04564; PF00400	IPR001680; IPR003613; IPR011989; IPR013083; IPR015943; IPR016024; IPR017986; IPR019775	GO:0004842; GO:0005488; GO:0005515; GO:0016567
67	TaWD40-67	TraesCS3A01G156000.1	tr|G7K9G1|G7K9G1_MEDTR	Transducin/WD40 repeat protein	PF00400: WD domain, G-beta repeat	IPR001680: WD40 repeat; IPR011042: Six-bladed beta-propeller, TolB-like; IPR015943: WD40/YVTN repeat-like-containing domain; IPR017986: WD40-repeat-containing domain; IPR020472: G-protein beta WD-40 repeat	GO:0005515 MF: protein binding	PF00400	IPR001680; IPR011042; IPR015943; IPR017986; IPR020472	GO:0005515
68	TaWD40-68	TraesCS3A01G160900.1	tr|I0Z366|I0Z366_COCSC	WD40 repeat-like protein	PF00400: WD domain, G-beta repeat; PF04158: Sof1-like domain	IPR001680: WD40 repeat; IPR007287: Sof1-like protein; IPR011042: Six-bladed beta-propeller, TolB-like; IPR015943: WD40/YVTN repeat-like-containing domain; IPR017986: WD40-repeat-containing domain; IPR019775: WD40 repeat, conserved site; IPR020472: G-protein beta WD-40 repeat	GO:0005515 MF: protein binding	PF00400; PF04158	IPR001680; IPR007287; IPR011042; IPR015943; IPR017986; IPR019775; IPR020472	GO:0005515
69	TaWD40-69	TraesCS3A01G173300.1	tr|B9RFF4|B9RFF4_RICCO	WD-repeat protein, putative	PF00400: WD domain, G-beta repeat	IPR001680: WD40 repeat; IPR006594: LIS1 homology motif; IPR006595: CTLH, C-terminal LisH motif; IPR015943: WD40/YVTN repeat-like-containing domain; IPR017986: WD40-repeat-containing domain; IPR019775: WD40 repeat, conserved site	GO:0005515 MF: protein binding	PF00400	IPR001680; IPR006594; IPR006595; IPR015943; IPR017986; IPR019775	GO:0005515
70	TaWD40-70	TraesCS3A01G175600.1	tr|I0Z536|I0Z536_COCSC	WD40 repeat-like protein	PF00400: WD domain, G-beta repeat	IPR001680: WD40 repeat; IPR015943: WD40/YVTN repeat-like-containing domain; IPR017986: WD40-repeat-containing domain; IPR019775: WD40 repeat, conserved site; IPR020472: G-protein beta WD-40 repeat	GO:0005515 MF: protein binding	PF00400	IPR001680; IPR015943; IPR017986; IPR019775; IPR020472	GO:0005515
71	TaWD40-71	TraesCS3A01G197200.1	tr|A0A0K9PGD8|A0A0K9PGD8_ZOSMR	WD40 repeat-containing protein	PF00400: WD domain, G-beta repeat	IPR001680: WD40 repeat; IPR006594: LIS1 homology motif; IPR006595: CTLH, C-terminal LisH motif; IPR011042: Six-bladed beta-propeller, TolB-like; IPR015943: WD40/YVTN repeat-like-containing domain; IPR017986: WD40-repeat-containing domain; IPR019775: WD40 repeat, conserved site; IPR020472: G-protein beta WD-40 repeat	GO:0005515 MF: protein binding	PF00400	IPR001680; IPR006594; IPR006595; IPR011042; IPR015943; IPR017986; IPR019775; IPR020472	GO:0005515
72	TaWD40-72	TraesCS3A01G201200.1	tr|A0A1E5V3X7|A0A1E5V3X7_9POAL	DmX-like protein 1	PF12234: RAVE protein 1 C terminal; PF00400: WD domain, G-beta repeat	IPR001680: WD40 repeat; IPR015943: WD40/YVTN repeat-like-containing domain; IPR017986: WD40-repeat-containing domain; IPR022033: RAVE complex protein Rav1 C-terminal	GO:0005515 MF: protein binding	PF12234; PF00400	IPR001680; IPR015943; IPR017986; IPR022033	GO:0005515
73	TaWD40-73	TraesCS3A01G204600.4	tr|I0Z2S6|I0Z2S6_COCSC	WD40 repeat-like protein	PF03456: uDENN domain; PF02141: DENN (AEX-3) domain; PF00400: WD domain, G-beta repeat	IPR001194: DENN domain; IPR001680: WD40 repeat; IPR005112: dDENN domain; IPR005113: uDENN domain; IPR011047: Quinoprotein alcohol dehydrogenase-like superfamily; IPR015943: WD40/YVTN repeat-like-containing domain; IPR017986: WD40-repeat-containing domain; IPR019775: WD40 repeat, conserved site; IPR020472: G-protein beta WD-40 repeat	GO:0005515 MF: protein binding	PF03456; PF02141; PF00400	IPR001194; IPR001680; IPR005112; IPR005113; IPR011047; IPR015943; IPR017986; IPR019775; IPR020472	GO:0005515
74	TaWD40-74	TraesCS3A01G214500.1	tr|I1HP46|I1HP46_BRADI	Serine/threonine-protein phosphatase 2A 55 kDa regulatory subunit B	PF00400: WD domain, G-beta repeat	IPR000009: Protein phosphatase 2A regulatory subunit PR55; IPR001680: WD40 repeat; IPR015943: WD40/YVTN repeat-like-containing domain; IPR017986: WD40-repeat-containing domain; IPR018067: Protein phosphatase 2A regulatory subunit PR55, conserved site; IPR019775: WD40 repeat, conserved site	GO:0000159 CC: protein phosphatase type 2A complex;GO:0005515 MF: protein binding;GO:0019888 MF: protein phosphatase regulator activity	PF00400	IPR000009; IPR001680; IPR015943; IPR017986; IPR018067; IPR019775	GO:0000159; GO:0005515; GO:0019888
75	TaWD40-75	TraesCS3A01G217500.1	tr|M8ATD6|M8ATD6_AEGTA	Transcriptional corepressor LEUNIG	PF08513: LisH; PF00400: WD domain, G-beta repeat	IPR001680: WD40 repeat; IPR006594: LIS1 homology motif; IPR015943: WD40/YVTN repeat-like-containing domain; IPR017986: WD40-repeat-containing domain; IPR019775: WD40 repeat, conserved site	GO:0005515 MF: protein binding	PF08513; PF00400	IPR001680; IPR006594; IPR015943; IPR017986; IPR019775	GO:0005515
76	TaWD40-76	TraesCS3A01G217600.1	tr|M8A331|M8A331_TRIUA	Transcriptional corepressor LEUNIG	PF08513: LisH; PF00400: WD domain, G-beta repeat	IPR001680: WD40 repeat; IPR006594: LIS1 homology motif; IPR015943: WD40/YVTN repeat-like-containing domain; IPR017986: WD40-repeat-containing domain; IPR019775: WD40 repeat, conserved site	GO:0005515 MF: protein binding	PF08513; PF00400	IPR001680; IPR006594; IPR015943; IPR017986; IPR019775	GO:0005515
77	TaWD40-77	TraesCS3A01G223900.1	tr|A0A0K9PED2|A0A0K9PED2_ZOSMR	Protein transport protein SEC13	PF00400: WD domain, G-beta repeat	IPR001680: WD40 repeat; IPR015943: WD40/YVTN repeat-like-containing domain; IPR017986: WD40-repeat-containing domain	GO:0005515 MF: protein binding	PF00400	IPR001680; IPR015943; IPR017986	GO:0005515
78	TaWD40-78	TraesCS3A01G226200.1	tr|G7JWN6|G7JWN6_MEDTR	Transducin/WD40 repeat protein	PF00400: WD domain, G-beta repeat	IPR001680: WD40 repeat; IPR015943: WD40/YVTN repeat-like-containing domain; IPR017986: WD40-repeat-containing domain; IPR020472: G-protein beta WD-40 repeat	GO:0005515 MF: protein binding	PF00400	IPR001680; IPR015943; IPR017986; IPR020472	GO:0005515
79	TaWD40-79	TraesCS3A01G234700.1	AT1G15420.1	WD repeat protein	PF04003: Dip2/Utp12 Family	IPR001680: WD40 repeat; IPR007148: Small-subunit processome, Utp12; IPR015943: WD40/YVTN repeat-like-containing domain; IPR017986: WD40-repeat-containing domain	GO:0005515 MF: protein binding	PF04003	IPR001680; IPR007148; IPR015943; IPR017986	GO:0005515
80	TaWD40-80	TraesCS3A01G236500.2	tr|A0A0K9P351|A0A0K9P351_ZOSMR	Transducin/WD40 repeat-like superfamily protein		IPR001680: WD40 repeat; IPR015943: WD40/YVTN repeat-like-containing domain; IPR017986: WD40-repeat-containing domain; IPR019775: WD40 repeat, conserved site	GO:0005515 MF: protein binding		IPR001680; IPR015943; IPR017986; IPR019775	GO:0005515
81	TaWD40-81	TraesCS3A01G250900.1	tr|Q1I184|Q1I184_PEA	WD-40 repeat protein	PF12265: Histone-binding protein RBBP4 or subunit C of CAF1 complex; PF00400: WD domain, G-beta repeat	IPR001680: WD40 repeat; IPR015943: WD40/YVTN repeat-like-containing domain; IPR017986: WD40-repeat-containing domain; IPR022052: Histone-binding protein RBBP4, N-terminal	GO:0005515 MF: protein binding	PF12265; PF00400	IPR001680; IPR015943; IPR017986; IPR022052	GO:0005515
82	TaWD40-82	TraesCS3A01G263900.1	tr|B6SJ21|B6SJ21_MAIZE	Guanine nucleotide-binding protein beta subunit-like protein	PF00400: WD domain, G-beta repeat	IPR001680: WD40 repeat; IPR015943: WD40/YVTN repeat-like-containing domain; IPR017986: WD40-repeat-containing domain; IPR019775: WD40 repeat, conserved site; IPR020472: G-protein beta WD-40 repeat	GO:0005515 MF: protein binding	PF00400	IPR001680; IPR015943; IPR017986; IPR019775; IPR020472	GO:0005515
83	TaWD40-83	TraesCS3A01G284700.1	tr|M8A910|M8A910_TRIUA	Protein SPA1-RELATED 3	PF00400: WD domain, G-beta repeat	IPR000719: Protein kinase domain; IPR001680: WD40 repeat; IPR011009: Protein kinase-like domain; IPR015943: WD40/YVTN repeat-like-containing domain; IPR017986: WD40-repeat-containing domain; IPR019775: WD40 repeat, conserved site; IPR020472: G-protein beta WD-40 repeat	GO:0004672 MF: protein kinase activity;GO:0005515 MF: protein binding;GO:0005524 MF: ATP binding;GO:0006468 BP: protein phosphorylation	PF00400	IPR000719; IPR001680; IPR011009; IPR015943; IPR017986; IPR019775; IPR020472	GO:0004672; GO:0005515; GO:0005524; GO:0006468
84	TaWD40-84	TraesCS3A01G317500.1	tr|A0A1D5V6S9|A0A1D5V6S9_WHEAT	Katanin p80 WD40 repeat-containing subunit B1 homolog	PF00400: WD domain, G-beta repeat; PF13925: con80 domain of Katanin	IPR001680: WD40 repeat; IPR015943: WD40/YVTN repeat-like-containing domain; IPR017986: WD40-repeat-containing domain; IPR019775: WD40 repeat, conserved site; IPR020472: G-protein beta WD-40 repeat; IPR026962: Katanin p80 subunit B1; IPR028021: Katanin p80 subunit, C-terminal	GO:0005515 MF: protein binding;GO:0008017 MF: microtubule binding;GO:0008352 CC: katanin complex;GO:0051013 BP: microtubule severing	PF00400; PF13925	IPR001680; IPR015943; IPR017986; IPR019775; IPR020472; IPR026962; IPR028021	GO:0005515; GO:0008017; GO:0008352; GO:0051013
85	TaWD40-85	TraesCS3A01G320200.1	tr|B9RHA2|B9RHA2_RICCO	WD-repeat protein, putative	PF00400: WD domain, G-beta repeat	IPR001680: WD40 repeat; IPR015943: WD40/YVTN repeat-like-containing domain; IPR017986: WD40-repeat-containing domain; IPR019775: WD40 repeat, conserved site	GO:0005515 MF: protein binding	PF00400	IPR001680; IPR015943; IPR017986; IPR019775	GO:0005515
86	TaWD40-86	TraesCS3A01G324900.1	tr|M8APR7|M8APR7_TRIUA	Breast carcinoma-amplified sequence 3-like protein	PF12490: Breast carcinoma amplified sequence 3	IPR001680: WD40 repeat; IPR015943: WD40/YVTN repeat-like-containing domain; IPR017986: WD40-repeat-containing domain; IPR022175: Breast carcinoma amplified sequence 3	GO:0005515 MF: protein binding	PF12490	IPR001680; IPR015943; IPR017986; IPR022175	GO:0005515
87	TaWD40-87	TraesCS3A01G344500.1	tr|I0YUX2|I0YUX2_COCSC	WD40 repeat-like protein	PF00400: WD domain, G-beta repeat	IPR001680: WD40 repeat; IPR015943: WD40/YVTN repeat-like-containing domain; IPR017986: WD40-repeat-containing domain; IPR019775: WD40 repeat, conserved site	GO:0005515 MF: protein binding	PF00400	IPR001680; IPR015943; IPR017986; IPR019775	GO:0005515
88	TaWD40-88	TraesCS3A01G371000.1	tr|I0YR84|I0YR84_COCSC	WD40 repeat-like protein	PF00400: WD domain, G-beta repeat	IPR001680: WD40 repeat; IPR015943: WD40/YVTN repeat-like-containing domain; IPR017986: WD40-repeat-containing domain; IPR019775: WD40 repeat, conserved site; IPR020472: G-protein beta WD-40 repeat	GO:0005515 MF: protein binding	PF00400	IPR001680; IPR015943; IPR017986; IPR019775; IPR020472	GO:0005515
89	TaWD40-89	TraesCS3A01G436000.1	tr|A0A061DJK9|A0A061DJK9_THECC	Transducin/WD40 repeat-like superfamily protein	PF00400: WD domain, G-beta repeat	IPR001680: WD40 repeat; IPR015943: WD40/YVTN repeat-like-containing domain; IPR017986: WD40-repeat-containing domain; IPR019775: WD40 repeat, conserved site; IPR020472: G-protein beta WD-40 repeat	GO:0005515 MF: protein binding	PF00400	IPR001680; IPR015943; IPR017986; IPR019775; IPR020472	GO:0005515
90	TaWD40-90	TraesCS3A01G444500.1	AT5G35960.1	Protein kinase family protein	PF00069: Protein kinase domain; PF00400: WD domain, G-beta repeat	IPR000719: Protein kinase domain; IPR001680: WD40 repeat; IPR008271: Serine/threonine-protein kinase, active site; IPR011009: Protein kinase-like domain; IPR011042: Six-bladed beta-propeller, TolB-like; IPR013783: Immunoglobulin-like fold; IPR015943: WD40/YVTN repeat-like-containing domain; IPR017441: Protein kinase, ATP binding site; IPR017986: WD40-repeat-containing domain; IPR019775: WD40 repe…	GO:0004672 MF: protein kinase activity;GO:0005515 MF: protein binding;GO:0005524 MF: ATP binding;GO:0006468 BP: protein phosphorylation	PF00069; PF00400	IPR000719; IPR001680; IPR008271; IPR011009; IPR011042; IPR013783; IPR015943; IPR017441; IPR017986; IPR019775; IPR020472	GO:0004672; GO:0005515; GO:0005524; GO:0006468
91	TaWD40-91	TraesCS3A01G453200.1	tr|A0A0K9PDU5|A0A0K9PDU5_ZOSMR	WD repeat domain phosphoinositide-interacting protein	PF00400: WD domain, G-beta repeat	IPR001680: WD40 repeat; IPR015943: WD40/YVTN repeat-like-containing domain; IPR017986: WD40-repeat-containing domain	GO:0005515 MF: protein binding	PF00400	IPR001680; IPR015943; IPR017986	GO:0005515
92	TaWD40-92	TraesCS3A01G485100.1	tr|G7IGQ9|G7IGQ9_MEDTR	Transducin/WD40 repeat protein	PF00400: WD domain, G-beta repeat	IPR001680: WD40 repeat; IPR015943: WD40/YVTN repeat-like-containing domain; IPR017986: WD40-repeat-containing domain	GO:0005515 MF: protein binding	PF00400	IPR001680; IPR015943; IPR017986	GO:0005515
93	TaWD40-93	TraesCS3A01G527600.1	tr|B9T001|B9T001_RICCO	WD-repeat protein, putative	PF00400: WD domain, G-beta repeat	IPR001680: WD40 repeat; IPR015943: WD40/YVTN repeat-like-containing domain; IPR017986: WD40-repeat-containing domain; IPR019775: WD40 repeat, conserved site	GO:0005515 MF: protein binding	PF00400	IPR001680; IPR015943; IPR017986; IPR019775	GO:0005515
94	TaWD40-94	TraesCS4A01G002000.1	tr|B9RJU3|B9RJU3_RICCO	WD and tetratricopeptide repeat protein, putative	PF00400: WD domain, G-beta repeat	IPR001680: WD40 repeat; IPR011990: Tetratricopeptide-like helical domain; IPR015943: WD40/YVTN repeat-like-containing domain; IPR017986: WD40-repeat-containing domain	GO:0005515 MF: protein binding	PF00400	IPR001680; IPR011990; IPR015943; IPR017986	GO:0005515
95	TaWD40-95	TraesCS4A01G028500.1	tr|W8EB69|W8EB69_ERYLE	WD-repeat containing protein	PF12894: Anaphase-promoting complex subunit 4 WD40 domain	IPR001680: WD40 repeat; IPR015943: WD40/YVTN repeat-like-containing domain; IPR017986: WD40-repeat-containing domain; IPR024977: Anaphase-promoting complex subunit 4, WD40 domain	GO:0005515 MF: protein binding	PF12894	IPR001680; IPR015943; IPR017986; IPR024977	GO:0005515
96	TaWD40-96	TraesCS4A01G050200.1	tr|M7ZET0|M7ZET0_TRIUA	Retinoblastoma-binding protein 5	PF00400: WD domain, G-beta repeat	IPR001680: WD40 repeat; IPR015943: WD40/YVTN repeat-like-containing domain; IPR017986: WD40-repeat-containing domain; IPR019775: WD40 repeat, conserved site	GO:0005515 MF: protein binding	PF00400	IPR001680; IPR015943; IPR017986; IPR019775	GO:0005515
97	TaWD40-97	TraesCS4A01G058600.1	tr|A0A1J6IUV3|A0A1J6IUV3_NICAT	Mitotic checkpoint protein bub3.1	PF00400: WD domain, G-beta repeat	IPR001680: WD40 repeat; IPR015943: WD40/YVTN repeat-like-containing domain; IPR017986: WD40-repeat-containing domain; IPR020472: G-protein beta WD-40 repeat	GO:0005515 MF: protein binding	PF00400	IPR001680; IPR015943; IPR017986; IPR020472	GO:0005515
98	TaWD40-98	TraesCS4A01G082700.1	tr|A0A072VM98|A0A072VM98_MEDTR	Type I inositol-1,4,5-trisphosphate 5-phosphatase	PF03372: Endonuclease/Exonuclease/phosphatase family	IPR000300: Inositol polyphosphate-related phosphatase; IPR001680: WD40 repeat; IPR005135: Endonuclease/exonuclease/phosphatase; IPR013783: Immunoglobulin-like fold; IPR015943: WD40/YVTN repeat-like-containing domain	GO:0005515 MF: protein binding;GO:0046856 BP: phosphatidylinositol dephosphorylation	PF03372	IPR000300; IPR001680; IPR005135; IPR013783; IPR015943	GO:0005515; GO:0046856
99	TaWD40-99	TraesCS4A01G083300.1	tr|M7YS45|M7YS45_TRIUA	Topless-related protein 1	PF00400: WD domain, G-beta repeat	IPR001680: WD40 repeat; IPR006594: LIS1 homology motif; IPR006595: CTLH, C-terminal LisH motif; IPR015943: WD40/YVTN repeat-like-containing domain; IPR017986: WD40-repeat-containing domain; IPR019775: WD40 repeat, conserved site	GO:0005515 MF: protein binding	PF00400	IPR001680; IPR006594; IPR006595; IPR015943; IPR017986; IPR019775	GO:0005515
100	TaWD40-100	TraesCS4A01G093000.1	tr|A0A072UYQ2|A0A072UYQ2_MEDTR	Transducin/WD40 repeat protein	PF00400: WD domain, G-beta repeat	IPR001680: WD40 repeat; IPR011042: Six-bladed beta-propeller, TolB-like; IPR017986: WD40-repeat-containing domain; IPR019775: WD40 repeat, conserved site	GO:0005515 MF: protein binding	PF00400	IPR001680; IPR011042; IPR017986; IPR019775	GO:0005515
101	TaWD40-101	TraesCS4A01G106900.1	tr|A0A0K9P963|A0A0K9P963_ZOSMR	DDB1-and CUL4-associated factor	PF00400: WD domain, G-beta repeat	IPR001680: WD40 repeat; IPR015943: WD40/YVTN repeat-like-containing domain; IPR017986: WD40-repeat-containing domain	GO:0005515 MF: protein binding	PF00400	IPR001680; IPR015943; IPR017986	GO:0005515
102	TaWD40-102	TraesCS4A01G116300.1	tr|A0A0K9PPJ5|A0A0K9PPJ5_ZOSMR	WD-repeat protein	PF00400: WD domain, G-beta repeat; PF04003: Dip2/Utp12 Family	IPR001680: WD40 repeat; IPR007148: Small-subunit processome, Utp12; IPR011047: Quinoprotein alcohol dehydrogenase-like superfamily; IPR015943: WD40/YVTN repeat-like-containing domain; IPR017986: WD40-repeat-containing domain; IPR019775: WD40 repeat, conserved site	GO:0005515 MF: protein binding	PF00400; PF04003	IPR001680; IPR007148; IPR011047; IPR015943; IPR017986; IPR019775	GO:0005515
103	TaWD40-103	TraesCS4A01G120400.1	tr|B9RZN7|B9RZN7_RICCO	WD-repeat protein, putative	PF00400: WD domain, G-beta repeat	IPR001680: WD40 repeat; IPR015943: WD40/YVTN repeat-like-containing domain; IPR017986: WD40-repeat-containing domain; IPR019775: WD40 repeat, conserved site; IPR020472: G-protein beta WD-40 repeat	GO:0005515 MF: protein binding	PF00400	IPR001680; IPR015943; IPR017986; IPR019775; IPR020472	GO:0005515
104	TaWD40-104	TraesCS4A01G149100.1	tr|I0Z4B3|I0Z4B3_COCSC	WD40 repeat-like protein	PF08799: pre-mRNA processing factor 4 (PRP4) like; PF00400: WD domain, G-beta repeat	IPR001680: WD40 repeat; IPR014906: Pre-mRNA processing factor 4 (PRP4)-like; IPR015943: WD40/YVTN repeat-like-containing domain; IPR017986: WD40-repeat-containing domain; IPR019775: WD40 repeat, conserved site; IPR020472: G-protein beta WD-40 repeat	GO:0005515 MF: protein binding	PF08799; PF00400	IPR001680; IPR014906; IPR015943; IPR017986; IPR019775; IPR020472	GO:0005515
105	TaWD40-105	TraesCS4A01G160700.1	tr|A0A072TR58|A0A072TR58_MEDTR	Transducin/WD-like repeat-protein	PF00400: WD domain, G-beta repeat	IPR001680: WD40 repeat; IPR015943: WD40/YVTN repeat-like-containing domain; IPR017986: WD40-repeat-containing domain; IPR019775: WD40 repeat, conserved site; IPR020472: G-protein beta WD-40 repeat	GO:0005515 MF: protein binding	PF00400	IPR001680; IPR015943; IPR017986; IPR019775; IPR020472	GO:0005515
106	TaWD40-106	TraesCS4A01G163600.1	sp|O93277|WDR1_CHICK	WD repeat-containing protein 1	PF00400: WD domain, G-beta repeat	IPR001680: WD40 repeat; IPR015943: WD40/YVTN repeat-like-containing domain; IPR017986: WD40-repeat-containing domain	GO:0005515 MF: protein binding	PF00400	IPR001680; IPR015943; IPR017986	GO:0005515
107	TaWD40-107	TraesCS4A01G165700.1	tr|I0YWM5|I0YWM5_COCSC	WD40 repeat-like protein	PF00400: WD domain, G-beta repeat; PF12894: Anaphase-promoting complex subunit 4 WD40 domain	IPR001680: WD40 repeat; IPR017986: WD40-repeat-containing domain; IPR019775: WD40 repeat, conserved site; IPR020472: G-protein beta WD-40 repeat; IPR024977: Anaphase-promoting complex subunit 4, WD40 domain	GO:0005515 MF: protein binding	PF00400; PF12894	IPR001680; IPR017986; IPR019775; IPR020472; IPR024977	GO:0005515
108	TaWD40-108	TraesCS4A01G166500.1	tr|A0A1D5X3A9|A0A1D5X3A9_WHEAT	Eukaryotic translation initiation factor 3 subunit I	PF00400: WD domain, G-beta repeat	IPR001680: WD40 repeat; IPR011042: Six-bladed beta-propeller, TolB-like; IPR017986: WD40-repeat-containing domain; IPR019775: WD40 repeat, conserved site; IPR020472: G-protein beta WD-40 repeat; IPR027525: Eukaryotic translation initiation factor 3 subunit I	GO:0003743 MF: translation initiation factor activity;GO:0005515 MF: protein binding;GO:0005737 CC: cytoplasm;GO:0005852 CC: eukaryotic translation initiation factor 3 complex	PF00400	IPR001680; IPR011042; IPR017986; IPR019775; IPR020472; IPR027525	GO:0003743; GO:0005515; GO:0005737; GO:0005852
109	TaWD40-109	TraesCS4A01G187400.1	tr|B9SP08|B9SP08_RICCO	WD-repeat protein, putative	PF12265: Histone-binding protein RBBP4 or subunit C of CAF1 complex; PF00400: WD domain, G-beta repeat	IPR001680: WD40 repeat; IPR015943: WD40/YVTN repeat-like-containing domain; IPR017986: WD40-repeat-containing domain; IPR022052: Histone-binding protein RBBP4, N-terminal	GO:0005515 MF: protein binding	PF12265; PF00400	IPR001680; IPR015943; IPR017986; IPR022052	GO:0005515
110	TaWD40-110	TraesCS4A01G218600.1	tr|I0Z2S6|I0Z2S6_COCSC	WD40 repeat-like protein	PF12937: F-box-like	IPR001680: WD40 repeat; IPR001810: F-box domain; IPR011047: Quinoprotein alcohol dehydrogenase-like superfamily; IPR015943: WD40/YVTN repeat-like-containing domain; IPR017986: WD40-repeat-containing domain	GO:0005515 MF: protein binding	PF12937	IPR001680; IPR001810; IPR011047; IPR015943; IPR017986	GO:0005515
111	TaWD40-111	TraesCS4A01G221200.1	tr|B9T7M5|B9T7M5_RICCO	WD-repeat protein, putative	PF00400: WD domain, G-beta repeat	IPR001680: WD40 repeat; IPR015943: WD40/YVTN repeat-like-containing domain; IPR017986: WD40-repeat-containing domain; IPR019775: WD40 repeat, conserved site; IPR020472: G-protein beta WD-40 repeat	GO:0005515 MF: protein binding	PF00400	IPR001680; IPR015943; IPR017986; IPR019775; IPR020472	GO:0005515
112	TaWD40-112	TraesCS4A01G221900.1	tr|G7L2S1|G7L2S1_MEDTR	Transducin/WD-like repeat-protein	PF00400: WD domain, G-beta repeat	IPR001680: WD40 repeat; IPR015943: WD40/YVTN repeat-like-containing domain; IPR017986: WD40-repeat-containing domain	GO:0005515 MF: protein binding	PF00400	IPR001680; IPR015943; IPR017986	GO:0005515
113	TaWD40-113	TraesCS4A01G239700.1	tr|A0A0K9NTS6|A0A0K9NTS6_ZOSMR	WD repeat protein-like	PF00400: WD domain, G-beta repeat	IPR001680: WD40 repeat; IPR011042: Six-bladed beta-propeller, TolB-like; IPR015943: WD40/YVTN repeat-like-containing domain; IPR017986: WD40-repeat-containing domain; IPR020472: G-protein beta WD-40 repeat	GO:0005515 MF: protein binding	PF00400	IPR001680; IPR011042; IPR015943; IPR017986; IPR020472	GO:0005515
114	TaWD40-114	TraesCS4A01G242800.1	tr|A0A1B3B3W7|A0A1B3B3W7_9ROSI	WD40-repeat protein	PF00400: WD domain, G-beta repeat	IPR001680: WD40 repeat; IPR011042: Six-bladed beta-propeller, TolB-like; IPR015943: WD40/YVTN repeat-like-containing domain; IPR017986: WD40-repeat-containing domain; IPR020472: G-protein beta WD-40 repeat	GO:0005515 MF: protein binding	PF00400	IPR001680; IPR011042; IPR015943; IPR017986; IPR020472	GO:0005515
115	TaWD40-115	TraesCS4A01G242900.1	tr|A0A1B3B3W7|A0A1B3B3W7_9ROSI	WD40-repeat protein	PF00400: WD domain, G-beta repeat	IPR001680: WD40 repeat; IPR015943: WD40/YVTN repeat-like-containing domain; IPR017986: WD40-repeat-containing domain; IPR020472: G-protein beta WD-40 repeat	GO:0005515 MF: protein binding	PF00400	IPR001680; IPR015943; IPR017986; IPR020472	GO:0005515
116	TaWD40-116	TraesCS4A01G244000.1	tr|I0Z6X2|I0Z6X2_COCSC	WD40 repeat-like protein	PF00400: WD domain, G-beta repeat; PF08149: BING4CT (NUC141) domain	IPR001680: WD40 repeat; IPR012952: BING4, C-terminal domain; IPR015943: WD40/YVTN repeat-like-containing domain; IPR017986: WD40-repeat-containing domain; IPR019775: WD40 repeat, conserved site	GO:0005515 MF: protein binding	PF00400; PF08149	IPR001680; IPR012952; IPR015943; IPR017986; IPR019775	GO:0005515
117	TaWD40-117	TraesCS4A01G246200.1	tr|A0A118JSZ2|A0A118JSZ2_CYNCS	WD40 repeat-containing protein	PF00400: WD domain, G-beta repeat	IPR001680: WD40 repeat; IPR015943: WD40/YVTN repeat-like-containing domain; IPR017986: WD40-repeat-containing domain	GO:0005515 MF: protein binding	PF00400	IPR001680; IPR015943; IPR017986	GO:0005515
118	TaWD40-118	TraesCS4A01G249300.1	tr|G7LGL1|G7LGL1_MEDTR	Transducin/WD-like repeat-protein	PF00400: WD domain, G-beta repeat	IPR001680: WD40 repeat; IPR015943: WD40/YVTN repeat-like-containing domain; IPR017986: WD40-repeat-containing domain	GO:0005515 MF: protein binding	PF00400	IPR001680; IPR015943; IPR017986	GO:0005515
119	TaWD40-119	TraesCS4A01G258000.1	tr|A0A0K9PFX1|A0A0K9PFX1_ZOSMR	WD repeat-containing protein	PF00400: WD domain, G-beta repeat	IPR001680: WD40 repeat; IPR017986: WD40-repeat-containing domain; IPR019775: WD40 repeat, conserved site; IPR020472: G-protein beta WD-40 repeat	GO:0005515 MF: protein binding	PF00400	IPR001680; IPR017986; IPR019775; IPR020472	GO:0005515
120	TaWD40-120	TraesCS4A01G268100.1	tr|A0A1D5XPR4|A0A1D5XPR4_WHEAT	Coatomer subunit alpha	PF00400: WD domain, G-beta repeat; PF04053: Coatomer WD associated region; PF06957: Coatomer (COPI) alpha subunit C-terminus	IPR001680: WD40 repeat; IPR006692: Coatomer, WD associated region; IPR010714: Coatomer, alpha subunit, C-terminal; IPR011990: Tetratricopeptide-like helical domain; IPR015943: WD40/YVTN repeat-like-containing domain; IPR016391: Coatomer alpha subunit; IPR017986: WD40-repeat-containing domain; IPR019775: WD40 repeat, conserved site; IPR020472: G-protein beta WD-40 repeat	GO:0005198 MF: structural molecule activity;GO:0005515 MF: protein binding;GO:0006886 BP: intracellular protein transport;GO:0016192 BP: vesicle-mediated transport;GO:0030117 CC: membrane coat;GO:0030126 CC: COPI vesicle coat	PF00400; PF04053; PF06957	IPR001680; IPR006692; IPR010714; IPR011990; IPR015943; IPR016391; IPR017986; IPR019775; IPR020472	GO:0005198; GO:0005515; GO:0006886; GO:0016192; GO:0030117; GO:0030126
121	TaWD40-121	TraesCS4A01G276500.1	tr|B9SFU6|B9SFU6_RICCO	WD-repeat protein, putative	PF00400: WD domain, G-beta repeat	IPR001680: WD40 repeat; IPR015943: WD40/YVTN repeat-like-containing domain; IPR017986: WD40-repeat-containing domain; IPR019775: WD40 repeat, conserved site; IPR020472: G-protein beta WD-40 repeat	GO:0005515 MF: protein binding	PF00400	IPR001680; IPR015943; IPR017986; IPR019775; IPR020472	GO:0005515
122	TaWD40-122	TraesCS4A01G288600.1	tr|I0Z2S6|I0Z2S6_COCSC	WD40 repeat-like protein	PF00400: WD domain, G-beta repeat	IPR001680: WD40 repeat; IPR011047: Quinoprotein alcohol dehydrogenase-like superfamily; IPR015943: WD40/YVTN repeat-like-containing domain; IPR017986: WD40-repeat-containing domain; IPR019775: WD40 repeat, conserved site; IPR020472: G-protein beta WD-40 repeat	GO:0005515 MF: protein binding	PF00400	IPR001680; IPR011047; IPR015943; IPR017986; IPR019775; IPR020472	GO:0005515
123	TaWD40-123	TraesCS4A01G294000.1	tr|M7Y795|M7Y795_TRIUA	Guanine nucleotide-binding protein subunit beta	PF00400: WD domain, G-beta repeat	IPR001632: G-protein, beta subunit; IPR001680: WD40 repeat; IPR015943: WD40/YVTN repeat-like-containing domain; IPR017986: WD40-repeat-containing domain; IPR019775: WD40 repeat, conserved site; IPR020472: G-protein beta WD-40 repeat	GO:0005515 MF: protein binding	PF00400	IPR001632; IPR001680; IPR015943; IPR017986; IPR019775; IPR020472	GO:0005515
124	TaWD40-124	TraesCS4A01G304500.1	tr|M7ZBS5|M7ZBS5_TRIUA	Protein HIRA	PF00400: WD domain, G-beta repeat; PF07569: TUP1-like enhancer of split	IPR001680: WD40 repeat; IPR011494: TUP1-like enhancer of split; IPR015943: WD40/YVTN repeat-like-containing domain; IPR017986: WD40-repeat-containing domain	GO:0005515 MF: protein binding;GO:0005634 CC: nucleus;GO:0006355 BP: regulation of transcription, DNA-templated	PF00400; PF07569	IPR001680; IPR011494; IPR015943; IPR017986	GO:0005515; GO:0005634; GO:0006355
125	TaWD40-125	TraesCS4A01G316800.1	tr|A0A103XEC5|A0A103XEC5_CYNCS	WD40 repeat-containing protein	PF00400: WD domain, G-beta repeat	IPR001680: WD40 repeat; IPR015943: WD40/YVTN repeat-like-containing domain; IPR017986: WD40-repeat-containing domain; IPR019775: WD40 repeat, conserved site	GO:0005515 MF: protein binding	PF00400	IPR001680; IPR015943; IPR017986; IPR019775	GO:0005515
126	TaWD40-126	TraesCS4A01G326800.1	tr|G7KYK1|G7KYK1_MEDTR	Transducin/WD-like repeat-protein	PF00400: WD domain, G-beta repeat	IPR001680: WD40 repeat; IPR015943: WD40/YVTN repeat-like-containing domain; IPR017986: WD40-repeat-containing domain; IPR019775: WD40 repeat, conserved site	GO:0005515 MF: protein binding	PF00400	IPR001680; IPR015943; IPR017986; IPR019775	GO:0005515
127	TaWD40-127	TraesCS4A01G328700.1	tr|A0A072TR58|A0A072TR58_MEDTR	Transducin/WD-like repeat-protein		IPR001680: WD40 repeat; IPR015943: WD40/YVTN repeat-like-containing domain; IPR017986: WD40-repeat-containing domain	GO:0005515 MF: protein binding		IPR001680; IPR015943; IPR017986	GO:0005515
128	TaWD40-128	TraesCS4A01G370000.1	tr|B9S0D0|B9S0D0_RICCO	WD-repeat protein, putative	PF00400: WD domain, G-beta repeat; PF04003: Dip2/Utp12 Family	IPR001680: WD40 repeat; IPR007148: Small-subunit processome, Utp12; IPR011042: Six-bladed beta-propeller, TolB-like; IPR011047: Quinoprotein alcohol dehydrogenase-like superfamily; IPR015943: WD40/YVTN repeat-like-containing domain; IPR017986: WD40-repeat-containing domain; IPR019775: WD40 repeat, conserved site; IPR020472: G-protein beta WD-40 repeat	GO:0005515 MF: protein binding	PF00400; PF04003	IPR001680; IPR007148; IPR011042; IPR011047; IPR015943; IPR017986; IPR019775; IPR020472	GO:0005515
129	TaWD40-129	TraesCS4A01G388200.1	tr|B9SQC0|B9SQC0_RICCO	Coatomer beta subunit, putative	PF00400: WD domain, G-beta repeat; PF04053: Coatomer WD associated region	IPR001680: WD40 repeat; IPR006692: Coatomer, WD associated region; IPR011990: Tetratricopeptide-like helical domain; IPR015943: WD40/YVTN repeat-like-containing domain; IPR016453: Coatomer beta' subunit (COPB2); IPR017986: WD40-repeat-containing domain; IPR020472: G-protein beta WD-40 repeat	GO:0005198 MF: structural molecule activity;GO:0005515 MF: protein binding;GO:0006886 BP: intracellular protein transport;GO:0016192 BP: vesicle-mediated transport;GO:0030117 CC: membrane coat	PF00400; PF04053	IPR001680; IPR006692; IPR011990; IPR015943; IPR016453; IPR017986; IPR020472	GO:0005198; GO:0005515; GO:0006886; GO:0016192; GO:0030117
130	TaWD40-130	TraesCS4A01G388400.1	tr|K4LRQ0|K4LRQ0_NICBE	Fertilization independent endosperm 1 protein	PF00400: WD domain, G-beta repeat	IPR001680: WD40 repeat; IPR015943: WD40/YVTN repeat-like-containing domain; IPR017986: WD40-repeat-containing domain; IPR019775: WD40 repeat, conserved site; IPR020472: G-protein beta WD-40 repeat	GO:0005515 MF: protein binding	PF00400	IPR001680; IPR015943; IPR017986; IPR019775; IPR020472	GO:0005515
131	TaWD40-131	TraesCS4A01G410400.1	tr|I0Z3F1|I0Z3F1_COCSC	WD40 repeat-like protein	PF00400: WD domain, G-beta repeat	IPR000571: Zinc finger, CCCH-type; IPR001680: WD40 repeat; IPR015943: WD40/YVTN repeat-like-containing domain; IPR017986: WD40-repeat-containing domain; IPR019775: WD40 repeat, conserved site; IPR020472: G-protein beta WD-40 repeat	GO:0005515 MF: protein binding;GO:0046872 MF: metal ion binding	PF00400	IPR000571; IPR001680; IPR015943; IPR017986; IPR019775; IPR020472	GO:0005515; GO:0046872
132	TaWD40-132	TraesCS4A01G421400.1	tr|A0A1J3EP35|A0A1J3EP35_NOCCA	Coatomer subunit beta'-1	PF00400: WD domain, G-beta repeat	IPR001680: WD40 repeat; IPR015943: WD40/YVTN repeat-like-containing domain; IPR017986: WD40-repeat-containing domain; IPR019775: WD40 repeat, conserved site	GO:0005515 MF: protein binding	PF00400	IPR001680; IPR015943; IPR017986; IPR019775	GO:0005515
133	TaWD40-133	TraesCS4A01G475000.1	tr|A0A1I9LTK3|A0A1I9LTK3_ARATH	Coatomer, beta' subunit	PF00400: WD domain, G-beta repeat	IPR001680: WD40 repeat; IPR015943: WD40/YVTN repeat-like-containing domain; IPR017986: WD40-repeat-containing domain	GO:0005515 MF: protein binding	PF00400	IPR001680; IPR015943; IPR017986	GO:0005515
134	TaWD40-134	TraesCS4A01G498400.1	tr|A0A199UWA8|A0A199UWA8_ANACO	WD repeat-containing protein	PF00400: WD domain, G-beta repeat	IPR001680: WD40 repeat; IPR015943: WD40/YVTN repeat-like-containing domain; IPR017986: WD40-repeat-containing domain; IPR019775: WD40 repeat, conserved site	GO:0005515 MF: protein binding	PF00400	IPR001680; IPR015943; IPR017986; IPR019775	GO:0005515
135	TaWD40-135	TraesCS5A01G014600.1	tr|B9RZN7|B9RZN7_RICCO	WD-repeat protein, putative	PF00400: WD domain, G-beta repeat; PF00439: Bromodomain	IPR001487: Bromodomain; IPR001680: WD40 repeat; IPR015943: WD40/YVTN repeat-like-containing domain; IPR017986: WD40-repeat-containing domain; IPR019775: WD40 repeat, conserved site	GO:0005515 MF: protein binding	PF00400; PF00439	IPR001487; IPR001680; IPR015943; IPR017986; IPR019775	GO:0005515
136	TaWD40-136	TraesCS5A01G023900.1	tr|A0A061G1K1|A0A061G1K1_THECC	Transducin/WD40 repeat-like superfamily protein, putative	PF12657: Transcription factor IIIC subunit delta N-term; PF00400: WD domain, G-beta repeat	IPR001680: WD40 repeat; IPR015943: WD40/YVTN repeat-like-containing domain; IPR017986: WD40-repeat-containing domain; IPR024761: Transcription factor IIIC, 90kDa subunit, N-terminal	GO:0005515 MF: protein binding	PF12657; PF00400	IPR001680; IPR015943; IPR017986; IPR024761	GO:0005515
137	TaWD40-137	TraesCS5A01G033600.1	tr|A0A061R0U7|A0A061R0U7_9CHLO	Wd-repeat protein	PF00400: WD domain, G-beta repeat	IPR001680: WD40 repeat; IPR015943: WD40/YVTN repeat-like-containing domain; IPR017986: WD40-repeat-containing domain; IPR019775: WD40 repeat, conserved site; IPR020472: G-protein beta WD-40 repeat	GO:0005515 MF: protein binding	PF00400	IPR001680; IPR015943; IPR017986; IPR019775; IPR020472	GO:0005515
138	TaWD40-138	TraesCS5A01G043100.1	tr|I0ZA49|I0ZA49_COCSC	WD40 repeat-like protein	PF00400: WD domain, G-beta repeat	IPR001680: WD40 repeat; IPR015943: WD40/YVTN repeat-like-containing domain; IPR017986: WD40-repeat-containing domain; IPR019775: WD40 repeat, conserved site; IPR020472: G-protein beta WD-40 repeat	GO:0005515 MF: protein binding	PF00400	IPR001680; IPR015943; IPR017986; IPR019775; IPR020472	GO:0005515
139	TaWD40-139	TraesCS5A01G049800.1	tr|A0A0U9HJC9|A0A0U9HJC9_KLEFL	WD40 repeat protein	PF00400: WD domain, G-beta repeat	IPR001680: WD40 repeat; IPR015943: WD40/YVTN repeat-like-containing domain; IPR017986: WD40-repeat-containing domain	GO:0005515 MF: protein binding	PF00400	IPR001680; IPR015943; IPR017986	GO:0005515
140	TaWD40-140	TraesCS5A01G063900.1	tr|A0A1B3B3W7|A0A1B3B3W7_9ROSI	WD40-repeat protein	PF00400: WD domain, G-beta repeat	IPR001680: WD40 repeat; IPR015943: WD40/YVTN repeat-like-containing domain; IPR017986: WD40-repeat-containing domain; IPR020472: G-protein beta WD-40 repeat	GO:0005515 MF: protein binding	PF00400	IPR001680; IPR015943; IPR017986; IPR020472	GO:0005515
141	TaWD40-141	TraesCS5A01G074900.2	tr|B9RGK0|B9RGK0_RICCO	WD-repeat protein, putative	PF00400: WD domain, G-beta repeat	IPR001680: WD40 repeat; IPR006594: LIS1 homology motif; IPR006595: CTLH, C-terminal LisH motif; IPR011042: Six-bladed beta-propeller, TolB-like; IPR017986: WD40-repeat-containing domain	GO:0005515 MF: protein binding	PF00400	IPR001680; IPR006594; IPR006595; IPR011042; IPR017986	GO:0005515
142	TaWD40-142	TraesCS5A01G111700.1	tr|A0A103Y0D2|A0A103Y0D2_CYNCS	WD40 repeat-containing protein	PF00400: WD domain, G-beta repeat	IPR001680: WD40 repeat; IPR015943: WD40/YVTN repeat-like-containing domain; IPR017986: WD40-repeat-containing domain	GO:0005515 MF: protein binding	PF00400	IPR001680; IPR015943; IPR017986	GO:0005515
143	TaWD40-143	TraesCS5A01G114500.1	tr|B9T7M5|B9T7M5_RICCO	WD-repeat protein, putative	PF00400: WD domain, G-beta repeat	IPR001680: WD40 repeat; IPR015943: WD40/YVTN repeat-like-containing domain; IPR017986: WD40-repeat-containing domain; IPR019775: WD40 repeat, conserved site; IPR020472: G-protein beta WD-40 repeat	GO:0005515 MF: protein binding	PF00400	IPR001680; IPR015943; IPR017986; IPR019775; IPR020472	GO:0005515
144	TaWD40-144	TraesCS5A01G122900.1	tr|A0A0K9PX04|A0A0K9PX04_ZOSMR	WD repeat-containing protein-like protein	PF00400: WD domain, G-beta repeat; PF11816: Domain of unknown function (DUF3337)	IPR001680: WD40 repeat; IPR011042: Six-bladed beta-propeller, TolB-like; IPR015943: WD40/YVTN repeat-like-containing domain; IPR017986: WD40-repeat-containing domain; IPR019775: WD40 repeat, conserved site; IPR020472: G-protein beta WD-40 repeat; IPR021772: Protein of unknown function DUF3337	GO:0005515 MF: protein binding	PF00400; PF11816	IPR001680; IPR011042; IPR015943; IPR017986; IPR019775; IPR020472; IPR021772	GO:0005515
145	TaWD40-145	TraesCS5A01G138500.1	tr|B9SCR1|B9SCR1_RICCO	WD-repeat protein, putative	PF12894: Anaphase-promoting complex subunit 4 WD40 domain; PF00400: WD domain, G-beta repeat	IPR001680: WD40 repeat; IPR011042: Six-bladed beta-propeller, TolB-like; IPR015943: WD40/YVTN repeat-like-containing domain; IPR017986: WD40-repeat-containing domain; IPR024977: Anaphase-promoting complex subunit 4, WD40 domain	GO:0005515 MF: protein binding	PF12894; PF00400	IPR001680; IPR011042; IPR015943; IPR017986; IPR024977	GO:0005515
146	TaWD40-146	TraesCS5A01G139800.1	tr|B9SP08|B9SP08_RICCO	WD-repeat protein, putative	PF12265: Histone-binding protein RBBP4 or subunit C of CAF1 complex; PF00400: WD domain, G-beta repeat	IPR001680: WD40 repeat; IPR015943: WD40/YVTN repeat-like-containing domain; IPR017986: WD40-repeat-containing domain; IPR022052: Histone-binding protein RBBP4, N-terminal	GO:0005515 MF: protein binding	PF12265; PF00400	IPR001680; IPR015943; IPR017986; IPR022052	GO:0005515
147	TaWD40-147	TraesCS5A01G149200.3	tr|A0A199V0N7|A0A199V0N7_ANACO	Regulatory-associated protein of TOR 1	PF14538: Raptor N-terminal CASPase like domain; PF00400: WD domain, G-beta repeat	IPR001680: WD40 repeat; IPR011042: Six-bladed beta-propeller, TolB-like; IPR011989: Armadillo-like helical; IPR015943: WD40/YVTN repeat-like-containing domain; IPR016024: Armadillo-type fold; IPR017986: WD40-repeat-containing domain; IPR029347: Raptor, N-terminal CASPase-like domain	GO:0005488 MF: binding;GO:0005515 MF: protein binding	PF14538; PF00400	IPR001680; IPR011042; IPR011989; IPR015943; IPR016024; IPR017986; IPR029347	GO:0005488; GO:0005515
148	TaWD40-148	TraesCS5A01G166800.1	tr|A0A0K9NR03|A0A0K9NR03_ZOSMR	WD repeat-containing protein	PF00400: WD domain, G-beta repeat; PF12341: Minichromosome loss protein, Mcl1, middle region	IPR001680: WD40 repeat; IPR015943: WD40/YVTN repeat-like-containing domain; IPR017986: WD40-repeat-containing domain; IPR019775: WD40 repeat, conserved site; IPR022100: Minichromosome loss protein Mcl1, middle region	GO:0005515 MF: protein binding	PF00400; PF12341	IPR001680; IPR015943; IPR017986; IPR019775; IPR022100	GO:0005515
149	TaWD40-149	TraesCS5A01G171300.1	tr|A0A103Y9A7|A0A103Y9A7_CYNCS	WD40 repeat-containing protein	PF00400: WD domain, G-beta repeat	IPR001680: WD40 repeat; IPR015943: WD40/YVTN repeat-like-containing domain; IPR017986: WD40-repeat-containing domain; IPR019775: WD40 repeat, conserved site	GO:0005515 MF: protein binding	PF00400	IPR001680; IPR015943; IPR017986; IPR019775	GO:0005515
150	TaWD40-150	TraesCS5A01G178200.1	tr|B9SUL6|B9SUL6_RICCO	WD-repeat protein, putative	PF00400: WD domain, G-beta repeat; PF12894: Anaphase-promoting complex subunit 4 WD40 domain	IPR001680: WD40 repeat; IPR015943: WD40/YVTN repeat-like-containing domain; IPR017986: WD40-repeat-containing domain; IPR019775: WD40 repeat, conserved site; IPR020472: G-protein beta WD-40 repeat; IPR024977: Anaphase-promoting complex subunit 4, WD40 domain	GO:0005515 MF: protein binding	PF00400; PF12894	IPR001680; IPR015943; IPR017986; IPR019775; IPR020472; IPR024977	GO:0005515
151	TaWD40-151	TraesCS5A01G189200.1	tr|A0A0K9NVH2|A0A0K9NVH2_ZOSMR	Eukaryotic translation initiation factor 3 subunit I	PF00400: WD domain, G-beta repeat	IPR001680: WD40 repeat; IPR015943: WD40/YVTN repeat-like-containing domain; IPR017986: WD40-repeat-containing domain; IPR019775: WD40 repeat, conserved site; IPR020472: G-protein beta WD-40 repeat	GO:0005515 MF: protein binding	PF00400	IPR001680; IPR015943; IPR017986; IPR019775; IPR020472	GO:0005515
152	TaWD40-152	TraesCS5A01G195000.1	tr|A0A061QP83|A0A061QP83_9CHLO	Wd repeat protein	PF00400: WD domain, G-beta repeat	IPR001680: WD40 repeat; IPR015943: WD40/YVTN repeat-like-containing domain; IPR017986: WD40-repeat-containing domain; IPR019775: WD40 repeat, conserved site	GO:0005515 MF: protein binding	PF00400	IPR001680; IPR015943; IPR017986; IPR019775	GO:0005515
153	TaWD40-153	TraesCS5A01G196100.1	AT5G67320.1	WD-40 repeat family protein	PF00400: WD domain, G-beta repeat; PF08268: F-box associated domain	IPR001680: WD40 repeat; IPR001810: F-box domain; IPR013187: F-box associated domain, type 3; IPR015943: WD40/YVTN repeat-like-containing domain; IPR017986: WD40-repeat-containing domain; IPR019775: WD40 repeat, conserved site; IPR020472: G-protein beta WD-40 repeat	GO:0005515 MF: protein binding	PF00400; PF08268	IPR001680; IPR001810; IPR013187; IPR015943; IPR017986; IPR019775; IPR020472	GO:0005515
154	TaWD40-154	TraesCS5A01G197800.1	tr|A0A0K9NKB2|A0A0K9NKB2_ZOSMR	WD-repeat cell cycle regulatory protein	PF12894: Anaphase-promoting complex subunit 4 WD40 domain; PF00400: WD domain, G-beta repeat	IPR001680: WD40 repeat; IPR015943: WD40/YVTN repeat-like-containing domain; IPR017986: WD40-repeat-containing domain; IPR019775: WD40 repeat, conserved site; IPR024977: Anaphase-promoting complex subunit 4, WD40 domain	GO:0005515 MF: protein binding	PF12894; PF00400	IPR001680; IPR015943; IPR017986; IPR019775; IPR024977	GO:0005515
155	TaWD40-155	TraesCS5A01G272600.1	tr|A0A0K9NKB2|A0A0K9NKB2_ZOSMR	WD-repeat cell cycle regulatory protein	PF12894: Anaphase-promoting complex subunit 4 WD40 domain; PF00400: WD domain, G-beta repeat	IPR001680: WD40 repeat; IPR015943: WD40/YVTN repeat-like-containing domain; IPR017986: WD40-repeat-containing domain; IPR019775: WD40 repeat, conserved site; IPR024977: Anaphase-promoting complex subunit 4, WD40 domain	GO:0005515 MF: protein binding	PF12894; PF00400	IPR001680; IPR015943; IPR017986; IPR019775; IPR024977	GO:0005515
156	TaWD40-156	TraesCS5A01G293600.1	tr|I0Z6B2|I0Z6B2_COCSC	WD40 repeat-like protein	PF00400: WD domain, G-beta repeat	IPR001680: WD40 repeat; IPR015943: WD40/YVTN repeat-like-containing domain; IPR017986: WD40-repeat-containing domain; IPR019775: WD40 repeat, conserved site	GO:0005515 MF: protein binding	PF00400	IPR001680; IPR015943; IPR017986; IPR019775	GO:0005515
157	TaWD40-157	TraesCS5A01G317800.1	tr|G7JKD3|G7JKD3_MEDTR	Transducin/WD40 repeat protein	PF04494: WD40 associated region in TFIID subunit, NTD2 domain; PF00400: WD domain, G-beta repeat	IPR001680: WD40 repeat; IPR007582: TFIID subunit TAF5, NTD2 domain; IPR015943: WD40/YVTN repeat-like-containing domain; IPR017986: WD40-repeat-containing domain; IPR019775: WD40 repeat, conserved site; IPR020472: G-protein beta WD-40 repeat	GO:0005515 MF: protein binding	PF04494; PF00400	IPR001680; IPR007582; IPR015943; IPR017986; IPR019775; IPR020472	GO:0005515
158	TaWD40-158	TraesCS5A01G331900.1	tr|B9SN37|B9SN37_RICCO	WD-repeat protein, putative	PF12265: Histone-binding protein RBBP4 or subunit C of CAF1 complex; PF00400: WD domain, G-beta repeat	IPR001680: WD40 repeat; IPR015943: WD40/YVTN repeat-like-containing domain; IPR017986: WD40-repeat-containing domain; IPR019775: WD40 repeat, conserved site; IPR020472: G-protein beta WD-40 repeat; IPR022052: Histone-binding protein RBBP4, N-terminal	GO:0005515 MF: protein binding	PF12265; PF00400	IPR001680; IPR015943; IPR017986; IPR019775; IPR020472; IPR022052	GO:0005515
159	TaWD40-159	TraesCS5A01G360900.2	tr|A0A1D5YQ88|A0A1D5YQ88_WHEAT	Ribosome biogenesis protein BOP1 homolog	PF08145: BOP1NT (NUC169) domain; PF00400: WD domain, G-beta repeat	IPR001680: WD40 repeat; IPR012953: BOP1, N-terminal domain; IPR015943: WD40/YVTN repeat-like-containing domain; IPR017986: WD40-repeat-containing domain; IPR019775: WD40 repeat, conserved site; IPR028598: WD repeat BOP1/Erb1	GO:0005515 MF: protein binding;GO:0006364 BP: rRNA processing;GO:0042254 BP: ribosome biogenesis	PF08145; PF00400	IPR001680; IPR012953; IPR015943; IPR017986; IPR019775; IPR028598	GO:0005515; GO:0006364; GO:0042254
160	TaWD40-160	TraesCS5A01G367700.3	AT1G65800.1	receptor kinase 2	PF00069: Protein kinase domain; PF00400: WD domain, G-beta repeat	IPR000535: Major sperm protein (MSP) domain; IPR000719: Protein kinase domain; IPR001680: WD40 repeat; IPR008271: Serine/threonine-protein kinase, active site; IPR008962: PapD-like; IPR011009: Protein kinase-like domain; IPR013783: Immunoglobulin-like fold; IPR015943: WD40/YVTN repeat-like-containing domain; IPR017441: Protein kinase, ATP binding site; IPR017986: WD40-repeat-containing domain; IP…	GO:0004672 MF: protein kinase activity;GO:0005515 MF: protein binding;GO:0005524 MF: ATP binding;GO:0006468 BP: protein phosphorylation	PF00069; PF00400	IPR000535; IPR000719; IPR001680; IPR008271; IPR008962; IPR011009; IPR013783; IPR015943; IPR017441; IPR017986; IPR019775; IPR020472	GO:0004672; GO:0005515; GO:0005524; GO:0006468
161	TaWD40-161	TraesCS5A01G379200.1	tr|G7I595|G7I595_MEDTR	Transducin/WD40 repeat protein	PF00400: WD domain, G-beta repeat	IPR001680: WD40 repeat; IPR011042: Six-bladed beta-propeller, TolB-like; IPR015943: WD40/YVTN repeat-like-containing domain; IPR017986: WD40-repeat-containing domain; IPR020472: G-protein beta WD-40 repeat	GO:0005515 MF: protein binding	PF00400	IPR001680; IPR011042; IPR015943; IPR017986; IPR020472	GO:0005515
162	TaWD40-162	TraesCS5A01G383300.1	tr|N1R540|N1R540_AEGTA	WD repeat and FYVE domain-containing protein 3	PF02138: Beige/BEACH domain; PF00400: WD domain, G-beta repeat	IPR000409: BEACH domain; IPR001680: WD40 repeat; IPR011989: Armadillo-like helical; IPR011993: PH domain-like; IPR013320: Concanavalin A-like lectin/glucanase domain; IPR015943: WD40/YVTN repeat-like-containing domain; IPR016024: Armadillo-type fold; IPR017986: WD40-repeat-containing domain; IPR019775: WD40 repeat, conserved site; IPR023362: PH-BEACH domain	GO:0005488 MF: binding;GO:0005515 MF: protein binding	PF02138; PF00400	IPR000409; IPR001680; IPR011989; IPR011993; IPR013320; IPR015943; IPR016024; IPR017986; IPR019775; IPR023362	GO:0005488; GO:0005515
163	TaWD40-163	TraesCS5A01G384800.1	tr|A0A1D5YG99|A0A1D5YG99_WHEAT	tRNA (guanine-N(7)-)-methyltransferase non-catalytic subunit	PF00400: WD domain, G-beta repeat	IPR001680: WD40 repeat; IPR015943: WD40/YVTN repeat-like-containing domain; IPR017986: WD40-repeat-containing domain; IPR028884: tRNA (guanine-N(7)-)-methyltransferase non-catalytic subunit, Trm82	GO:0005515 MF: protein binding;GO:0036265 BP: RNA (guanine-N7)-methylation	PF00400	IPR001680; IPR015943; IPR017986; IPR028884	GO:0005515; GO:0036265
164	TaWD40-164	TraesCS5A01G392400.1	tr|A0A0K9PFX1|A0A0K9PFX1_ZOSMR	WD repeat-containing protein	PF00400: WD domain, G-beta repeat	IPR001680: WD40 repeat; IPR011042: Six-bladed beta-propeller, TolB-like; IPR015943: WD40/YVTN repeat-like-containing domain; IPR017986: WD40-repeat-containing domain; IPR019775: WD40 repeat, conserved site	GO:0005515 MF: protein binding	PF00400	IPR001680; IPR011042; IPR015943; IPR017986; IPR019775	GO:0005515
165	TaWD40-165	TraesCS5A01G396600.1	tr|A0A1J6IUV3|A0A1J6IUV3_NICAT	Mitotic checkpoint protein bub3.1		IPR001680: WD40 repeat; IPR015943: WD40/YVTN repeat-like-containing domain; IPR017986: WD40-repeat-containing domain; IPR019775: WD40 repeat, conserved site	GO:0005515 MF: protein binding		IPR001680; IPR015943; IPR017986; IPR019775	GO:0005515
166	TaWD40-166	TraesCS5A01G439300.1	tr|M8AC57|M8AC57_TRIUA	U3 small nucleolar RNA-associated protein 18-like protein	PF00400: WD domain, G-beta repeat	IPR001680: WD40 repeat; IPR015943: WD40/YVTN repeat-like-containing domain; IPR017986: WD40-repeat-containing domain	GO:0005515 MF: protein binding	PF00400	IPR001680; IPR015943; IPR017986	GO:0005515
167	TaWD40-167	TraesCS5A01G446800.1	sp|O88342|WDR1_MOUSE	WD repeat-containing protein 1	PF00400: WD domain, G-beta repeat	IPR001680: WD40 repeat; IPR015943: WD40/YVTN repeat-like-containing domain; IPR017986: WD40-repeat-containing domain	GO:0005515 MF: protein binding	PF00400	IPR001680; IPR015943; IPR017986	GO:0005515
168	TaWD40-168	TraesCS5A01G485600.1	tr|T2DNC6|T2DNC6_PHAVU	Protein transport SEC13-like protein	PF00400: WD domain, G-beta repeat	IPR001680: WD40 repeat; IPR015943: WD40/YVTN repeat-like-containing domain; IPR017986: WD40-repeat-containing domain; IPR020472: G-protein beta WD-40 repeat	GO:0005515 MF: protein binding	PF00400	IPR001680; IPR015943; IPR017986; IPR020472	GO:0005515
169	TaWD40-169	TraesCS5A01G510600.1	tr|I0Z4B3|I0Z4B3_COCSC	WD40 repeat-like protein	PF08606: Prp19/Pso4-like; PF00400: WD domain, G-beta repeat	IPR001680: WD40 repeat; IPR003613: U box domain; IPR013083: Zinc finger, RING/FYVE/PHD-type; IPR013915: Pre-mRNA-splicing factor 19; IPR015943: WD40/YVTN repeat-like-containing domain; IPR017986: WD40-repeat-containing domain	GO:0004842 MF: ubiquitin-protein transferase activity;GO:0005515 MF: protein binding;GO:0016567 BP: protein ubiquitination	PF08606; PF00400	IPR001680; IPR003613; IPR013083; IPR013915; IPR015943; IPR017986	GO:0004842; GO:0005515; GO:0016567
170	TaWD40-170	TraesCS5A01G528200.1	tr|B9SBE2|B9SBE2_RICCO	WD-repeat protein, putative	PF00400: WD domain, G-beta repeat	IPR001680: WD40 repeat; IPR015943: WD40/YVTN repeat-like-containing domain; IPR017986: WD40-repeat-containing domain; IPR020472: G-protein beta WD-40 repeat	GO:0005515 MF: protein binding	PF00400	IPR001680; IPR015943; IPR017986; IPR020472	GO:0005515
171	TaWD40-171	TraesCS5A01G539500.1	tr|A0A0K9PVD2|A0A0K9PVD2_ZOSMR	WD repeat-containing protein	PF00400: WD domain, G-beta repeat	IPR001680: WD40 repeat; IPR015943: WD40/YVTN repeat-like-containing domain; IPR017986: WD40-repeat-containing domain; IPR019775: WD40 repeat, conserved site	GO:0005515 MF: protein binding	PF00400	IPR001680; IPR015943; IPR017986; IPR019775	GO:0005515
172	TaWD40-172	TraesCS5A01G540800.1	tr|A0A1D5YFX0|A0A1D5YFX0_WHEAT	Coatomer subunit alpha	PF00400: WD domain, G-beta repeat; PF04053: Coatomer WD associated region; PF06957: Coatomer (COPI) alpha subunit C-terminus	IPR001680: WD40 repeat; IPR006692: Coatomer, WD associated region; IPR010714: Coatomer, alpha subunit, C-terminal; IPR011048: Cytochrome cd1-nitrite reductase-like, haem d1 domain; IPR011990: Tetratricopeptide-like helical domain; IPR015943: WD40/YVTN repeat-like-containing domain; IPR016391: Coatomer alpha subunit; IPR017986: WD40-repeat-containing domain; IPR019775: WD40 repeat, conserved site;…	GO:0005198 MF: structural molecule activity;GO:0005515 MF: protein binding;GO:0006886 BP: intracellular protein transport;GO:0016192 BP: vesicle-mediated transport;GO:0030117 CC: membrane coat;GO:0030126 CC: COPI vesicle coat	PF00400; PF04053; PF06957	IPR001680; IPR006692; IPR010714; IPR011048; IPR011990; IPR015943; IPR016391; IPR017986; IPR019775; IPR020472	GO:0005198; GO:0005515; GO:0006886; GO:0016192; GO:0030117; GO:0030126
173	TaWD40-173	TraesCS5A01G556800.1	tr|A0A0K9PVD2|A0A0K9PVD2_ZOSMR	WD repeat-containing protein	PF00400: WD domain, G-beta repeat	IPR001680: WD40 repeat; IPR015943: WD40/YVTN repeat-like-containing domain; IPR017986: WD40-repeat-containing domain; IPR019775: WD40 repeat, conserved site	GO:0005515 MF: protein binding	PF00400	IPR001680; IPR015943; IPR017986; IPR019775	GO:0005515
174	TaWD40-174	TraesCS6A01G039200.1	tr|A0A199V1W0|A0A199V1W0_ANACO	WD repeat-containing protein RUP2	PF00400: WD domain, G-beta repeat	IPR001680: WD40 repeat; IPR011042: Six-bladed beta-propeller, TolB-like; IPR017986: WD40-repeat-containing domain	GO:0005515 MF: protein binding	PF00400	IPR001680; IPR011042; IPR017986	GO:0005515
175	TaWD40-175	TraesCS6A01G041200.1	AT1G65790.1	receptor kinase 1	PF00069: Protein kinase domain; PF00400: WD domain, G-beta repeat	IPR000719: Protein kinase domain; IPR001680: WD40 repeat; IPR008271: Serine/threonine-protein kinase, active site; IPR008962: PapD-like; IPR011009: Protein kinase-like domain; IPR013783: Immunoglobulin-like fold; IPR015943: WD40/YVTN repeat-like-containing domain; IPR017441: Protein kinase, ATP binding site; IPR017986: WD40-repeat-containing domain	GO:0004672 MF: protein kinase activity;GO:0005515 MF: protein binding;GO:0005524 MF: ATP binding;GO:0006468 BP: protein phosphorylation	PF00069; PF00400	IPR000719; IPR001680; IPR008271; IPR008962; IPR011009; IPR013783; IPR015943; IPR017441; IPR017986	GO:0004672; GO:0005515; GO:0005524; GO:0006468
176	TaWD40-176	TraesCS6A01G082800.1	tr|M7YJV4|M7YJV4_TRIUA	Vacuolar protein sorting-associated protein 8-like protein	PF12894: Anaphase-promoting complex subunit 4 WD40 domain; PF12816: Golgi CORVET complex core vacuolar protein 8; PF00637: Region in Clathrin and VPS	IPR000547: Clathrin, heavy chain/VPS, 7-fold repeat; IPR001680: WD40 repeat; IPR001841: Zinc finger, RING-type; IPR011990: Tetratricopeptide-like helical domain; IPR013083: Zinc finger, RING/FYVE/PHD-type; IPR015943: WD40/YVTN repeat-like-containing domain; IPR017986: WD40-repeat-containing domain; IPR024977: Anaphase-promoting complex subunit 4, WD40 domain; IPR025941: Vacuolar protein sorting-a…	GO:0005515 MF: protein binding;GO:0006886 BP: intracellular protein transport;GO:0008270 MF: zinc ion binding;GO:0016192 BP: vesicle-mediated transport	PF12894; PF12816; PF00637	IPR000547; IPR001680; IPR001841; IPR011990; IPR013083; IPR015943; IPR017986; IPR024977; IPR025941	GO:0005515; GO:0006886; GO:0008270; GO:0016192
177	TaWD40-177	TraesCS6A01G085400.1	tr|B9S1Y4|B9S1Y4_RICCO	Cell division cycle, putative	PF12894: Anaphase-promoting complex subunit 4 WD40 domain; PF00400: WD domain, G-beta repeat	IPR001680: WD40 repeat; IPR011047: Quinoprotein alcohol dehydrogenase-like superfamily; IPR015943: WD40/YVTN repeat-like-containing domain; IPR017986: WD40-repeat-containing domain; IPR019775: WD40 repeat, conserved site; IPR024977: Anaphase-promoting complex subunit 4, WD40 domain	GO:0005515 MF: protein binding	PF12894; PF00400	IPR001680; IPR011047; IPR015943; IPR017986; IPR019775; IPR024977	GO:0005515
178	TaWD40-178	TraesCS6A01G100500.1	tr|M7Z0C1|M7Z0C1_TRIUA	Topless-related protein 2	PF00400: WD domain, G-beta repeat; PF00646: F-box domain	IPR001680: WD40 repeat; IPR001810: F-box domain; IPR015943: WD40/YVTN repeat-like-containing domain; IPR017986: WD40-repeat-containing domain; IPR019775: WD40 repeat, conserved site	GO:0005515 MF: protein binding	PF00400; PF00646	IPR001680; IPR001810; IPR015943; IPR017986; IPR019775	GO:0005515
179	TaWD40-179	TraesCS6A01G130600.1	tr|A0A199W137|A0A199W137_ANACO	Coatomer subunit beta'-1	PF00400: WD domain, G-beta repeat	IPR001680: WD40 repeat; IPR017986: WD40-repeat-containing domain	GO:0005515 MF: protein binding	PF00400	IPR001680; IPR017986	GO:0005515
180	TaWD40-180	TraesCS6A01G137700.1	tr|A0A1D1YQM2|A0A1D1YQM2_9ARAE	BEACH domain-containing protein lvsC	PF13385: Concanavalin A-like lectin/glucanases superfamily; PF15787: Domain of unknown function (DUF4704); PF14844: PH domain associated with Beige/BEACH; PF02138: Beige/BEACH domain; PF00400: WD domain, G-beta repeat	IPR000409: BEACH domain; IPR001680: WD40 repeat; IPR011989: Armadillo-like helical; IPR011993: PH domain-like; IPR013320: Concanavalin A-like lectin/glucanase domain; IPR015943: WD40/YVTN repeat-like-containing domain; IPR016024: Armadillo-type fold; IPR017986: WD40-repeat-containing domain; IPR023362: PH-BEACH domain; IPR031570: Domain of unknown function DUF4704	GO:0005488 MF: binding;GO:0005515 MF: protein binding	PF13385; PF15787; PF14844; PF02138; PF00400	IPR000409; IPR001680; IPR011989; IPR011993; IPR013320; IPR015943; IPR016024; IPR017986; IPR023362; IPR031570	GO:0005488; GO:0005515
181	TaWD40-181	TraesCS6A01G179300.1	tr|A0A059Q1F3|A0A059Q1F3_9POAL	Coatomer beta' subunit	PF00400: WD domain, G-beta repeat; PF04053: Coatomer WD associated region	IPR001680: WD40 repeat; IPR006692: Coatomer, WD associated region; IPR011990: Tetratricopeptide-like helical domain; IPR015943: WD40/YVTN repeat-like-containing domain; IPR016453: Coatomer beta' subunit (COPB2); IPR017986: WD40-repeat-containing domain; IPR020472: G-protein beta WD-40 repeat	GO:0005198 MF: structural molecule activity;GO:0005515 MF: protein binding;GO:0006886 BP: intracellular protein transport;GO:0016192 BP: vesicle-mediated transport;GO:0030117 CC: membrane coat	PF00400; PF04053	IPR001680; IPR006692; IPR011990; IPR015943; IPR016453; IPR017986; IPR020472	GO:0005198; GO:0005515; GO:0006886; GO:0016192; GO:0030117
182	TaWD40-182	TraesCS6A01G187800.1	tr|M8BYT5|M8BYT5_AEGTA	Serine/threonine-protein phosphatase 2A 55 kDa regulatory subunit B	PF00400: WD domain, G-beta repeat	IPR000009: Protein phosphatase 2A regulatory subunit PR55; IPR001680: WD40 repeat; IPR015943: WD40/YVTN repeat-like-containing domain; IPR017986: WD40-repeat-containing domain; IPR018067: Protein phosphatase 2A regulatory subunit PR55, conserved site; IPR019775: WD40 repeat, conserved site	GO:0000159 CC: protein phosphatase type 2A complex;GO:0005515 MF: protein binding;GO:0019888 MF: protein phosphatase regulator activity	PF00400	IPR000009; IPR001680; IPR015943; IPR017986; IPR018067; IPR019775	GO:0000159; GO:0005515; GO:0019888
183	TaWD40-183	TraesCS6A01G193300.1	tr|A0A0K9PES3|A0A0K9PES3_ZOSMR	WD repeat protein	PF00400: WD domain, G-beta repeat	IPR001680: WD40 repeat; IPR015943: WD40/YVTN repeat-like-containing domain; IPR017986: WD40-repeat-containing domain; IPR019775: WD40 repeat, conserved site	GO:0005515 MF: protein binding	PF00400	IPR001680; IPR015943; IPR017986; IPR019775	GO:0005515
184	TaWD40-184	TraesCS6A01G235200.1	tr|B9T7M5|B9T7M5_RICCO	WD-repeat protein, putative	PF00400: WD domain, G-beta repeat	IPR001680: WD40 repeat; IPR015943: WD40/YVTN repeat-like-containing domain; IPR017986: WD40-repeat-containing domain; IPR019775: WD40 repeat, conserved site; IPR020472: G-protein beta WD-40 repeat	GO:0005515 MF: protein binding	PF00400	IPR001680; IPR015943; IPR017986; IPR019775; IPR020472	GO:0005515
185	TaWD40-185	TraesCS6A01G247100.1	tr|A0A124SBD7|A0A124SBD7_CYNCS	BEACH domain-containing protein	PF15787: Domain of unknown function (DUF4704); PF14844: PH domain associated with Beige/BEACH; PF02138: Beige/BEACH domain; PF00400: WD domain, G-beta repeat	IPR000409: BEACH domain; IPR001680: WD40 repeat; IPR011993: PH domain-like; IPR013320: Concanavalin A-like lectin/glucanase domain; IPR015943: WD40/YVTN repeat-like-containing domain; IPR017986: WD40-repeat-containing domain; IPR023362: PH-BEACH domain; IPR031570: Domain of unknown function DUF4704	GO:0005515 MF: protein binding	PF15787; PF14844; PF02138; PF00400	IPR000409; IPR001680; IPR011993; IPR013320; IPR015943; IPR017986; IPR023362; IPR031570	GO:0005515
186	TaWD40-186	TraesCS6A01G250200.1	tr|A0A0K9P5T1|A0A0K9P5T1_ZOSMR	WD-repeat protein	PF00400: WD domain, G-beta repeat	IPR001680: WD40 repeat; IPR015943: WD40/YVTN repeat-like-containing domain; IPR017986: WD40-repeat-containing domain; IPR019775: WD40 repeat, conserved site	GO:0005515 MF: protein binding	PF00400	IPR001680; IPR015943; IPR017986; IPR019775	GO:0005515
187	TaWD40-187	TraesCS6A01G257200.1	AT4G25440.3	zinc finger WD40 repeat protein 1	PF00400: WD domain, G-beta repeat	IPR000571: Zinc finger, CCCH-type; IPR001680: WD40 repeat; IPR011042: Six-bladed beta-propeller, TolB-like; IPR015943: WD40/YVTN repeat-like-containing domain; IPR017986: WD40-repeat-containing domain; IPR019775: WD40 repeat, conserved site; IPR020472: G-protein beta WD-40 repeat	GO:0005515 MF: protein binding;GO:0046872 MF: metal ion binding	PF00400	IPR000571; IPR001680; IPR011042; IPR015943; IPR017986; IPR019775; IPR020472	GO:0005515; GO:0046872
188	TaWD40-188	TraesCS6A01G259400.1	tr|Q19N39|Q19N39_VITVI	WD-repeat 1	PF00400: WD domain, G-beta repeat	IPR001680: WD40 repeat; IPR015943: WD40/YVTN repeat-like-containing domain; IPR017986: WD40-repeat-containing domain; IPR019775: WD40 repeat, conserved site	GO:0005515 MF: protein binding	PF00400	IPR001680; IPR015943; IPR017986; IPR019775	GO:0005515
189	TaWD40-189	TraesCS6A01G268900.1	tr|A0A0K9NKB2|A0A0K9NKB2_ZOSMR	WD-repeat cell cycle regulatory protein	PF12894: Anaphase-promoting complex subunit 4 WD40 domain; PF00400: WD domain, G-beta repeat	IPR001680: WD40 repeat; IPR015943: WD40/YVTN repeat-like-containing domain; IPR017986: WD40-repeat-containing domain; IPR019775: WD40 repeat, conserved site; IPR024977: Anaphase-promoting complex subunit 4, WD40 domain	GO:0005515 MF: protein binding	PF12894; PF00400	IPR001680; IPR015943; IPR017986; IPR019775; IPR024977	GO:0005515
190	TaWD40-190	TraesCS6A01G284400.1	tr|B6TZ87|B6TZ87_MAIZE	WD-repeat protein-like	PF00400: WD domain, G-beta repeat	IPR001680: WD40 repeat; IPR011042: Six-bladed beta-propeller, TolB-like; IPR015943: WD40/YVTN repeat-like-containing domain; IPR017986: WD40-repeat-containing domain	GO:0005515 MF: protein binding	PF00400	IPR001680; IPR011042; IPR015943; IPR017986	GO:0005515
191	TaWD40-191	TraesCS6A01G284600.1	tr|G7J0E1|G7J0E1_MEDTR	Transducin/WD40 repeat protein	PF00400: WD domain, G-beta repeat; PF10313: Uncharacterised protein domain (DUF2415)	IPR001680: WD40 repeat; IPR015943: WD40/YVTN repeat-like-containing domain; IPR017986: WD40-repeat-containing domain; IPR019417: Domain of unknown function DUF2415	GO:0005515 MF: protein binding	PF00400; PF10313	IPR001680; IPR015943; IPR017986; IPR019417	GO:0005515
192	TaWD40-192	TraesCS6A01G286100.3	tr|M8AMU0|M8AMU0_TRIUA	Enhancer of mRNA-decapping protein 4	PF16529: WD40 region of Ge1, enhancer of mRNA-decapping protein	IPR001680: WD40 repeat; IPR015943: WD40/YVTN repeat-like-containing domain; IPR017986: WD40-repeat-containing domain; IPR032401: Enhancer of mRNA-decapping protein 4, WD40 repeat region	GO:0005515 MF: protein binding	PF16529	IPR001680; IPR015943; IPR017986; IPR032401	GO:0005515
193	TaWD40-193	TraesCS6A01G326100.1	tr|M7ZTA4|M7ZTA4_TRIUA	E3 ubiquitin-protein ligase COP1	PF13923: Zinc finger, C3HC4 type (RING finger); PF00400: WD domain, G-beta repeat	IPR001680: WD40 repeat; IPR001841: Zinc finger, RING-type; IPR013083: Zinc finger, RING/FYVE/PHD-type; IPR015943: WD40/YVTN repeat-like-containing domain; IPR017907: Zinc finger, RING-type, conserved site; IPR017986: WD40-repeat-containing domain; IPR019775: WD40 repeat, conserved site	GO:0005515 MF: protein binding;GO:0008270 MF: zinc ion binding	PF13923; PF00400	IPR001680; IPR001841; IPR013083; IPR015943; IPR017907; IPR017986; IPR019775	GO:0005515; GO:0008270
194	TaWD40-194	TraesCS6A01G353600.1	tr|M8B040|M8B040_TRIUA	Autophagy-related protein 18		IPR001680: WD40 repeat; IPR015943: WD40/YVTN repeat-like-containing domain; IPR017986: WD40-repeat-containing domain	GO:0005515 MF: protein binding		IPR001680; IPR015943; IPR017986	GO:0005515
195	TaWD40-195	TraesCS6A01G360100.1	tr|Q6KAK1|Q6KAK1_ORYSJ	Protein kinase-like	PF00069: Protein kinase domain; PF00400: WD domain, G-beta repeat	IPR000719: Protein kinase domain; IPR001680: WD40 repeat; IPR008271: Serine/threonine-protein kinase, active site; IPR011009: Protein kinase-like domain; IPR011989: Armadillo-like helical; IPR015943: WD40/YVTN repeat-like-containing domain; IPR016024: Armadillo-type fold; IPR017986: WD40-repeat-containing domain; IPR021133: HEAT, type 2	GO:0004672 MF: protein kinase activity;GO:0005488 MF: binding;GO:0005515 MF: protein binding;GO:0005524 MF: ATP binding;GO:0006468 BP: protein phosphorylation	PF00069; PF00400	IPR000719; IPR001680; IPR008271; IPR011009; IPR011989; IPR015943; IPR016024; IPR017986; IPR021133	GO:0004672; GO:0005488; GO:0005515; GO:0005524; GO:0006468
196	TaWD40-196	TraesCS6A01G383400.1	tr|M7Z496|M7Z496_TRIUA	Transcriptional corepressor LEUNIG	PF08513: LisH; PF00400: WD domain, G-beta repeat	IPR001680: WD40 repeat; IPR006594: LIS1 homology motif; IPR015943: WD40/YVTN repeat-like-containing domain; IPR017986: WD40-repeat-containing domain; IPR019775: WD40 repeat, conserved site	GO:0005515 MF: protein binding	PF08513; PF00400	IPR001680; IPR006594; IPR015943; IPR017986; IPR019775	GO:0005515
197	TaWD40-197	TraesCS7A01G002100.1	tr|A0A199UWA8|A0A199UWA8_ANACO	WD repeat-containing protein	PF00400: WD domain, G-beta repeat	IPR001680: WD40 repeat; IPR015943: WD40/YVTN repeat-like-containing domain; IPR017986: WD40-repeat-containing domain; IPR019775: WD40 repeat, conserved site	GO:0005515 MF: protein binding	PF00400	IPR001680; IPR015943; IPR017986; IPR019775	GO:0005515
198	TaWD40-198	TraesCS7A01G043500.1	tr|A0A059Q1F3|A0A059Q1F3_9POAL	Coatomer beta' subunit		IPR015943: WD40/YVTN repeat-like-containing domain; IPR017986: WD40-repeat-containing domain	GO:0005515 MF: protein binding		IPR015943; IPR017986	GO:0005515
199	TaWD40-199	TraesCS7A01G060100.1	tr|M7ZJ42|M7ZJ42_TRIUA	Nucleolar protein 10	PF08159: NUC153 domain	IPR001680: WD40 repeat; IPR012580: NUC153; IPR015943: WD40/YVTN repeat-like-containing domain; IPR017986: WD40-repeat-containing domain	GO:0005515 MF: protein binding;GO:0005634 CC: nucleus	PF08159	IPR001680; IPR012580; IPR015943; IPR017986	GO:0005515; GO:0005634
200	TaWD40-200	TraesCS7A01G067900.1	tr|A0A199W137|A0A199W137_ANACO	Coatomer subunit beta'-1	PF00400: WD domain, G-beta repeat	IPR001680: WD40 repeat; IPR015943: WD40/YVTN repeat-like-containing domain; IPR017986: WD40-repeat-containing domain; IPR019775: WD40 repeat, conserved site	GO:0005515 MF: protein binding	PF00400	IPR001680; IPR015943; IPR017986; IPR019775	GO:0005515
201	TaWD40-201	TraesCS7A01G088600.1	tr|B9SQC0|B9SQC0_RICCO	Coatomer beta subunit, putative	PF00400: WD domain, G-beta repeat; PF04053: Coatomer WD associated region	IPR001680: WD40 repeat; IPR006692: Coatomer, WD associated region; IPR011990: Tetratricopeptide-like helical domain; IPR015943: WD40/YVTN repeat-like-containing domain; IPR016453: Coatomer beta' subunit (COPB2); IPR017986: WD40-repeat-containing domain; IPR020472: G-protein beta WD-40 repeat	GO:0005198 MF: structural molecule activity;GO:0005515 MF: protein binding;GO:0006886 BP: intracellular protein transport;GO:0016192 BP: vesicle-mediated transport;GO:0030117 CC: membrane coat	PF00400; PF04053	IPR001680; IPR006692; IPR011990; IPR015943; IPR016453; IPR017986; IPR020472	GO:0005198; GO:0005515; GO:0006886; GO:0016192; GO:0030117
202	TaWD40-202	TraesCS7A01G089100.1	tr|K4LRQ0|K4LRQ0_NICBE	Fertilization independent endosperm 1 protein	PF00400: WD domain, G-beta repeat	IPR001680: WD40 repeat; IPR015943: WD40/YVTN repeat-like-containing domain; IPR017986: WD40-repeat-containing domain; IPR020472: G-protein beta WD-40 repeat	GO:0005515 MF: protein binding	PF00400	IPR001680; IPR015943; IPR017986; IPR020472	GO:0005515
203	TaWD40-203	TraesCS7A01G089200.1	tr|K4LRQ0|K4LRQ0_NICBE	Fertilization independent endosperm 1 protein	PF00400: WD domain, G-beta repeat	IPR001680: WD40 repeat; IPR015943: WD40/YVTN repeat-like-containing domain; IPR017986: WD40-repeat-containing domain; IPR020472: G-protein beta WD-40 repeat	GO:0005515 MF: protein binding	PF00400	IPR001680; IPR015943; IPR017986; IPR020472	GO:0005515
204	TaWD40-204	TraesCS7A01G132700.1	tr|G7KUQ2|G7KUQ2_MEDTR	Transducin/WD40 repeat protein	PF00400: WD domain, G-beta repeat	IPR001680: WD40 repeat; IPR015943: WD40/YVTN repeat-like-containing domain; IPR017986: WD40-repeat-containing domain	GO:0005515 MF: protein binding	PF00400	IPR001680; IPR015943; IPR017986	GO:0005515
205	TaWD40-205	TraesCS7A01G195200.1	tr|G7K5I2|G7K5I2_MEDTR	Transducin/WD40 repeat protein	PF00400: WD domain, G-beta repeat	IPR001680: WD40 repeat; IPR015943: WD40/YVTN repeat-like-containing domain; IPR017986: WD40-repeat-containing domain; IPR019775: WD40 repeat, conserved site	GO:0005515 MF: protein binding	PF00400	IPR001680; IPR015943; IPR017986; IPR019775	GO:0005515
206	TaWD40-206	TraesCS7A01G220400.1	tr|M7YK59|M7YK59_TRIUA	Enhancer of mRNA-decapping protein 4	PF16529: WD40 region of Ge1, enhancer of mRNA-decapping protein	IPR001680: WD40 repeat; IPR015943: WD40/YVTN repeat-like-containing domain; IPR017986: WD40-repeat-containing domain; IPR032401: Enhancer of mRNA-decapping protein 4, WD40 repeat region	GO:0005515 MF: protein binding	PF16529	IPR001680; IPR015943; IPR017986; IPR032401	GO:0005515
207	TaWD40-207	TraesCS7A01G240100.1	tr|G7J0E1|G7J0E1_MEDTR	Transducin/WD40 repeat protein	PF00400: WD domain, G-beta repeat	IPR001680: WD40 repeat; IPR011047: Quinoprotein alcohol dehydrogenase-like superfamily; IPR015943: WD40/YVTN repeat-like-containing domain; IPR017986: WD40-repeat-containing domain	GO:0005515 MF: protein binding	PF00400	IPR001680; IPR011047; IPR015943; IPR017986	GO:0005515
208	TaWD40-208	TraesCS7A01G255500.1	tr|G7KJV0|G7KJV0_MEDTR	Type I inositol-1,4,5-trisphosphate 5-phosphatase	PF03372: Endonuclease/Exonuclease/phosphatase family	IPR000300: Inositol polyphosphate-related phosphatase; IPR001680: WD40 repeat; IPR005135: Endonuclease/exonuclease/phosphatase; IPR013783: Immunoglobulin-like fold; IPR015943: WD40/YVTN repeat-like-containing domain	GO:0005515 MF: protein binding;GO:0046856 BP: phosphatidylinositol dephosphorylation	PF03372	IPR000300; IPR001680; IPR005135; IPR013783; IPR015943	GO:0005515; GO:0046856
209	TaWD40-209	TraesCS7A01G260200.1	tr|A0A061RBP1|A0A061RBP1_9CHLO	Wd40-repeat-like protein	PF00400: WD domain, G-beta repeat	IPR001680: WD40 repeat; IPR015943: WD40/YVTN repeat-like-containing domain; IPR017986: WD40-repeat-containing domain; IPR019775: WD40 repeat, conserved site	GO:0005515 MF: protein binding	PF00400	IPR001680; IPR015943; IPR017986; IPR019775	GO:0005515
210	TaWD40-210	TraesCS7A01G276100.1	tr|B9SN37|B9SN37_RICCO	WD-repeat protein, putative		IPR001680: WD40 repeat; IPR015943: WD40/YVTN repeat-like-containing domain; IPR017986: WD40-repeat-containing domain; IPR019775: WD40 repeat, conserved site	GO:0005515 MF: protein binding		IPR001680; IPR015943; IPR017986; IPR019775	GO:0005515
211	TaWD40-211	TraesCS7A01G277700.1	tr|A0A072VAB3|A0A072VAB3_MEDTR	Peptidyl-prolyl cis-trans isomerase, putative	PF00400: WD domain, G-beta repeat; PF00160: Cyclophilin type peptidyl-prolyl cis-trans isomerase/CLD	IPR001680: WD40 repeat; IPR002130: Cyclophilin-type peptidyl-prolyl cis-trans isomerase domain; IPR015943: WD40/YVTN repeat-like-containing domain; IPR017986: WD40-repeat-containing domain; IPR020892: Cyclophilin-type peptidyl-prolyl cis-trans isomerase, conserved site; IPR029000: Cyclophilin-like domain	GO:0000413 BP: protein peptidyl-prolyl isomerization;GO:0003755 MF: peptidyl-prolyl cis-trans isomerase activity;GO:0005515 MF: protein binding;GO:0006457 BP: protein folding	PF00400; PF00160	IPR001680; IPR002130; IPR015943; IPR017986; IPR020892; IPR029000	GO:0000413; GO:0003755; GO:0005515; GO:0006457
212	TaWD40-212	TraesCS7A01G295100.1	tr|A0A072UZE1|A0A072UZE1_MEDTR	Transducin/WD40 repeat protein	PF00400: WD domain, G-beta repeat	IPR001680: WD40 repeat; IPR015943: WD40/YVTN repeat-like-containing domain; IPR017986: WD40-repeat-containing domain; IPR019775: WD40 repeat, conserved site	GO:0005515 MF: protein binding	PF00400	IPR001680; IPR015943; IPR017986; IPR019775	GO:0005515
213	TaWD40-213	TraesCS7A01G296100.4	tr|M7ZKG1|M7ZKG1_TRIUA	Topless-related protein 1	PF00400: WD domain, G-beta repeat	IPR001680: WD40 repeat; IPR006594: LIS1 homology motif; IPR006595: CTLH, C-terminal LisH motif; IPR015943: WD40/YVTN repeat-like-containing domain; IPR017986: WD40-repeat-containing domain; IPR019775: WD40 repeat, conserved site	GO:0005515 MF: protein binding	PF00400	IPR001680; IPR006594; IPR006595; IPR015943; IPR017986; IPR019775	GO:0005515
214	TaWD40-214	TraesCS7A01G308300.1	tr|K4LRQ0|K4LRQ0_NICBE	Fertilization independent endosperm 1 protein	PF00400: WD domain, G-beta repeat	IPR001680: WD40 repeat; IPR015943: WD40/YVTN repeat-like-containing domain; IPR017986: WD40-repeat-containing domain; IPR020472: G-protein beta WD-40 repeat	GO:0005515 MF: protein binding	PF00400	IPR001680; IPR015943; IPR017986; IPR020472	GO:0005515
215	TaWD40-215	TraesCS7A01G311000.1	tr|B9RGK0|B9RGK0_RICCO	WD-repeat protein, putative	PF00400: WD domain, G-beta repeat	IPR001680: WD40 repeat; IPR006594: LIS1 homology motif; IPR006595: CTLH, C-terminal LisH motif; IPR015943: WD40/YVTN repeat-like-containing domain; IPR017986: WD40-repeat-containing domain; IPR019775: WD40 repeat, conserved site; IPR020472: G-protein beta WD-40 repeat	GO:0005515 MF: protein binding	PF00400	IPR001680; IPR006594; IPR006595; IPR015943; IPR017986; IPR019775; IPR020472	GO:0005515
216	TaWD40-216	TraesCS7A01G323200.1	tr|A0A103XES0|A0A103XES0_CYNCS	WD40 repeat-containing protein	PF00400: WD domain, G-beta repeat	IPR001632: G-protein, beta subunit; IPR001680: WD40 repeat; IPR015943: WD40/YVTN repeat-like-containing domain; IPR017986: WD40-repeat-containing domain; IPR019775: WD40 repeat, conserved site	GO:0005515 MF: protein binding	PF00400	IPR001632; IPR001680; IPR015943; IPR017986; IPR019775	GO:0005515
217	TaWD40-217	TraesCS7A01G342200.1	tr|A0A199VU73|A0A199VU73_ANACO	WD repeat-containing protein 7		IPR001680: WD40 repeat; IPR011989: Armadillo-like helical; IPR015943: WD40/YVTN repeat-like-containing domain; IPR016024: Armadillo-type fold; IPR017986: WD40-repeat-containing domain; IPR019775: WD40 repeat, conserved site	GO:0005488 MF: binding;GO:0005515 MF: protein binding		IPR001680; IPR011989; IPR015943; IPR016024; IPR017986; IPR019775	GO:0005488; GO:0005515
218	TaWD40-218	TraesCS7A01G346600.1	tr|A0A072VPP0|A0A072VPP0_MEDTR	Serine/Threonine kinase	PF00069: Protein kinase domain; PF02138: Beige/BEACH domain	IPR000409: BEACH domain; IPR000719: Protein kinase domain; IPR001680: WD40 repeat; IPR011009: Protein kinase-like domain; IPR015943: WD40/YVTN repeat-like-containing domain; IPR016024: Armadillo-type fold; IPR017986: WD40-repeat-containing domain; IPR019775: WD40 repeat, conserved site	GO:0004672 MF: protein kinase activity;GO:0005488 MF: binding;GO:0005515 MF: protein binding;GO:0005524 MF: ATP binding;GO:0006468 BP: protein phosphorylation	PF00069; PF02138	IPR000409; IPR000719; IPR001680; IPR011009; IPR015943; IPR016024; IPR017986; IPR019775	GO:0004672; GO:0005488; GO:0005515; GO:0005524; GO:0006468
219	TaWD40-219	TraesCS7A01G358700.1	tr|A0A0Q3RZB4|A0A0Q3RZB4_BRADI	Serine/threonine-protein phosphatase 2A 55 kDa regulatory subunit B	PF00400: WD domain, G-beta repeat	IPR000009: Protein phosphatase 2A regulatory subunit PR55; IPR001680: WD40 repeat; IPR015943: WD40/YVTN repeat-like-containing domain; IPR017986: WD40-repeat-containing domain; IPR018067: Protein phosphatase 2A regulatory subunit PR55, conserved site; IPR019775: WD40 repeat, conserved site	GO:0000159 CC: protein phosphatase type 2A complex;GO:0005515 MF: protein binding;GO:0019888 MF: protein phosphatase regulator activity	PF00400	IPR000009; IPR001680; IPR015943; IPR017986; IPR018067; IPR019775	GO:0000159; GO:0005515; GO:0019888
220	TaWD40-220	TraesCS7A01G368600.1	tr|B9R7A8|B9R7A8_RICCO	WD-repeat protein, putative	PF00400: WD domain, G-beta repeat	IPR001680: WD40 repeat; IPR015943: WD40/YVTN repeat-like-containing domain; IPR017986: WD40-repeat-containing domain; IPR019775: WD40 repeat, conserved site; IPR020472: G-protein beta WD-40 repeat	GO:0005515 MF: protein binding	PF00400	IPR001680; IPR015943; IPR017986; IPR019775; IPR020472	GO:0005515
221	TaWD40-221	TraesCS7A01G372500.2	tr|A0A0K9NVH2|A0A0K9NVH2_ZOSMR	Eukaryotic translation initiation factor 3 subunit I	PF00400: WD domain, G-beta repeat	IPR001680: WD40 repeat; IPR015943: WD40/YVTN repeat-like-containing domain; IPR017986: WD40-repeat-containing domain; IPR019775: WD40 repeat, conserved site	GO:0005515 MF: protein binding	PF00400	IPR001680; IPR015943; IPR017986; IPR019775	GO:0005515
222	TaWD40-222	TraesCS7A01G443900.1	tr|M7YJV4|M7YJV4_TRIUA	Vacuolar protein sorting-associated protein 8-like protein	PF12894: Anaphase-promoting complex subunit 4 WD40 domain; PF12816: Golgi CORVET complex core vacuolar protein 8	IPR001680: WD40 repeat; IPR011990: Tetratricopeptide-like helical domain; IPR015943: WD40/YVTN repeat-like-containing domain; IPR017986: WD40-repeat-containing domain; IPR024977: Anaphase-promoting complex subunit 4, WD40 domain; IPR025941: Vacuolar protein sorting-associated protein 8, central domain	GO:0005515 MF: protein binding	PF12894; PF12816	IPR001680; IPR011990; IPR015943; IPR017986; IPR024977; IPR025941	GO:0005515
223	TaWD40-223	TraesCS7A01G446400.2	tr|G7IEB8|G7IEB8_MEDTR	Transducin/WD40 repeat protein	PF00400: WD domain, G-beta repeat	IPR001680: WD40 repeat; IPR015943: WD40/YVTN repeat-like-containing domain; IPR017986: WD40-repeat-containing domain; IPR019775: WD40 repeat, conserved site; IPR020472: G-protein beta WD-40 repeat; IPR028608: Probable cytosolic iron-sulfur protein assembly protein, CIAO1/Cia1	GO:0005515 MF: protein binding;GO:0016226 BP: iron-sulfur cluster assembly;GO:0097361 CC: CIA complex	PF00400	IPR001680; IPR015943; IPR017986; IPR019775; IPR020472; IPR028608	GO:0005515; GO:0016226; GO:0097361
224	TaWD40-224	TraesCS7A01G446500.1	tr|G7IEB8|G7IEB8_MEDTR	Transducin/WD40 repeat protein	PF00400: WD domain, G-beta repeat	IPR001680: WD40 repeat; IPR015943: WD40/YVTN repeat-like-containing domain; IPR017986: WD40-repeat-containing domain; IPR019775: WD40 repeat, conserved site; IPR020472: G-protein beta WD-40 repeat; IPR028608: Probable cytosolic iron-sulfur protein assembly protein, CIAO1/Cia1	GO:0005515 MF: protein binding;GO:0016226 BP: iron-sulfur cluster assembly;GO:0097361 CC: CIA complex	PF00400	IPR001680; IPR015943; IPR017986; IPR019775; IPR020472; IPR028608	GO:0005515; GO:0016226; GO:0097361
225	TaWD40-225	TraesCS7A01G454100.1	sp|O88342|WDR1_MOUSE	WD repeat-containing protein 1	PF00400: WD domain, G-beta repeat	IPR001680: WD40 repeat; IPR015943: WD40/YVTN repeat-like-containing domain; IPR017986: WD40-repeat-containing domain	GO:0005515 MF: protein binding	PF00400	IPR001680; IPR015943; IPR017986	GO:0005515
226	TaWD40-226	TraesCS7A01G459500.1	tr|A0A1D1YQM2|A0A1D1YQM2_9ARAE	BEACH domain-containing protein lvsC	PF13385: Concanavalin A-like lectin/glucanases superfamily; PF15787: Domain of unknown function (DUF4704); PF16057: Domain of unknown function (DUF4800); PF14844: PH domain associated with Beige/BEACH; PF02138: Beige/BEACH domain; PF00400: WD domain, G-beta repeat	IPR000409: BEACH domain; IPR001680: WD40 repeat; IPR011989: Armadillo-like helical; IPR011993: PH domain-like; IPR013320: Concanavalin A-like lectin/glucanase domain; IPR015943: WD40/YVTN repeat-like-containing domain; IPR016024: Armadillo-type fold; IPR017986: WD40-repeat-containing domain; IPR023362: PH-BEACH domain; IPR031570: Domain of unknown function DUF4704	GO:0005488 MF: binding;GO:0005515 MF: protein binding	PF13385; PF15787; PF16057; PF14844; PF02138; PF00400	IPR000409; IPR001680; IPR011989; IPR011993; IPR013320; IPR015943; IPR016024; IPR017986; IPR023362; IPR031570	GO:0005488; GO:0005515
227	TaWD40-227	TraesCS7A01G466100.2	tr|M7YHB3|M7YHB3_TRIUA	SEC12-like protein 2	PF00400: WD domain, G-beta repeat	IPR001680: WD40 repeat; IPR011047: Quinoprotein alcohol dehydrogenase-like superfamily; IPR015943: WD40/YVTN repeat-like-containing domain; IPR017986: WD40-repeat-containing domain	GO:0005515 MF: protein binding	PF00400	IPR001680; IPR011047; IPR015943; IPR017986	GO:0005515
228	TaWD40-228	TraesCS7A01G467500.1	tr|M8AQM1|M8AQM1_TRIUA	Transcription initiation factor TFIID subunit 5		IPR001680: WD40 repeat; IPR019775: WD40 repeat, conserved site	GO:0005515 MF: protein binding		IPR001680; IPR019775	GO:0005515
229	TaWD40-229	TraesCS7A01G499900.1	tr|B9SFU6|B9SFU6_RICCO	WD-repeat protein, putative	PF00400: WD domain, G-beta repeat	IPR001680: WD40 repeat; IPR015943: WD40/YVTN repeat-like-containing domain; IPR017986: WD40-repeat-containing domain; IPR019775: WD40 repeat, conserved site; IPR020472: G-protein beta WD-40 repeat	GO:0005515 MF: protein binding	PF00400	IPR001680; IPR015943; IPR017986; IPR019775; IPR020472	GO:0005515
230	TaWD40-230	TraesCS7A01G508300.2	tr|G7JKD3|G7JKD3_MEDTR	Transducin/WD40 repeat protein	PF04494: WD40 associated region in TFIID subunit, NTD2 domain; PF00400: WD domain, G-beta repeat	IPR001680: WD40 repeat; IPR007582: TFIID subunit TAF5, NTD2 domain; IPR015943: WD40/YVTN repeat-like-containing domain; IPR017986: WD40-repeat-containing domain; IPR019775: WD40 repeat, conserved site; IPR020472: G-protein beta WD-40 repeat	GO:0005515 MF: protein binding	PF04494; PF00400	IPR001680; IPR007582; IPR015943; IPR017986; IPR019775; IPR020472	GO:0005515
231	TaWD40-231	TraesCS7A01G517200.1	tr|I0YU81|I0YU81_COCSC	WD40 repeat-like protein	PF12894: Anaphase-promoting complex subunit 4 WD40 domain; PF00400: WD domain, G-beta repeat; PF04192: Utp21 specific WD40 associated putative domain	IPR001680: WD40 repeat; IPR007319: Small-subunit processome, Utp21; IPR011047: Quinoprotein alcohol dehydrogenase-like superfamily; IPR015943: WD40/YVTN repeat-like-containing domain; IPR017986: WD40-repeat-containing domain; IPR019775: WD40 repeat, conserved site; IPR024977: Anaphase-promoting complex subunit 4, WD40 domain	GO:0005515 MF: protein binding;GO:0006364 BP: rRNA processing;GO:0032040 CC: small-subunit processome	PF12894; PF00400; PF04192	IPR001680; IPR007319; IPR011047; IPR015943; IPR017986; IPR019775; IPR024977	GO:0005515; GO:0006364; GO:0032040
232	TaWD40-232	TraesCS7A01G534500.1	tr|I0YYZ4|I0YYZ4_COCSC	WD40 repeat-like protein	PF00400: WD domain, G-beta repeat; PF09384: UTP15 C terminal	IPR001680: WD40 repeat; IPR015943: WD40/YVTN repeat-like-containing domain; IPR017986: WD40-repeat-containing domain; IPR018983: U3 small nucleolar RNA-associated protein 15, C-terminal	GO:0005515 MF: protein binding;GO:0005730 CC: nucleolus;GO:0006364 BP: rRNA processing	PF00400; PF09384	IPR001680; IPR015943; IPR017986; IPR018983	GO:0005515; GO:0005730; GO:0006364
233	TaWD40-233	TraesCS7A01G539900.1	sp|P93194|RPK1_IPONI	Receptor-like protein kinase	PF00069: Protein kinase domain; PF00635: MSP (Major sperm protein) domain; PF00400: WD domain, G-beta repeat	IPR000535: Major sperm protein (MSP) domain; IPR000719: Protein kinase domain; IPR001680: WD40 repeat; IPR008271: Serine/threonine-protein kinase, active site; IPR008962: PapD-like; IPR011009: Protein kinase-like domain; IPR011042: Six-bladed beta-propeller, TolB-like; IPR013783: Immunoglobulin-like fold; IPR015943: WD40/YVTN repeat-like-containing domain; IPR017441: Protein kinase, ATP binding s…	GO:0004672 MF: protein kinase activity;GO:0005515 MF: protein binding;GO:0005524 MF: ATP binding;GO:0006468 BP: protein phosphorylation	PF00069; PF00635; PF00400	IPR000535; IPR000719; IPR001680; IPR008271; IPR008962; IPR011009; IPR011042; IPR013783; IPR015943; IPR017441; IPR017986; IPR019775; IPR020472	GO:0004672; GO:0005515; GO:0005524; GO:0006468
234	TaWD40-234	TraesCS7A01G540200.1	sp|P93194|RPK1_IPONI	Receptor-like protein kinase	PF00069: Protein kinase domain; PF00635: MSP (Major sperm protein) domain; PF00400: WD domain, G-beta repeat	IPR000535: Major sperm protein (MSP) domain; IPR000719: Protein kinase domain; IPR001680: WD40 repeat; IPR008962: PapD-like; IPR011009: Protein kinase-like domain; IPR013783: Immunoglobulin-like fold; IPR015943: WD40/YVTN repeat-like-containing domain; IPR017986: WD40-repeat-containing domain; IPR019775: WD40 repeat, conserved site; IPR020472: G-protein beta WD-40 repeat	GO:0004672 MF: protein kinase activity;GO:0005515 MF: protein binding;GO:0005524 MF: ATP binding;GO:0006468 BP: protein phosphorylation	PF00069; PF00635; PF00400	IPR000535; IPR000719; IPR001680; IPR008962; IPR011009; IPR013783; IPR015943; IPR017986; IPR019775; IPR020472	GO:0004672; GO:0005515; GO:0005524; GO:0006468
235	TaWD40-235	TraesCS7A01G541100.1	AT1G65790.1	receptor kinase 1	PF00069: Protein kinase domain; PF00400: WD domain, G-beta repeat	IPR000719: Protein kinase domain; IPR001680: WD40 repeat; IPR008271: Serine/threonine-protein kinase, active site; IPR008962: PapD-like; IPR011009: Protein kinase-like domain; IPR013783: Immunoglobulin-like fold; IPR015943: WD40/YVTN repeat-like-containing domain; IPR017441: Protein kinase, ATP binding site; IPR017986: WD40-repeat-containing domain; IPR019775: WD40 repeat, conserved site	GO:0004672 MF: protein kinase activity;GO:0005515 MF: protein binding;GO:0005524 MF: ATP binding;GO:0006468 BP: protein phosphorylation	PF00069; PF00400	IPR000719; IPR001680; IPR008271; IPR008962; IPR011009; IPR013783; IPR015943; IPR017441; IPR017986; IPR019775	GO:0004672; GO:0005515; GO:0005524; GO:0006468
236	TaWD40-236	TraesCS7A01G541400.1	AT1G65790.1	receptor kinase 1	PF00069: Protein kinase domain; PF00635: MSP (Major sperm protein) domain; PF00400: WD domain, G-beta repeat	IPR000535: Major sperm protein (MSP) domain; IPR000719: Protein kinase domain; IPR001680: WD40 repeat; IPR008271: Serine/threonine-protein kinase, active site; IPR008962: PapD-like; IPR011009: Protein kinase-like domain; IPR013783: Immunoglobulin-like fold; IPR015943: WD40/YVTN repeat-like-containing domain; IPR017441: Protein kinase, ATP binding site; IPR017986: WD40-repeat-containing domain; IP…	GO:0004672 MF: protein kinase activity;GO:0005515 MF: protein binding;GO:0005524 MF: ATP binding;GO:0006468 BP: protein phosphorylation	PF00069; PF00635; PF00400	IPR000535; IPR000719; IPR001680; IPR008271; IPR008962; IPR011009; IPR013783; IPR015943; IPR017441; IPR017986; IPR019775; IPR020472	GO:0004672; GO:0005515; GO:0005524; GO:0006468
237	TaWD40-237	TraesCS7A01G543000.1	tr|A0A0K9Q571|A0A0K9Q571_ZOSMR	DDB1-and CUL4-associated factor	PF00400: WD domain, G-beta repeat	IPR001680: WD40 repeat; IPR015943: WD40/YVTN repeat-like-containing domain; IPR017986: WD40-repeat-containing domain	GO:0005515 MF: protein binding	PF00400	IPR001680; IPR015943; IPR017986	GO:0005515
238	TaWD40-238	TraesCS7A01G543100.1	tr|M7ZZG0|M7ZZG0_TRIUA	DDB1-and CUL4-associated factor 8	PF00400: WD domain, G-beta repeat	IPR001680: WD40 repeat; IPR015943: WD40/YVTN repeat-like-containing domain; IPR017986: WD40-repeat-containing domain	GO:0005515 MF: protein binding	PF00400	IPR001680; IPR015943; IPR017986	GO:0005515
239	TaWD40-239	TraesCS7A01G544600.1	AT1G65790.1	receptor kinase 1	PF00069: Protein kinase domain; PF00635: MSP (Major sperm protein) domain; PF00400: WD domain, G-beta repeat	IPR000535: Major sperm protein (MSP) domain; IPR000719: Protein kinase domain; IPR001680: WD40 repeat; IPR008266: Tyrosine-protein kinase, active site; IPR008962: PapD-like; IPR011009: Protein kinase-like domain; IPR013783: Immunoglobulin-like fold; IPR015943: WD40/YVTN repeat-like-containing domain; IPR017986: WD40-repeat-containing domain; IPR019775: WD40 repeat, conserved site; IPR020472: G-pr…	GO:0004672 MF: protein kinase activity;GO:0005515 MF: protein binding;GO:0005524 MF: ATP binding;GO:0006468 BP: protein phosphorylation	PF00069; PF00635; PF00400	IPR000535; IPR000719; IPR001680; IPR008266; IPR008962; IPR011009; IPR013783; IPR015943; IPR017986; IPR019775; IPR020472	GO:0004672; GO:0005515; GO:0005524; GO:0006468
240	TaWD40-240	TraesCS7A01G564900.4	AT1G65790.1	receptor kinase 1	PF00069: Protein kinase domain; PF00400: WD domain, G-beta repeat	IPR000535: Major sperm protein (MSP) domain; IPR000719: Protein kinase domain; IPR001680: WD40 repeat; IPR008271: Serine/threonine-protein kinase, active site; IPR008962: PapD-like; IPR011009: Protein kinase-like domain; IPR013783: Immunoglobulin-like fold; IPR015943: WD40/YVTN repeat-like-containing domain; IPR017441: Protein kinase, ATP binding site; IPR017986: WD40-repeat-containing domain	GO:0004672 MF: protein kinase activity;GO:0005515 MF: protein binding;GO:0005524 MF: ATP binding;GO:0006468 BP: protein phosphorylation	PF00069; PF00400	IPR000535; IPR000719; IPR001680; IPR008271; IPR008962; IPR011009; IPR013783; IPR015943; IPR017441; IPR017986	GO:0004672; GO:0005515; GO:0005524; GO:0006468
241	TaWD40-241	TraesCS1B01G041300.1	tr|G7JWN6|G7JWN6_MEDTR	Transducin/WD40 repeat protein	PF00400: WD domain, G-beta repeat	IPR001680: WD40 repeat; IPR015943: WD40/YVTN repeat-like-containing domain; IPR017986: WD40-repeat-containing domain; IPR020472: G-protein beta WD-40 repeat	GO:0005515 MF: protein binding	PF00400	IPR001680; IPR015943; IPR017986; IPR020472	GO:0005515
242	TaWD40-242	TraesCS1B01G057100.1	tr|T2DNC6|T2DNC6_PHAVU	Protein transport SEC13-like protein	PF00400: WD domain, G-beta repeat	IPR001680: WD40 repeat; IPR015943: WD40/YVTN repeat-like-containing domain; IPR017986: WD40-repeat-containing domain	GO:0005515 MF: protein binding	PF00400	IPR001680; IPR015943; IPR017986	GO:0005515
243	TaWD40-243	TraesCS1B01G083400.1	tr|G7IFM1|G7IFM1_MEDTR	Transducin/WD-like repeat-protein	PF00400: WD domain, G-beta repeat	IPR001680: WD40 repeat; IPR015943: WD40/YVTN repeat-like-containing domain; IPR017986: WD40-repeat-containing domain	GO:0005515 MF: protein binding	PF00400	IPR001680; IPR015943; IPR017986	GO:0005515
244	TaWD40-244	TraesCS1B01G105200.2	tr|G7IFM1|G7IFM1_MEDTR	Transducin/WD-like repeat-protein	PF00400: WD domain, G-beta repeat	IPR001680: WD40 repeat; IPR015943: WD40/YVTN repeat-like-containing domain; IPR017986: WD40-repeat-containing domain	GO:0005515 MF: protein binding	PF00400	IPR001680; IPR015943; IPR017986	GO:0005515
245	TaWD40-245	TraesCS1B01G115500.1	tr|A0A0K9PPJ5|A0A0K9PPJ5_ZOSMR	WD-repeat protein	PF00400: WD domain, G-beta repeat; PF04003: Dip2/Utp12 Family	IPR001680: WD40 repeat; IPR007148: Small-subunit processome, Utp12; IPR011047: Quinoprotein alcohol dehydrogenase-like superfamily; IPR015943: WD40/YVTN repeat-like-containing domain; IPR017986: WD40-repeat-containing domain; IPR019775: WD40 repeat, conserved site	GO:0005515 MF: protein binding	PF00400; PF04003	IPR001680; IPR007148; IPR011047; IPR015943; IPR017986; IPR019775	GO:0005515
246	TaWD40-246	TraesCS1B01G116100.1	tr|A0A199UEG0|A0A199UEG0_ANACO	Elongator complex protein 2	PF00400: WD domain, G-beta repeat	IPR001680: WD40 repeat; IPR015943: WD40/YVTN repeat-like-containing domain; IPR017986: WD40-repeat-containing domain; IPR020472: G-protein beta WD-40 repeat	GO:0005515 MF: protein binding	PF00400	IPR001680; IPR015943; IPR017986; IPR020472	GO:0005515
247	TaWD40-247	TraesCS1B01G132900.1	tr|A0A072V2C7|A0A072V2C7_MEDTR	WD repeat phosphoinositide-interacting-like protein		IPR001680: WD40 repeat; IPR015943: WD40/YVTN repeat-like-containing domain; IPR017986: WD40-repeat-containing domain	GO:0005515 MF: protein binding		IPR001680; IPR015943; IPR017986	GO:0005515
248	TaWD40-248	TraesCS1B01G164300.1	tr|A0A097PLD4|A0A097PLD4_BRADI	Transducin/WD40 repeat-like superfamily protein	PF00400: WD domain, G-beta repeat	IPR001680: WD40 repeat; IPR015943: WD40/YVTN repeat-like-containing domain; IPR017986: WD40-repeat-containing domain; IPR019775: WD40 repeat, conserved site; IPR020472: G-protein beta WD-40 repeat	GO:0005515 MF: protein binding	PF00400	IPR001680; IPR015943; IPR017986; IPR019775; IPR020472	GO:0005515
249	TaWD40-249	TraesCS1B01G164700.1	tr|B9T5V7|B9T5V7_RICCO	WD-repeat protein, putative	PF00400: WD domain, G-beta repeat	IPR001680: WD40 repeat; IPR006594: LIS1 homology motif; IPR015943: WD40/YVTN repeat-like-containing domain; IPR017986: WD40-repeat-containing domain	GO:0005515 MF: protein binding	PF00400	IPR001680; IPR006594; IPR015943; IPR017986	GO:0005515
250	TaWD40-250	TraesCS1B01G165900.2	tr|I0Z4B3|I0Z4B3_COCSC	WD40 repeat-like protein	PF08606: Prp19/Pso4-like; PF00400: WD domain, G-beta repeat	IPR001680: WD40 repeat; IPR003613: U box domain; IPR013083: Zinc finger, RING/FYVE/PHD-type; IPR013915: Pre-mRNA-splicing factor 19; IPR015943: WD40/YVTN repeat-like-containing domain; IPR017986: WD40-repeat-containing domain	GO:0004842 MF: ubiquitin-protein transferase activity;GO:0005515 MF: protein binding;GO:0016567 BP: protein ubiquitination	PF08606; PF00400	IPR001680; IPR003613; IPR013083; IPR013915; IPR015943; IPR017986	GO:0004842; GO:0005515; GO:0016567
251	TaWD40-251	TraesCS1B01G166800.1	tr|A0A0K9NKB2|A0A0K9NKB2_ZOSMR	WD-repeat cell cycle regulatory protein	PF12894: Anaphase-promoting complex subunit 4 WD40 domain; PF00400: WD domain, G-beta repeat	IPR001680: WD40 repeat; IPR011047: Quinoprotein alcohol dehydrogenase-like superfamily; IPR015943: WD40/YVTN repeat-like-containing domain; IPR017986: WD40-repeat-containing domain; IPR019775: WD40 repeat, conserved site; IPR024977: Anaphase-promoting complex subunit 4, WD40 domain	GO:0005515 MF: protein binding	PF12894; PF00400	IPR001680; IPR011047; IPR015943; IPR017986; IPR019775; IPR024977	GO:0005515
252	TaWD40-252	TraesCS1B01G169400.5	tr|G7IDW0|G7IDW0_MEDTR	WD repeat protein, putative	PF00400: WD domain, G-beta repeat; PF12894: Anaphase-promoting complex subunit 4 WD40 domain	IPR001680: WD40 repeat; IPR015943: WD40/YVTN repeat-like-containing domain; IPR017986: WD40-repeat-containing domain; IPR019775: WD40 repeat, conserved site; IPR024977: Anaphase-promoting complex subunit 4, WD40 domain	GO:0005515 MF: protein binding	PF00400; PF12894	IPR001680; IPR015943; IPR017986; IPR019775; IPR024977	GO:0005515
253	TaWD40-253	TraesCS1B01G181100.1	tr|A0A1D5RYG9|A0A1D5RYG9_WHEAT	Katanin p80 WD40 repeat-containing subunit B1 homolog	PF00400: WD domain, G-beta repeat; PF13925: con80 domain of Katanin	IPR001680: WD40 repeat; IPR015943: WD40/YVTN repeat-like-containing domain; IPR017986: WD40-repeat-containing domain; IPR019775: WD40 repeat, conserved site; IPR020472: G-protein beta WD-40 repeat; IPR026962: Katanin p80 subunit B1; IPR028021: Katanin p80 subunit, C-terminal	GO:0005515 MF: protein binding;GO:0008017 MF: microtubule binding;GO:0008352 CC: katanin complex;GO:0051013 BP: microtubule severing	PF00400; PF13925	IPR001680; IPR015943; IPR017986; IPR019775; IPR020472; IPR026962; IPR028021	GO:0005515; GO:0008017; GO:0008352; GO:0051013
254	TaWD40-254	TraesCS1B01G217800.1	tr|A0A0K9P963|A0A0K9P963_ZOSMR	DDB1-and CUL4-associated factor	PF00400: WD domain, G-beta repeat	IPR001680: WD40 repeat; IPR015943: WD40/YVTN repeat-like-containing domain; IPR017986: WD40-repeat-containing domain	GO:0005515 MF: protein binding	PF00400	IPR001680; IPR015943; IPR017986	GO:0005515
255	TaWD40-255	TraesCS1B01G231200.1	tr|B9R9Y2|B9R9Y2_RICCO	WD-repeat protein, putative	PF12894: Anaphase-promoting complex subunit 4 WD40 domain	IPR001680: WD40 repeat; IPR015943: WD40/YVTN repeat-like-containing domain; IPR024977: Anaphase-promoting complex subunit 4, WD40 domain	GO:0005515 MF: protein binding	PF12894	IPR001680; IPR015943; IPR024977	GO:0005515
256	TaWD40-256	TraesCS1B01G243900.2	tr|F4JD69|F4JD69_ARATH	Transducin/WD40 repeat-like superfamily protein	PF00400: WD domain, G-beta repeat	IPR001680: WD40 repeat; IPR011989: Armadillo-like helical; IPR015943: WD40/YVTN repeat-like-containing domain; IPR016024: Armadillo-type fold; IPR017986: WD40-repeat-containing domain	GO:0005488 MF: binding;GO:0005515 MF: protein binding	PF00400	IPR001680; IPR011989; IPR015943; IPR016024; IPR017986	GO:0005488; GO:0005515
257	TaWD40-257	TraesCS1B01G263400.2	tr|G7I2T4|G7I2T4_MEDTR	Transducin/WD-like repeat-protein	PF00400: WD domain, G-beta repeat	IPR001680: WD40 repeat; IPR015943: WD40/YVTN repeat-like-containing domain; IPR017399: WD repeat protein DCAF11/LEC14B; IPR017986: WD40-repeat-containing domain; IPR020472: G-protein beta WD-40 repeat	GO:0005515 MF: protein binding	PF00400	IPR001680; IPR015943; IPR017399; IPR017986; IPR020472	GO:0005515
258	TaWD40-258	TraesCS1B01G264000.1	tr|A0A1D1XGV7|A0A1D1XGV7_9ARAE	Breast carcinoma-amplified sequence 3	PF12490: Breast carcinoma amplified sequence 3	IPR001680: WD40 repeat; IPR015943: WD40/YVTN repeat-like-containing domain; IPR017986: WD40-repeat-containing domain; IPR022175: Breast carcinoma amplified sequence 3	GO:0005515 MF: protein binding	PF12490	IPR001680; IPR015943; IPR017986; IPR022175	GO:0005515
259	TaWD40-259	TraesCS1B01G274400.2	AT1G48220.1	Protein kinase superfamily protein	PF13639: Ring finger domain; PF00400: WD domain, G-beta repeat	IPR001680: WD40 repeat; IPR001841: Zinc finger, RING-type; IPR011009: Protein kinase-like domain; IPR013083: Zinc finger, RING/FYVE/PHD-type; IPR015943: WD40/YVTN repeat-like-containing domain; IPR017907: Zinc finger, RING-type, conserved site; IPR017986: WD40-repeat-containing domain	GO:0005515 MF: protein binding;GO:0008270 MF: zinc ion binding	PF13639; PF00400	IPR001680; IPR001841; IPR011009; IPR013083; IPR015943; IPR017907; IPR017986	GO:0005515; GO:0008270
260	TaWD40-260	TraesCS1B01G294900.1	sp|P93194|RPK1_IPONI	Receptor-like protein kinase	PF00069: Protein kinase domain; PF00635: MSP (Major sperm protein) domain; PF00400: WD domain, G-beta repeat	IPR000535: Major sperm protein (MSP) domain; IPR000719: Protein kinase domain; IPR001680: WD40 repeat; IPR008271: Serine/threonine-protein kinase, active site; IPR008962: PapD-like; IPR011009: Protein kinase-like domain; IPR011042: Six-bladed beta-propeller, TolB-like; IPR013783: Immunoglobulin-like fold; IPR015943: WD40/YVTN repeat-like-containing domain; IPR017441: Protein kinase, ATP binding s…	GO:0004672 MF: protein kinase activity;GO:0005515 MF: protein binding;GO:0005524 MF: ATP binding;GO:0006468 BP: protein phosphorylation	PF00069; PF00635; PF00400	IPR000535; IPR000719; IPR001680; IPR008271; IPR008962; IPR011009; IPR011042; IPR013783; IPR015943; IPR017441; IPR017986; IPR020472	GO:0004672; GO:0005515; GO:0005524; GO:0006468
261	TaWD40-261	TraesCS1B01G352300.1	tr|I0YM64|I0YM64_COCSC	WD40 repeat-like protein	PF00400: WD domain, G-beta repeat; PF04003: Dip2/Utp12 Family	IPR001680: WD40 repeat; IPR007148: Small-subunit processome, Utp12; IPR011047: Quinoprotein alcohol dehydrogenase-like superfamily; IPR015943: WD40/YVTN repeat-like-containing domain; IPR017986: WD40-repeat-containing domain; IPR019775: WD40 repeat, conserved site; IPR020472: G-protein beta WD-40 repeat	GO:0005515 MF: protein binding	PF00400; PF04003	IPR001680; IPR007148; IPR011047; IPR015943; IPR017986; IPR019775; IPR020472	GO:0005515
262	TaWD40-262	TraesCS1B01G364900.1	tr|B9SFU6|B9SFU6_RICCO	WD-repeat protein, putative	PF00400: WD domain, G-beta repeat	IPR001680: WD40 repeat; IPR015943: WD40/YVTN repeat-like-containing domain; IPR017422: WD repeat protein 55; IPR017986: WD40-repeat-containing domain; IPR019775: WD40 repeat, conserved site	GO:0005515 MF: protein binding	PF00400	IPR001680; IPR015943; IPR017422; IPR017986; IPR019775	GO:0005515
263	TaWD40-263	TraesCS1B01G374800.1	tr|I0Z3T0|I0Z3T0_COCSC	WD40 repeat-like protein	PF00400: WD domain, G-beta repeat	IPR001680: WD40 repeat; IPR015943: WD40/YVTN repeat-like-containing domain; IPR017986: WD40-repeat-containing domain; IPR019775: WD40 repeat, conserved site; IPR020472: G-protein beta WD-40 repeat	GO:0005515 MF: protein binding	PF00400	IPR001680; IPR015943; IPR017986; IPR019775; IPR020472	GO:0005515
264	TaWD40-264	TraesCS1B01G383300.1	tr|A0A0K9NKD3|A0A0K9NKD3_ZOSMR	WD repeat protein-like	PF00400: WD domain, G-beta repeat	IPR001680: WD40 repeat; IPR015943: WD40/YVTN repeat-like-containing domain; IPR017986: WD40-repeat-containing domain; IPR019775: WD40 repeat, conserved site; IPR020472: G-protein beta WD-40 repeat	GO:0005515 MF: protein binding	PF00400	IPR001680; IPR015943; IPR017986; IPR019775; IPR020472	GO:0005515
265	TaWD40-265	TraesCS1B01G398800.1	sp|P17343|GBB1_CAEEL	Guanine nucleotide-binding protein subunit beta-1	PF00400: WD domain, G-beta repeat	IPR001680: WD40 repeat; IPR015943: WD40/YVTN repeat-like-containing domain; IPR017986: WD40-repeat-containing domain; IPR019775: WD40 repeat, conserved site; IPR020472: G-protein beta WD-40 repeat	GO:0005515 MF: protein binding	PF00400	IPR001680; IPR015943; IPR017986; IPR019775; IPR020472	GO:0005515
266	TaWD40-266	TraesCS1B01G399700.1	tr|I0Z6X2|I0Z6X2_COCSC	WD40 repeat-like protein	PF00400: WD domain, G-beta repeat; PF08149: BING4CT (NUC141) domain	IPR001680: WD40 repeat; IPR012952: BING4, C-terminal domain; IPR015943: WD40/YVTN repeat-like-containing domain; IPR017986: WD40-repeat-containing domain; IPR019775: WD40 repeat, conserved site	GO:0005515 MF: protein binding	PF00400; PF08149	IPR001680; IPR012952; IPR015943; IPR017986; IPR019775	GO:0005515
267	TaWD40-267	TraesCS1B01G431300.1	tr|N1QR84|N1QR84_AEGTA	General transcription factor 3C polypeptide 2		IPR001680: WD40 repeat; IPR015943: WD40/YVTN repeat-like-containing domain; IPR017956: AT hook, DNA-binding motif; IPR017986: WD40-repeat-containing domain	GO:0003677 MF: DNA binding;GO:0005515 MF: protein binding		IPR001680; IPR015943; IPR017956; IPR017986	GO:0003677; GO:0005515
268	TaWD40-268	TraesCS1B01G459900.1	tr|A0A061DJK9|A0A061DJK9_THECC	Transducin/WD40 repeat-like superfamily protein	PF00400: WD domain, G-beta repeat	IPR001680: WD40 repeat; IPR015943: WD40/YVTN repeat-like-containing domain; IPR017986: WD40-repeat-containing domain; IPR019775: WD40 repeat, conserved site; IPR020472: G-protein beta WD-40 repeat	GO:0005515 MF: protein binding	PF00400	IPR001680; IPR015943; IPR017986; IPR019775; IPR020472	GO:0005515
269	TaWD40-269	TraesCS1B01G478100.1	tr|B9S411|B9S411_RICCO	WD-repeat protein, putative	PF08154: NLE (NUC135) domain; PF00400: WD domain, G-beta repeat	IPR001632: G-protein, beta subunit; IPR001680: WD40 repeat; IPR012972: NLE; IPR015943: WD40/YVTN repeat-like-containing domain; IPR017986: WD40-repeat-containing domain; IPR019775: WD40 repeat, conserved site; IPR020472: G-protein beta WD-40 repeat	GO:0005515 MF: protein binding	PF08154; PF00400	IPR001632; IPR001680; IPR012972; IPR015943; IPR017986; IPR019775; IPR020472	GO:0005515
270	TaWD40-270	TraesCS2B01G021800.2	sp|P93194|RPK1_IPONI	Receptor-like protein kinase	PF00069: Protein kinase domain; PF00400: WD domain, G-beta repeat	IPR000719: Protein kinase domain; IPR001680: WD40 repeat; IPR008271: Serine/threonine-protein kinase, active site; IPR011009: Protein kinase-like domain; IPR015943: WD40/YVTN repeat-like-containing domain; IPR017441: Protein kinase, ATP binding site; IPR017986: WD40-repeat-containing domain	GO:0004672 MF: protein kinase activity;GO:0005515 MF: protein binding;GO:0005524 MF: ATP binding;GO:0006468 BP: protein phosphorylation	PF00069; PF00400	IPR000719; IPR001680; IPR008271; IPR011009; IPR015943; IPR017441; IPR017986	GO:0004672; GO:0005515; GO:0005524; GO:0006468
271	TaWD40-271	TraesCS2B01G074700.1	tr|B9S411|B9S411_RICCO	WD-repeat protein, putative	PF00400: WD domain, G-beta repeat	IPR001680: WD40 repeat; IPR015943: WD40/YVTN repeat-like-containing domain; IPR017986: WD40-repeat-containing domain; IPR019775: WD40 repeat, conserved site	GO:0005515 MF: protein binding	PF00400	IPR001680; IPR015943; IPR017986; IPR019775	GO:0005515
272	TaWD40-272	TraesCS2B01G099700.1	tr|M7YRR3|M7YRR3_TRIUA	Syntaxin-binding protein 5-like protein	PF12894: Anaphase-promoting complex subunit 4 WD40 domain; PF00957: Synaptobrevin	IPR001388: Synaptobrevin; IPR001680: WD40 repeat; IPR015943: WD40/YVTN repeat-like-containing domain; IPR017986: WD40-repeat-containing domain; IPR024977: Anaphase-promoting complex subunit 4, WD40 domain	GO:0005515 MF: protein binding;GO:0016021 CC: integral component of membrane;GO:0016192 BP: vesicle-mediated transport	PF12894; PF00957	IPR001388; IPR001680; IPR015943; IPR017986; IPR024977	GO:0005515; GO:0016021; GO:0016192
273	TaWD40-273	TraesCS2B01G134400.1	tr|A0A0K9PDU5|A0A0K9PDU5_ZOSMR	WD repeat domain phosphoinositide-interacting protein	PF00400: WD domain, G-beta repeat	IPR001680: WD40 repeat; IPR015943: WD40/YVTN repeat-like-containing domain; IPR017986: WD40-repeat-containing domain	GO:0005515 MF: protein binding	PF00400	IPR001680; IPR015943; IPR017986	GO:0005515
274	TaWD40-274	TraesCS2B01G134500.1	tr|B9S4H8|B9S4H8_RICCO	WD-repeat protein, putative	PF00400: WD domain, G-beta repeat	IPR001680: WD40 repeat; IPR015943: WD40/YVTN repeat-like-containing domain; IPR017986: WD40-repeat-containing domain	GO:0005515 MF: protein binding	PF00400	IPR001680; IPR015943; IPR017986	GO:0005515
275	TaWD40-275	TraesCS2B01G134900.1	tr|B9T0U7|B9T0U7_RICCO	WD-repeat protein, putative	PF00400: WD domain, G-beta repeat	IPR001680: WD40 repeat; IPR015943: WD40/YVTN repeat-like-containing domain; IPR017986: WD40-repeat-containing domain	GO:0005515 MF: protein binding	PF00400	IPR001680; IPR015943; IPR017986	GO:0005515
276	TaWD40-276	TraesCS2B01G148600.1	tr|I0Z3T0|I0Z3T0_COCSC	WD40 repeat-like protein	PF00400: WD domain, G-beta repeat	IPR001680: WD40 repeat; IPR015943: WD40/YVTN repeat-like-containing domain; IPR017986: WD40-repeat-containing domain; IPR019775: WD40 repeat, conserved site; IPR020472: G-protein beta WD-40 repeat	GO:0005515 MF: protein binding	PF00400	IPR001680; IPR015943; IPR017986; IPR019775; IPR020472	GO:0005515
277	TaWD40-277	TraesCS2B01G156400.3	AT3G63460.1	transducin family protein / WD-40 repeat family protein	PF12931: Sec23-binding domain of Sec16	IPR001680: WD40 repeat; IPR015943: WD40/YVTN repeat-like-containing domain; IPR017986: WD40-repeat-containing domain; IPR019775: WD40 repeat, conserved site; IPR024298: Ancestral coatomer element 1, Sec16/Sec31	GO:0005515 MF: protein binding	PF12931	IPR001680; IPR015943; IPR017986; IPR019775; IPR024298	GO:0005515
278	TaWD40-278	TraesCS2B01G187400.1	tr|G8A379|G8A379_MEDTR	Transducin/WD40 repeat protein	PF00400: WD domain, G-beta repeat	IPR001680: WD40 repeat; IPR015943: WD40/YVTN repeat-like-containing domain; IPR017986: WD40-repeat-containing domain; IPR019775: WD40 repeat, conserved site	GO:0005515 MF: protein binding	PF00400	IPR001680; IPR015943; IPR017986; IPR019775	GO:0005515
279	TaWD40-279	TraesCS2B01G201600.1	tr|G7JKD3|G7JKD3_MEDTR	Transducin/WD40 repeat protein	PF08799: pre-mRNA processing factor 4 (PRP4) like; PF00400: WD domain, G-beta repeat	IPR001680: WD40 repeat; IPR011042: Six-bladed beta-propeller, TolB-like; IPR014906: Pre-mRNA processing factor 4 (PRP4)-like; IPR015943: WD40/YVTN repeat-like-containing domain; IPR017986: WD40-repeat-containing domain; IPR019775: WD40 repeat, conserved site; IPR020472: G-protein beta WD-40 repeat	GO:0005515 MF: protein binding	PF08799; PF00400	IPR001680; IPR011042; IPR014906; IPR015943; IPR017986; IPR019775; IPR020472	GO:0005515
280	TaWD40-280	TraesCS2B01G204800.1	tr|A0A1D5U903|A0A1D5U903_WHEAT	Ribosome biogenesis protein WDR12 homolog	PF08154: NLE (NUC135) domain; PF00400: WD domain, G-beta repeat	IPR001680: WD40 repeat; IPR012972: NLE; IPR015943: WD40/YVTN repeat-like-containing domain; IPR017986: WD40-repeat-containing domain; IPR019775: WD40 repeat, conserved site; IPR020472: G-protein beta WD-40 repeat; IPR028599: WD repeat WDR12/Ytm1	GO:0005515 MF: protein binding;GO:0042254 BP: ribosome biogenesis	PF08154; PF00400	IPR001680; IPR012972; IPR015943; IPR017986; IPR019775; IPR020472; IPR028599	GO:0005515; GO:0042254
281	TaWD40-281	TraesCS2B01G212800.1	tr|A0A1J6IUV3|A0A1J6IUV3_NICAT	Mitotic checkpoint protein bub3.1	PF00400: WD domain, G-beta repeat	IPR001680: WD40 repeat; IPR015943: WD40/YVTN repeat-like-containing domain; IPR017986: WD40-repeat-containing domain	GO:0005515 MF: protein binding	PF00400	IPR001680; IPR015943; IPR017986	GO:0005515
282	TaWD40-282	TraesCS2B01G224500.1	tr|B9S411|B9S411_RICCO	WD-repeat protein, putative	PF00400: WD domain, G-beta repeat	IPR001680: WD40 repeat; IPR015943: WD40/YVTN repeat-like-containing domain; IPR017986: WD40-repeat-containing domain; IPR019775: WD40 repeat, conserved site; IPR020472: G-protein beta WD-40 repeat	GO:0005515 MF: protein binding	PF00400	IPR001680; IPR015943; IPR017986; IPR019775; IPR020472	GO:0005515
283	TaWD40-283	TraesCS2B01G250300.1	tr|E5GBV4|E5GBV4_CUCME	WD-repeat protein		IPR001680: WD40 repeat; IPR011047: Quinoprotein alcohol dehydrogenase-like superfamily; IPR015943: WD40/YVTN repeat-like-containing domain; IPR017986: WD40-repeat-containing domain; IPR019775: WD40 repeat, conserved site	GO:0005515 MF: protein binding		IPR001680; IPR011047; IPR015943; IPR017986; IPR019775	GO:0005515
284	TaWD40-284	TraesCS2B01G255700.1	tr|A0A0K9PFX1|A0A0K9PFX1_ZOSMR	WD repeat-containing protein	PF08513: LisH; PF00400: WD domain, G-beta repeat	IPR001680: WD40 repeat; IPR006594: LIS1 homology motif; IPR015943: WD40/YVTN repeat-like-containing domain; IPR017986: WD40-repeat-containing domain; IPR019775: WD40 repeat, conserved site; IPR020472: G-protein beta WD-40 repeat	GO:0005515 MF: protein binding	PF08513; PF00400	IPR001680; IPR006594; IPR015943; IPR017986; IPR019775; IPR020472	GO:0005515
285	TaWD40-285	TraesCS2B01G275700.1	tr|I0Z4B3|I0Z4B3_COCSC	WD40 repeat-like protein	PF00400: WD domain, G-beta repeat; PF09070: PFU (PLAA family ubiquitin binding); PF08324: PUL domain	IPR001680: WD40 repeat; IPR011042: Six-bladed beta-propeller, TolB-like; IPR013535: PUL domain; IPR015155: PLAA family ubiquitin binding, PFU; IPR015943: WD40/YVTN repeat-like-containing domain; IPR017986: WD40-repeat-containing domain; IPR019775: WD40 repeat, conserved site; IPR020472: G-protein beta WD-40 repeat	GO:0005515 MF: protein binding	PF00400; PF09070; PF08324	IPR001680; IPR011042; IPR013535; IPR015155; IPR015943; IPR017986; IPR019775; IPR020472	GO:0005515
286	TaWD40-286	TraesCS2B01G280400.1	tr|A0A0K9PYX6|A0A0K9PYX6_ZOSMR	Katanin p80 WD40 repeat-containing subunit B1 homolog	PF00400: WD domain, G-beta repeat	IPR001680: WD40 repeat; IPR011042: Six-bladed beta-propeller, TolB-like; IPR017986: WD40-repeat-containing domain	GO:0005515 MF: protein binding	PF00400	IPR001680; IPR011042; IPR017986	GO:0005515
287	TaWD40-287	TraesCS2B01G314700.1	tr|B9RU08|B9RU08_RICCO	WD-repeat protein, putative	PF00400: WD domain, G-beta repeat	IPR001680: WD40 repeat; IPR015943: WD40/YVTN repeat-like-containing domain; IPR017986: WD40-repeat-containing domain; IPR019775: WD40 repeat, conserved site; IPR020472: G-protein beta WD-40 repeat	GO:0005515 MF: protein binding	PF00400	IPR001680; IPR015943; IPR017986; IPR019775; IPR020472	GO:0005515
288	TaWD40-288	TraesCS2B01G358100.1	tr|A0A072TV41|A0A072TV41_MEDTR	Transducin/WD40 repeat protein	PF00400: WD domain, G-beta repeat	IPR001680: WD40 repeat; IPR011042: Six-bladed beta-propeller, TolB-like; IPR015943: WD40/YVTN repeat-like-containing domain; IPR017986: WD40-repeat-containing domain; IPR020472: G-protein beta WD-40 repeat	GO:0005515 MF: protein binding	PF00400	IPR001680; IPR011042; IPR015943; IPR017986; IPR020472	GO:0005515
289	TaWD40-289	TraesCS2B01G380800.1	tr|A0A0K9P960|A0A0K9P960_ZOSMR	WD repeat-containing protein	PF12894: Anaphase-promoting complex subunit 4 WD40 domain; PF00400: WD domain, G-beta repeat	IPR001680: WD40 repeat; IPR015943: WD40/YVTN repeat-like-containing domain; IPR017986: WD40-repeat-containing domain; IPR019775: WD40 repeat, conserved site; IPR024977: Anaphase-promoting complex subunit 4, WD40 domain	GO:0005515 MF: protein binding	PF12894; PF00400	IPR001680; IPR015943; IPR017986; IPR019775; IPR024977	GO:0005515
290	TaWD40-290	TraesCS2B01G390600.1	tr|B9T7M5|B9T7M5_RICCO	WD-repeat protein, putative	PF00400: WD domain, G-beta repeat	IPR001680: WD40 repeat; IPR015943: WD40/YVTN repeat-like-containing domain; IPR017986: WD40-repeat-containing domain; IPR019775: WD40 repeat, conserved site; IPR020472: G-protein beta WD-40 repeat	GO:0005515 MF: protein binding	PF00400	IPR001680; IPR015943; IPR017986; IPR019775; IPR020472	GO:0005515
291	TaWD40-291	TraesCS2B01G420100.1	tr|B9T7W7|B9T7W7_RICCO	WD-repeat protein, putative	PF00400: WD domain, G-beta repeat	IPR001680: WD40 repeat; IPR015943: WD40/YVTN repeat-like-containing domain; IPR017986: WD40-repeat-containing domain; IPR019775: WD40 repeat, conserved site; IPR020472: G-protein beta WD-40 repeat	GO:0005515 MF: protein binding	PF00400	IPR001680; IPR015943; IPR017986; IPR019775; IPR020472	GO:0005515
292	TaWD40-292	TraesCS2B01G421900.1	tr|A0A1D1ZAU3|A0A1D1ZAU3_9ARAE	Syntaxin-binding protein 5	PF08596: Lethal giant larvae(Lgl) like, C-terminal	IPR001680: WD40 repeat; IPR011044: Quinoprotein amine dehydrogenase, beta chain-like; IPR013905: Lethal giant larvae (Lgl)-like, C-terminal domain; IPR015943: WD40/YVTN repeat-like-containing domain; IPR017986: WD40-repeat-containing domain	GO:0005515 MF: protein binding	PF08596	IPR001680; IPR011044; IPR013905; IPR015943; IPR017986	GO:0005515
293	TaWD40-293	TraesCS2B01G429600.1	tr|A0A124SBD7|A0A124SBD7_CYNCS	BEACH domain-containing protein	PF15787: Domain of unknown function (DUF4704); PF14844: PH domain associated with Beige/BEACH; PF02138: Beige/BEACH domain; PF00400: WD domain, G-beta repeat	IPR000409: BEACH domain; IPR001680: WD40 repeat; IPR011993: PH domain-like; IPR013320: Concanavalin A-like lectin/glucanase domain; IPR015943: WD40/YVTN repeat-like-containing domain; IPR017986: WD40-repeat-containing domain; IPR023362: PH-BEACH domain; IPR031570: Domain of unknown function DUF4704	GO:0005515 MF: protein binding	PF15787; PF14844; PF02138; PF00400	IPR000409; IPR001680; IPR011993; IPR013320; IPR015943; IPR017986; IPR023362; IPR031570	GO:0005515
294	TaWD40-294	TraesCS2B01G431400.2	tr|A0A103XDG9|A0A103XDG9_CYNCS	WD40 repeat-containing protein	PF00400: WD domain, G-beta repeat	IPR001680: WD40 repeat; IPR015943: WD40/YVTN repeat-like-containing domain; IPR017986: WD40-repeat-containing domain; IPR019775: WD40 repeat, conserved site	GO:0005515 MF: protein binding	PF00400	IPR001680; IPR015943; IPR017986; IPR019775	GO:0005515
295	TaWD40-295	TraesCS2B01G461400.1	tr|A0A0K9NKB2|A0A0K9NKB2_ZOSMR	WD-repeat cell cycle regulatory protein	PF12894: Anaphase-promoting complex subunit 4 WD40 domain; PF00400: WD domain, G-beta repeat	IPR001680: WD40 repeat; IPR011047: Quinoprotein alcohol dehydrogenase-like superfamily; IPR015943: WD40/YVTN repeat-like-containing domain; IPR017986: WD40-repeat-containing domain; IPR019775: WD40 repeat, conserved site; IPR024977: Anaphase-promoting complex subunit 4, WD40 domain	GO:0005515 MF: protein binding	PF12894; PF00400	IPR001680; IPR011047; IPR015943; IPR017986; IPR019775; IPR024977	GO:0005515
296	TaWD40-296	TraesCS2B01G468100.1	tr|A0A061EYF5|A0A061EYF5_THECC	Transducin family protein / WD-40 repeat family protein	PF00400: WD domain, G-beta repeat; PF08625: Utp13 specific WD40 associated domain	IPR001680: WD40 repeat; IPR011047: Quinoprotein alcohol dehydrogenase-like superfamily; IPR013934: Small-subunit processome, Utp13; IPR015943: WD40/YVTN repeat-like-containing domain; IPR017986: WD40-repeat-containing domain; IPR019775: WD40 repeat, conserved site; IPR020472: G-protein beta WD-40 repeat	GO:0005515 MF: protein binding;GO:0006364 BP: rRNA processing;GO:0032040 CC: small-subunit processome	PF00400; PF08625	IPR001680; IPR011047; IPR013934; IPR015943; IPR017986; IPR019775; IPR020472	GO:0005515; GO:0006364; GO:0032040
297	TaWD40-297	TraesCS2B01G484800.1	tr|M8CEN7|M8CEN7_AEGTA	F-box/WD-40 repeat-containing protein	PF00646: F-box domain; PF00400: WD domain, G-beta repeat	IPR001680: WD40 repeat; IPR001810: F-box domain; IPR015943: WD40/YVTN repeat-like-containing domain; IPR017986: WD40-repeat-containing domain; IPR019775: WD40 repeat, conserved site; IPR020472: G-protein beta WD-40 repeat	GO:0005515 MF: protein binding	PF00646; PF00400	IPR001680; IPR001810; IPR015943; IPR017986; IPR019775; IPR020472	GO:0005515
298	TaWD40-298	TraesCS2B01G518500.1	tr|T2DNC6|T2DNC6_PHAVU	Protein transport SEC13-like protein	PF00400: WD domain, G-beta repeat	IPR001680: WD40 repeat; IPR015943: WD40/YVTN repeat-like-containing domain; IPR017986: WD40-repeat-containing domain; IPR019775: WD40 repeat, conserved site	GO:0005515 MF: protein binding	PF00400	IPR001680; IPR015943; IPR017986; IPR019775	GO:0005515
299	TaWD40-299	TraesCS2B01G539500.1	tr|A0A1D5U4A0|A0A1D5U4A0_WHEAT	Eukaryotic translation initiation factor 3 subunit I	PF00400: WD domain, G-beta repeat	IPR001680: WD40 repeat; IPR011042: Six-bladed beta-propeller, TolB-like; IPR017986: WD40-repeat-containing domain; IPR019775: WD40 repeat, conserved site; IPR020472: G-protein beta WD-40 repeat; IPR027525: Eukaryotic translation initiation factor 3 subunit I	GO:0003743 MF: translation initiation factor activity;GO:0005515 MF: protein binding;GO:0005737 CC: cytoplasm;GO:0005852 CC: eukaryotic translation initiation factor 3 complex	PF00400	IPR001680; IPR011042; IPR017986; IPR019775; IPR020472; IPR027525	GO:0003743; GO:0005515; GO:0005737; GO:0005852
300	TaWD40-300	TraesCS2B01G591600.2	tr|A0A1D5U0H0|A0A1D5U0H0_WHEAT	Katanin p80 WD40 repeat-containing subunit B1 homolog	PF00400: WD domain, G-beta repeat; PF13925: con80 domain of Katanin	IPR001680: WD40 repeat; IPR015943: WD40/YVTN repeat-like-containing domain; IPR017986: WD40-repeat-containing domain; IPR019775: WD40 repeat, conserved site; IPR020472: G-protein beta WD-40 repeat; IPR026962: Katanin p80 subunit B1; IPR028021: Katanin p80 subunit, C-terminal	GO:0005515 MF: protein binding;GO:0008017 MF: microtubule binding;GO:0008352 CC: katanin complex;GO:0051013 BP: microtubule severing	PF00400; PF13925	IPR001680; IPR015943; IPR017986; IPR019775; IPR020472; IPR026962; IPR028021	GO:0005515; GO:0008017; GO:0008352; GO:0051013
301	TaWD40-301	TraesCS2B01G592200.1	tr|B9T7M5|B9T7M5_RICCO	WD-repeat protein, putative	PF00400: WD domain, G-beta repeat	IPR001680: WD40 repeat; IPR015943: WD40/YVTN repeat-like-containing domain; IPR017986: WD40-repeat-containing domain; IPR019775: WD40 repeat, conserved site; IPR020472: G-protein beta WD-40 repeat	GO:0005515 MF: protein binding	PF00400	IPR001680; IPR015943; IPR017986; IPR019775; IPR020472	GO:0005515
302	TaWD40-302	TraesCS3B01G015000.1	tr|F4HQF0|F4HQF0_ARATH	Coatomer subunit beta'-1	PF00400: WD domain, G-beta repeat	IPR001680: WD40 repeat; IPR013783: Immunoglobulin-like fold; IPR015943: WD40/YVTN repeat-like-containing domain; IPR017986: WD40-repeat-containing domain	GO:0005515 MF: protein binding	PF00400	IPR001680; IPR013783; IPR015943; IPR017986	GO:0005515
303	TaWD40-303	TraesCS3B01G021200.1	AT5G38240.2	Protein kinase family protein	PF00069: Protein kinase domain; PF00635: MSP (Major sperm protein) domain; PF00400: WD domain, G-beta repeat	IPR000535: Major sperm protein (MSP) domain; IPR000719: Protein kinase domain; IPR001680: WD40 repeat; IPR008962: PapD-like; IPR011009: Protein kinase-like domain; IPR013783: Immunoglobulin-like fold; IPR015943: WD40/YVTN repeat-like-containing domain; IPR017986: WD40-repeat-containing domain; IPR020472: G-protein beta WD-40 repeat	GO:0004672 MF: protein kinase activity;GO:0005515 MF: protein binding;GO:0005524 MF: ATP binding;GO:0006468 BP: protein phosphorylation	PF00069; PF00635; PF00400	IPR000535; IPR000719; IPR001680; IPR008962; IPR011009; IPR013783; IPR015943; IPR017986; IPR020472	GO:0004672; GO:0005515; GO:0005524; GO:0006468
304	TaWD40-304	TraesCS3B01G021300.1	AT2G37710.1	receptor lectin kinase	PF00069: Protein kinase domain; PF00635: MSP (Major sperm protein) domain; PF00400: WD domain, G-beta repeat	IPR000535: Major sperm protein (MSP) domain; IPR000719: Protein kinase domain; IPR001680: WD40 repeat; IPR008962: PapD-like; IPR011009: Protein kinase-like domain; IPR013783: Immunoglobulin-like fold; IPR015943: WD40/YVTN repeat-like-containing domain; IPR017986: WD40-repeat-containing domain; IPR020472: G-protein beta WD-40 repeat	GO:0004672 MF: protein kinase activity;GO:0005515 MF: protein binding;GO:0005524 MF: ATP binding;GO:0006468 BP: protein phosphorylation	PF00069; PF00635; PF00400	IPR000535; IPR000719; IPR001680; IPR008962; IPR011009; IPR013783; IPR015943; IPR017986; IPR020472	GO:0004672; GO:0005515; GO:0005524; GO:0006468
305	TaWD40-305	TraesCS3B01G034400.1	sp|O93277|WDR1_CHICK	WD repeat-containing protein 1	PF00400: WD domain, G-beta repeat	IPR001680: WD40 repeat; IPR015943: WD40/YVTN repeat-like-containing domain; IPR017986: WD40-repeat-containing domain; IPR019775: WD40 repeat, conserved site	GO:0005515 MF: protein binding	PF00400	IPR001680; IPR015943; IPR017986; IPR019775	GO:0005515
306	TaWD40-306	TraesCS3B01G066200.1	tr|M7ZBV7|M7ZBV7_TRIUA	Protein DAMAGED DNA-BINDING 2	PF00400: WD domain, G-beta repeat	IPR001680: WD40 repeat; IPR001878: Zinc finger, CCHC-type; IPR015943: WD40/YVTN repeat-like-containing domain; IPR017986: WD40-repeat-containing domain; IPR019775: WD40 repeat, conserved site	GO:0003676 MF: nucleic acid binding;GO:0005515 MF: protein binding;GO:0008270 MF: zinc ion binding	PF00400	IPR001680; IPR001878; IPR015943; IPR017986; IPR019775	GO:0003676; GO:0005515; GO:0008270
307	TaWD40-307	TraesCS3B01G095200.2	AT1G65800.1	receptor kinase 2	PF00069: Protein kinase domain; PF00635: MSP (Major sperm protein) domain; PF00400: WD domain, G-beta repeat	IPR000535: Major sperm protein (MSP) domain; IPR000719: Protein kinase domain; IPR001680: WD40 repeat; IPR008271: Serine/threonine-protein kinase, active site; IPR008962: PapD-like; IPR011009: Protein kinase-like domain; IPR013783: Immunoglobulin-like fold; IPR015943: WD40/YVTN repeat-like-containing domain; IPR017441: Protein kinase, ATP binding site; IPR017986: WD40-repeat-containing domain; IP…	GO:0004672 MF: protein kinase activity;GO:0005515 MF: protein binding;GO:0005524 MF: ATP binding;GO:0006468 BP: protein phosphorylation	PF00069; PF00635; PF00400	IPR000535; IPR000719; IPR001680; IPR008271; IPR008962; IPR011009; IPR013783; IPR015943; IPR017441; IPR017986; IPR019775	GO:0004672; GO:0005515; GO:0005524; GO:0006468
308	TaWD40-308	TraesCS3B01G095300.2	AT1G65790.1	receptor kinase 1	PF00069: Protein kinase domain; PF00635: MSP (Major sperm protein) domain; PF00400: WD domain, G-beta repeat	IPR000535: Major sperm protein (MSP) domain; IPR000719: Protein kinase domain; IPR001680: WD40 repeat; IPR008962: PapD-like; IPR011009: Protein kinase-like domain; IPR013783: Immunoglobulin-like fold; IPR015943: WD40/YVTN repeat-like-containing domain; IPR017441: Protein kinase, ATP binding site; IPR017986: WD40-repeat-containing domain; IPR020472: G-protein beta WD-40 repeat	GO:0004672 MF: protein kinase activity;GO:0005515 MF: protein binding;GO:0005524 MF: ATP binding;GO:0006468 BP: protein phosphorylation	PF00069; PF00635; PF00400	IPR000535; IPR000719; IPR001680; IPR008962; IPR011009; IPR013783; IPR015943; IPR017441; IPR017986; IPR020472	GO:0004672; GO:0005515; GO:0005524; GO:0006468
309	TaWD40-309	TraesCS3B01G109400.1	tr|B9T7M5|B9T7M5_RICCO	WD-repeat protein, putative		IPR001680: WD40 repeat; IPR017986: WD40-repeat-containing domain; IPR019775: WD40 repeat, conserved site	GO:0005515 MF: protein binding		IPR001680; IPR017986; IPR019775	GO:0005515
310	TaWD40-310	TraesCS3B01G110900.1	tr|A0A0K9PDU5|A0A0K9PDU5_ZOSMR	WD repeat domain phosphoinositide-interacting protein	PF00400: WD domain, G-beta repeat	IPR001680: WD40 repeat; IPR015943: WD40/YVTN repeat-like-containing domain; IPR017986: WD40-repeat-containing domain	GO:0005515 MF: protein binding	PF00400	IPR001680; IPR015943; IPR017986	GO:0005515
311	TaWD40-311	TraesCS3B01G130100.1	tr|A0A061RBP1|A0A061RBP1_9CHLO	Wd40-repeat-like protein	PF00400: WD domain, G-beta repeat	IPR001680: WD40 repeat; IPR001810: F-box domain; IPR015943: WD40/YVTN repeat-like-containing domain; IPR017986: WD40-repeat-containing domain; IPR019775: WD40 repeat, conserved site	GO:0005515 MF: protein binding	PF00400	IPR001680; IPR001810; IPR015943; IPR017986; IPR019775	GO:0005515
312	TaWD40-312	TraesCS3B01G142300.1	tr|M8ALW3|M8ALW3_TRIUA	Transcriptional corepressor LEUNIG	PF08513: LisH; PF00400: WD domain, G-beta repeat	IPR001680: WD40 repeat; IPR006594: LIS1 homology motif; IPR015943: WD40/YVTN repeat-like-containing domain; IPR017986: WD40-repeat-containing domain; IPR019775: WD40 repeat, conserved site; IPR020472: G-protein beta WD-40 repeat	GO:0005515 MF: protein binding	PF08513; PF00400	IPR001680; IPR006594; IPR015943; IPR017986; IPR019775; IPR020472	GO:0005515
313	TaWD40-313	TraesCS3B01G155000.1	tr|A0A124SB40|A0A124SB40_CYNCS	WD40 repeat-containing protein	PF00400: WD domain, G-beta repeat	IPR001680: WD40 repeat; IPR015943: WD40/YVTN repeat-like-containing domain; IPR017986: WD40-repeat-containing domain; IPR019775: WD40 repeat, conserved site	GO:0005515 MF: protein binding	PF00400	IPR001680; IPR015943; IPR017986; IPR019775	GO:0005515
314	TaWD40-314	TraesCS3B01G162400.1	tr|T2DNC6|T2DNC6_PHAVU	Protein transport SEC13-like protein	PF00400: WD domain, G-beta repeat	IPR001680: WD40 repeat; IPR015943: WD40/YVTN repeat-like-containing domain; IPR017986: WD40-repeat-containing domain; IPR020472: G-protein beta WD-40 repeat	GO:0005515 MF: protein binding	PF00400	IPR001680; IPR015943; IPR017986; IPR020472	GO:0005515
315	TaWD40-315	TraesCS3B01G181200.1	tr|A0A061GNL9|A0A061GNL9_THECC	Transducin/WD40 repeat-like superfamily protein	PF04564: U-box domain; PF00400: WD domain, G-beta repeat	IPR001680: WD40 repeat; IPR003613: U box domain; IPR011989: Armadillo-like helical; IPR013083: Zinc finger, RING/FYVE/PHD-type; IPR015943: WD40/YVTN repeat-like-containing domain; IPR016024: Armadillo-type fold; IPR017986: WD40-repeat-containing domain; IPR019775: WD40 repeat, conserved site	GO:0004842 MF: ubiquitin-protein transferase activity;GO:0005488 MF: binding;GO:0005515 MF: protein binding;GO:0016567 BP: protein ubiquitination	PF04564; PF00400	IPR001680; IPR003613; IPR011989; IPR013083; IPR015943; IPR016024; IPR017986; IPR019775	GO:0004842; GO:0005488; GO:0005515; GO:0016567
316	TaWD40-316	TraesCS3B01G182500.1	tr|G7K9G1|G7K9G1_MEDTR	Transducin/WD40 repeat protein	PF00400: WD domain, G-beta repeat	IPR001680: WD40 repeat; IPR011042: Six-bladed beta-propeller, TolB-like; IPR015943: WD40/YVTN repeat-like-containing domain; IPR017986: WD40-repeat-containing domain; IPR020472: G-protein beta WD-40 repeat	GO:0005515 MF: protein binding	PF00400	IPR001680; IPR011042; IPR015943; IPR017986; IPR020472	GO:0005515
317	TaWD40-317	TraesCS3B01G191500.1	tr|I0Z366|I0Z366_COCSC	WD40 repeat-like protein	PF00400: WD domain, G-beta repeat; PF04158: Sof1-like domain	IPR001680: WD40 repeat; IPR007287: Sof1-like protein; IPR015943: WD40/YVTN repeat-like-containing domain; IPR017986: WD40-repeat-containing domain; IPR019775: WD40 repeat, conserved site; IPR020472: G-protein beta WD-40 repeat	GO:0005515 MF: protein binding	PF00400; PF04158	IPR001680; IPR007287; IPR015943; IPR017986; IPR019775; IPR020472	GO:0005515
318	TaWD40-318	TraesCS3B01G204200.2	tr|B9RFF4|B9RFF4_RICCO	WD-repeat protein, putative	PF00400: WD domain, G-beta repeat	IPR001680: WD40 repeat; IPR006594: LIS1 homology motif; IPR006595: CTLH, C-terminal LisH motif; IPR015943: WD40/YVTN repeat-like-containing domain; IPR017986: WD40-repeat-containing domain; IPR019775: WD40 repeat, conserved site	GO:0005515 MF: protein binding	PF00400	IPR001680; IPR006594; IPR006595; IPR015943; IPR017986; IPR019775	GO:0005515
319	TaWD40-319	TraesCS3B01G205300.1	tr|I0Z536|I0Z536_COCSC	WD40 repeat-like protein	PF00400: WD domain, G-beta repeat	IPR001680: WD40 repeat; IPR015943: WD40/YVTN repeat-like-containing domain; IPR017986: WD40-repeat-containing domain; IPR019775: WD40 repeat, conserved site; IPR020472: G-protein beta WD-40 repeat	GO:0005515 MF: protein binding	PF00400	IPR001680; IPR015943; IPR017986; IPR019775; IPR020472	GO:0005515
320	TaWD40-320	TraesCS3B01G224700.1	tr|A0A124SAH5|A0A124SAH5_CYNCS	WD40 repeat-containing protein	PF12234: RAVE protein 1 C terminal; PF00400: WD domain, G-beta repeat	IPR001680: WD40 repeat; IPR015943: WD40/YVTN repeat-like-containing domain; IPR017986: WD40-repeat-containing domain; IPR022033: RAVE complex protein Rav1 C-terminal	GO:0005515 MF: protein binding	PF12234; PF00400	IPR001680; IPR015943; IPR017986; IPR022033	GO:0005515
321	TaWD40-321	TraesCS3B01G226600.1	tr|A0A0K9PGD8|A0A0K9PGD8_ZOSMR	WD40 repeat-containing protein	PF00400: WD domain, G-beta repeat	IPR001680: WD40 repeat; IPR006594: LIS1 homology motif; IPR006595: CTLH, C-terminal LisH motif; IPR011042: Six-bladed beta-propeller, TolB-like; IPR017986: WD40-repeat-containing domain; IPR019775: WD40 repeat, conserved site; IPR020472: G-protein beta WD-40 repeat	GO:0005515 MF: protein binding	PF00400	IPR001680; IPR006594; IPR006595; IPR011042; IPR017986; IPR019775; IPR020472	GO:0005515
322	TaWD40-322	TraesCS3B01G236700.4	tr|I0Z2S6|I0Z2S6_COCSC	WD40 repeat-like protein	PF03456: uDENN domain; PF02141: DENN (AEX-3) domain; PF00400: WD domain, G-beta repeat	IPR001194: DENN domain; IPR001680: WD40 repeat; IPR005112: dDENN domain; IPR005113: uDENN domain; IPR015943: WD40/YVTN repeat-like-containing domain; IPR017986: WD40-repeat-containing domain; IPR019775: WD40 repeat, conserved site; IPR020472: G-protein beta WD-40 repeat	GO:0005515 MF: protein binding	PF03456; PF02141; PF00400	IPR001194; IPR001680; IPR005112; IPR005113; IPR015943; IPR017986; IPR019775; IPR020472	GO:0005515
323	TaWD40-323	TraesCS3B01G245100.1	tr|I1HP46|I1HP46_BRADI	Serine/threonine-protein phosphatase 2A 55 kDa regulatory subunit B	PF00400: WD domain, G-beta repeat	IPR000009: Protein phosphatase 2A regulatory subunit PR55; IPR001680: WD40 repeat; IPR015943: WD40/YVTN repeat-like-containing domain; IPR017986: WD40-repeat-containing domain; IPR018067: Protein phosphatase 2A regulatory subunit PR55, conserved site; IPR019775: WD40 repeat, conserved site	GO:0000159 CC: protein phosphatase type 2A complex;GO:0005515 MF: protein binding;GO:0019888 MF: protein phosphatase regulator activity	PF00400	IPR000009; IPR001680; IPR015943; IPR017986; IPR018067; IPR019775	GO:0000159; GO:0005515; GO:0019888
324	TaWD40-324	TraesCS3B01G247800.1	tr|M7Z191|M7Z191_TRIUA	Transcriptional corepressor LEUNIG	PF08513: LisH; PF00400: WD domain, G-beta repeat	IPR001680: WD40 repeat; IPR006594: LIS1 homology motif; IPR015943: WD40/YVTN repeat-like-containing domain; IPR017986: WD40-repeat-containing domain; IPR019775: WD40 repeat, conserved site	GO:0005515 MF: protein binding	PF08513; PF00400	IPR001680; IPR006594; IPR015943; IPR017986; IPR019775	GO:0005515
325	TaWD40-325	TraesCS3B01G247900.4	tr|M8A331|M8A331_TRIUA	Transcriptional corepressor LEUNIG	PF08513: LisH; PF00400: WD domain, G-beta repeat	IPR001680: WD40 repeat; IPR006594: LIS1 homology motif; IPR015943: WD40/YVTN repeat-like-containing domain; IPR017986: WD40-repeat-containing domain; IPR019775: WD40 repeat, conserved site	GO:0005515 MF: protein binding	PF08513; PF00400	IPR001680; IPR006594; IPR015943; IPR017986; IPR019775	GO:0005515
326	TaWD40-326	TraesCS3B01G253300.1	tr|A0A0K9PED2|A0A0K9PED2_ZOSMR	Protein transport protein SEC13	PF00400: WD domain, G-beta repeat	IPR001680: WD40 repeat; IPR015943: WD40/YVTN repeat-like-containing domain; IPR017986: WD40-repeat-containing domain	GO:0005515 MF: protein binding	PF00400	IPR001680; IPR015943; IPR017986	GO:0005515
327	TaWD40-327	TraesCS3B01G258300.1	tr|G7JWN6|G7JWN6_MEDTR	Transducin/WD40 repeat protein	PF00400: WD domain, G-beta repeat	IPR001680: WD40 repeat; IPR015943: WD40/YVTN repeat-like-containing domain; IPR017986: WD40-repeat-containing domain; IPR020472: G-protein beta WD-40 repeat	GO:0005515 MF: protein binding	PF00400	IPR001680; IPR015943; IPR017986; IPR020472	GO:0005515
328	TaWD40-328	TraesCS3B01G263200.1	tr|A0A0K9P351|A0A0K9P351_ZOSMR	Transducin/WD40 repeat-like superfamily protein		IPR001680: WD40 repeat; IPR015943: WD40/YVTN repeat-like-containing domain; IPR017986: WD40-repeat-containing domain; IPR019775: WD40 repeat, conserved site	GO:0005515 MF: protein binding		IPR001680; IPR015943; IPR017986; IPR019775	GO:0005515
329	TaWD40-329	TraesCS3B01G265100.1	AT1G15420.1	WD repeat protein	PF04003: Dip2/Utp12 Family	IPR001680: WD40 repeat; IPR007148: Small-subunit processome, Utp12; IPR015943: WD40/YVTN repeat-like-containing domain; IPR017986: WD40-repeat-containing domain	GO:0005515 MF: protein binding	PF04003	IPR001680; IPR007148; IPR015943; IPR017986	GO:0005515
330	TaWD40-330	TraesCS3B01G280400.1	tr|Q1I184|Q1I184_PEA	WD-40 repeat protein	PF12265: Histone-binding protein RBBP4 or subunit C of CAF1 complex; PF00400: WD domain, G-beta repeat	IPR001680: WD40 repeat; IPR015943: WD40/YVTN repeat-like-containing domain; IPR017986: WD40-repeat-containing domain; IPR022052: Histone-binding protein RBBP4, N-terminal	GO:0005515 MF: protein binding	PF12265; PF00400	IPR001680; IPR015943; IPR017986; IPR022052	GO:0005515
331	TaWD40-331	TraesCS3B01G286800.1	tr|A0A061G1K1|A0A061G1K1_THECC	Transducin/WD40 repeat-like superfamily protein, putative		IPR015943: WD40/YVTN repeat-like-containing domain; IPR017986: WD40-repeat-containing domain	GO:0005515 MF: protein binding		IPR015943; IPR017986	GO:0005515
332	TaWD40-332	TraesCS3B01G297300.1	tr|B6SJ21|B6SJ21_MAIZE	Guanine nucleotide-binding protein beta subunit-like protein	PF00400: WD domain, G-beta repeat	IPR001680: WD40 repeat; IPR015943: WD40/YVTN repeat-like-containing domain; IPR017986: WD40-repeat-containing domain; IPR019775: WD40 repeat, conserved site; IPR020472: G-protein beta WD-40 repeat	GO:0005515 MF: protein binding	PF00400	IPR001680; IPR015943; IPR017986; IPR019775; IPR020472	GO:0005515
333	TaWD40-333	TraesCS3B01G318600.1	tr|M8A910|M8A910_TRIUA	Protein SPA1-RELATED 3	PF00400: WD domain, G-beta repeat	IPR000719: Protein kinase domain; IPR001680: WD40 repeat; IPR011009: Protein kinase-like domain; IPR015943: WD40/YVTN repeat-like-containing domain; IPR017986: WD40-repeat-containing domain; IPR019775: WD40 repeat, conserved site; IPR020472: G-protein beta WD-40 repeat	GO:0004672 MF: protein kinase activity;GO:0005515 MF: protein binding;GO:0005524 MF: ATP binding;GO:0006468 BP: protein phosphorylation	PF00400	IPR000719; IPR001680; IPR011009; IPR015943; IPR017986; IPR019775; IPR020472	GO:0004672; GO:0005515; GO:0005524; GO:0006468
334	TaWD40-334	TraesCS3B01G345700.2	tr|B9RHA2|B9RHA2_RICCO	WD-repeat protein, putative	PF00400: WD domain, G-beta repeat	IPR001680: WD40 repeat; IPR015943: WD40/YVTN repeat-like-containing domain; IPR017986: WD40-repeat-containing domain; IPR019775: WD40 repeat, conserved site	GO:0005515 MF: protein binding	PF00400	IPR001680; IPR015943; IPR017986; IPR019775	GO:0005515
335	TaWD40-335	TraesCS3B01G349000.2	tr|A0A1D5VQ88|A0A1D5VQ88_WHEAT	Katanin p80 WD40 repeat-containing subunit B1 homolog	PF00400: WD domain, G-beta repeat; PF13925: con80 domain of Katanin	IPR001680: WD40 repeat; IPR015943: WD40/YVTN repeat-like-containing domain; IPR017986: WD40-repeat-containing domain; IPR019775: WD40 repeat, conserved site; IPR020472: G-protein beta WD-40 repeat; IPR026962: Katanin p80 subunit B1; IPR028021: Katanin p80 subunit, C-terminal	GO:0005515 MF: protein binding;GO:0008017 MF: microtubule binding;GO:0008352 CC: katanin complex;GO:0051013 BP: microtubule severing	PF00400; PF13925	IPR001680; IPR015943; IPR017986; IPR019775; IPR020472; IPR026962; IPR028021	GO:0005515; GO:0008017; GO:0008352; GO:0051013
336	TaWD40-336	TraesCS3B01G353900.1	tr|M8APR7|M8APR7_TRIUA	Breast carcinoma-amplified sequence 3-like protein	PF12490: Breast carcinoma amplified sequence 3	IPR001680: WD40 repeat; IPR015943: WD40/YVTN repeat-like-containing domain; IPR017986: WD40-repeat-containing domain; IPR022175: Breast carcinoma amplified sequence 3	GO:0005515 MF: protein binding	PF12490	IPR001680; IPR015943; IPR017986; IPR022175	GO:0005515
337	TaWD40-337	TraesCS3B01G376400.1	tr|I0YUX2|I0YUX2_COCSC	WD40 repeat-like protein	PF00400: WD domain, G-beta repeat	IPR001680: WD40 repeat; IPR015943: WD40/YVTN repeat-like-containing domain; IPR017986: WD40-repeat-containing domain; IPR019775: WD40 repeat, conserved site	GO:0005515 MF: protein binding	PF00400	IPR001680; IPR015943; IPR017986; IPR019775	GO:0005515
338	TaWD40-338	TraesCS3B01G403200.1	tr|I0YR84|I0YR84_COCSC	WD40 repeat-like protein	PF00400: WD domain, G-beta repeat	IPR001680: WD40 repeat; IPR015943: WD40/YVTN repeat-like-containing domain; IPR017986: WD40-repeat-containing domain; IPR019775: WD40 repeat, conserved site; IPR020472: G-protein beta WD-40 repeat	GO:0005515 MF: protein binding	PF00400	IPR001680; IPR015943; IPR017986; IPR019775; IPR020472	GO:0005515
339	TaWD40-339	TraesCS3B01G403300.4	tr|N1QWY6|N1QWY6_AEGTA	General transcription factor 3C polypeptide 2		IPR001680: WD40 repeat; IPR015943: WD40/YVTN repeat-like-containing domain; IPR017956: AT hook, DNA-binding motif; IPR017986: WD40-repeat-containing domain	GO:0003677 MF: DNA binding;GO:0005515 MF: protein binding		IPR001680; IPR015943; IPR017956; IPR017986	GO:0003677; GO:0005515
340	TaWD40-340	TraesCS3B01G470600.1	tr|A0A061DJK9|A0A061DJK9_THECC	Transducin/WD40 repeat-like superfamily protein	PF00400: WD domain, G-beta repeat	IPR001680: WD40 repeat; IPR015943: WD40/YVTN repeat-like-containing domain; IPR017986: WD40-repeat-containing domain; IPR019775: WD40 repeat, conserved site; IPR020472: G-protein beta WD-40 repeat	GO:0005515 MF: protein binding	PF00400	IPR001680; IPR015943; IPR017986; IPR019775; IPR020472	GO:0005515
341	TaWD40-341	TraesCS3B01G478000.1	AT5G54380.1	protein kinase family protein	PF00069: Protein kinase domain; PF00400: WD domain, G-beta repeat	IPR000719: Protein kinase domain; IPR001680: WD40 repeat; IPR008271: Serine/threonine-protein kinase, active site; IPR011009: Protein kinase-like domain; IPR015943: WD40/YVTN repeat-like-containing domain; IPR017441: Protein kinase, ATP binding site; IPR017986: WD40-repeat-containing domain; IPR019775: WD40 repeat, conserved site; IPR020472: G-protein beta WD-40 repeat	GO:0004672 MF: protein kinase activity;GO:0005515 MF: protein binding;GO:0005524 MF: ATP binding;GO:0006468 BP: protein phosphorylation	PF00069; PF00400	IPR000719; IPR001680; IPR008271; IPR011009; IPR015943; IPR017441; IPR017986; IPR019775; IPR020472	GO:0004672; GO:0005515; GO:0005524; GO:0006468
342	TaWD40-342	TraesCS3B01G478400.1	AT1G65790.1	receptor kinase 1	PF00069: Protein kinase domain; PF00400: WD domain, G-beta repeat	IPR000719: Protein kinase domain; IPR001680: WD40 repeat; IPR008271: Serine/threonine-protein kinase, active site; IPR011009: Protein kinase-like domain; IPR011042: Six-bladed beta-propeller, TolB-like; IPR013783: Immunoglobulin-like fold; IPR015943: WD40/YVTN repeat-like-containing domain; IPR017441: Protein kinase, ATP binding site; IPR017986: WD40-repeat-containing domain; IPR019775: WD40 repe…	GO:0004672 MF: protein kinase activity;GO:0005515 MF: protein binding;GO:0005524 MF: ATP binding;GO:0006468 BP: protein phosphorylation	PF00069; PF00400	IPR000719; IPR001680; IPR008271; IPR011009; IPR011042; IPR013783; IPR015943; IPR017441; IPR017986; IPR019775; IPR020472	GO:0004672; GO:0005515; GO:0005524; GO:0006468
343	TaWD40-343	TraesCS3B01G478700.1	AT5G35960.2	Protein kinase family protein	PF00069: Protein kinase domain; PF00400: WD domain, G-beta repeat	IPR000719: Protein kinase domain; IPR001680: WD40 repeat; IPR008271: Serine/threonine-protein kinase, active site; IPR011009: Protein kinase-like domain; IPR015943: WD40/YVTN repeat-like-containing domain; IPR017986: WD40-repeat-containing domain; IPR019775: WD40 repeat, conserved site; IPR020472: G-protein beta WD-40 repeat	GO:0004672 MF: protein kinase activity;GO:0005515 MF: protein binding;GO:0005524 MF: ATP binding;GO:0006468 BP: protein phosphorylation	PF00069; PF00400	IPR000719; IPR001680; IPR008271; IPR011009; IPR015943; IPR017986; IPR019775; IPR020472	GO:0004672; GO:0005515; GO:0005524; GO:0006468
344	TaWD40-344	TraesCS3B01G478900.1	AT5G35960.2	Protein kinase family protein	PF00069: Protein kinase domain; PF00400: WD domain, G-beta repeat	IPR000719: Protein kinase domain; IPR001680: WD40 repeat; IPR008271: Serine/threonine-protein kinase, active site; IPR011009: Protein kinase-like domain; IPR013783: Immunoglobulin-like fold; IPR015943: WD40/YVTN repeat-like-containing domain; IPR017441: Protein kinase, ATP binding site; IPR017986: WD40-repeat-containing domain; IPR019775: WD40 repeat, conserved site; IPR020472: G-protein beta WD-…	GO:0004672 MF: protein kinase activity;GO:0005515 MF: protein binding;GO:0005524 MF: ATP binding;GO:0006468 BP: protein phosphorylation	PF00069; PF00400	IPR000719; IPR001680; IPR008271; IPR011009; IPR013783; IPR015943; IPR017441; IPR017986; IPR019775; IPR020472	GO:0004672; GO:0005515; GO:0005524; GO:0006468
345	TaWD40-345	TraesCS3B01G479100.1	AT5G35960.2	Protein kinase family protein	PF00069: Protein kinase domain; PF00400: WD domain, G-beta repeat	IPR000719: Protein kinase domain; IPR001680: WD40 repeat; IPR008271: Serine/threonine-protein kinase, active site; IPR011009: Protein kinase-like domain; IPR013783: Immunoglobulin-like fold; IPR015943: WD40/YVTN repeat-like-containing domain; IPR017441: Protein kinase, ATP binding site; IPR017986: WD40-repeat-containing domain; IPR019775: WD40 repeat, conserved site; IPR020472: G-protein beta WD-…	GO:0004672 MF: protein kinase activity;GO:0005515 MF: protein binding;GO:0005524 MF: ATP binding;GO:0006468 BP: protein phosphorylation	PF00069; PF00400	IPR000719; IPR001680; IPR008271; IPR011009; IPR013783; IPR015943; IPR017441; IPR017986; IPR019775; IPR020472	GO:0004672; GO:0005515; GO:0005524; GO:0006468
346	TaWD40-346	TraesCS3B01G490900.1	tr|A0A0K9PDU5|A0A0K9PDU5_ZOSMR	WD repeat domain phosphoinositide-interacting protein	PF00400: WD domain, G-beta repeat	IPR001680: WD40 repeat; IPR015943: WD40/YVTN repeat-like-containing domain; IPR017986: WD40-repeat-containing domain	GO:0005515 MF: protein binding	PF00400	IPR001680; IPR015943; IPR017986	GO:0005515
347	TaWD40-347	TraesCS3B01G532800.1	tr|G7IGQ9|G7IGQ9_MEDTR	Transducin/WD40 repeat protein	PF00400: WD domain, G-beta repeat	IPR001680: WD40 repeat; IPR015943: WD40/YVTN repeat-like-containing domain; IPR017986: WD40-repeat-containing domain	GO:0005515 MF: protein binding	PF00400	IPR001680; IPR015943; IPR017986	GO:0005515
348	TaWD40-348	TraesCS3B01G578100.1	AT1G65790.1	receptor kinase 1	PF00069: Protein kinase domain; PF00635: MSP (Major sperm protein) domain; PF00400: WD domain, G-beta repeat	IPR000535: Major sperm protein (MSP) domain; IPR000719: Protein kinase domain; IPR001680: WD40 repeat; IPR008271: Serine/threonine-protein kinase, active site; IPR008962: PapD-like; IPR011009: Protein kinase-like domain; IPR013783: Immunoglobulin-like fold; IPR015943: WD40/YVTN repeat-like-containing domain; IPR017441: Protein kinase, ATP binding site; IPR017986: WD40-repeat-containing domain; IP…	GO:0004672 MF: protein kinase activity;GO:0005515 MF: protein binding;GO:0005524 MF: ATP binding;GO:0006468 BP: protein phosphorylation	PF00069; PF00635; PF00400	IPR000535; IPR000719; IPR001680; IPR008271; IPR008962; IPR011009; IPR013783; IPR015943; IPR017441; IPR017986; IPR019775; IPR020472	GO:0004672; GO:0005515; GO:0005524; GO:0006468
349	TaWD40-349	TraesCS3B01G595600.1	tr|B9T001|B9T001_RICCO	WD-repeat protein, putative	PF00400: WD domain, G-beta repeat	IPR001680: WD40 repeat; IPR015943: WD40/YVTN repeat-like-containing domain; IPR017986: WD40-repeat-containing domain; IPR019775: WD40 repeat, conserved site	GO:0005515 MF: protein binding	PF00400	IPR001680; IPR015943; IPR017986; IPR019775	GO:0005515
350	TaWD40-350	TraesCS3B01G602400.1	AT5G38280.2	PR5-like receptor kinase	PF00069: Protein kinase domain	IPR000719: Protein kinase domain; IPR001680: WD40 repeat; IPR008271: Serine/threonine-protein kinase, active site; IPR008962: PapD-like; IPR011009: Protein kinase-like domain; IPR015943: WD40/YVTN repeat-like-containing domain; IPR017441: Protein kinase, ATP binding site; IPR017986: WD40-repeat-containing domain; IPR019775: WD40 repeat, conserved site	GO:0004672 MF: protein kinase activity;GO:0005515 MF: protein binding;GO:0005524 MF: ATP binding;GO:0006468 BP: protein phosphorylation	PF00069	IPR000719; IPR001680; IPR008271; IPR008962; IPR011009; IPR015943; IPR017441; IPR017986; IPR019775	GO:0004672; GO:0005515; GO:0005524; GO:0006468
351	TaWD40-351	TraesCS4B01G006700.1	tr|M7ZBS5|M7ZBS5_TRIUA	Protein HIRA	PF00400: WD domain, G-beta repeat; PF07569: TUP1-like enhancer of split	IPR001680: WD40 repeat; IPR011494: TUP1-like enhancer of split; IPR015943: WD40/YVTN repeat-like-containing domain; IPR017986: WD40-repeat-containing domain	GO:0005515 MF: protein binding;GO:0005634 CC: nucleus;GO:0006355 BP: regulation of transcription, DNA-templated	PF00400; PF07569	IPR001680; IPR011494; IPR015943; IPR017986	GO:0005515; GO:0005634; GO:0006355
352	TaWD40-352	TraesCS4B01G019900.1	tr|M7Y795|M7Y795_TRIUA	Guanine nucleotide-binding protein subunit beta	PF00400: WD domain, G-beta repeat	IPR001632: G-protein, beta subunit; IPR001680: WD40 repeat; IPR011042: Six-bladed beta-propeller, TolB-like; IPR015943: WD40/YVTN repeat-like-containing domain; IPR017986: WD40-repeat-containing domain; IPR019775: WD40 repeat, conserved site; IPR020472: G-protein beta WD-40 repeat	GO:0005515 MF: protein binding	PF00400	IPR001632; IPR001680; IPR011042; IPR015943; IPR017986; IPR019775; IPR020472	GO:0005515
353	TaWD40-353	TraesCS4B01G026200.1	tr|I0Z2S6|I0Z2S6_COCSC	WD40 repeat-like protein	PF00400: WD domain, G-beta repeat	IPR001680: WD40 repeat; IPR011047: Quinoprotein alcohol dehydrogenase-like superfamily; IPR015943: WD40/YVTN repeat-like-containing domain; IPR017986: WD40-repeat-containing domain; IPR019775: WD40 repeat, conserved site; IPR020472: G-protein beta WD-40 repeat	GO:0005515 MF: protein binding	PF00400	IPR001680; IPR011047; IPR015943; IPR017986; IPR019775; IPR020472	GO:0005515
354	TaWD40-354	TraesCS4B01G037200.1	tr|B9SFU6|B9SFU6_RICCO	WD-repeat protein, putative	PF00400: WD domain, G-beta repeat	IPR001680: WD40 repeat; IPR015943: WD40/YVTN repeat-like-containing domain; IPR017986: WD40-repeat-containing domain; IPR019775: WD40 repeat, conserved site; IPR020472: G-protein beta WD-40 repeat	GO:0005515 MF: protein binding	PF00400	IPR001680; IPR015943; IPR017986; IPR019775; IPR020472	GO:0005515
355	TaWD40-355	TraesCS4B01G046300.1	tr|A0A1D5XPR4|A0A1D5XPR4_WHEAT	Coatomer subunit alpha	PF00400: WD domain, G-beta repeat; PF04053: Coatomer WD associated region; PF06957: Coatomer (COPI) alpha subunit C-terminus	IPR001680: WD40 repeat; IPR006692: Coatomer, WD associated region; IPR010714: Coatomer, alpha subunit, C-terminal; IPR011048: Cytochrome cd1-nitrite reductase-like, haem d1 domain; IPR011990: Tetratricopeptide-like helical domain; IPR015943: WD40/YVTN repeat-like-containing domain; IPR016391: Coatomer alpha subunit; IPR017986: WD40-repeat-containing domain; IPR019775: WD40 repeat, conserved site;…	GO:0005198 MF: structural molecule activity;GO:0005515 MF: protein binding;GO:0006886 BP: intracellular protein transport;GO:0016192 BP: vesicle-mediated transport;GO:0030117 CC: membrane coat;GO:0030126 CC: COPI vesicle coat	PF00400; PF04053; PF06957	IPR001680; IPR006692; IPR010714; IPR011048; IPR011990; IPR015943; IPR016391; IPR017986; IPR019775; IPR020472	GO:0005198; GO:0005515; GO:0006886; GO:0016192; GO:0030117; GO:0030126
356	TaWD40-356	TraesCS4B01G056500.1	tr|A0A0K9PFX1|A0A0K9PFX1_ZOSMR	WD repeat-containing protein	PF00400: WD domain, G-beta repeat	IPR001680: WD40 repeat; IPR015943: WD40/YVTN repeat-like-containing domain; IPR017986: WD40-repeat-containing domain; IPR019775: WD40 repeat, conserved site; IPR020472: G-protein beta WD-40 repeat	GO:0005515 MF: protein binding	PF00400	IPR001680; IPR015943; IPR017986; IPR019775; IPR020472	GO:0005515
357	TaWD40-357	TraesCS4B01G065400.1	tr|G7LGL1|G7LGL1_MEDTR	Transducin/WD-like repeat-protein	PF00400: WD domain, G-beta repeat	IPR001680: WD40 repeat; IPR011047: Quinoprotein alcohol dehydrogenase-like superfamily; IPR015943: WD40/YVTN repeat-like-containing domain; IPR017986: WD40-repeat-containing domain	GO:0005515 MF: protein binding	PF00400	IPR001680; IPR011047; IPR015943; IPR017986	GO:0005515
358	TaWD40-358	TraesCS4B01G068600.1	tr|A0A118JSZ2|A0A118JSZ2_CYNCS	WD40 repeat-containing protein	PF00400: WD domain, G-beta repeat	IPR001680: WD40 repeat; IPR015943: WD40/YVTN repeat-like-containing domain; IPR017986: WD40-repeat-containing domain	GO:0005515 MF: protein binding	PF00400	IPR001680; IPR015943; IPR017986	GO:0005515
359	TaWD40-359	TraesCS4B01G070900.1	tr|I0Z6X2|I0Z6X2_COCSC	WD40 repeat-like protein	PF00400: WD domain, G-beta repeat; PF08149: BING4CT (NUC141) domain	IPR001680: WD40 repeat; IPR012952: BING4, C-terminal domain; IPR015943: WD40/YVTN repeat-like-containing domain; IPR017986: WD40-repeat-containing domain; IPR019775: WD40 repeat, conserved site	GO:0005515 MF: protein binding	PF00400; PF08149	IPR001680; IPR012952; IPR015943; IPR017986; IPR019775	GO:0005515
360	TaWD40-360	TraesCS4B01G072100.1	tr|A0A1B3B3W7|A0A1B3B3W7_9ROSI	WD40-repeat protein	PF00400: WD domain, G-beta repeat	IPR001680: WD40 repeat; IPR015943: WD40/YVTN repeat-like-containing domain; IPR017986: WD40-repeat-containing domain; IPR020472: G-protein beta WD-40 repeat	GO:0005515 MF: protein binding	PF00400	IPR001680; IPR015943; IPR017986; IPR020472	GO:0005515
361	TaWD40-361	TraesCS4B01G072200.1	tr|A0A1B3B3W7|A0A1B3B3W7_9ROSI	WD40-repeat protein	PF00400: WD domain, G-beta repeat	IPR001680: WD40 repeat; IPR015943: WD40/YVTN repeat-like-containing domain; IPR017986: WD40-repeat-containing domain; IPR020472: G-protein beta WD-40 repeat	GO:0005515 MF: protein binding	PF00400	IPR001680; IPR015943; IPR017986; IPR020472	GO:0005515
362	TaWD40-362	TraesCS4B01G072300.1	tr|A0A1B3B3W7|A0A1B3B3W7_9ROSI	WD40-repeat protein	PF00400: WD domain, G-beta repeat	IPR001680: WD40 repeat; IPR015943: WD40/YVTN repeat-like-containing domain; IPR017986: WD40-repeat-containing domain; IPR020472: G-protein beta WD-40 repeat	GO:0005515 MF: protein binding	PF00400	IPR001680; IPR015943; IPR017986; IPR020472	GO:0005515
363	TaWD40-363	TraesCS4B01G075300.1	tr|A0A0K9NTS6|A0A0K9NTS6_ZOSMR	WD repeat protein-like	PF00400: WD domain, G-beta repeat	IPR001680: WD40 repeat; IPR015943: WD40/YVTN repeat-like-containing domain; IPR017986: WD40-repeat-containing domain; IPR020472: G-protein beta WD-40 repeat	GO:0005515 MF: protein binding	PF00400	IPR001680; IPR015943; IPR017986; IPR020472	GO:0005515
364	TaWD40-364	TraesCS4B01G086900.3	tr|A0A061G1K1|A0A061G1K1_THECC	Transducin/WD40 repeat-like superfamily protein, putative	PF12657: Transcription factor IIIC subunit delta N-term; PF00400: WD domain, G-beta repeat	IPR001680: WD40 repeat; IPR011041: Soluble quinoprotein glucose/sorbosone dehydrogenase; IPR015943: WD40/YVTN repeat-like-containing domain; IPR017986: WD40-repeat-containing domain; IPR024761: Transcription factor IIIC, 90kDa subunit, N-terminal	GO:0003824 MF: catalytic activity;GO:0005515 MF: protein binding	PF12657; PF00400	IPR001680; IPR011041; IPR015943; IPR017986; IPR024761	GO:0003824; GO:0005515
365	TaWD40-365	TraesCS4B01G092000.1	tr|A0A199W137|A0A199W137_ANACO	Coatomer subunit beta'-1	PF00400: WD domain, G-beta repeat	IPR000535: Major sperm protein (MSP) domain; IPR001680: WD40 repeat; IPR008962: PapD-like; IPR013783: Immunoglobulin-like fold; IPR015943: WD40/YVTN repeat-like-containing domain; IPR017986: WD40-repeat-containing domain; IPR019775: WD40 repeat, conserved site; IPR020472: G-protein beta WD-40 repeat	GO:0005515 MF: protein binding	PF00400	IPR000535; IPR001680; IPR008962; IPR013783; IPR015943; IPR017986; IPR019775; IPR020472	GO:0005515
366	TaWD40-366	TraesCS4B01G094400.2	tr|G7L2S1|G7L2S1_MEDTR	Transducin/WD-like repeat-protein	PF00400: WD domain, G-beta repeat	IPR001680: WD40 repeat; IPR015943: WD40/YVTN repeat-like-containing domain; IPR017986: WD40-repeat-containing domain	GO:0005515 MF: protein binding	PF00400	IPR001680; IPR015943; IPR017986	GO:0005515
367	TaWD40-367	TraesCS4B01G097400.1	tr|I0Z2S6|I0Z2S6_COCSC	WD40 repeat-like protein	PF12937: F-box-like	IPR001680: WD40 repeat; IPR001810: F-box domain; IPR015943: WD40/YVTN repeat-like-containing domain; IPR017986: WD40-repeat-containing domain	GO:0005515 MF: protein binding	PF12937	IPR001680; IPR001810; IPR015943; IPR017986	GO:0005515
368	TaWD40-368	TraesCS4B01G099600.1	tr|B9T7M5|B9T7M5_RICCO	WD-repeat protein, putative	PF00400: WD domain, G-beta repeat	IPR001680: WD40 repeat; IPR015943: WD40/YVTN repeat-like-containing domain; IPR017986: WD40-repeat-containing domain; IPR019775: WD40 repeat, conserved site; IPR020472: G-protein beta WD-40 repeat	GO:0005515 MF: protein binding	PF00400	IPR001680; IPR015943; IPR017986; IPR019775; IPR020472	GO:0005515
369	TaWD40-369	TraesCS4B01G131200.1	tr|B9SP08|B9SP08_RICCO	WD-repeat protein, putative	PF12265: Histone-binding protein RBBP4 or subunit C of CAF1 complex; PF00400: WD domain, G-beta repeat	IPR001680: WD40 repeat; IPR015943: WD40/YVTN repeat-like-containing domain; IPR017986: WD40-repeat-containing domain; IPR022052: Histone-binding protein RBBP4, N-terminal	GO:0005515 MF: protein binding	PF12265; PF00400	IPR001680; IPR015943; IPR017986; IPR022052	GO:0005515
370	TaWD40-370	TraesCS4B01G144300.1	tr|I0YWM5|I0YWM5_COCSC	WD40 repeat-like protein	PF00400: WD domain, G-beta repeat; PF12894: Anaphase-promoting complex subunit 4 WD40 domain	IPR001680: WD40 repeat; IPR015943: WD40/YVTN repeat-like-containing domain; IPR017986: WD40-repeat-containing domain; IPR019775: WD40 repeat, conserved site; IPR020472: G-protein beta WD-40 repeat; IPR024977: Anaphase-promoting complex subunit 4, WD40 domain	GO:0005515 MF: protein binding	PF00400; PF12894	IPR001680; IPR015943; IPR017986; IPR019775; IPR020472; IPR024977	GO:0005515
371	TaWD40-371	TraesCS4B01G157400.1	tr|A0A072TR58|A0A072TR58_MEDTR	Transducin/WD-like repeat-protein	PF00400: WD domain, G-beta repeat	IPR001680: WD40 repeat; IPR015943: WD40/YVTN repeat-like-containing domain; IPR017986: WD40-repeat-containing domain; IPR019775: WD40 repeat, conserved site; IPR020472: G-protein beta WD-40 repeat	GO:0005515 MF: protein binding	PF00400	IPR001680; IPR015943; IPR017986; IPR019775; IPR020472	GO:0005515
372	TaWD40-372	TraesCS4B01G163800.1	tr|I0Z4B3|I0Z4B3_COCSC	WD40 repeat-like protein	PF08799: pre-mRNA processing factor 4 (PRP4) like; PF00400: WD domain, G-beta repeat	IPR001680: WD40 repeat; IPR014906: Pre-mRNA processing factor 4 (PRP4)-like; IPR015943: WD40/YVTN repeat-like-containing domain; IPR017986: WD40-repeat-containing domain; IPR019775: WD40 repeat, conserved site; IPR020472: G-protein beta WD-40 repeat	GO:0005515 MF: protein binding	PF08799; PF00400	IPR001680; IPR014906; IPR015943; IPR017986; IPR019775; IPR020472	GO:0005515
373	TaWD40-373	TraesCS4B01G164300.2	tr|F2CRB4|F2CRB4_HORVV	Eukaryotic translation initiation factor 3 subunit I	PF00400: WD domain, G-beta repeat	IPR001680: WD40 repeat; IPR011042: Six-bladed beta-propeller, TolB-like; IPR015943: WD40/YVTN repeat-like-containing domain; IPR017986: WD40-repeat-containing domain; IPR019775: WD40 repeat, conserved site; IPR020472: G-protein beta WD-40 repeat; IPR027525: Eukaryotic translation initiation factor 3 subunit I	GO:0003743 MF: translation initiation factor activity;GO:0005515 MF: protein binding;GO:0005737 CC: cytoplasm;GO:0005852 CC: eukaryotic translation initiation factor 3 complex	PF00400	IPR001680; IPR011042; IPR015943; IPR017986; IPR019775; IPR020472; IPR027525	GO:0003743; GO:0005515; GO:0005737; GO:0005852
374	TaWD40-374	TraesCS4B01G166000.1	tr|B9RE42|B9RE42_RICCO	WD-repeat protein, putative	PF00400: WD domain, G-beta repeat	IPR001680: WD40 repeat; IPR015943: WD40/YVTN repeat-like-containing domain; IPR017986: WD40-repeat-containing domain	GO:0005515 MF: protein binding	PF00400	IPR001680; IPR015943; IPR017986	GO:0005515
375	TaWD40-375	TraesCS4B01G179000.2	tr|B9T0U7|B9T0U7_RICCO	WD-repeat protein, putative		IPR001680: WD40 repeat; IPR015943: WD40/YVTN repeat-like-containing domain; IPR017986: WD40-repeat-containing domain	GO:0005515 MF: protein binding		IPR001680; IPR015943; IPR017986	GO:0005515
376	TaWD40-376	TraesCS4B01G187900.1	tr|A0A0K9PPJ5|A0A0K9PPJ5_ZOSMR	WD-repeat protein	PF00400: WD domain, G-beta repeat; PF04003: Dip2/Utp12 Family	IPR001680: WD40 repeat; IPR007148: Small-subunit processome, Utp12; IPR011047: Quinoprotein alcohol dehydrogenase-like superfamily; IPR015943: WD40/YVTN repeat-like-containing domain; IPR017986: WD40-repeat-containing domain; IPR019775: WD40 repeat, conserved site	GO:0005515 MF: protein binding	PF00400; PF04003	IPR001680; IPR007148; IPR011047; IPR015943; IPR017986; IPR019775	GO:0005515
377	TaWD40-377	TraesCS4B01G197400.1	tr|A0A0K9P963|A0A0K9P963_ZOSMR	DDB1-and CUL4-associated factor	PF00400: WD domain, G-beta repeat	IPR001680: WD40 repeat; IPR015943: WD40/YVTN repeat-like-containing domain; IPR017986: WD40-repeat-containing domain	GO:0005515 MF: protein binding	PF00400	IPR001680; IPR015943; IPR017986	GO:0005515
378	TaWD40-378	TraesCS4B01G211500.1	tr|A0A072UYQ2|A0A072UYQ2_MEDTR	Transducin/WD40 repeat protein	PF00400: WD domain, G-beta repeat	IPR001680: WD40 repeat; IPR015943: WD40/YVTN repeat-like-containing domain; IPR017986: WD40-repeat-containing domain; IPR019775: WD40 repeat, conserved site	GO:0005515 MF: protein binding	PF00400	IPR001680; IPR015943; IPR017986; IPR019775	GO:0005515
379	TaWD40-379	TraesCS4B01G220900.3	tr|M7YS45|M7YS45_TRIUA	Topless-related protein 1	PF00400: WD domain, G-beta repeat	IPR001680: WD40 repeat; IPR006594: LIS1 homology motif; IPR006595: CTLH, C-terminal LisH motif; IPR011042: Six-bladed beta-propeller, TolB-like; IPR011047: Quinoprotein alcohol dehydrogenase-like superfamily; IPR011048: Cytochrome cd1-nitrite reductase-like, haem d1 domain; IPR015943: WD40/YVTN repeat-like-containing domain; IPR017986: WD40-repeat-containing domain; IPR019775: WD40 repeat, conser…	GO:0005515 MF: protein binding	PF00400	IPR001680; IPR006594; IPR006595; IPR011042; IPR011047; IPR011048; IPR015943; IPR017986; IPR019775	GO:0005515
380	TaWD40-380	TraesCS4B01G221300.1	tr|A0A072VM98|A0A072VM98_MEDTR	Type I inositol-1,4,5-trisphosphate 5-phosphatase	PF03372: Endonuclease/Exonuclease/phosphatase family	IPR000300: Inositol polyphosphate-related phosphatase; IPR001680: WD40 repeat; IPR005135: Endonuclease/exonuclease/phosphatase; IPR013783: Immunoglobulin-like fold; IPR015943: WD40/YVTN repeat-like-containing domain	GO:0005515 MF: protein binding;GO:0046856 BP: phosphatidylinositol dephosphorylation	PF03372	IPR000300; IPR001680; IPR005135; IPR013783; IPR015943	GO:0005515; GO:0046856
381	TaWD40-381	TraesCS4B01G246100.1	tr|A0A1J6IUV3|A0A1J6IUV3_NICAT	Mitotic checkpoint protein bub3.1	PF00400: WD domain, G-beta repeat	IPR001680: WD40 repeat; IPR015943: WD40/YVTN repeat-like-containing domain; IPR017986: WD40-repeat-containing domain; IPR020472: G-protein beta WD-40 repeat	GO:0005515 MF: protein binding	PF00400	IPR001680; IPR015943; IPR017986; IPR020472	GO:0005515
382	TaWD40-382	TraesCS4B01G254400.1	tr|B9SFU6|B9SFU6_RICCO	WD-repeat protein, putative	PF00400: WD domain, G-beta repeat	IPR001680: WD40 repeat; IPR011042: Six-bladed beta-propeller, TolB-like; IPR015943: WD40/YVTN repeat-like-containing domain; IPR017986: WD40-repeat-containing domain; IPR019775: WD40 repeat, conserved site	GO:0005515 MF: protein binding	PF00400	IPR001680; IPR011042; IPR015943; IPR017986; IPR019775	GO:0005515
383	TaWD40-383	TraesCS4B01G277500.1	tr|A0A072URP5|A0A072URP5_MEDTR	Transducin/WD-like repeat-protein	PF00400: WD domain, G-beta repeat	IPR001680: WD40 repeat; IPR015943: WD40/YVTN repeat-like-containing domain; IPR017986: WD40-repeat-containing domain	GO:0005515 MF: protein binding	PF00400	IPR001680; IPR015943; IPR017986	GO:0005515
384	TaWD40-384	TraesCS4B01G303100.1	tr|B9RJU3|B9RJU3_RICCO	WD and tetratricopeptide repeat protein, putative	PF00400: WD domain, G-beta repeat	IPR001680: WD40 repeat; IPR011990: Tetratricopeptide-like helical domain; IPR015943: WD40/YVTN repeat-like-containing domain; IPR017986: WD40-repeat-containing domain	GO:0005515 MF: protein binding	PF00400	IPR001680; IPR011990; IPR015943; IPR017986	GO:0005515
385	TaWD40-385	TraesCS4B01G310500.1	tr|I0Z3F1|I0Z3F1_COCSC	WD40 repeat-like protein	PF00400: WD domain, G-beta repeat	IPR000571: Zinc finger, CCCH-type; IPR001680: WD40 repeat; IPR015943: WD40/YVTN repeat-like-containing domain; IPR017986: WD40-repeat-containing domain; IPR019775: WD40 repeat, conserved site; IPR020472: G-protein beta WD-40 repeat	GO:0005515 MF: protein binding;GO:0046872 MF: metal ion binding	PF00400	IPR000571; IPR001680; IPR015943; IPR017986; IPR019775; IPR020472	GO:0005515; GO:0046872
386	TaWD40-386	TraesCS4B01G317800.1	tr|B9S0D0|B9S0D0_RICCO	WD-repeat protein, putative	PF00400: WD domain, G-beta repeat; PF04003: Dip2/Utp12 Family	IPR001680: WD40 repeat; IPR007148: Small-subunit processome, Utp12; IPR011042: Six-bladed beta-propeller, TolB-like; IPR015943: WD40/YVTN repeat-like-containing domain; IPR017986: WD40-repeat-containing domain; IPR019775: WD40 repeat, conserved site; IPR020472: G-protein beta WD-40 repeat	GO:0005515 MF: protein binding	PF00400; PF04003	IPR001680; IPR007148; IPR011042; IPR015943; IPR017986; IPR019775; IPR020472	GO:0005515
387	TaWD40-387	TraesCS4B01G341300.1	tr|A0A0K9PFX1|A0A0K9PFX1_ZOSMR	WD repeat-containing protein	PF08606: Prp19/Pso4-like; PF00400: WD domain, G-beta repeat	IPR001680: WD40 repeat; IPR003613: U box domain; IPR013083: Zinc finger, RING/FYVE/PHD-type; IPR013915: Pre-mRNA-splicing factor 19; IPR015943: WD40/YVTN repeat-like-containing domain; IPR017986: WD40-repeat-containing domain	GO:0004842 MF: ubiquitin-protein transferase activity;GO:0005515 MF: protein binding;GO:0016567 BP: protein ubiquitination	PF08606; PF00400	IPR001680; IPR003613; IPR013083; IPR013915; IPR015943; IPR017986	GO:0004842; GO:0005515; GO:0016567
388	TaWD40-388	TraesCS4B01G346200.2	tr|B9RBZ5|B9RBZ5_RICCO	WD-repeat protein, putative	PF12894: Anaphase-promoting complex subunit 4 WD40 domain; PF00400: WD domain, G-beta repeat	IPR001680: WD40 repeat; IPR015943: WD40/YVTN repeat-like-containing domain; IPR017986: WD40-repeat-containing domain; IPR019775: WD40 repeat, conserved site; IPR024977: Anaphase-promoting complex subunit 4, WD40 domain	GO:0005515 MF: protein binding	PF12894; PF00400	IPR001680; IPR015943; IPR017986; IPR019775; IPR024977	GO:0005515
389	TaWD40-389	TraesCS4B01G359300.1	tr|B9SBE2|B9SBE2_RICCO	WD-repeat protein, putative	PF00400: WD domain, G-beta repeat	IPR001680: WD40 repeat; IPR015943: WD40/YVTN repeat-like-containing domain; IPR017986: WD40-repeat-containing domain; IPR020472: G-protein beta WD-40 repeat	GO:0005515 MF: protein binding	PF00400	IPR001680; IPR015943; IPR017986; IPR020472	GO:0005515
390	TaWD40-390	TraesCS4B01G373400.1	tr|A0A1D5XKY8|A0A1D5XKY8_WHEAT	Coatomer subunit alpha	PF00400: WD domain, G-beta repeat; PF04053: Coatomer WD associated region; PF06957: Coatomer (COPI) alpha subunit C-terminus	IPR001680: WD40 repeat; IPR006692: Coatomer, WD associated region; IPR010714: Coatomer, alpha subunit, C-terminal; IPR011048: Cytochrome cd1-nitrite reductase-like, haem d1 domain; IPR011990: Tetratricopeptide-like helical domain; IPR015943: WD40/YVTN repeat-like-containing domain; IPR016391: Coatomer alpha subunit; IPR017986: WD40-repeat-containing domain; IPR019775: WD40 repeat, conserved site;…	GO:0005198 MF: structural molecule activity;GO:0005515 MF: protein binding;GO:0006886 BP: intracellular protein transport;GO:0016192 BP: vesicle-mediated transport;GO:0030117 CC: membrane coat;GO:0030126 CC: COPI vesicle coat	PF00400; PF04053; PF06957	IPR001680; IPR006692; IPR010714; IPR011048; IPR011990; IPR015943; IPR016391; IPR017986; IPR019775; IPR020472	GO:0005198; GO:0005515; GO:0006886; GO:0016192; GO:0030117; GO:0030126
391	TaWD40-391	TraesCS5B01G012900.1	tr|B9RZN7|B9RZN7_RICCO	WD-repeat protein, putative	PF00400: WD domain, G-beta repeat; PF00439: Bromodomain	IPR001487: Bromodomain; IPR001680: WD40 repeat; IPR015943: WD40/YVTN repeat-like-containing domain; IPR017986: WD40-repeat-containing domain; IPR019775: WD40 repeat, conserved site	GO:0005515 MF: protein binding	PF00400; PF00439	IPR001487; IPR001680; IPR015943; IPR017986; IPR019775	GO:0005515
392	TaWD40-392	TraesCS5B01G033700.1	tr|I0Z200|I0Z200_COCSC	WD40 repeat-like protein	PF00400: WD domain, G-beta repeat	IPR001680: WD40 repeat; IPR015943: WD40/YVTN repeat-like-containing domain; IPR017986: WD40-repeat-containing domain; IPR019775: WD40 repeat, conserved site; IPR020472: G-protein beta WD-40 repeat	GO:0005515 MF: protein binding	PF00400	IPR001680; IPR015943; IPR017986; IPR019775; IPR020472	GO:0005515
393	TaWD40-393	TraesCS5B01G055400.1	tr|A0A0U9HJC9|A0A0U9HJC9_KLEFL	WD40 repeat protein	PF00400: WD domain, G-beta repeat	IPR001680: WD40 repeat; IPR015943: WD40/YVTN repeat-like-containing domain; IPR017986: WD40-repeat-containing domain	GO:0005515 MF: protein binding	PF00400	IPR001680; IPR015943; IPR017986	GO:0005515
394	TaWD40-394	TraesCS5B01G068600.1	tr|A0A1B3B3W7|A0A1B3B3W7_9ROSI	WD40-repeat protein	PF00400: WD domain, G-beta repeat	IPR001680: WD40 repeat; IPR011042: Six-bladed beta-propeller, TolB-like; IPR015943: WD40/YVTN repeat-like-containing domain; IPR017986: WD40-repeat-containing domain; IPR020472: G-protein beta WD-40 repeat	GO:0005515 MF: protein binding	PF00400	IPR001680; IPR011042; IPR015943; IPR017986; IPR020472	GO:0005515
395	TaWD40-395	TraesCS5B01G081300.1	tr|B9RGK0|B9RGK0_RICCO	WD-repeat protein, putative	PF00400: WD domain, G-beta repeat	IPR001680: WD40 repeat; IPR006594: LIS1 homology motif; IPR006595: CTLH, C-terminal LisH motif; IPR015943: WD40/YVTN repeat-like-containing domain; IPR017986: WD40-repeat-containing domain	GO:0005515 MF: protein binding	PF00400	IPR001680; IPR006594; IPR006595; IPR015943; IPR017986	GO:0005515
396	TaWD40-396	TraesCS5B01G118700.1	tr|A0A103Y0D2|A0A103Y0D2_CYNCS	WD40 repeat-containing protein	PF00400: WD domain, G-beta repeat	IPR001680: WD40 repeat; IPR015943: WD40/YVTN repeat-like-containing domain; IPR017986: WD40-repeat-containing domain	GO:0005515 MF: protein binding	PF00400	IPR001680; IPR015943; IPR017986	GO:0005515
397	TaWD40-397	TraesCS5B01G120700.1	tr|B9T7M5|B9T7M5_RICCO	WD-repeat protein, putative	PF00400: WD domain, G-beta repeat	IPR001680: WD40 repeat; IPR015943: WD40/YVTN repeat-like-containing domain; IPR017986: WD40-repeat-containing domain; IPR019775: WD40 repeat, conserved site; IPR020472: G-protein beta WD-40 repeat	GO:0005515 MF: protein binding	PF00400	IPR001680; IPR015943; IPR017986; IPR019775; IPR020472	GO:0005515
398	TaWD40-398	TraesCS5B01G122700.1	tr|A0A0K9PX04|A0A0K9PX04_ZOSMR	WD repeat-containing protein-like protein	PF00400: WD domain, G-beta repeat; PF11816: Domain of unknown function (DUF3337)	IPR001680: WD40 repeat; IPR011042: Six-bladed beta-propeller, TolB-like; IPR017986: WD40-repeat-containing domain; IPR019775: WD40 repeat, conserved site; IPR020472: G-protein beta WD-40 repeat; IPR021772: Protein of unknown function DUF3337	GO:0005515 MF: protein binding	PF00400; PF11816	IPR001680; IPR011042; IPR017986; IPR019775; IPR020472; IPR021772	GO:0005515
399	TaWD40-399	TraesCS5B01G137200.1	tr|B9SP08|B9SP08_RICCO	WD-repeat protein, putative	PF12265: Histone-binding protein RBBP4 or subunit C of CAF1 complex; PF00400: WD domain, G-beta repeat	IPR001680: WD40 repeat; IPR015943: WD40/YVTN repeat-like-containing domain; IPR017986: WD40-repeat-containing domain; IPR022052: Histone-binding protein RBBP4, N-terminal	GO:0005515 MF: protein binding	PF12265; PF00400	IPR001680; IPR015943; IPR017986; IPR022052	GO:0005515
400	TaWD40-400	TraesCS5B01G138600.1	tr|M7ZIY3|M7ZIY3_TRIUA	Aladin	PF12894: Anaphase-promoting complex subunit 4 WD40 domain	IPR001680: WD40 repeat; IPR017986: WD40-repeat-containing domain; IPR024977: Anaphase-promoting complex subunit 4, WD40 domain	GO:0005515 MF: protein binding	PF12894	IPR001680; IPR017986; IPR024977	GO:0005515
401	TaWD40-401	TraesCS5B01G147900.4	tr|A0A199V0N7|A0A199V0N7_ANACO	Regulatory-associated protein of TOR 1	PF14538: Raptor N-terminal CASPase like domain; PF00400: WD domain, G-beta repeat	IPR001680: WD40 repeat; IPR011989: Armadillo-like helical; IPR015943: WD40/YVTN repeat-like-containing domain; IPR016024: Armadillo-type fold; IPR017986: WD40-repeat-containing domain; IPR029347: Raptor, N-terminal CASPase-like domain	GO:0005488 MF: binding;GO:0005515 MF: protein binding	PF14538; PF00400	IPR001680; IPR011989; IPR015943; IPR016024; IPR017986; IPR029347	GO:0005488; GO:0005515
402	TaWD40-402	TraesCS5B01G163900.1	tr|A0A0K9NR03|A0A0K9NR03_ZOSMR	WD repeat-containing protein	PF00400: WD domain, G-beta repeat; PF12341: Minichromosome loss protein, Mcl1, middle region	IPR001680: WD40 repeat; IPR015943: WD40/YVTN repeat-like-containing domain; IPR017986: WD40-repeat-containing domain; IPR019775: WD40 repeat, conserved site; IPR022100: Minichromosome loss protein Mcl1, middle region	GO:0005515 MF: protein binding	PF00400; PF12341	IPR001680; IPR015943; IPR017986; IPR019775; IPR022100	GO:0005515
403	TaWD40-403	TraesCS5B01G168800.1	tr|G7K217|G7K217_MEDTR	Transducin/WD-like repeat-protein	PF00400: WD domain, G-beta repeat	IPR001680: WD40 repeat; IPR015943: WD40/YVTN repeat-like-containing domain; IPR017986: WD40-repeat-containing domain; IPR019775: WD40 repeat, conserved site	GO:0005515 MF: protein binding	PF00400	IPR001680; IPR015943; IPR017986; IPR019775	GO:0005515
404	TaWD40-404	TraesCS5B01G175900.2	tr|B9SUL6|B9SUL6_RICCO	WD-repeat protein, putative	PF00400: WD domain, G-beta repeat; PF12894: Anaphase-promoting complex subunit 4 WD40 domain	IPR001680: WD40 repeat; IPR015943: WD40/YVTN repeat-like-containing domain; IPR017986: WD40-repeat-containing domain; IPR019775: WD40 repeat, conserved site; IPR020472: G-protein beta WD-40 repeat; IPR024977: Anaphase-promoting complex subunit 4, WD40 domain	GO:0005515 MF: protein binding	PF00400; PF12894	IPR001680; IPR015943; IPR017986; IPR019775; IPR020472; IPR024977	GO:0005515
405	TaWD40-405	TraesCS5B01G185900.1	tr|A0A0K9NKB2|A0A0K9NKB2_ZOSMR	WD-repeat cell cycle regulatory protein	PF12894: Anaphase-promoting complex subunit 4 WD40 domain; PF00400: WD domain, G-beta repeat	IPR001680: WD40 repeat; IPR015943: WD40/YVTN repeat-like-containing domain; IPR017986: WD40-repeat-containing domain; IPR019775: WD40 repeat, conserved site; IPR024977: Anaphase-promoting complex subunit 4, WD40 domain	GO:0005515 MF: protein binding	PF12894; PF00400	IPR001680; IPR015943; IPR017986; IPR019775; IPR024977	GO:0005515
406	TaWD40-406	TraesCS5B01G190400.1	tr|A0A061QP83|A0A061QP83_9CHLO	Wd repeat protein	PF00400: WD domain, G-beta repeat	IPR001680: WD40 repeat; IPR011042: Six-bladed beta-propeller, TolB-like; IPR015943: WD40/YVTN repeat-like-containing domain; IPR017986: WD40-repeat-containing domain; IPR019775: WD40 repeat, conserved site	GO:0005515 MF: protein binding	PF00400	IPR001680; IPR011042; IPR015943; IPR017986; IPR019775	GO:0005515
407	TaWD40-407	TraesCS5B01G194400.1	tr|A0A0K9NVH2|A0A0K9NVH2_ZOSMR	Eukaryotic translation initiation factor 3 subunit I	PF00400: WD domain, G-beta repeat	IPR001680: WD40 repeat; IPR015943: WD40/YVTN repeat-like-containing domain; IPR017986: WD40-repeat-containing domain; IPR019775: WD40 repeat, conserved site; IPR020472: G-protein beta WD-40 repeat	GO:0005515 MF: protein binding	PF00400	IPR001680; IPR015943; IPR017986; IPR019775; IPR020472	GO:0005515
408	TaWD40-408	TraesCS5B01G272800.1	tr|A0A0K9NKB2|A0A0K9NKB2_ZOSMR	WD-repeat cell cycle regulatory protein	PF12894: Anaphase-promoting complex subunit 4 WD40 domain; PF00400: WD domain, G-beta repeat	IPR001680: WD40 repeat; IPR015943: WD40/YVTN repeat-like-containing domain; IPR017986: WD40-repeat-containing domain; IPR019775: WD40 repeat, conserved site; IPR024977: Anaphase-promoting complex subunit 4, WD40 domain	GO:0005515 MF: protein binding	PF12894; PF00400	IPR001680; IPR015943; IPR017986; IPR019775; IPR024977	GO:0005515
409	TaWD40-409	TraesCS5B01G292800.2	tr|I0Z6B2|I0Z6B2_COCSC	WD40 repeat-like protein	PF00400: WD domain, G-beta repeat	IPR001680: WD40 repeat; IPR015943: WD40/YVTN repeat-like-containing domain; IPR017986: WD40-repeat-containing domain; IPR019775: WD40 repeat, conserved site	GO:0005515 MF: protein binding	PF00400	IPR001680; IPR015943; IPR017986; IPR019775	GO:0005515
410	TaWD40-410	TraesCS5B01G301100.1	tr|A0A1D6GA27|A0A1D6GA27_MAIZE	Katanin p80 WD40 repeat-containing subunit B1 homolog	PF00400: WD domain, G-beta repeat	IPR001680: WD40 repeat; IPR015943: WD40/YVTN repeat-like-containing domain; IPR017986: WD40-repeat-containing domain; IPR019775: WD40 repeat, conserved site	GO:0005515 MF: protein binding	PF00400	IPR001680; IPR015943; IPR017986; IPR019775	GO:0005515
411	TaWD40-411	TraesCS5B01G318400.1	tr|G7JKD3|G7JKD3_MEDTR	Transducin/WD40 repeat protein	PF04494: WD40 associated region in TFIID subunit, NTD2 domain; PF00400: WD domain, G-beta repeat	IPR001680: WD40 repeat; IPR007582: TFIID subunit TAF5, NTD2 domain; IPR017986: WD40-repeat-containing domain; IPR019775: WD40 repeat, conserved site; IPR020472: G-protein beta WD-40 repeat	GO:0005515 MF: protein binding	PF04494; PF00400	IPR001680; IPR007582; IPR017986; IPR019775; IPR020472	GO:0005515
412	TaWD40-412	TraesCS5B01G332200.1	tr|B9SN37|B9SN37_RICCO	WD-repeat protein, putative	PF12265: Histone-binding protein RBBP4 or subunit C of CAF1 complex; PF00400: WD domain, G-beta repeat	IPR001680: WD40 repeat; IPR015943: WD40/YVTN repeat-like-containing domain; IPR017986: WD40-repeat-containing domain; IPR019775: WD40 repeat, conserved site; IPR020472: G-protein beta WD-40 repeat; IPR022052: Histone-binding protein RBBP4, N-terminal	GO:0005515 MF: protein binding	PF12265; PF00400	IPR001680; IPR015943; IPR017986; IPR019775; IPR020472; IPR022052	GO:0005515
413	TaWD40-413	TraesCS5B01G363500.1	tr|A0A096USJ7|A0A096USJ7_WHEAT	Ribosome biogenesis protein BOP1 homolog	PF08145: BOP1NT (NUC169) domain; PF00400: WD domain, G-beta repeat	IPR001680: WD40 repeat; IPR012953: BOP1, N-terminal domain; IPR015943: WD40/YVTN repeat-like-containing domain; IPR017986: WD40-repeat-containing domain; IPR019775: WD40 repeat, conserved site; IPR028598: WD repeat BOP1/Erb1	GO:0005515 MF: protein binding;GO:0006364 BP: rRNA processing;GO:0042254 BP: ribosome biogenesis	PF08145; PF00400	IPR001680; IPR012953; IPR015943; IPR017986; IPR019775; IPR028598	GO:0005515; GO:0006364; GO:0042254
414	TaWD40-414	TraesCS5B01G378700.1	tr|Q1I184|Q1I184_PEA	WD-40 repeat protein	PF12265: Histone-binding protein RBBP4 or subunit C of CAF1 complex; PF00400: WD domain, G-beta repeat	IPR001680: WD40 repeat; IPR015943: WD40/YVTN repeat-like-containing domain; IPR017986: WD40-repeat-containing domain; IPR019775: WD40 repeat, conserved site; IPR020472: G-protein beta WD-40 repeat; IPR022052: Histone-binding protein RBBP4, N-terminal	GO:0005515 MF: protein binding	PF12265; PF00400	IPR001680; IPR015943; IPR017986; IPR019775; IPR020472; IPR022052	GO:0005515
415	TaWD40-415	TraesCS5B01G382700.1	tr|A0A1B3B3W7|A0A1B3B3W7_9ROSI	WD40-repeat protein	PF00400: WD domain, G-beta repeat	IPR001680: WD40 repeat; IPR011042: Six-bladed beta-propeller, TolB-like; IPR015943: WD40/YVTN repeat-like-containing domain; IPR017986: WD40-repeat-containing domain; IPR020472: G-protein beta WD-40 repeat	GO:0005515 MF: protein binding	PF00400	IPR001680; IPR011042; IPR015943; IPR017986; IPR020472	GO:0005515
416	TaWD40-416	TraesCS5B01G387800.1	tr|N1R540|N1R540_AEGTA	WD repeat and FYVE domain-containing protein 3	PF14844: PH domain associated with Beige/BEACH; PF02138: Beige/BEACH domain; PF00400: WD domain, G-beta repeat	IPR000409: BEACH domain; IPR001680: WD40 repeat; IPR011989: Armadillo-like helical; IPR011993: PH domain-like; IPR013320: Concanavalin A-like lectin/glucanase domain; IPR015943: WD40/YVTN repeat-like-containing domain; IPR016024: Armadillo-type fold; IPR017986: WD40-repeat-containing domain; IPR019775: WD40 repeat, conserved site; IPR023362: PH-BEACH domain	GO:0005488 MF: binding;GO:0005515 MF: protein binding	PF14844; PF02138; PF00400	IPR000409; IPR001680; IPR011989; IPR011993; IPR013320; IPR015943; IPR016024; IPR017986; IPR019775; IPR023362	GO:0005488; GO:0005515
417	TaWD40-417	TraesCS5B01G389600.1	tr|A0A1D5Z5W2|A0A1D5Z5W2_WHEAT	tRNA (guanine-N(7)-)-methyltransferase non-catalytic subunit	PF00400: WD domain, G-beta repeat	IPR001680: WD40 repeat; IPR015943: WD40/YVTN repeat-like-containing domain; IPR017986: WD40-repeat-containing domain; IPR028884: tRNA (guanine-N(7)-)-methyltransferase non-catalytic subunit, Trm82	GO:0005515 MF: protein binding;GO:0036265 BP: RNA (guanine-N7)-methylation	PF00400	IPR001680; IPR015943; IPR017986; IPR028884	GO:0005515; GO:0036265
418	TaWD40-418	TraesCS5B01G397200.1	tr|A0A0K9PFX1|A0A0K9PFX1_ZOSMR	WD repeat-containing protein	PF00400: WD domain, G-beta repeat	IPR001680: WD40 repeat; IPR015943: WD40/YVTN repeat-like-containing domain; IPR017986: WD40-repeat-containing domain; IPR019775: WD40 repeat, conserved site	GO:0005515 MF: protein binding	PF00400	IPR001680; IPR015943; IPR017986; IPR019775	GO:0005515
419	TaWD40-419	TraesCS5B01G401600.1	tr|A0A1D1YCC5|A0A1D1YCC5_9ARAE	Mitotic checkpoint protein BUB3		IPR001680: WD40 repeat; IPR015943: WD40/YVTN repeat-like-containing domain; IPR017986: WD40-repeat-containing domain; IPR019775: WD40 repeat, conserved site	GO:0005515 MF: protein binding		IPR001680; IPR015943; IPR017986; IPR019775	GO:0005515
420	TaWD40-420	TraesCS5B01G442300.1	tr|A0A1E5VNH8|A0A1E5VNH8_9POAL	U3 small nucleolar RNA-associated protein 18-like protein	PF00400: WD domain, G-beta repeat	IPR001680: WD40 repeat; IPR015943: WD40/YVTN repeat-like-containing domain; IPR017986: WD40-repeat-containing domain	GO:0005515 MF: protein binding	PF00400	IPR001680; IPR015943; IPR017986	GO:0005515
421	TaWD40-421	TraesCS5B01G450700.1	sp|O88342|WDR1_MOUSE	WD repeat-containing protein 1	PF00400: WD domain, G-beta repeat	IPR001680: WD40 repeat; IPR015943: WD40/YVTN repeat-like-containing domain; IPR017986: WD40-repeat-containing domain	GO:0005515 MF: protein binding	PF00400	IPR001680; IPR015943; IPR017986	GO:0005515
422	TaWD40-422	TraesCS5B01G497300.1	tr|A0A0B0PUM2|A0A0B0PUM2_GOSAR	Topless-related 1-like protein	PF00400: WD domain, G-beta repeat; PF00646: F-box domain	IPR001680: WD40 repeat; IPR001810: F-box domain; IPR015943: WD40/YVTN repeat-like-containing domain; IPR017986: WD40-repeat-containing domain; IPR019775: WD40 repeat, conserved site	GO:0005515 MF: protein binding	PF00400; PF00646	IPR001680; IPR001810; IPR015943; IPR017986; IPR019775	GO:0005515
423	TaWD40-423	TraesCS5B01G499200.1	tr|T2DNC6|T2DNC6_PHAVU	Protein transport SEC13-like protein	PF00400: WD domain, G-beta repeat	IPR001680: WD40 repeat; IPR015943: WD40/YVTN repeat-like-containing domain; IPR017986: WD40-repeat-containing domain; IPR020472: G-protein beta WD-40 repeat	GO:0005515 MF: protein binding	PF00400	IPR001680; IPR015943; IPR017986; IPR020472	GO:0005515
424	TaWD40-424	TraesCS5B01G539500.1	tr|G7KYK1|G7KYK1_MEDTR	Transducin/WD-like repeat-protein	PF00400: WD domain, G-beta repeat	IPR001680: WD40 repeat; IPR015943: WD40/YVTN repeat-like-containing domain; IPR017986: WD40-repeat-containing domain; IPR019775: WD40 repeat, conserved site	GO:0005515 MF: protein binding	PF00400	IPR001680; IPR015943; IPR017986; IPR019775	GO:0005515
425	TaWD40-425	TraesCS5B01G542700.1	tr|A0A072TR58|A0A072TR58_MEDTR	Transducin/WD-like repeat-protein		IPR001680: WD40 repeat; IPR011042: Six-bladed beta-propeller, TolB-like; IPR015943: WD40/YVTN repeat-like-containing domain; IPR017986: WD40-repeat-containing domain	GO:0005515 MF: protein binding		IPR001680; IPR011042; IPR015943; IPR017986	GO:0005515
426	TaWD40-426	TraesCS5B01G562100.1	tr|A0A103XEC5|A0A103XEC5_CYNCS	WD40 repeat-containing protein	PF00400: WD domain, G-beta repeat	IPR001680: WD40 repeat; IPR015943: WD40/YVTN repeat-like-containing domain; IPR017986: WD40-repeat-containing domain; IPR019775: WD40 repeat, conserved site	GO:0005515 MF: protein binding	PF00400	IPR001680; IPR015943; IPR017986; IPR019775	GO:0005515
427	TaWD40-427	TraesCS5B01G568500.1	tr|M8A3S6|M8A3S6_TRIUA	Transcriptional corepressor LEUNIG	PF08513: LisH; PF00400: WD domain, G-beta repeat	IPR001680: WD40 repeat; IPR006594: LIS1 homology motif; IPR015943: WD40/YVTN repeat-like-containing domain; IPR017986: WD40-repeat-containing domain; IPR019775: WD40 repeat, conserved site	GO:0005515 MF: protein binding	PF08513; PF00400	IPR001680; IPR006594; IPR015943; IPR017986; IPR019775	GO:0005515
428	TaWD40-428	TraesCS6B01G054100.1	sp|Q09373|FZY1_CAEEL	WD repeat-containing protein fzy-1	PF00400: WD domain, G-beta repeat	IPR001680: WD40 repeat; IPR011042: Six-bladed beta-propeller, TolB-like; IPR015943: WD40/YVTN repeat-like-containing domain; IPR017986: WD40-repeat-containing domain	GO:0005515 MF: protein binding	PF00400	IPR001680; IPR011042; IPR015943; IPR017986	GO:0005515
429	TaWD40-429	TraesCS6B01G114600.1	tr|M7YJV4|M7YJV4_TRIUA	Vacuolar protein sorting-associated protein 8-like protein	PF12894: Anaphase-promoting complex subunit 4 WD40 domain; PF12816: Golgi CORVET complex core vacuolar protein 8; PF00637: Region in Clathrin and VPS	IPR000547: Clathrin, heavy chain/VPS, 7-fold repeat; IPR001680: WD40 repeat; IPR001841: Zinc finger, RING-type; IPR011990: Tetratricopeptide-like helical domain; IPR013083: Zinc finger, RING/FYVE/PHD-type; IPR015943: WD40/YVTN repeat-like-containing domain; IPR017986: WD40-repeat-containing domain; IPR024977: Anaphase-promoting complex subunit 4, WD40 domain; IPR025941: Vacuolar protein sorting-a…	GO:0005515 MF: protein binding;GO:0006886 BP: intracellular protein transport;GO:0008270 MF: zinc ion binding;GO:0016192 BP: vesicle-mediated transport	PF12894; PF12816; PF00637	IPR000547; IPR001680; IPR001841; IPR011990; IPR013083; IPR015943; IPR017986; IPR024977; IPR025941	GO:0005515; GO:0006886; GO:0008270; GO:0016192
430	TaWD40-430	TraesCS6B01G166100.1	tr|A0A1D1YQM2|A0A1D1YQM2_9ARAE	BEACH domain-containing protein lvsC	PF13385: Concanavalin A-like lectin/glucanases superfamily; PF15787: Domain of unknown function (DUF4704); PF14844: PH domain associated with Beige/BEACH; PF02138: Beige/BEACH domain; PF00400: WD domain, G-beta repeat	IPR000409: BEACH domain; IPR001680: WD40 repeat; IPR011989: Armadillo-like helical; IPR011993: PH domain-like; IPR013320: Concanavalin A-like lectin/glucanase domain; IPR015943: WD40/YVTN repeat-like-containing domain; IPR016024: Armadillo-type fold; IPR017986: WD40-repeat-containing domain; IPR023362: PH-BEACH domain; IPR031570: Domain of unknown function DUF4704	GO:0005488 MF: binding;GO:0005515 MF: protein binding	PF13385; PF15787; PF14844; PF02138; PF00400	IPR000409; IPR001680; IPR011989; IPR011993; IPR013320; IPR015943; IPR016024; IPR017986; IPR023362; IPR031570	GO:0005488; GO:0005515
431	TaWD40-431	TraesCS6B01G206500.1	tr|A0A059Q1F3|A0A059Q1F3_9POAL	Coatomer beta' subunit	PF00400: WD domain, G-beta repeat; PF04053: Coatomer WD associated region	IPR001680: WD40 repeat; IPR006692: Coatomer, WD associated region; IPR011990: Tetratricopeptide-like helical domain; IPR015943: WD40/YVTN repeat-like-containing domain; IPR016453: Coatomer beta' subunit (COPB2); IPR017986: WD40-repeat-containing domain; IPR020472: G-protein beta WD-40 repeat	GO:0005198 MF: structural molecule activity;GO:0005515 MF: protein binding;GO:0006886 BP: intracellular protein transport;GO:0016192 BP: vesicle-mediated transport;GO:0030117 CC: membrane coat	PF00400; PF04053	IPR001680; IPR006692; IPR011990; IPR015943; IPR016453; IPR017986; IPR020472	GO:0005198; GO:0005515; GO:0006886; GO:0016192; GO:0030117
432	TaWD40-432	TraesCS6B01G216800.1	tr|M8BYT5|M8BYT5_AEGTA	Serine/threonine-protein phosphatase 2A 55 kDa regulatory subunit B	PF00400: WD domain, G-beta repeat	IPR000009: Protein phosphatase 2A regulatory subunit PR55; IPR001680: WD40 repeat; IPR015943: WD40/YVTN repeat-like-containing domain; IPR017986: WD40-repeat-containing domain; IPR018067: Protein phosphatase 2A regulatory subunit PR55, conserved site; IPR019775: WD40 repeat, conserved site	GO:0000159 CC: protein phosphatase type 2A complex;GO:0005515 MF: protein binding;GO:0019888 MF: protein phosphatase regulator activity	PF00400	IPR000009; IPR001680; IPR015943; IPR017986; IPR018067; IPR019775	GO:0000159; GO:0005515; GO:0019888
433	TaWD40-433	TraesCS6B01G221400.2	tr|Q19N39|Q19N39_VITVI	WD-repeat 1	PF00400: WD domain, G-beta repeat	IPR001680: WD40 repeat; IPR015943: WD40/YVTN repeat-like-containing domain; IPR017986: WD40-repeat-containing domain; IPR019775: WD40 repeat, conserved site	GO:0005515 MF: protein binding	PF00400	IPR001680; IPR015943; IPR017986; IPR019775	GO:0005515
434	TaWD40-434	TraesCS6B01G225500.1	AT5G12920.6	Transducin/WD40 repeat-like superfamily protein		IPR001680: WD40 repeat; IPR015943: WD40/YVTN repeat-like-containing domain; IPR017986: WD40-repeat-containing domain; IPR019775: WD40 repeat, conserved site	GO:0005515 MF: protein binding		IPR001680; IPR015943; IPR017986; IPR019775	GO:0005515
435	TaWD40-435	TraesCS6B01G263900.1	tr|B9T7M5|B9T7M5_RICCO	WD-repeat protein, putative	PF00400: WD domain, G-beta repeat	IPR001680: WD40 repeat; IPR015943: WD40/YVTN repeat-like-containing domain; IPR017986: WD40-repeat-containing domain; IPR019775: WD40 repeat, conserved site; IPR020472: G-protein beta WD-40 repeat	GO:0005515 MF: protein binding	PF00400	IPR001680; IPR015943; IPR017986; IPR019775; IPR020472	GO:0005515
436	TaWD40-436	TraesCS6B01G267900.1	AT4G25440.3	zinc finger WD40 repeat protein 1	PF00400: WD domain, G-beta repeat	IPR000571: Zinc finger, CCCH-type; IPR001680: WD40 repeat; IPR015943: WD40/YVTN repeat-like-containing domain; IPR017986: WD40-repeat-containing domain; IPR019775: WD40 repeat, conserved site; IPR020472: G-protein beta WD-40 repeat	GO:0005515 MF: protein binding;GO:0046872 MF: metal ion binding	PF00400	IPR000571; IPR001680; IPR015943; IPR017986; IPR019775; IPR020472	GO:0005515; GO:0046872
437	TaWD40-437	TraesCS6B01G275200.2	tr|A0A0K9P5T1|A0A0K9P5T1_ZOSMR	WD-repeat protein	PF00400: WD domain, G-beta repeat	IPR001680: WD40 repeat; IPR015943: WD40/YVTN repeat-like-containing domain; IPR017986: WD40-repeat-containing domain; IPR019775: WD40 repeat, conserved site	GO:0005515 MF: protein binding	PF00400	IPR001680; IPR015943; IPR017986; IPR019775	GO:0005515
438	TaWD40-438	TraesCS6B01G277500.1	tr|A0A124SBD7|A0A124SBD7_CYNCS	BEACH domain-containing protein	PF15787: Domain of unknown function (DUF4704); PF14844: PH domain associated with Beige/BEACH; PF02138: Beige/BEACH domain; PF00400: WD domain, G-beta repeat	IPR000409: BEACH domain; IPR001680: WD40 repeat; IPR011993: PH domain-like; IPR013320: Concanavalin A-like lectin/glucanase domain; IPR015943: WD40/YVTN repeat-like-containing domain; IPR017986: WD40-repeat-containing domain; IPR023362: PH-BEACH domain; IPR031570: Domain of unknown function DUF4704	GO:0005515 MF: protein binding	PF15787; PF14844; PF02138; PF00400	IPR000409; IPR001680; IPR011993; IPR013320; IPR015943; IPR017986; IPR023362; IPR031570	GO:0005515
439	TaWD40-439	TraesCS6B01G286700.1	tr|Q19N39|Q19N39_VITVI	WD-repeat 1	PF00400: WD domain, G-beta repeat	IPR001680: WD40 repeat; IPR015943: WD40/YVTN repeat-like-containing domain; IPR017986: WD40-repeat-containing domain; IPR019775: WD40 repeat, conserved site	GO:0005515 MF: protein binding	PF00400	IPR001680; IPR015943; IPR017986; IPR019775	GO:0005515
440	TaWD40-440	TraesCS6B01G296200.1	tr|A0A0K9NKB2|A0A0K9NKB2_ZOSMR	WD-repeat cell cycle regulatory protein	PF12894: Anaphase-promoting complex subunit 4 WD40 domain; PF00400: WD domain, G-beta repeat	IPR001680: WD40 repeat; IPR015943: WD40/YVTN repeat-like-containing domain; IPR017986: WD40-repeat-containing domain; IPR019775: WD40 repeat, conserved site; IPR024977: Anaphase-promoting complex subunit 4, WD40 domain	GO:0005515 MF: protein binding	PF12894; PF00400	IPR001680; IPR015943; IPR017986; IPR019775; IPR024977	GO:0005515
441	TaWD40-441	TraesCS6B01G313100.1	tr|K7UZ11|K7UZ11_MAIZE	WD repeat-containing protein-like protein	PF00400: WD domain, G-beta repeat	IPR001680: WD40 repeat; IPR011042: Six-bladed beta-propeller, TolB-like; IPR015943: WD40/YVTN repeat-like-containing domain; IPR017986: WD40-repeat-containing domain	GO:0005515 MF: protein binding	PF00400	IPR001680; IPR011042; IPR015943; IPR017986	GO:0005515
442	TaWD40-442	TraesCS6B01G314800.3	tr|M8AMU0|M8AMU0_TRIUA	Enhancer of mRNA-decapping protein 4	PF16529: WD40 region of Ge1, enhancer of mRNA-decapping protein	IPR001680: WD40 repeat; IPR015943: WD40/YVTN repeat-like-containing domain; IPR017986: WD40-repeat-containing domain; IPR032401: Enhancer of mRNA-decapping protein 4, WD40 repeat region	GO:0005515 MF: protein binding	PF16529	IPR001680; IPR015943; IPR017986; IPR032401	GO:0005515
443	TaWD40-443	TraesCS6B01G337800.1	tr|G7KFW3|G7KFW3_MEDTR	Transducin/WD40 repeat protein	PF12657: Transcription factor IIIC subunit delta N-term; PF00400: WD domain, G-beta repeat	IPR001680: WD40 repeat; IPR015943: WD40/YVTN repeat-like-containing domain; IPR017986: WD40-repeat-containing domain; IPR024761: Transcription factor IIIC, 90kDa subunit, N-terminal	GO:0005515 MF: protein binding	PF12657; PF00400	IPR001680; IPR015943; IPR017986; IPR024761	GO:0005515
444	TaWD40-444	TraesCS6B01G356400.1	tr|M7ZTA4|M7ZTA4_TRIUA	E3 ubiquitin-protein ligase COP1	PF13923: Zinc finger, C3HC4 type (RING finger); PF00400: WD domain, G-beta repeat	IPR001680: WD40 repeat; IPR001841: Zinc finger, RING-type; IPR013083: Zinc finger, RING/FYVE/PHD-type; IPR015943: WD40/YVTN repeat-like-containing domain; IPR017907: Zinc finger, RING-type, conserved site; IPR017986: WD40-repeat-containing domain; IPR019775: WD40 repeat, conserved site	GO:0005515 MF: protein binding;GO:0008270 MF: zinc ion binding	PF13923; PF00400	IPR001680; IPR001841; IPR013083; IPR015943; IPR017907; IPR017986; IPR019775	GO:0005515; GO:0008270
445	TaWD40-445	TraesCS6B01G377000.1	tr|A0A1D1YUT5|A0A1D1YUT5_9ARAE	Anaphase-promoting complex subunit 4	PF12894: Anaphase-promoting complex subunit 4 WD40 domain; PF12896: Anaphase-promoting complex, cyclosome, subunit 4	IPR001680: WD40 repeat; IPR015943: WD40/YVTN repeat-like-containing domain; IPR017986: WD40-repeat-containing domain; IPR024790: Anaphase-promoting complex subunit 4 long domain; IPR024977: Anaphase-promoting complex subunit 4, WD40 domain	GO:0005515 MF: protein binding	PF12894; PF12896	IPR001680; IPR015943; IPR017986; IPR024790; IPR024977	GO:0005515
446	TaWD40-446	TraesCS6B01G386200.1	tr|M8B040|M8B040_TRIUA	Autophagy-related protein 18		IPR001680: WD40 repeat; IPR015943: WD40/YVTN repeat-like-containing domain; IPR017986: WD40-repeat-containing domain	GO:0005515 MF: protein binding		IPR001680; IPR015943; IPR017986	GO:0005515
447	TaWD40-447	TraesCS6B01G393000.1	tr|Q6KAK1|Q6KAK1_ORYSJ	Protein kinase-like	PF00069: Protein kinase domain; PF00400: WD domain, G-beta repeat	IPR000719: Protein kinase domain; IPR001680: WD40 repeat; IPR008271: Serine/threonine-protein kinase, active site; IPR011009: Protein kinase-like domain; IPR011989: Armadillo-like helical; IPR015943: WD40/YVTN repeat-like-containing domain; IPR016024: Armadillo-type fold; IPR017986: WD40-repeat-containing domain; IPR021133: HEAT, type 2	GO:0004672 MF: protein kinase activity;GO:0005488 MF: binding;GO:0005515 MF: protein binding;GO:0005524 MF: ATP binding;GO:0006468 BP: protein phosphorylation	PF00069; PF00400	IPR000719; IPR001680; IPR008271; IPR011009; IPR011989; IPR015943; IPR016024; IPR017986; IPR021133	GO:0004672; GO:0005488; GO:0005515; GO:0005524; GO:0006468
448	TaWD40-448	TraesCS6B01G422600.1	tr|M7Z496|M7Z496_TRIUA	Transcriptional corepressor LEUNIG	PF08513: LisH; PF00400: WD domain, G-beta repeat	IPR001680: WD40 repeat; IPR006594: LIS1 homology motif; IPR015943: WD40/YVTN repeat-like-containing domain; IPR017986: WD40-repeat-containing domain; IPR019775: WD40 repeat, conserved site	GO:0005515 MF: protein binding	PF08513; PF00400	IPR001680; IPR006594; IPR015943; IPR017986; IPR019775	GO:0005515
449	TaWD40-449	TraesCS6B01G422700.1	tr|B6U1L1|B6U1L1_MAIZE	Transcriptional corepressor LEUNIG	PF00400: WD domain, G-beta repeat	IPR001680: WD40 repeat; IPR017986: WD40-repeat-containing domain; IPR019775: WD40 repeat, conserved site	GO:0005515 MF: protein binding	PF00400	IPR001680; IPR017986; IPR019775	GO:0005515
450	TaWD40-450	TraesCS6B01G432000.1	tr|A0A0K9PV25|A0A0K9PV25_ZOSMR	Actin-related protein 2/3 complex subunit	PF00400: WD domain, G-beta repeat; PF12894: Anaphase-promoting complex subunit 4 WD40 domain	IPR001680: WD40 repeat; IPR015943: WD40/YVTN repeat-like-containing domain; IPR017383: Actin-related protein 2/3 complex subunit 1; IPR017986: WD40-repeat-containing domain; IPR024977: Anaphase-promoting complex subunit 4, WD40 domain	GO:0005515 MF: protein binding;GO:0005885 CC: Arp2/3 protein complex;GO:0015629 CC: actin cytoskeleton;GO:0030833 BP: regulation of actin filament polymerization;GO:0034314 BP: Arp2/3 complex-mediated actin nucleation	PF00400; PF12894	IPR001680; IPR015943; IPR017383; IPR017986; IPR024977	GO:0005515; GO:0005885; GO:0015629; GO:0030833; GO:0034314
451	TaWD40-451	TraesCS6B01G465600.2	AT5G02070.1	Protein kinase family protein	PF00069: Protein kinase domain	IPR000719: Protein kinase domain; IPR001680: WD40 repeat; IPR008271: Serine/threonine-protein kinase, active site; IPR011009: Protein kinase-like domain; IPR013783: Immunoglobulin-like fold; IPR015943: WD40/YVTN repeat-like-containing domain; IPR017986: WD40-repeat-containing domain	GO:0004672 MF: protein kinase activity;GO:0005515 MF: protein binding;GO:0005524 MF: ATP binding;GO:0006468 BP: protein phosphorylation	PF00069	IPR000719; IPR001680; IPR008271; IPR011009; IPR013783; IPR015943; IPR017986	GO:0004672; GO:0005515; GO:0005524; GO:0006468
452	TaWD40-452	TraesCS6B01G466000.1	AT1G65800.1	receptor kinase 2	PF00069: Protein kinase domain	IPR000719: Protein kinase domain; IPR001680: WD40 repeat; IPR008271: Serine/threonine-protein kinase, active site; IPR011009: Protein kinase-like domain; IPR015943: WD40/YVTN repeat-like-containing domain; IPR017441: Protein kinase, ATP binding site; IPR017986: WD40-repeat-containing domain	GO:0004672 MF: protein kinase activity;GO:0005515 MF: protein binding;GO:0005524 MF: ATP binding;GO:0006468 BP: protein phosphorylation	PF00069	IPR000719; IPR001680; IPR008271; IPR011009; IPR015943; IPR017441; IPR017986	GO:0004672; GO:0005515; GO:0005524; GO:0006468
453	TaWD40-453	TraesCS7B01G003100.1	tr|M8A3S6|M8A3S6_TRIUA	Transcriptional corepressor LEUNIG	PF08513: LisH; PF00400: WD domain, G-beta repeat	IPR001680: WD40 repeat; IPR006594: LIS1 homology motif; IPR015943: WD40/YVTN repeat-like-containing domain; IPR017986: WD40-repeat-containing domain; IPR019775: WD40 repeat, conserved site	GO:0005515 MF: protein binding	PF08513; PF00400	IPR001680; IPR006594; IPR015943; IPR017986; IPR019775	GO:0005515
454	TaWD40-454	TraesCS7B01G033300.1	tr|G7KUQ2|G7KUQ2_MEDTR	Transducin/WD40 repeat protein	PF00400: WD domain, G-beta repeat	IPR001680: WD40 repeat; IPR015943: WD40/YVTN repeat-like-containing domain; IPR017986: WD40-repeat-containing domain	GO:0005515 MF: protein binding	PF00400	IPR001680; IPR015943; IPR017986	GO:0005515
455	TaWD40-455	TraesCS7B01G100800.1	tr|G7K5I2|G7K5I2_MEDTR	Transducin/WD40 repeat protein	PF00400: WD domain, G-beta repeat	IPR001680: WD40 repeat; IPR015943: WD40/YVTN repeat-like-containing domain; IPR017986: WD40-repeat-containing domain; IPR019775: WD40 repeat, conserved site	GO:0005515 MF: protein binding	PF00400	IPR001680; IPR015943; IPR017986; IPR019775	GO:0005515
456	TaWD40-456	TraesCS7B01G127000.1	tr|M7YK59|M7YK59_TRIUA	Enhancer of mRNA-decapping protein 4	PF16529: WD40 region of Ge1, enhancer of mRNA-decapping protein	IPR001680: WD40 repeat; IPR015943: WD40/YVTN repeat-like-containing domain; IPR017986: WD40-repeat-containing domain; IPR032401: Enhancer of mRNA-decapping protein 4, WD40 repeat region	GO:0005515 MF: protein binding	PF16529	IPR001680; IPR015943; IPR017986; IPR032401	GO:0005515
457	TaWD40-457	TraesCS7B01G127900.1	tr|G7J0E1|G7J0E1_MEDTR	Transducin/WD40 repeat protein	PF00400: WD domain, G-beta repeat	IPR001680: WD40 repeat; IPR011042: Six-bladed beta-propeller, TolB-like; IPR015943: WD40/YVTN repeat-like-containing domain; IPR017986: WD40-repeat-containing domain	GO:0005515 MF: protein binding	PF00400	IPR001680; IPR011042; IPR015943; IPR017986	GO:0005515
458	TaWD40-458	TraesCS7B01G135700.1	tr|G7J0E1|G7J0E1_MEDTR	Transducin/WD40 repeat protein	PF00400: WD domain, G-beta repeat	IPR001680: WD40 repeat; IPR011042: Six-bladed beta-propeller, TolB-like; IPR011047: Quinoprotein alcohol dehydrogenase-like superfamily; IPR017986: WD40-repeat-containing domain	GO:0005515 MF: protein binding	PF00400	IPR001680; IPR011042; IPR011047; IPR017986	GO:0005515
459	TaWD40-459	TraesCS7B01G158200.1	tr|A0A061RBP1|A0A061RBP1_9CHLO	Wd40-repeat-like protein	PF00400: WD domain, G-beta repeat	IPR001680: WD40 repeat; IPR015943: WD40/YVTN repeat-like-containing domain; IPR017986: WD40-repeat-containing domain; IPR019775: WD40 repeat, conserved site	GO:0005515 MF: protein binding	PF00400	IPR001680; IPR015943; IPR017986; IPR019775	GO:0005515
460	TaWD40-460	TraesCS7B01G173900.1	tr|B9SN37|B9SN37_RICCO	WD-repeat protein, putative		IPR001680: WD40 repeat; IPR015943: WD40/YVTN repeat-like-containing domain; IPR017986: WD40-repeat-containing domain; IPR019775: WD40 repeat, conserved site	GO:0005515 MF: protein binding		IPR001680; IPR015943; IPR017986; IPR019775	GO:0005515
461	TaWD40-461	TraesCS7B01G175400.1	tr|A0A072VAB3|A0A072VAB3_MEDTR	Peptidyl-prolyl cis-trans isomerase, putative	PF00400: WD domain, G-beta repeat; PF00160: Cyclophilin type peptidyl-prolyl cis-trans isomerase/CLD	IPR001680: WD40 repeat; IPR002130: Cyclophilin-type peptidyl-prolyl cis-trans isomerase domain; IPR015943: WD40/YVTN repeat-like-containing domain; IPR017986: WD40-repeat-containing domain; IPR020892: Cyclophilin-type peptidyl-prolyl cis-trans isomerase, conserved site; IPR029000: Cyclophilin-like domain	GO:0000413 BP: protein peptidyl-prolyl isomerization;GO:0003755 MF: peptidyl-prolyl cis-trans isomerase activity;GO:0005515 MF: protein binding;GO:0006457 BP: protein folding	PF00400; PF00160	IPR001680; IPR002130; IPR015943; IPR017986; IPR020892; IPR029000	GO:0000413; GO:0003755; GO:0005515; GO:0006457
462	TaWD40-462	TraesCS7B01G178000.1	tr|A0A072UZE1|A0A072UZE1_MEDTR	Transducin/WD40 repeat protein	PF00400: WD domain, G-beta repeat	IPR001680: WD40 repeat; IPR015943: WD40/YVTN repeat-like-containing domain; IPR017986: WD40-repeat-containing domain; IPR019775: WD40 repeat, conserved site	GO:0005515 MF: protein binding	PF00400	IPR001680; IPR015943; IPR017986; IPR019775	GO:0005515
463	TaWD40-463	TraesCS7B01G189300.1	tr|M7ZKG1|M7ZKG1_TRIUA	Topless-related protein 1	PF00400: WD domain, G-beta repeat	IPR001680: WD40 repeat; IPR006594: LIS1 homology motif; IPR006595: CTLH, C-terminal LisH motif; IPR011048: Cytochrome cd1-nitrite reductase-like, haem d1 domain; IPR015943: WD40/YVTN repeat-like-containing domain; IPR017986: WD40-repeat-containing domain; IPR019775: WD40 repeat, conserved site	GO:0005515 MF: protein binding	PF00400	IPR001680; IPR006594; IPR006595; IPR011048; IPR015943; IPR017986; IPR019775	GO:0005515
464	TaWD40-464	TraesCS7B01G210600.1	tr|B9RGK0|B9RGK0_RICCO	WD-repeat protein, putative	PF00400: WD domain, G-beta repeat	IPR001680: WD40 repeat; IPR006594: LIS1 homology motif; IPR006595: CTLH, C-terminal LisH motif; IPR015943: WD40/YVTN repeat-like-containing domain; IPR017986: WD40-repeat-containing domain; IPR019775: WD40 repeat, conserved site; IPR020472: G-protein beta WD-40 repeat	GO:0005515 MF: protein binding	PF00400	IPR001680; IPR006594; IPR006595; IPR015943; IPR017986; IPR019775; IPR020472	GO:0005515
465	TaWD40-465	TraesCS7B01G224100.1	tr|A0A103XES0|A0A103XES0_CYNCS	WD40 repeat-containing protein	PF00400: WD domain, G-beta repeat	IPR001632: G-protein, beta subunit; IPR001680: WD40 repeat; IPR017986: WD40-repeat-containing domain; IPR019775: WD40 repeat, conserved site	GO:0005515 MF: protein binding	PF00400	IPR001632; IPR001680; IPR017986; IPR019775	GO:0005515
466	TaWD40-466	TraesCS7B01G236400.1	tr|A0A072VPP0|A0A072VPP0_MEDTR	Serine/Threonine kinase	PF00069: Protein kinase domain; PF02138: Beige/BEACH domain; PF00400: WD domain, G-beta repeat	IPR000409: BEACH domain; IPR000719: Protein kinase domain; IPR001680: WD40 repeat; IPR011009: Protein kinase-like domain; IPR011042: Six-bladed beta-propeller, TolB-like; IPR015943: WD40/YVTN repeat-like-containing domain; IPR017986: WD40-repeat-containing domain; IPR019775: WD40 repeat, conserved site	GO:0004672 MF: protein kinase activity;GO:0005515 MF: protein binding;GO:0005524 MF: ATP binding;GO:0006468 BP: protein phosphorylation	PF00069; PF02138; PF00400	IPR000409; IPR000719; IPR001680; IPR011009; IPR011042; IPR015943; IPR017986; IPR019775	GO:0004672; GO:0005515; GO:0005524; GO:0006468
467	TaWD40-467	TraesCS7B01G240600.1	tr|A0A199VU73|A0A199VU73_ANACO	WD repeat-containing protein 7	PF00400: WD domain, G-beta repeat	IPR001680: WD40 repeat; IPR011989: Armadillo-like helical; IPR015943: WD40/YVTN repeat-like-containing domain; IPR016024: Armadillo-type fold; IPR017986: WD40-repeat-containing domain; IPR019775: WD40 repeat, conserved site	GO:0005488 MF: binding;GO:0005515 MF: protein binding	PF00400	IPR001680; IPR011989; IPR015943; IPR016024; IPR017986; IPR019775	GO:0005488; GO:0005515
468	TaWD40-468	TraesCS7B01G254800.1	tr|A0A0K9NVH2|A0A0K9NVH2_ZOSMR	Eukaryotic translation initiation factor 3 subunit I	PF00400: WD domain, G-beta repeat	IPR001680: WD40 repeat; IPR015943: WD40/YVTN repeat-like-containing domain; IPR017986: WD40-repeat-containing domain; IPR019775: WD40 repeat, conserved site	GO:0005515 MF: protein binding	PF00400	IPR001680; IPR015943; IPR017986; IPR019775	GO:0005515
469	TaWD40-469	TraesCS7B01G259800.1	tr|B9R7A8|B9R7A8_RICCO	WD-repeat protein, putative	PF00400: WD domain, G-beta repeat	IPR001680: WD40 repeat; IPR015943: WD40/YVTN repeat-like-containing domain; IPR017986: WD40-repeat-containing domain; IPR019775: WD40 repeat, conserved site; IPR020472: G-protein beta WD-40 repeat	GO:0005515 MF: protein binding	PF00400	IPR001680; IPR015943; IPR017986; IPR019775; IPR020472	GO:0005515
470	TaWD40-470	TraesCS7B01G268700.1	tr|A0A0Q3RZB4|A0A0Q3RZB4_BRADI	Serine/threonine-protein phosphatase 2A 55 kDa regulatory subunit B	PF00400: WD domain, G-beta repeat	IPR000009: Protein phosphatase 2A regulatory subunit PR55; IPR001680: WD40 repeat; IPR015943: WD40/YVTN repeat-like-containing domain; IPR017986: WD40-repeat-containing domain; IPR018067: Protein phosphatase 2A regulatory subunit PR55, conserved site	GO:0000159 CC: protein phosphatase type 2A complex;GO:0005515 MF: protein binding;GO:0019888 MF: protein phosphatase regulator activity	PF00400	IPR000009; IPR001680; IPR015943; IPR017986; IPR018067	GO:0000159; GO:0005515; GO:0019888
471	TaWD40-471	TraesCS7B01G346100.1	tr|G7JKD3|G7JKD3_MEDTR	Transducin/WD40 repeat protein	PF00400: WD domain, G-beta repeat	IPR001680: WD40 repeat; IPR015943: WD40/YVTN repeat-like-containing domain; IPR017986: WD40-repeat-containing domain; IPR019775: WD40 repeat, conserved site; IPR020472: G-protein beta WD-40 repeat; IPR028608: Probable cytosolic iron-sulfur protein assembly protein, CIAO1/Cia1	GO:0005515 MF: protein binding;GO:0016226 BP: iron-sulfur cluster assembly;GO:0097361 CC: CIA complex	PF00400	IPR001680; IPR015943; IPR017986; IPR019775; IPR020472; IPR028608	GO:0005515; GO:0016226; GO:0097361
472	TaWD40-472	TraesCS7B01G346200.1	tr|G7IEB8|G7IEB8_MEDTR	Transducin/WD40 repeat protein	PF00400: WD domain, G-beta repeat	IPR001680: WD40 repeat; IPR015943: WD40/YVTN repeat-like-containing domain; IPR017986: WD40-repeat-containing domain; IPR019775: WD40 repeat, conserved site; IPR020472: G-protein beta WD-40 repeat; IPR028608: Probable cytosolic iron-sulfur protein assembly protein, CIAO1/Cia1	GO:0005515 MF: protein binding;GO:0016226 BP: iron-sulfur cluster assembly;GO:0097361 CC: CIA complex	PF00400	IPR001680; IPR015943; IPR017986; IPR019775; IPR020472; IPR028608	GO:0005515; GO:0016226; GO:0097361
473	TaWD40-473	TraesCS7B01G353500.1	tr|A0A0K9NKB2|A0A0K9NKB2_ZOSMR	WD-repeat cell cycle regulatory protein	PF12894: Anaphase-promoting complex subunit 4 WD40 domain; PF00400: WD domain, G-beta repeat	IPR001680: WD40 repeat; IPR011047: Quinoprotein alcohol dehydrogenase-like superfamily; IPR015943: WD40/YVTN repeat-like-containing domain; IPR017986: WD40-repeat-containing domain; IPR019775: WD40 repeat, conserved site; IPR024977: Anaphase-promoting complex subunit 4, WD40 domain	GO:0005515 MF: protein binding	PF12894; PF00400	IPR001680; IPR011047; IPR015943; IPR017986; IPR019775; IPR024977	GO:0005515
474	TaWD40-474	TraesCS7B01G354500.1	sp|O88342|WDR1_MOUSE	WD repeat-containing protein 1	PF00400: WD domain, G-beta repeat	IPR001680: WD40 repeat; IPR015943: WD40/YVTN repeat-like-containing domain; IPR017986: WD40-repeat-containing domain	GO:0005515 MF: protein binding	PF00400	IPR001680; IPR015943; IPR017986	GO:0005515
475	TaWD40-475	TraesCS7B01G357800.1	sp|P93194|RPK1_IPONI	Receptor-like protein kinase	PF00069: Protein kinase domain; PF00635: MSP (Major sperm protein) domain; PF00400: WD domain, G-beta repeat	IPR000535: Major sperm protein (MSP) domain; IPR000719: Protein kinase domain; IPR001680: WD40 repeat; IPR008271: Serine/threonine-protein kinase, active site; IPR008962: PapD-like; IPR011009: Protein kinase-like domain; IPR013783: Immunoglobulin-like fold; IPR015943: WD40/YVTN repeat-like-containing domain; IPR017986: WD40-repeat-containing domain; IPR020472: G-protein beta WD-40 repeat	GO:0004672 MF: protein kinase activity;GO:0005515 MF: protein binding;GO:0005524 MF: ATP binding;GO:0006468 BP: protein phosphorylation	PF00069; PF00635; PF00400	IPR000535; IPR000719; IPR001680; IPR008271; IPR008962; IPR011009; IPR013783; IPR015943; IPR017986; IPR020472	GO:0004672; GO:0005515; GO:0005524; GO:0006468
476	TaWD40-476	TraesCS7B01G359800.1	tr|A0A1D1YQM2|A0A1D1YQM2_9ARAE	BEACH domain-containing protein lvsC	PF13385: Concanavalin A-like lectin/glucanases superfamily; PF15787: Domain of unknown function (DUF4704); PF16057: Domain of unknown function (DUF4800); PF14844: PH domain associated with Beige/BEACH; PF02138: Beige/BEACH domain; PF00400: WD domain, G-beta repeat	IPR000409: BEACH domain; IPR001680: WD40 repeat; IPR011989: Armadillo-like helical; IPR011993: PH domain-like; IPR013320: Concanavalin A-like lectin/glucanase domain; IPR015943: WD40/YVTN repeat-like-containing domain; IPR016024: Armadillo-type fold; IPR017986: WD40-repeat-containing domain; IPR023362: PH-BEACH domain; IPR031570: Domain of unknown function DUF4704	GO:0005488 MF: binding;GO:0005515 MF: protein binding	PF13385; PF15787; PF16057; PF14844; PF02138; PF00400	IPR000409; IPR001680; IPR011989; IPR011993; IPR013320; IPR015943; IPR016024; IPR017986; IPR023362; IPR031570	GO:0005488; GO:0005515
477	TaWD40-477	TraesCS7B01G367500.1	sp|O93277|WDR1_CHICK	WD repeat-containing protein 1	PF12894: Anaphase-promoting complex subunit 4 WD40 domain	IPR001680: WD40 repeat; IPR011047: Quinoprotein alcohol dehydrogenase-like superfamily; IPR015943: WD40/YVTN repeat-like-containing domain; IPR017986: WD40-repeat-containing domain; IPR024977: Anaphase-promoting complex subunit 4, WD40 domain	GO:0005515 MF: protein binding	PF12894	IPR001680; IPR011047; IPR015943; IPR017986; IPR024977	GO:0005515
478	TaWD40-478	TraesCS7B01G379500.1	tr|M7YJV4|M7YJV4_TRIUA	Vacuolar protein sorting-associated protein 8-like protein	PF12894: Anaphase-promoting complex subunit 4 WD40 domain; PF12816: Golgi CORVET complex core vacuolar protein 8	IPR001680: WD40 repeat; IPR011990: Tetratricopeptide-like helical domain; IPR015943: WD40/YVTN repeat-like-containing domain; IPR017986: WD40-repeat-containing domain; IPR024977: Anaphase-promoting complex subunit 4, WD40 domain; IPR025941: Vacuolar protein sorting-associated protein 8, central domain	GO:0005515 MF: protein binding	PF12894; PF12816	IPR001680; IPR011990; IPR015943; IPR017986; IPR024977; IPR025941	GO:0005515
479	TaWD40-479	TraesCS7B01G406900.1	tr|B9SFU6|B9SFU6_RICCO	WD-repeat protein, putative	PF00400: WD domain, G-beta repeat	IPR001680: WD40 repeat; IPR015943: WD40/YVTN repeat-like-containing domain; IPR017986: WD40-repeat-containing domain; IPR019775: WD40 repeat, conserved site; IPR020472: G-protein beta WD-40 repeat	GO:0005515 MF: protein binding	PF00400	IPR001680; IPR015943; IPR017986; IPR019775; IPR020472	GO:0005515
480	TaWD40-480	TraesCS7B01G416400.1	tr|A0A061RBP1|A0A061RBP1_9CHLO	Wd40-repeat-like protein	PF00400: WD domain, G-beta repeat	IPR001680: WD40 repeat; IPR017986: WD40-repeat-containing domain; IPR019775: WD40 repeat, conserved site; IPR020472: G-protein beta WD-40 repeat	GO:0005515 MF: protein binding	PF00400	IPR001680; IPR017986; IPR019775; IPR020472	GO:0005515
481	TaWD40-481	TraesCS7B01G423400.1	tr|A0A072UQ77|A0A072UQ77_MEDTR	Transducin/WD40 repeat protein	PF00400: WD domain, G-beta repeat; PF08625: Utp13 specific WD40 associated domain	IPR001680: WD40 repeat; IPR011047: Quinoprotein alcohol dehydrogenase-like superfamily; IPR013934: Small-subunit processome, Utp13; IPR015943: WD40/YVTN repeat-like-containing domain; IPR017986: WD40-repeat-containing domain; IPR019775: WD40 repeat, conserved site; IPR020472: G-protein beta WD-40 repeat	GO:0005515 MF: protein binding;GO:0006364 BP: rRNA processing;GO:0032040 CC: small-subunit processome	PF00400; PF08625	IPR001680; IPR011047; IPR013934; IPR015943; IPR017986; IPR019775; IPR020472	GO:0005515; GO:0006364; GO:0032040
482	TaWD40-482	TraesCS7B01G433500.1	tr|I0YU81|I0YU81_COCSC	WD40 repeat-like protein	PF12894: Anaphase-promoting complex subunit 4 WD40 domain; PF00400: WD domain, G-beta repeat; PF04192: Utp21 specific WD40 associated putative domain	IPR001680: WD40 repeat; IPR007319: Small-subunit processome, Utp21; IPR011047: Quinoprotein alcohol dehydrogenase-like superfamily; IPR015943: WD40/YVTN repeat-like-containing domain; IPR017986: WD40-repeat-containing domain; IPR019775: WD40 repeat, conserved site; IPR024977: Anaphase-promoting complex subunit 4, WD40 domain	GO:0005515 MF: protein binding;GO:0006364 BP: rRNA processing;GO:0032040 CC: small-subunit processome	PF12894; PF00400; PF04192	IPR001680; IPR007319; IPR011047; IPR015943; IPR017986; IPR019775; IPR024977	GO:0005515; GO:0006364; GO:0032040
483	TaWD40-483	TraesCS7B01G443700.1	tr|M8AJN0|M8AJN0_TRIUA	Coatomer subunit beta'-1	PF00400: WD domain, G-beta repeat	IPR001680: WD40 repeat; IPR013783: Immunoglobulin-like fold; IPR015943: WD40/YVTN repeat-like-containing domain; IPR017986: WD40-repeat-containing domain; IPR019775: WD40 repeat, conserved site	GO:0005515 MF: protein binding	PF00400	IPR001680; IPR013783; IPR015943; IPR017986; IPR019775	GO:0005515
484	TaWD40-484	TraesCS7B01G451600.1	tr|I0YYZ4|I0YYZ4_COCSC	WD40 repeat-like protein	PF00400: WD domain, G-beta repeat; PF09384: UTP15 C terminal	IPR001680: WD40 repeat; IPR015943: WD40/YVTN repeat-like-containing domain; IPR017986: WD40-repeat-containing domain; IPR018983: U3 small nucleolar RNA-associated protein 15, C-terminal	GO:0005515 MF: protein binding;GO:0005730 CC: nucleolus;GO:0006364 BP: rRNA processing	PF00400; PF09384	IPR001680; IPR015943; IPR017986; IPR018983	GO:0005515; GO:0005730; GO:0006364
485	TaWD40-485	TraesCS7B01G459500.1	AT5G38250.1	Protein kinase family protein	PF00069: Protein kinase domain; PF00400: WD domain, G-beta repeat	IPR000719: Protein kinase domain; IPR001680: WD40 repeat; IPR008271: Serine/threonine-protein kinase, active site; IPR011009: Protein kinase-like domain; IPR015943: WD40/YVTN repeat-like-containing domain; IPR017986: WD40-repeat-containing domain	GO:0004672 MF: protein kinase activity;GO:0005515 MF: protein binding;GO:0005524 MF: ATP binding;GO:0006468 BP: protein phosphorylation	PF00069; PF00400	IPR000719; IPR001680; IPR008271; IPR011009; IPR015943; IPR017986	GO:0004672; GO:0005515; GO:0005524; GO:0006468
486	TaWD40-486	TraesCS7B01G459600.1	AT1G65790.1	receptor kinase 1	PF00069: Protein kinase domain; PF00400: WD domain, G-beta repeat	IPR000719: Protein kinase domain; IPR001680: WD40 repeat; IPR008271: Serine/threonine-protein kinase, active site; IPR011009: Protein kinase-like domain; IPR015943: WD40/YVTN repeat-like-containing domain; IPR017441: Protein kinase, ATP binding site; IPR017986: WD40-repeat-containing domain; IPR019775: WD40 repeat, conserved site	GO:0004672 MF: protein kinase activity;GO:0005515 MF: protein binding;GO:0005524 MF: ATP binding;GO:0006468 BP: protein phosphorylation	PF00069; PF00400	IPR000719; IPR001680; IPR008271; IPR011009; IPR015943; IPR017441; IPR017986; IPR019775	GO:0004672; GO:0005515; GO:0005524; GO:0006468
487	TaWD40-487	TraesCS7B01G459700.1	AT1G65790.1	receptor kinase 1	PF00069: Protein kinase domain; PF00400: WD domain, G-beta repeat	IPR000719: Protein kinase domain; IPR001680: WD40 repeat; IPR008271: Serine/threonine-protein kinase, active site; IPR011009: Protein kinase-like domain; IPR015943: WD40/YVTN repeat-like-containing domain; IPR017441: Protein kinase, ATP binding site; IPR017986: WD40-repeat-containing domain	GO:0004672 MF: protein kinase activity;GO:0005515 MF: protein binding;GO:0005524 MF: ATP binding;GO:0006468 BP: protein phosphorylation	PF00069; PF00400	IPR000719; IPR001680; IPR008271; IPR011009; IPR015943; IPR017441; IPR017986	GO:0004672; GO:0005515; GO:0005524; GO:0006468
488	TaWD40-488	TraesCS7B01G459900.1	sp|P93194|RPK1_IPONI	Receptor-like protein kinase	PF00069: Protein kinase domain; PF00635: MSP (Major sperm protein) domain	IPR000535: Major sperm protein (MSP) domain; IPR000719: Protein kinase domain; IPR001680: WD40 repeat; IPR008271: Serine/threonine-protein kinase, active site; IPR008962: PapD-like; IPR011009: Protein kinase-like domain; IPR013783: Immunoglobulin-like fold; IPR015943: WD40/YVTN repeat-like-containing domain; IPR017441: Protein kinase, ATP binding site; IPR017986: WD40-repeat-containing domain	GO:0004672 MF: protein kinase activity;GO:0005515 MF: protein binding;GO:0005524 MF: ATP binding;GO:0006468 BP: protein phosphorylation	PF00069; PF00635	IPR000535; IPR000719; IPR001680; IPR008271; IPR008962; IPR011009; IPR013783; IPR015943; IPR017441; IPR017986	GO:0004672; GO:0005515; GO:0005524; GO:0006468
489	TaWD40-489	TraesCS7B01G460400.1	AT1G65790.1	receptor kinase 1	PF00069: Protein kinase domain; PF00635: MSP (Major sperm protein) domain; PF00400: WD domain, G-beta repeat	IPR000535: Major sperm protein (MSP) domain; IPR000719: Protein kinase domain; IPR001680: WD40 repeat; IPR008271: Serine/threonine-protein kinase, active site; IPR008962: PapD-like; IPR011009: Protein kinase-like domain; IPR011042: Six-bladed beta-propeller, TolB-like; IPR013783: Immunoglobulin-like fold; IPR015943: WD40/YVTN repeat-like-containing domain; IPR017441: Protein kinase, ATP binding s…	GO:0004672 MF: protein kinase activity;GO:0005515 MF: protein binding;GO:0005524 MF: ATP binding;GO:0006468 BP: protein phosphorylation	PF00069; PF00635; PF00400	IPR000535; IPR000719; IPR001680; IPR008271; IPR008962; IPR011009; IPR011042; IPR013783; IPR015943; IPR017441; IPR017986; IPR019775; IPR020472	GO:0004672; GO:0005515; GO:0005524; GO:0006468
490	TaWD40-490	TraesCS7B01G460600.1	AT1G65790.1	receptor kinase 1	PF00069: Protein kinase domain; PF00400: WD domain, G-beta repeat	IPR000719: Protein kinase domain; IPR001680: WD40 repeat; IPR008271: Serine/threonine-protein kinase, active site; IPR011009: Protein kinase-like domain; IPR015943: WD40/YVTN repeat-like-containing domain; IPR017441: Protein kinase, ATP binding site; IPR017986: WD40-repeat-containing domain; IPR019775: WD40 repeat, conserved site; IPR020472: G-protein beta WD-40 repeat	GO:0004672 MF: protein kinase activity;GO:0005515 MF: protein binding;GO:0005524 MF: ATP binding;GO:0006468 BP: protein phosphorylation	PF00069; PF00400	IPR000719; IPR001680; IPR008271; IPR011009; IPR015943; IPR017441; IPR017986; IPR019775; IPR020472	GO:0004672; GO:0005515; GO:0005524; GO:0006468
491	TaWD40-491	TraesCS7B01G461000.1	sp|P93194|RPK1_IPONI	Receptor-like protein kinase	PF00069: Protein kinase domain; PF00635: MSP (Major sperm protein) domain; PF00400: WD domain, G-beta repeat	IPR000535: Major sperm protein (MSP) domain; IPR000719: Protein kinase domain; IPR001680: WD40 repeat; IPR008271: Serine/threonine-protein kinase, active site; IPR008962: PapD-like; IPR011009: Protein kinase-like domain; IPR011042: Six-bladed beta-propeller, TolB-like; IPR013783: Immunoglobulin-like fold; IPR015943: WD40/YVTN repeat-like-containing domain; IPR017441: Protein kinase, ATP binding s…	GO:0004672 MF: protein kinase activity;GO:0005515 MF: protein binding;GO:0005524 MF: ATP binding;GO:0006468 BP: protein phosphorylation	PF00069; PF00635; PF00400	IPR000535; IPR000719; IPR001680; IPR008271; IPR008962; IPR011009; IPR011042; IPR013783; IPR015943; IPR017441; IPR017986; IPR019775; IPR020472	GO:0004672; GO:0005515; GO:0005524; GO:0006468
492	TaWD40-492	TraesCS7B01G462600.1	sp|P93194|RPK1_IPONI	Receptor-like protein kinase	PF00069: Protein kinase domain; PF00635: MSP (Major sperm protein) domain	IPR000535: Major sperm protein (MSP) domain; IPR000719: Protein kinase domain; IPR001680: WD40 repeat; IPR008271: Serine/threonine-protein kinase, active site; IPR008962: PapD-like; IPR011009: Protein kinase-like domain; IPR013783: Immunoglobulin-like fold; IPR015943: WD40/YVTN repeat-like-containing domain; IPR017441: Protein kinase, ATP binding site; IPR017986: WD40-repeat-containing domain	GO:0004672 MF: protein kinase activity;GO:0005515 MF: protein binding;GO:0005524 MF: ATP binding;GO:0006468 BP: protein phosphorylation	PF00069; PF00635	IPR000535; IPR000719; IPR001680; IPR008271; IPR008962; IPR011009; IPR013783; IPR015943; IPR017441; IPR017986	GO:0004672; GO:0005515; GO:0005524; GO:0006468
493	TaWD40-493	TraesCS7B01G462900.1	sp|P93194|RPK1_IPONI	Receptor-like protein kinase	PF00069: Protein kinase domain; PF00635: MSP (Major sperm protein) domain; PF00400: WD domain, G-beta repeat	IPR000535: Major sperm protein (MSP) domain; IPR000719: Protein kinase domain; IPR001680: WD40 repeat; IPR008271: Serine/threonine-protein kinase, active site; IPR008962: PapD-like; IPR011009: Protein kinase-like domain; IPR013783: Immunoglobulin-like fold; IPR017441: Protein kinase, ATP binding site; IPR017986: WD40-repeat-containing domain; IPR019775: WD40 repeat, conserved site; IPR020472: G-p…	GO:0004672 MF: protein kinase activity;GO:0005515 MF: protein binding;GO:0005524 MF: ATP binding;GO:0006468 BP: protein phosphorylation	PF00069; PF00635; PF00400	IPR000535; IPR000719; IPR001680; IPR008271; IPR008962; IPR011009; IPR013783; IPR017441; IPR017986; IPR019775; IPR020472	GO:0004672; GO:0005515; GO:0005524; GO:0006468
494	TaWD40-494	TraesCS7B01G463000.1	AT1G65790.1	receptor kinase 1	PF00069: Protein kinase domain; PF00635: MSP (Major sperm protein) domain; PF00400: WD domain, G-beta repeat	IPR000535: Major sperm protein (MSP) domain; IPR000719: Protein kinase domain; IPR001680: WD40 repeat; IPR008271: Serine/threonine-protein kinase, active site; IPR008962: PapD-like; IPR011009: Protein kinase-like domain; IPR013783: Immunoglobulin-like fold; IPR015943: WD40/YVTN repeat-like-containing domain; IPR017441: Protein kinase, ATP binding site; IPR017986: WD40-repeat-containing domain; IP…	GO:0004672 MF: protein kinase activity;GO:0005515 MF: protein binding;GO:0005524 MF: ATP binding;GO:0006468 BP: protein phosphorylation	PF00069; PF00635; PF00400	IPR000535; IPR000719; IPR001680; IPR008271; IPR008962; IPR011009; IPR013783; IPR015943; IPR017441; IPR017986; IPR019775; IPR020472	GO:0004672; GO:0005515; GO:0005524; GO:0006468
495	TaWD40-495	TraesCS7B01G465100.1	tr|A0A0K9Q571|A0A0K9Q571_ZOSMR	DDB1-and CUL4-associated factor	PF00400: WD domain, G-beta repeat	IPR001680: WD40 repeat; IPR015943: WD40/YVTN repeat-like-containing domain; IPR017986: WD40-repeat-containing domain	GO:0005515 MF: protein binding	PF00400	IPR001680; IPR015943; IPR017986	GO:0005515
496	TaWD40-496	TraesCS7B01G480400.1	tr|A0A199W137|A0A199W137_ANACO	Coatomer subunit beta'-1	PF00400: WD domain, G-beta repeat	IPR001680: WD40 repeat; IPR013783: Immunoglobulin-like fold; IPR015943: WD40/YVTN repeat-like-containing domain; IPR017986: WD40-repeat-containing domain; IPR019775: WD40 repeat, conserved site	GO:0005515 MF: protein binding	PF00400	IPR001680; IPR013783; IPR015943; IPR017986; IPR019775	GO:0005515
497	TaWD40-497	TraesCS7B01G481600.1	tr|M7Z0C1|M7Z0C1_TRIUA	Topless-related protein 2	PF00400: WD domain, G-beta repeat	IPR001680: WD40 repeat; IPR001810: F-box domain; IPR011042: Six-bladed beta-propeller, TolB-like; IPR015943: WD40/YVTN repeat-like-containing domain; IPR017986: WD40-repeat-containing domain; IPR019775: WD40 repeat, conserved site	GO:0005515 MF: protein binding	PF00400	IPR001680; IPR001810; IPR011042; IPR015943; IPR017986; IPR019775	GO:0005515
498	TaWD40-498	TraesCS7B01G493400.1	AT1G65790.1	receptor kinase 1	PF00069: Protein kinase domain; PF00400: WD domain, G-beta repeat	IPR000535: Major sperm protein (MSP) domain; IPR000719: Protein kinase domain; IPR001680: WD40 repeat; IPR008271: Serine/threonine-protein kinase, active site; IPR008962: PapD-like; IPR011009: Protein kinase-like domain; IPR013783: Immunoglobulin-like fold; IPR015943: WD40/YVTN repeat-like-containing domain; IPR017441: Protein kinase, ATP binding site; IPR017986: WD40-repeat-containing domain	GO:0004672 MF: protein kinase activity;GO:0005515 MF: protein binding;GO:0005524 MF: ATP binding;GO:0006468 BP: protein phosphorylation	PF00069; PF00400	IPR000535; IPR000719; IPR001680; IPR008271; IPR008962; IPR011009; IPR013783; IPR015943; IPR017441; IPR017986	GO:0004672; GO:0005515; GO:0005524; GO:0006468
499	TaWD40-499	TraesCS7B01G495800.1	AT5G60900.1	receptor-like protein kinase 1	PF00069: Protein kinase domain; PF00400: WD domain, G-beta repeat	IPR000535: Major sperm protein (MSP) domain; IPR000719: Protein kinase domain; IPR001680: WD40 repeat; IPR008271: Serine/threonine-protein kinase, active site; IPR008962: PapD-like; IPR011009: Protein kinase-like domain; IPR013783: Immunoglobulin-like fold; IPR015943: WD40/YVTN repeat-like-containing domain; IPR017441: Protein kinase, ATP binding site; IPR017986: WD40-repeat-containing domain; IP…	GO:0004672 MF: protein kinase activity;GO:0005515 MF: protein binding;GO:0005524 MF: ATP binding;GO:0006468 BP: protein phosphorylation	PF00069; PF00400	IPR000535; IPR000719; IPR001680; IPR008271; IPR008962; IPR011009; IPR013783; IPR015943; IPR017441; IPR017986; IPR019775	GO:0004672; GO:0005515; GO:0005524; GO:0006468
500	TaWD40-500	TraesCS7B01G496400.4	tr|A0A0K9NV51|A0A0K9NV51_ZOSMR	Coatomer subunit beta'-1	PF00400: WD domain, G-beta repeat; PF00635: MSP (Major sperm protein) domain	IPR000535: Major sperm protein (MSP) domain; IPR001680: WD40 repeat; IPR008962: PapD-like; IPR011042: Six-bladed beta-propeller, TolB-like; IPR013783: Immunoglobulin-like fold; IPR015943: WD40/YVTN repeat-like-containing domain; IPR017986: WD40-repeat-containing domain; IPR019775: WD40 repeat, conserved site	GO:0005515 MF: protein binding	PF00400; PF00635	IPR000535; IPR001680; IPR008962; IPR011042; IPR013783; IPR015943; IPR017986; IPR019775	GO:0005515
501	TaWD40-501	TraesCS7B01G496700.1	AT1G65790.1	receptor kinase 1	PF00069: Protein kinase domain; PF00635: MSP (Major sperm protein) domain; PF00400: WD domain, G-beta repeat	IPR000535: Major sperm protein (MSP) domain; IPR000719: Protein kinase domain; IPR001680: WD40 repeat; IPR008271: Serine/threonine-protein kinase, active site; IPR008962: PapD-like; IPR011009: Protein kinase-like domain; IPR013783: Immunoglobulin-like fold; IPR015943: WD40/YVTN repeat-like-containing domain; IPR017441: Protein kinase, ATP binding site; IPR017986: WD40-repeat-containing domain	GO:0004672 MF: protein kinase activity;GO:0005515 MF: protein binding;GO:0005524 MF: ATP binding;GO:0006468 BP: protein phosphorylation	PF00069; PF00635; PF00400	IPR000535; IPR000719; IPR001680; IPR008271; IPR008962; IPR011009; IPR013783; IPR015943; IPR017441; IPR017986	GO:0004672; GO:0005515; GO:0005524; GO:0006468
502	TaWD40-502	TraesCS1D01G034200.1	tr|G7JWN6|G7JWN6_MEDTR	Transducin/WD40 repeat protein	PF00400: WD domain, G-beta repeat	IPR001680: WD40 repeat; IPR015943: WD40/YVTN repeat-like-containing domain; IPR017986: WD40-repeat-containing domain; IPR020472: G-protein beta WD-40 repeat	GO:0005515 MF: protein binding	PF00400	IPR001680; IPR015943; IPR017986; IPR020472	GO:0005515
503	TaWD40-503	TraesCS1D01G044700.1	tr|T2DNC6|T2DNC6_PHAVU	Protein transport SEC13-like protein	PF00400: WD domain, G-beta repeat	IPR001680: WD40 repeat; IPR015943: WD40/YVTN repeat-like-containing domain; IPR017986: WD40-repeat-containing domain; IPR020472: G-protein beta WD-40 repeat	GO:0005515 MF: protein binding	PF00400	IPR001680; IPR015943; IPR017986; IPR020472	GO:0005515
504	TaWD40-504	TraesCS1D01G066000.1	tr|G7IFM1|G7IFM1_MEDTR	Transducin/WD-like repeat-protein	PF00400: WD domain, G-beta repeat	IPR001680: WD40 repeat; IPR015943: WD40/YVTN repeat-like-containing domain; IPR017986: WD40-repeat-containing domain	GO:0005515 MF: protein binding	PF00400	IPR001680; IPR015943; IPR017986	GO:0005515
505	TaWD40-505	TraesCS1D01G088200.1	tr|G7I2T4|G7I2T4_MEDTR	Transducin/WD-like repeat-protein	PF00400: WD domain, G-beta repeat	IPR001680: WD40 repeat; IPR015943: WD40/YVTN repeat-like-containing domain; IPR017986: WD40-repeat-containing domain	GO:0005515 MF: protein binding	PF00400	IPR001680; IPR015943; IPR017986	GO:0005515
506	TaWD40-506	TraesCS1D01G096900.1	tr|A0A199UEG0|A0A199UEG0_ANACO	Elongator complex protein 2	PF00400: WD domain, G-beta repeat	IPR001680: WD40 repeat; IPR015943: WD40/YVTN repeat-like-containing domain; IPR017986: WD40-repeat-containing domain; IPR020472: G-protein beta WD-40 repeat	GO:0005515 MF: protein binding	PF00400	IPR001680; IPR015943; IPR017986; IPR020472	GO:0005515
507	TaWD40-507	TraesCS1D01G114300.1	tr|A0A072V2C7|A0A072V2C7_MEDTR	WD repeat phosphoinositide-interacting-like protein		IPR001680: WD40 repeat; IPR015943: WD40/YVTN repeat-like-containing domain; IPR017986: WD40-repeat-containing domain	GO:0005515 MF: protein binding		IPR001680; IPR015943; IPR017986	GO:0005515
508	TaWD40-508	TraesCS1D01G144700.1	tr|A0A097PLD4|A0A097PLD4_BRADI	Transducin/WD40 repeat-like superfamily protein	PF00400: WD domain, G-beta repeat	IPR001680: WD40 repeat; IPR015943: WD40/YVTN repeat-like-containing domain; IPR017986: WD40-repeat-containing domain; IPR019775: WD40 repeat, conserved site; IPR020472: G-protein beta WD-40 repeat	GO:0005515 MF: protein binding	PF00400	IPR001680; IPR015943; IPR017986; IPR019775; IPR020472	GO:0005515
509	TaWD40-509	TraesCS1D01G145000.1	tr|B9T5V7|B9T5V7_RICCO	WD-repeat protein, putative	PF00400: WD domain, G-beta repeat	IPR001680: WD40 repeat; IPR006594: LIS1 homology motif; IPR011042: Six-bladed beta-propeller, TolB-like; IPR015943: WD40/YVTN repeat-like-containing domain; IPR017986: WD40-repeat-containing domain	GO:0005515 MF: protein binding	PF00400	IPR001680; IPR006594; IPR011042; IPR015943; IPR017986	GO:0005515
510	TaWD40-510	TraesCS1D01G145900.2	tr|I0Z4B3|I0Z4B3_COCSC	WD40 repeat-like protein	PF08606: Prp19/Pso4-like; PF00400: WD domain, G-beta repeat	IPR001680: WD40 repeat; IPR003613: U box domain; IPR013083: Zinc finger, RING/FYVE/PHD-type; IPR013915: Pre-mRNA-splicing factor 19; IPR015943: WD40/YVTN repeat-like-containing domain; IPR017986: WD40-repeat-containing domain	GO:0004842 MF: ubiquitin-protein transferase activity;GO:0005515 MF: protein binding;GO:0016567 BP: protein ubiquitination	PF08606; PF00400	IPR001680; IPR003613; IPR013083; IPR013915; IPR015943; IPR017986	GO:0004842; GO:0005515; GO:0016567
511	TaWD40-511	TraesCS1D01G148800.4	tr|G7IDW0|G7IDW0_MEDTR	WD repeat protein, putative	PF00400: WD domain, G-beta repeat; PF12894: Anaphase-promoting complex subunit 4 WD40 domain	IPR001680: WD40 repeat; IPR015943: WD40/YVTN repeat-like-containing domain; IPR017986: WD40-repeat-containing domain; IPR019775: WD40 repeat, conserved site; IPR024977: Anaphase-promoting complex subunit 4, WD40 domain	GO:0005515 MF: protein binding	PF00400; PF12894	IPR001680; IPR015943; IPR017986; IPR019775; IPR024977	GO:0005515
512	TaWD40-512	TraesCS1D01G151100.1	tr|A0A1D5RYG9|A0A1D5RYG9_WHEAT	Katanin p80 WD40 repeat-containing subunit B1 homolog	PF00400: WD domain, G-beta repeat; PF13925: con80 domain of Katanin	IPR001680: WD40 repeat; IPR015943: WD40/YVTN repeat-like-containing domain; IPR017986: WD40-repeat-containing domain; IPR019775: WD40 repeat, conserved site; IPR028021: Katanin p80 subunit, C-terminal	GO:0005515 MF: protein binding	PF00400; PF13925	IPR001680; IPR015943; IPR017986; IPR019775; IPR028021	GO:0005515
513	TaWD40-513	TraesCS1D01G161300.1	tr|A0A1D5SVQ4|A0A1D5SVQ4_WHEAT	Katanin p80 WD40 repeat-containing subunit B1 homolog	PF00400: WD domain, G-beta repeat; PF13925: con80 domain of Katanin	IPR001680: WD40 repeat; IPR015943: WD40/YVTN repeat-like-containing domain; IPR017986: WD40-repeat-containing domain; IPR019775: WD40 repeat, conserved site; IPR020472: G-protein beta WD-40 repeat; IPR026962: Katanin p80 subunit B1; IPR028021: Katanin p80 subunit, C-terminal	GO:0005515 MF: protein binding;GO:0008017 MF: microtubule binding;GO:0008352 CC: katanin complex;GO:0051013 BP: microtubule severing	PF00400; PF13925	IPR001680; IPR015943; IPR017986; IPR019775; IPR020472; IPR026962; IPR028021	GO:0005515; GO:0008017; GO:0008352; GO:0051013
514	TaWD40-514	TraesCS1D01G207500.1	tr|A0A0K9P963|A0A0K9P963_ZOSMR	DDB1-and CUL4-associated factor	PF00400: WD domain, G-beta repeat	IPR001680: WD40 repeat; IPR015943: WD40/YVTN repeat-like-containing domain; IPR017986: WD40-repeat-containing domain	GO:0005515 MF: protein binding	PF00400	IPR001680; IPR015943; IPR017986	GO:0005515
515	TaWD40-515	TraesCS1D01G231700.1	tr|F4JD69|F4JD69_ARATH	Transducin/WD40 repeat-like superfamily protein	PF00400: WD domain, G-beta repeat	IPR001680: WD40 repeat; IPR011989: Armadillo-like helical; IPR015943: WD40/YVTN repeat-like-containing domain; IPR016024: Armadillo-type fold; IPR017986: WD40-repeat-containing domain	GO:0005488 MF: binding;GO:0005515 MF: protein binding	PF00400	IPR001680; IPR011989; IPR015943; IPR016024; IPR017986	GO:0005488; GO:0005515
516	TaWD40-516	TraesCS1D01G253700.2	tr|A0A1D1XGV7|A0A1D1XGV7_9ARAE	Breast carcinoma-amplified sequence 3	PF12490: Breast carcinoma amplified sequence 3	IPR001680: WD40 repeat; IPR015943: WD40/YVTN repeat-like-containing domain; IPR017986: WD40-repeat-containing domain; IPR022175: Breast carcinoma amplified sequence 3	GO:0005515 MF: protein binding	PF12490	IPR001680; IPR015943; IPR017986; IPR022175	GO:0005515
517	TaWD40-517	TraesCS1D01G254400.1	tr|G7I2T4|G7I2T4_MEDTR	Transducin/WD-like repeat-protein	PF00400: WD domain, G-beta repeat	IPR001680: WD40 repeat; IPR015943: WD40/YVTN repeat-like-containing domain; IPR017399: WD repeat protein DCAF11/LEC14B; IPR017986: WD40-repeat-containing domain; IPR020472: G-protein beta WD-40 repeat	GO:0005515 MF: protein binding	PF00400	IPR001680; IPR015943; IPR017399; IPR017986; IPR020472	GO:0005515
518	TaWD40-518	TraesCS1D01G263900.1	AT1G48220.1	Protein kinase superfamily protein	PF13639: Ring finger domain; PF00400: WD domain, G-beta repeat	IPR001680: WD40 repeat; IPR001841: Zinc finger, RING-type; IPR011009: Protein kinase-like domain; IPR013083: Zinc finger, RING/FYVE/PHD-type; IPR015943: WD40/YVTN repeat-like-containing domain; IPR017907: Zinc finger, RING-type, conserved site; IPR017986: WD40-repeat-containing domain	GO:0005515 MF: protein binding;GO:0008270 MF: zinc ion binding	PF13639; PF00400	IPR001680; IPR001841; IPR011009; IPR013083; IPR015943; IPR017907; IPR017986	GO:0005515; GO:0008270
519	TaWD40-519	TraesCS1D01G284700.1	sp|P93194|RPK1_IPONI	Receptor-like protein kinase	PF00069: Protein kinase domain; PF00635: MSP (Major sperm protein) domain; PF00400: WD domain, G-beta repeat	IPR000535: Major sperm protein (MSP) domain; IPR000719: Protein kinase domain; IPR001680: WD40 repeat; IPR008962: PapD-like; IPR011009: Protein kinase-like domain; IPR013783: Immunoglobulin-like fold; IPR015943: WD40/YVTN repeat-like-containing domain; IPR017986: WD40-repeat-containing domain; IPR020472: G-protein beta WD-40 repeat	GO:0004672 MF: protein kinase activity;GO:0005515 MF: protein binding;GO:0005524 MF: ATP binding;GO:0006468 BP: protein phosphorylation	PF00069; PF00635; PF00400	IPR000535; IPR000719; IPR001680; IPR008962; IPR011009; IPR013783; IPR015943; IPR017986; IPR020472	GO:0004672; GO:0005515; GO:0005524; GO:0006468
520	TaWD40-520	TraesCS1D01G342000.1	tr|I0YM64|I0YM64_COCSC	WD40 repeat-like protein	PF00400: WD domain, G-beta repeat; PF04003: Dip2/Utp12 Family	IPR001680: WD40 repeat; IPR007148: Small-subunit processome, Utp12; IPR011047: Quinoprotein alcohol dehydrogenase-like superfamily; IPR015943: WD40/YVTN repeat-like-containing domain; IPR017986: WD40-repeat-containing domain; IPR019775: WD40 repeat, conserved site; IPR020472: G-protein beta WD-40 repeat	GO:0005515 MF: protein binding	PF00400; PF04003	IPR001680; IPR007148; IPR011047; IPR015943; IPR017986; IPR019775; IPR020472	GO:0005515
521	TaWD40-521	TraesCS1D01G353400.1	tr|B9SFU6|B9SFU6_RICCO	WD-repeat protein, putative	PF00400: WD domain, G-beta repeat	IPR001680: WD40 repeat; IPR015943: WD40/YVTN repeat-like-containing domain; IPR017422: WD repeat protein 55; IPR017986: WD40-repeat-containing domain; IPR019775: WD40 repeat, conserved site	GO:0005515 MF: protein binding	PF00400	IPR001680; IPR015943; IPR017422; IPR017986; IPR019775	GO:0005515
522	TaWD40-522	TraesCS1D01G363000.1	tr|I0Z3T0|I0Z3T0_COCSC	WD40 repeat-like protein	PF00400: WD domain, G-beta repeat	IPR001680: WD40 repeat; IPR015943: WD40/YVTN repeat-like-containing domain; IPR017986: WD40-repeat-containing domain; IPR019775: WD40 repeat, conserved site; IPR020472: G-protein beta WD-40 repeat	GO:0005515 MF: protein binding	PF00400	IPR001680; IPR015943; IPR017986; IPR019775; IPR020472	GO:0005515
523	TaWD40-523	TraesCS1D01G371100.1	tr|A0A0K9NKD3|A0A0K9NKD3_ZOSMR	WD repeat protein-like	PF00400: WD domain, G-beta repeat	IPR001680: WD40 repeat; IPR015943: WD40/YVTN repeat-like-containing domain; IPR017986: WD40-repeat-containing domain; IPR019775: WD40 repeat, conserved site; IPR020472: G-protein beta WD-40 repeat	GO:0005515 MF: protein binding	PF00400	IPR001680; IPR015943; IPR017986; IPR019775; IPR020472	GO:0005515
524	TaWD40-524	TraesCS1D01G385000.1	tr|B4FKM1|B4FKM1_MAIZE	Guanine nucleotide-binding protein beta subunit-like protein	PF00400: WD domain, G-beta repeat	IPR001680: WD40 repeat; IPR015943: WD40/YVTN repeat-like-containing domain; IPR017986: WD40-repeat-containing domain; IPR019775: WD40 repeat, conserved site; IPR020472: G-protein beta WD-40 repeat	GO:0005515 MF: protein binding	PF00400	IPR001680; IPR015943; IPR017986; IPR019775; IPR020472	GO:0005515
525	TaWD40-525	TraesCS1D01G385600.1	tr|I0Z6X2|I0Z6X2_COCSC	WD40 repeat-like protein	PF00400: WD domain, G-beta repeat; PF08149: BING4CT (NUC141) domain	IPR001680: WD40 repeat; IPR012952: BING4, C-terminal domain; IPR015943: WD40/YVTN repeat-like-containing domain; IPR017986: WD40-repeat-containing domain; IPR019775: WD40 repeat, conserved site	GO:0005515 MF: protein binding	PF00400; PF08149	IPR001680; IPR012952; IPR015943; IPR017986; IPR019775	GO:0005515
526	TaWD40-526	TraesCS1D01G409800.1	tr|N1QR84|N1QR84_AEGTA	General transcription factor 3C polypeptide 2		IPR001680: WD40 repeat; IPR015943: WD40/YVTN repeat-like-containing domain; IPR017956: AT hook, DNA-binding motif; IPR017986: WD40-repeat-containing domain	GO:0003677 MF: DNA binding;GO:0005515 MF: protein binding		IPR001680; IPR015943; IPR017956; IPR017986	GO:0003677; GO:0005515
527	TaWD40-527	TraesCS1D01G417600.1	tr|A0A061G5T1|A0A061G5T1_THECC	Ubiquitin ligase protein cop1, putative isoform 1	PF00400: WD domain, G-beta repeat	IPR001680: WD40 repeat; IPR011009: Protein kinase-like domain; IPR015943: WD40/YVTN repeat-like-containing domain; IPR017986: WD40-repeat-containing domain; IPR019775: WD40 repeat, conserved site; IPR020472: G-protein beta WD-40 repeat	GO:0005515 MF: protein binding	PF00400	IPR001680; IPR011009; IPR015943; IPR017986; IPR019775; IPR020472	GO:0005515
528	TaWD40-528	TraesCS1D01G434400.1	tr|G7JKD3|G7JKD3_MEDTR	Transducin/WD40 repeat protein	PF00400: WD domain, G-beta repeat	IPR001680: WD40 repeat; IPR015943: WD40/YVTN repeat-like-containing domain; IPR017986: WD40-repeat-containing domain; IPR019775: WD40 repeat, conserved site; IPR020472: G-protein beta WD-40 repeat	GO:0005515 MF: protein binding	PF00400	IPR001680; IPR015943; IPR017986; IPR019775; IPR020472	GO:0005515
529	TaWD40-529	TraesCS1D01G434700.1	tr|F4HQF0|F4HQF0_ARATH	Coatomer subunit beta'-1	PF00400: WD domain, G-beta repeat	IPR001680: WD40 repeat; IPR015943: WD40/YVTN repeat-like-containing domain; IPR017986: WD40-repeat-containing domain; IPR020472: G-protein beta WD-40 repeat	GO:0005515 MF: protein binding	PF00400	IPR001680; IPR015943; IPR017986; IPR020472	GO:0005515
530	TaWD40-530	TraesCS1D01G451700.1	tr|B9S411|B9S411_RICCO	WD-repeat protein, putative	PF08154: NLE (NUC135) domain; PF00400: WD domain, G-beta repeat	IPR001632: G-protein, beta subunit; IPR001680: WD40 repeat; IPR011047: Quinoprotein alcohol dehydrogenase-like superfamily; IPR012972: NLE; IPR015943: WD40/YVTN repeat-like-containing domain; IPR017986: WD40-repeat-containing domain; IPR019775: WD40 repeat, conserved site; IPR020472: G-protein beta WD-40 repeat	GO:0005515 MF: protein binding	PF08154; PF00400	IPR001632; IPR001680; IPR011047; IPR012972; IPR015943; IPR017986; IPR019775; IPR020472	GO:0005515
531	TaWD40-531	TraesCS2D01G060600.1	tr|B9S411|B9S411_RICCO	WD-repeat protein, putative	PF00400: WD domain, G-beta repeat	IPR001680: WD40 repeat; IPR015943: WD40/YVTN repeat-like-containing domain; IPR017986: WD40-repeat-containing domain; IPR019775: WD40 repeat, conserved site	GO:0005515 MF: protein binding	PF00400	IPR001680; IPR015943; IPR017986; IPR019775	GO:0005515
532	TaWD40-532	TraesCS2D01G082900.1	tr|M7YRR3|M7YRR3_TRIUA	Syntaxin-binding protein 5-like protein	PF12894: Anaphase-promoting complex subunit 4 WD40 domain; PF00957: Synaptobrevin	IPR001388: Synaptobrevin; IPR001680: WD40 repeat; IPR015943: WD40/YVTN repeat-like-containing domain; IPR017986: WD40-repeat-containing domain; IPR024977: Anaphase-promoting complex subunit 4, WD40 domain	GO:0005515 MF: protein binding;GO:0016021 CC: integral component of membrane;GO:0016192 BP: vesicle-mediated transport	PF12894; PF00957	IPR001388; IPR001680; IPR015943; IPR017986; IPR024977	GO:0005515; GO:0016021; GO:0016192
533	TaWD40-533	TraesCS2D01G116100.1	tr|B9T0U7|B9T0U7_RICCO	WD-repeat protein, putative	PF00400: WD domain, G-beta repeat	IPR001680: WD40 repeat; IPR015943: WD40/YVTN repeat-like-containing domain; IPR017986: WD40-repeat-containing domain	GO:0005515 MF: protein binding	PF00400	IPR001680; IPR015943; IPR017986	GO:0005515
534	TaWD40-534	TraesCS2D01G119500.1	tr|A0A0K9PDU5|A0A0K9PDU5_ZOSMR	WD repeat domain phosphoinositide-interacting protein	PF00400: WD domain, G-beta repeat	IPR001680: WD40 repeat; IPR015943: WD40/YVTN repeat-like-containing domain; IPR017986: WD40-repeat-containing domain	GO:0005515 MF: protein binding	PF00400	IPR001680; IPR015943; IPR017986	GO:0005515
535	TaWD40-535	TraesCS2D01G129200.1	tr|I0Z3T0|I0Z3T0_COCSC	WD40 repeat-like protein	PF00400: WD domain, G-beta repeat	IPR001680: WD40 repeat; IPR011047: Quinoprotein alcohol dehydrogenase-like superfamily; IPR017986: WD40-repeat-containing domain; IPR019775: WD40 repeat, conserved site; IPR020472: G-protein beta WD-40 repeat	GO:0005515 MF: protein binding	PF00400	IPR001680; IPR011047; IPR017986; IPR019775; IPR020472	GO:0005515
536	TaWD40-536	TraesCS2D01G135000.1	AT3G63460.1	transducin family protein / WD-40 repeat family protein	PF12931: Sec23-binding domain of Sec16	IPR001680: WD40 repeat; IPR015943: WD40/YVTN repeat-like-containing domain; IPR017986: WD40-repeat-containing domain; IPR019775: WD40 repeat, conserved site; IPR024298: Ancestral coatomer element 1, Sec16/Sec31	GO:0005515 MF: protein binding	PF12931	IPR001680; IPR015943; IPR017986; IPR019775; IPR024298	GO:0005515
537	TaWD40-537	TraesCS2D01G168500.2	tr|G8A379|G8A379_MEDTR	Transducin/WD40 repeat protein	PF00400: WD domain, G-beta repeat	IPR001680: WD40 repeat; IPR015943: WD40/YVTN repeat-like-containing domain; IPR017986: WD40-repeat-containing domain; IPR019775: WD40 repeat, conserved site	GO:0005515 MF: protein binding	PF00400	IPR001680; IPR015943; IPR017986; IPR019775	GO:0005515
538	TaWD40-538	TraesCS2D01G182600.1	tr|A0A0K9PFX1|A0A0K9PFX1_ZOSMR	WD repeat-containing protein	PF08799: pre-mRNA processing factor 4 (PRP4) like; PF00400: WD domain, G-beta repeat	IPR001680: WD40 repeat; IPR011042: Six-bladed beta-propeller, TolB-like; IPR014906: Pre-mRNA processing factor 4 (PRP4)-like; IPR015943: WD40/YVTN repeat-like-containing domain; IPR017986: WD40-repeat-containing domain; IPR019775: WD40 repeat, conserved site; IPR020472: G-protein beta WD-40 repeat	GO:0005515 MF: protein binding	PF08799; PF00400	IPR001680; IPR011042; IPR014906; IPR015943; IPR017986; IPR019775; IPR020472	GO:0005515
539	TaWD40-539	TraesCS2D01G185900.1	tr|N1QZI6|N1QZI6_AEGTA	Ribosome biogenesis protein WDR12 homolog	PF08154: NLE (NUC135) domain; PF00400: WD domain, G-beta repeat	IPR001680: WD40 repeat; IPR012972: NLE; IPR015943: WD40/YVTN repeat-like-containing domain; IPR017986: WD40-repeat-containing domain; IPR019775: WD40 repeat, conserved site; IPR020472: G-protein beta WD-40 repeat; IPR028599: WD repeat WDR12/Ytm1	GO:0005515 MF: protein binding;GO:0042254 BP: ribosome biogenesis	PF08154; PF00400	IPR001680; IPR012972; IPR015943; IPR017986; IPR019775; IPR020472; IPR028599	GO:0005515; GO:0042254
540	TaWD40-540	TraesCS2D01G193800.1	tr|B6UH61|B6UH61_MAIZE	Mitotic checkpoint protein BUB3	PF00400: WD domain, G-beta repeat	IPR001680: WD40 repeat; IPR015943: WD40/YVTN repeat-like-containing domain; IPR017986: WD40-repeat-containing domain	GO:0005515 MF: protein binding	PF00400	IPR001680; IPR015943; IPR017986	GO:0005515
541	TaWD40-541	TraesCS2D01G204900.1	tr|B9S411|B9S411_RICCO	WD-repeat protein, putative	PF00400: WD domain, G-beta repeat	IPR001680: WD40 repeat; IPR015943: WD40/YVTN repeat-like-containing domain; IPR017986: WD40-repeat-containing domain; IPR019775: WD40 repeat, conserved site; IPR020472: G-protein beta WD-40 repeat	GO:0005515 MF: protein binding	PF00400	IPR001680; IPR015943; IPR017986; IPR019775; IPR020472	GO:0005515
542	TaWD40-542	TraesCS2D01G232500.1	tr|E5GBV4|E5GBV4_CUCME	WD-repeat protein		IPR001680: WD40 repeat; IPR011047: Quinoprotein alcohol dehydrogenase-like superfamily; IPR015943: WD40/YVTN repeat-like-containing domain; IPR017986: WD40-repeat-containing domain; IPR019775: WD40 repeat, conserved site	GO:0005515 MF: protein binding		IPR001680; IPR011047; IPR015943; IPR017986; IPR019775	GO:0005515
543	TaWD40-543	TraesCS2D01G235100.1	tr|A0A0K9PFX1|A0A0K9PFX1_ZOSMR	WD repeat-containing protein	PF08513: LisH; PF00400: WD domain, G-beta repeat	IPR001680: WD40 repeat; IPR006594: LIS1 homology motif; IPR011042: Six-bladed beta-propeller, TolB-like; IPR015943: WD40/YVTN repeat-like-containing domain; IPR017986: WD40-repeat-containing domain; IPR019775: WD40 repeat, conserved site; IPR020472: G-protein beta WD-40 repeat	GO:0005515 MF: protein binding	PF08513; PF00400	IPR001680; IPR006594; IPR011042; IPR015943; IPR017986; IPR019775; IPR020472	GO:0005515
544	TaWD40-544	TraesCS2D01G257400.1	tr|I0Z4B3|I0Z4B3_COCSC	WD40 repeat-like protein	PF00400: WD domain, G-beta repeat; PF09070: PFU (PLAA family ubiquitin binding); PF08324: PUL domain	IPR001680: WD40 repeat; IPR011042: Six-bladed beta-propeller, TolB-like; IPR011989: Armadillo-like helical; IPR013535: PUL domain; IPR015155: PLAA family ubiquitin binding, PFU; IPR015943: WD40/YVTN repeat-like-containing domain; IPR017986: WD40-repeat-containing domain; IPR019775: WD40 repeat, conserved site; IPR020472: G-protein beta WD-40 repeat	GO:0005515 MF: protein binding	PF00400; PF09070; PF08324	IPR001680; IPR011042; IPR011989; IPR013535; IPR015155; IPR015943; IPR017986; IPR019775; IPR020472	GO:0005515
545	TaWD40-545	TraesCS2D01G262200.1	tr|A0A0K9PYX6|A0A0K9PYX6_ZOSMR	Katanin p80 WD40 repeat-containing subunit B1 homolog	PF00400: WD domain, G-beta repeat	IPR001680: WD40 repeat; IPR011042: Six-bladed beta-propeller, TolB-like; IPR015943: WD40/YVTN repeat-like-containing domain; IPR017986: WD40-repeat-containing domain	GO:0005515 MF: protein binding	PF00400	IPR001680; IPR011042; IPR015943; IPR017986	GO:0005515
546	TaWD40-546	TraesCS2D01G296300.1	tr|B9RU08|B9RU08_RICCO	WD-repeat protein, putative	PF00400: WD domain, G-beta repeat	IPR001680: WD40 repeat; IPR015943: WD40/YVTN repeat-like-containing domain; IPR017986: WD40-repeat-containing domain; IPR019775: WD40 repeat, conserved site; IPR020472: G-protein beta WD-40 repeat	GO:0005515 MF: protein binding	PF00400	IPR001680; IPR015943; IPR017986; IPR019775; IPR020472	GO:0005515
547	TaWD40-547	TraesCS2D01G317700.1	tr|A0A0K9PPJ5|A0A0K9PPJ5_ZOSMR	WD-repeat protein	PF04003: Dip2/Utp12 Family	IPR001680: WD40 repeat; IPR007148: Small-subunit processome, Utp12; IPR011047: Quinoprotein alcohol dehydrogenase-like superfamily; IPR015943: WD40/YVTN repeat-like-containing domain; IPR017986: WD40-repeat-containing domain	GO:0005515 MF: protein binding	PF04003	IPR001680; IPR007148; IPR011047; IPR015943; IPR017986	GO:0005515
548	TaWD40-548	TraesCS2D01G338900.1	tr|A0A072TV41|A0A072TV41_MEDTR	Transducin/WD40 repeat protein	PF00400: WD domain, G-beta repeat	IPR001680: WD40 repeat; IPR015943: WD40/YVTN repeat-like-containing domain; IPR017986: WD40-repeat-containing domain; IPR020472: G-protein beta WD-40 repeat	GO:0005515 MF: protein binding	PF00400	IPR001680; IPR015943; IPR017986; IPR020472	GO:0005515
549	TaWD40-549	TraesCS2D01G360300.1	tr|A0A0K9P960|A0A0K9P960_ZOSMR	WD repeat-containing protein	PF12894: Anaphase-promoting complex subunit 4 WD40 domain; PF00400: WD domain, G-beta repeat	IPR001680: WD40 repeat; IPR015943: WD40/YVTN repeat-like-containing domain; IPR017986: WD40-repeat-containing domain; IPR019775: WD40 repeat, conserved site; IPR024977: Anaphase-promoting complex subunit 4, WD40 domain	GO:0005515 MF: protein binding	PF12894; PF00400	IPR001680; IPR015943; IPR017986; IPR019775; IPR024977	GO:0005515
550	TaWD40-550	TraesCS2D01G369700.2	tr|B9T7M5|B9T7M5_RICCO	WD-repeat protein, putative	PF00400: WD domain, G-beta repeat	IPR001680: WD40 repeat; IPR015943: WD40/YVTN repeat-like-containing domain; IPR017986: WD40-repeat-containing domain; IPR019775: WD40 repeat, conserved site; IPR020472: G-protein beta WD-40 repeat	GO:0005515 MF: protein binding	PF00400	IPR001680; IPR015943; IPR017986; IPR019775; IPR020472	GO:0005515
551	TaWD40-551	TraesCS2D01G399400.1	tr|B9T7W7|B9T7W7_RICCO	WD-repeat protein, putative	PF00400: WD domain, G-beta repeat	IPR001680: WD40 repeat; IPR015943: WD40/YVTN repeat-like-containing domain; IPR017986: WD40-repeat-containing domain; IPR019775: WD40 repeat, conserved site; IPR020472: G-protein beta WD-40 repeat	GO:0005515 MF: protein binding	PF00400	IPR001680; IPR015943; IPR017986; IPR019775; IPR020472	GO:0005515
552	TaWD40-552	TraesCS2D01G401000.1	tr|A0A1D1ZAU3|A0A1D1ZAU3_9ARAE	Syntaxin-binding protein 5	PF08596: Lethal giant larvae(Lgl) like, C-terminal	IPR001680: WD40 repeat; IPR013905: Lethal giant larvae (Lgl)-like, C-terminal domain; IPR015943: WD40/YVTN repeat-like-containing domain; IPR017986: WD40-repeat-containing domain	GO:0005515 MF: protein binding	PF08596	IPR001680; IPR013905; IPR015943; IPR017986	GO:0005515
553	TaWD40-553	TraesCS2D01G408200.1	tr|A0A124SBD7|A0A124SBD7_CYNCS	BEACH domain-containing protein	PF15787: Domain of unknown function (DUF4704); PF14844: PH domain associated with Beige/BEACH; PF02138: Beige/BEACH domain; PF00400: WD domain, G-beta repeat	IPR000409: BEACH domain; IPR001680: WD40 repeat; IPR011993: PH domain-like; IPR013320: Concanavalin A-like lectin/glucanase domain; IPR015943: WD40/YVTN repeat-like-containing domain; IPR017986: WD40-repeat-containing domain; IPR023362: PH-BEACH domain; IPR031570: Domain of unknown function DUF4704	GO:0005515 MF: protein binding	PF15787; PF14844; PF02138; PF00400	IPR000409; IPR001680; IPR011993; IPR013320; IPR015943; IPR017986; IPR023362; IPR031570	GO:0005515
554	TaWD40-554	TraesCS2D01G410100.1	tr|A0A103XDG9|A0A103XDG9_CYNCS	WD40 repeat-containing protein	PF00400: WD domain, G-beta repeat	IPR001680: WD40 repeat; IPR015943: WD40/YVTN repeat-like-containing domain; IPR017986: WD40-repeat-containing domain; IPR019775: WD40 repeat, conserved site	GO:0005515 MF: protein binding	PF00400	IPR001680; IPR015943; IPR017986; IPR019775	GO:0005515
555	TaWD40-555	TraesCS2D01G438800.1	tr|A0A0K9NKB2|A0A0K9NKB2_ZOSMR	WD-repeat cell cycle regulatory protein	PF12894: Anaphase-promoting complex subunit 4 WD40 domain; PF00400: WD domain, G-beta repeat	IPR001680: WD40 repeat; IPR011047: Quinoprotein alcohol dehydrogenase-like superfamily; IPR015943: WD40/YVTN repeat-like-containing domain; IPR017986: WD40-repeat-containing domain; IPR019775: WD40 repeat, conserved site; IPR024977: Anaphase-promoting complex subunit 4, WD40 domain	GO:0005515 MF: protein binding	PF12894; PF00400	IPR001680; IPR011047; IPR015943; IPR017986; IPR019775; IPR024977	GO:0005515
556	TaWD40-556	TraesCS2D01G446600.2	tr|A0A061EYF5|A0A061EYF5_THECC	Transducin family protein / WD-40 repeat family protein	PF00400: WD domain, G-beta repeat; PF08625: Utp13 specific WD40 associated domain	IPR001680: WD40 repeat; IPR011047: Quinoprotein alcohol dehydrogenase-like superfamily; IPR013934: Small-subunit processome, Utp13; IPR015943: WD40/YVTN repeat-like-containing domain; IPR017986: WD40-repeat-containing domain; IPR019775: WD40 repeat, conserved site; IPR020472: G-protein beta WD-40 repeat	GO:0005515 MF: protein binding;GO:0006364 BP: rRNA processing;GO:0032040 CC: small-subunit processome	PF00400; PF08625	IPR001680; IPR011047; IPR013934; IPR015943; IPR017986; IPR019775; IPR020472	GO:0005515; GO:0006364; GO:0032040
557	TaWD40-557	TraesCS2D01G463700.1	tr|M8CEN7|M8CEN7_AEGTA	F-box/WD-40 repeat-containing protein	PF00646: F-box domain; PF00400: WD domain, G-beta repeat	IPR001680: WD40 repeat; IPR001810: F-box domain; IPR015943: WD40/YVTN repeat-like-containing domain; IPR017986: WD40-repeat-containing domain; IPR019775: WD40 repeat, conserved site; IPR020472: G-protein beta WD-40 repeat	GO:0005515 MF: protein binding	PF00646; PF00400	IPR001680; IPR001810; IPR015943; IPR017986; IPR019775; IPR020472	GO:0005515
558	TaWD40-558	TraesCS2D01G464300.1	tr|M8AJN0|M8AJN0_TRIUA	Coatomer subunit beta'-1	PF00400: WD domain, G-beta repeat	IPR001680: WD40 repeat; IPR013783: Immunoglobulin-like fold; IPR015943: WD40/YVTN repeat-like-containing domain; IPR017986: WD40-repeat-containing domain; IPR019775: WD40 repeat, conserved site	GO:0005515 MF: protein binding	PF00400	IPR001680; IPR013783; IPR015943; IPR017986; IPR019775	GO:0005515
559	TaWD40-559	TraesCS2D01G490600.1	tr|T2DNC6|T2DNC6_PHAVU	Protein transport SEC13-like protein	PF00400: WD domain, G-beta repeat	IPR001680: WD40 repeat; IPR015943: WD40/YVTN repeat-like-containing domain; IPR017986: WD40-repeat-containing domain; IPR019775: WD40 repeat, conserved site	GO:0005515 MF: protein binding	PF00400	IPR001680; IPR015943; IPR017986; IPR019775	GO:0005515
560	TaWD40-560	TraesCS2D01G561900.1	tr|A0A1D5UGT5|A0A1D5UGT5_WHEAT	Katanin p80 WD40 repeat-containing subunit B1 homolog	PF00400: WD domain, G-beta repeat; PF13925: con80 domain of Katanin	IPR001680: WD40 repeat; IPR015943: WD40/YVTN repeat-like-containing domain; IPR017986: WD40-repeat-containing domain; IPR019775: WD40 repeat, conserved site; IPR020472: G-protein beta WD-40 repeat; IPR026962: Katanin p80 subunit B1; IPR028021: Katanin p80 subunit, C-terminal	GO:0005515 MF: protein binding;GO:0008017 MF: microtubule binding;GO:0008352 CC: katanin complex;GO:0051013 BP: microtubule severing	PF00400; PF13925	IPR001680; IPR015943; IPR017986; IPR019775; IPR020472; IPR026962; IPR028021	GO:0005515; GO:0008017; GO:0008352; GO:0051013
561	TaWD40-561	TraesCS2D01G562800.1	tr|B9T7M5|B9T7M5_RICCO	WD-repeat protein, putative	PF00400: WD domain, G-beta repeat	IPR001680: WD40 repeat; IPR015943: WD40/YVTN repeat-like-containing domain; IPR017986: WD40-repeat-containing domain; IPR019775: WD40 repeat, conserved site; IPR020472: G-protein beta WD-40 repeat	GO:0005515 MF: protein binding	PF00400	IPR001680; IPR015943; IPR017986; IPR019775; IPR020472	GO:0005515
562	TaWD40-562	TraesCS3D01G022600.1	AT1G65790.1	receptor kinase 1	PF00069: Protein kinase domain; PF00635: MSP (Major sperm protein) domain; PF00400: WD domain, G-beta repeat	IPR000535: Major sperm protein (MSP) domain; IPR000719: Protein kinase domain; IPR001680: WD40 repeat; IPR008962: PapD-like; IPR011009: Protein kinase-like domain; IPR013783: Immunoglobulin-like fold; IPR015943: WD40/YVTN repeat-like-containing domain; IPR017986: WD40-repeat-containing domain; IPR020472: G-protein beta WD-40 repeat	GO:0004672 MF: protein kinase activity;GO:0005515 MF: protein binding;GO:0005524 MF: ATP binding;GO:0006468 BP: protein phosphorylation	PF00069; PF00635; PF00400	IPR000535; IPR000719; IPR001680; IPR008962; IPR011009; IPR013783; IPR015943; IPR017986; IPR020472	GO:0004672; GO:0005515; GO:0005524; GO:0006468
563	TaWD40-563	TraesCS3D01G031900.1	sp|O93277|WDR1_CHICK	WD repeat-containing protein 1	PF00400: WD domain, G-beta repeat	IPR001680: WD40 repeat; IPR015943: WD40/YVTN repeat-like-containing domain; IPR017986: WD40-repeat-containing domain; IPR019775: WD40 repeat, conserved site	GO:0005515 MF: protein binding	PF00400	IPR001680; IPR015943; IPR017986; IPR019775	GO:0005515
564	TaWD40-564	TraesCS3D01G054200.1	tr|M7ZBV7|M7ZBV7_TRIUA	Protein DAMAGED DNA-BINDING 2	PF00400: WD domain, G-beta repeat	IPR001680: WD40 repeat; IPR001878: Zinc finger, CCHC-type; IPR015943: WD40/YVTN repeat-like-containing domain; IPR017986: WD40-repeat-containing domain; IPR019775: WD40 repeat, conserved site	GO:0003676 MF: nucleic acid binding;GO:0005515 MF: protein binding;GO:0008270 MF: zinc ion binding	PF00400	IPR001680; IPR001878; IPR015943; IPR017986; IPR019775	GO:0003676; GO:0005515; GO:0008270
565	TaWD40-565	TraesCS3D01G080500.1	AT1G65800.1	receptor kinase 2	PF00069: Protein kinase domain; PF00635: MSP (Major sperm protein) domain; PF00400: WD domain, G-beta repeat	IPR000535: Major sperm protein (MSP) domain; IPR000719: Protein kinase domain; IPR001680: WD40 repeat; IPR008271: Serine/threonine-protein kinase, active site; IPR008962: PapD-like; IPR011009: Protein kinase-like domain; IPR013783: Immunoglobulin-like fold; IPR015943: WD40/YVTN repeat-like-containing domain; IPR017441: Protein kinase, ATP binding site; IPR017986: WD40-repeat-containing domain; IP…	GO:0004672 MF: protein kinase activity;GO:0005515 MF: protein binding;GO:0005524 MF: ATP binding;GO:0006468 BP: protein phosphorylation	PF00069; PF00635; PF00400	IPR000535; IPR000719; IPR001680; IPR008271; IPR008962; IPR011009; IPR013783; IPR015943; IPR017441; IPR017986; IPR019775	GO:0004672; GO:0005515; GO:0005524; GO:0006468
566	TaWD40-566	TraesCS3D01G095500.1	tr|A0A0K9PDU5|A0A0K9PDU5_ZOSMR	WD repeat domain phosphoinositide-interacting protein	PF00400: WD domain, G-beta repeat	IPR001680: WD40 repeat; IPR015943: WD40/YVTN repeat-like-containing domain; IPR017986: WD40-repeat-containing domain	GO:0005515 MF: protein binding	PF00400	IPR001680; IPR015943; IPR017986	GO:0005515
567	TaWD40-567	TraesCS3D01G111400.1	sp|O93277|WDR1_CHICK	WD repeat-containing protein 1		IPR001680: WD40 repeat; IPR015943: WD40/YVTN repeat-like-containing domain; IPR017986: WD40-repeat-containing domain; IPR019775: WD40 repeat, conserved site	GO:0005515 MF: protein binding		IPR001680; IPR015943; IPR017986; IPR019775	GO:0005515
568	TaWD40-568	TraesCS3D01G113400.1	tr|W9RYJ3|W9RYJ3_9ROSA	WD repeat-containing protein 5	PF00400: WD domain, G-beta repeat	IPR001680: WD40 repeat; IPR001810: F-box domain; IPR011042: Six-bladed beta-propeller, TolB-like; IPR015943: WD40/YVTN repeat-like-containing domain; IPR017986: WD40-repeat-containing domain; IPR019775: WD40 repeat, conserved site	GO:0005515 MF: protein binding	PF00400	IPR001680; IPR001810; IPR011042; IPR015943; IPR017986; IPR019775	GO:0005515
569	TaWD40-569	TraesCS3D01G124800.1	tr|M8ALW3|M8ALW3_TRIUA	Transcriptional corepressor LEUNIG	PF08513: LisH; PF00400: WD domain, G-beta repeat	IPR001680: WD40 repeat; IPR006594: LIS1 homology motif; IPR011042: Six-bladed beta-propeller, TolB-like; IPR015943: WD40/YVTN repeat-like-containing domain; IPR017986: WD40-repeat-containing domain; IPR019775: WD40 repeat, conserved site; IPR020472: G-protein beta WD-40 repeat	GO:0005515 MF: protein binding	PF08513; PF00400	IPR001680; IPR006594; IPR011042; IPR015943; IPR017986; IPR019775; IPR020472	GO:0005515
570	TaWD40-570	TraesCS3D01G137900.1	tr|A0A124SB40|A0A124SB40_CYNCS	WD40 repeat-containing protein	PF00400: WD domain, G-beta repeat	IPR001680: WD40 repeat; IPR015943: WD40/YVTN repeat-like-containing domain; IPR017986: WD40-repeat-containing domain; IPR019775: WD40 repeat, conserved site	GO:0005515 MF: protein binding	PF00400	IPR001680; IPR015943; IPR017986; IPR019775	GO:0005515
571	TaWD40-571	TraesCS3D01G145000.1	tr|T2DNC6|T2DNC6_PHAVU	Protein transport SEC13-like protein	PF00400: WD domain, G-beta repeat	IPR001680: WD40 repeat; IPR015943: WD40/YVTN repeat-like-containing domain; IPR017986: WD40-repeat-containing domain; IPR020472: G-protein beta WD-40 repeat	GO:0005515 MF: protein binding	PF00400	IPR001680; IPR015943; IPR017986; IPR020472	GO:0005515
572	TaWD40-572	TraesCS3D01G162400.1	tr|A0A061GNL9|A0A061GNL9_THECC	Transducin/WD40 repeat-like superfamily protein	PF04564: U-box domain; PF00400: WD domain, G-beta repeat	IPR001680: WD40 repeat; IPR003613: U box domain; IPR011989: Armadillo-like helical; IPR013083: Zinc finger, RING/FYVE/PHD-type; IPR015943: WD40/YVTN repeat-like-containing domain; IPR016024: Armadillo-type fold; IPR017986: WD40-repeat-containing domain; IPR019775: WD40 repeat, conserved site	GO:0004842 MF: ubiquitin-protein transferase activity;GO:0005488 MF: binding;GO:0005515 MF: protein binding;GO:0016567 BP: protein ubiquitination	PF04564; PF00400	IPR001680; IPR003613; IPR011989; IPR013083; IPR015943; IPR016024; IPR017986; IPR019775	GO:0004842; GO:0005488; GO:0005515; GO:0016567
573	TaWD40-573	TraesCS3D01G163800.1	tr|G7K9G1|G7K9G1_MEDTR	Transducin/WD40 repeat protein	PF00400: WD domain, G-beta repeat	IPR001680: WD40 repeat; IPR011042: Six-bladed beta-propeller, TolB-like; IPR015943: WD40/YVTN repeat-like-containing domain; IPR017986: WD40-repeat-containing domain; IPR020472: G-protein beta WD-40 repeat	GO:0005515 MF: protein binding	PF00400	IPR001680; IPR011042; IPR015943; IPR017986; IPR020472	GO:0005515
574	TaWD40-574	TraesCS3D01G168100.1	tr|I0Z366|I0Z366_COCSC	WD40 repeat-like protein	PF00400: WD domain, G-beta repeat; PF04158: Sof1-like domain	IPR001680: WD40 repeat; IPR007287: Sof1-like protein; IPR015943: WD40/YVTN repeat-like-containing domain; IPR017986: WD40-repeat-containing domain; IPR019775: WD40 repeat, conserved site; IPR020472: G-protein beta WD-40 repeat	GO:0005515 MF: protein binding	PF00400; PF04158	IPR001680; IPR007287; IPR015943; IPR017986; IPR019775; IPR020472	GO:0005515
575	TaWD40-575	TraesCS3D01G179800.1	tr|B9RFF4|B9RFF4_RICCO	WD-repeat protein, putative	PF00400: WD domain, G-beta repeat	IPR001680: WD40 repeat; IPR006594: LIS1 homology motif; IPR006595: CTLH, C-terminal LisH motif; IPR011047: Quinoprotein alcohol dehydrogenase-like superfamily; IPR015943: WD40/YVTN repeat-like-containing domain; IPR017986: WD40-repeat-containing domain; IPR019775: WD40 repeat, conserved site	GO:0005515 MF: protein binding	PF00400	IPR001680; IPR006594; IPR006595; IPR011047; IPR015943; IPR017986; IPR019775	GO:0005515
576	TaWD40-576	TraesCS3D01G181100.1	tr|I0Z536|I0Z536_COCSC	WD40 repeat-like protein	PF00400: WD domain, G-beta repeat	IPR001680: WD40 repeat; IPR015943: WD40/YVTN repeat-like-containing domain; IPR017986: WD40-repeat-containing domain; IPR019775: WD40 repeat, conserved site; IPR020472: G-protein beta WD-40 repeat	GO:0005515 MF: protein binding	PF00400	IPR001680; IPR015943; IPR017986; IPR019775; IPR020472	GO:0005515
577	TaWD40-577	TraesCS3D01G200300.1	tr|A0A0K9PGD8|A0A0K9PGD8_ZOSMR	WD40 repeat-containing protein	PF00400: WD domain, G-beta repeat	IPR001680: WD40 repeat; IPR006594: LIS1 homology motif; IPR006595: CTLH, C-terminal LisH motif; IPR011042: Six-bladed beta-propeller, TolB-like; IPR015943: WD40/YVTN repeat-like-containing domain; IPR017986: WD40-repeat-containing domain; IPR019775: WD40 repeat, conserved site; IPR020472: G-protein beta WD-40 repeat	GO:0005515 MF: protein binding	PF00400	IPR001680; IPR006594; IPR006595; IPR011042; IPR015943; IPR017986; IPR019775; IPR020472	GO:0005515
578	TaWD40-578	TraesCS3D01G203900.1	tr|A0A1E5V3X7|A0A1E5V3X7_9POAL	DmX-like protein 1	PF12234: RAVE protein 1 C terminal; PF00400: WD domain, G-beta repeat	IPR001680: WD40 repeat; IPR011042: Six-bladed beta-propeller, TolB-like; IPR015943: WD40/YVTN repeat-like-containing domain; IPR017986: WD40-repeat-containing domain; IPR022033: RAVE complex protein Rav1 C-terminal	GO:0005515 MF: protein binding	PF12234; PF00400	IPR001680; IPR011042; IPR015943; IPR017986; IPR022033	GO:0005515
579	TaWD40-579	TraesCS3D01G210700.5	tr|I0Z2S6|I0Z2S6_COCSC	WD40 repeat-like protein	PF02141: DENN (AEX-3) domain; PF00400: WD domain, G-beta repeat	IPR001194: DENN domain; IPR001680: WD40 repeat; IPR005112: dDENN domain; IPR005113: uDENN domain; IPR015943: WD40/YVTN repeat-like-containing domain; IPR017986: WD40-repeat-containing domain; IPR019775: WD40 repeat, conserved site; IPR020472: G-protein beta WD-40 repeat	GO:0005515 MF: protein binding	PF02141; PF00400	IPR001194; IPR001680; IPR005112; IPR005113; IPR015943; IPR017986; IPR019775; IPR020472	GO:0005515
580	TaWD40-580	TraesCS3D01G217100.1	tr|A0A0Q3KCB6|A0A0Q3KCB6_BRADI	Serine/threonine-protein phosphatase 2A 55 kDa regulatory subunit B	PF00400: WD domain, G-beta repeat	IPR000009: Protein phosphatase 2A regulatory subunit PR55; IPR001680: WD40 repeat; IPR015943: WD40/YVTN repeat-like-containing domain; IPR017986: WD40-repeat-containing domain; IPR018067: Protein phosphatase 2A regulatory subunit PR55, conserved site; IPR019775: WD40 repeat, conserved site	GO:0000159 CC: protein phosphatase type 2A complex;GO:0005515 MF: protein binding;GO:0019888 MF: protein phosphatase regulator activity	PF00400	IPR000009; IPR001680; IPR015943; IPR017986; IPR018067; IPR019775	GO:0000159; GO:0005515; GO:0019888
581	TaWD40-581	TraesCS3D01G219500.1	tr|M8ATD6|M8ATD6_AEGTA	Transcriptional corepressor LEUNIG	PF08513: LisH; PF00400: WD domain, G-beta repeat	IPR001680: WD40 repeat; IPR006594: LIS1 homology motif; IPR015943: WD40/YVTN repeat-like-containing domain; IPR017986: WD40-repeat-containing domain; IPR019775: WD40 repeat, conserved site	GO:0005515 MF: protein binding	PF08513; PF00400	IPR001680; IPR006594; IPR015943; IPR017986; IPR019775	GO:0005515
582	TaWD40-582	TraesCS3D01G224200.1	tr|G7JWN6|G7JWN6_MEDTR	Transducin/WD40 repeat protein	PF00400: WD domain, G-beta repeat	IPR001680: WD40 repeat; IPR015943: WD40/YVTN repeat-like-containing domain; IPR017986: WD40-repeat-containing domain; IPR020472: G-protein beta WD-40 repeat	GO:0005515 MF: protein binding	PF00400	IPR001680; IPR015943; IPR017986; IPR020472	GO:0005515
583	TaWD40-583	TraesCS3D01G229700.1	tr|A0A0K9PED2|A0A0K9PED2_ZOSMR	Protein transport protein SEC13	PF00400: WD domain, G-beta repeat	IPR001680: WD40 repeat; IPR015943: WD40/YVTN repeat-like-containing domain; IPR017986: WD40-repeat-containing domain	GO:0005515 MF: protein binding	PF00400	IPR001680; IPR015943; IPR017986	GO:0005515
584	TaWD40-584	TraesCS3D01G234700.1	tr|M8A331|M8A331_TRIUA	Transcriptional corepressor LEUNIG	PF08513: LisH; PF00400: WD domain, G-beta repeat	IPR001680: WD40 repeat; IPR006594: LIS1 homology motif; IPR015943: WD40/YVTN repeat-like-containing domain; IPR017986: WD40-repeat-containing domain; IPR019775: WD40 repeat, conserved site	GO:0005515 MF: protein binding	PF08513; PF00400	IPR001680; IPR006594; IPR015943; IPR017986; IPR019775	GO:0005515
585	TaWD40-585	TraesCS3D01G235100.2	AT1G15420.1	WD repeat protein	PF04003: Dip2/Utp12 Family	IPR001680: WD40 repeat; IPR007148: Small-subunit processome, Utp12; IPR015943: WD40/YVTN repeat-like-containing domain; IPR017986: WD40-repeat-containing domain	GO:0005515 MF: protein binding	PF04003	IPR001680; IPR007148; IPR015943; IPR017986	GO:0005515
586	TaWD40-586	TraesCS3D01G237000.1	tr|A0A0K9P351|A0A0K9P351_ZOSMR	Transducin/WD40 repeat-like superfamily protein		IPR001680: WD40 repeat; IPR015943: WD40/YVTN repeat-like-containing domain; IPR017986: WD40-repeat-containing domain; IPR019775: WD40 repeat, conserved site	GO:0005515 MF: protein binding		IPR001680; IPR015943; IPR017986; IPR019775	GO:0005515
587	TaWD40-587	TraesCS3D01G251300.1	tr|Q1I184|Q1I184_PEA	WD-40 repeat protein	PF12265: Histone-binding protein RBBP4 or subunit C of CAF1 complex; PF00400: WD domain, G-beta repeat	IPR001680: WD40 repeat; IPR015943: WD40/YVTN repeat-like-containing domain; IPR017986: WD40-repeat-containing domain; IPR022052: Histone-binding protein RBBP4, N-terminal	GO:0005515 MF: protein binding	PF12265; PF00400	IPR001680; IPR015943; IPR017986; IPR022052	GO:0005515
588	TaWD40-588	TraesCS3D01G252500.1	tr|A0A1D6GA27|A0A1D6GA27_MAIZE	Katanin p80 WD40 repeat-containing subunit B1 homolog		IPR001680: WD40 repeat; IPR015943: WD40/YVTN repeat-like-containing domain; IPR017986: WD40-repeat-containing domain; IPR019775: WD40 repeat, conserved site	GO:0005515 MF: protein binding		IPR001680; IPR015943; IPR017986; IPR019775	GO:0005515
589	TaWD40-589	TraesCS3D01G264000.1	tr|B6SJ21|B6SJ21_MAIZE	Guanine nucleotide-binding protein beta subunit-like protein	PF00400: WD domain, G-beta repeat	IPR001680: WD40 repeat; IPR015943: WD40/YVTN repeat-like-containing domain; IPR017986: WD40-repeat-containing domain; IPR019775: WD40 repeat, conserved site; IPR020472: G-protein beta WD-40 repeat	GO:0005515 MF: protein binding	PF00400	IPR001680; IPR015943; IPR017986; IPR019775; IPR020472	GO:0005515
590	TaWD40-590	TraesCS3D01G284500.2	tr|M8A910|M8A910_TRIUA	Protein SPA1-RELATED 3	PF00400: WD domain, G-beta repeat	IPR000719: Protein kinase domain; IPR001680: WD40 repeat; IPR011009: Protein kinase-like domain; IPR015943: WD40/YVTN repeat-like-containing domain; IPR017986: WD40-repeat-containing domain; IPR019775: WD40 repeat, conserved site; IPR020472: G-protein beta WD-40 repeat	GO:0004672 MF: protein kinase activity;GO:0005515 MF: protein binding;GO:0005524 MF: ATP binding;GO:0006468 BP: protein phosphorylation	PF00400	IPR000719; IPR001680; IPR011009; IPR015943; IPR017986; IPR019775; IPR020472	GO:0004672; GO:0005515; GO:0005524; GO:0006468
591	TaWD40-591	TraesCS3D01G311000.2	tr|B9RHA2|B9RHA2_RICCO	WD-repeat protein, putative	PF00400: WD domain, G-beta repeat	IPR001680: WD40 repeat; IPR015943: WD40/YVTN repeat-like-containing domain; IPR017986: WD40-repeat-containing domain; IPR019775: WD40 repeat, conserved site	GO:0005515 MF: protein binding	PF00400	IPR001680; IPR015943; IPR017986; IPR019775	GO:0005515
592	TaWD40-592	TraesCS3D01G313800.1	tr|A0A1D5WNK5|A0A1D5WNK5_WHEAT	Katanin p80 WD40 repeat-containing subunit B1 homolog	PF00400: WD domain, G-beta repeat; PF13925: con80 domain of Katanin	IPR001680: WD40 repeat; IPR015943: WD40/YVTN repeat-like-containing domain; IPR017986: WD40-repeat-containing domain; IPR019775: WD40 repeat, conserved site; IPR020472: G-protein beta WD-40 repeat; IPR026962: Katanin p80 subunit B1; IPR028021: Katanin p80 subunit, C-terminal	GO:0005515 MF: protein binding;GO:0008017 MF: microtubule binding;GO:0008352 CC: katanin complex;GO:0051013 BP: microtubule severing	PF00400; PF13925	IPR001680; IPR015943; IPR017986; IPR019775; IPR020472; IPR026962; IPR028021	GO:0005515; GO:0008017; GO:0008352; GO:0051013
593	TaWD40-593	TraesCS3D01G318200.1	tr|M8APR7|M8APR7_TRIUA	Breast carcinoma-amplified sequence 3-like protein	PF12490: Breast carcinoma amplified sequence 3	IPR001680: WD40 repeat; IPR015943: WD40/YVTN repeat-like-containing domain; IPR017986: WD40-repeat-containing domain; IPR022175: Breast carcinoma amplified sequence 3	GO:0005515 MF: protein binding	PF12490	IPR001680; IPR015943; IPR017986; IPR022175	GO:0005515
594	TaWD40-594	TraesCS3D01G338000.1	tr|A0A1J3CFH2|A0A1J3CFH2_NOCCA	Coatomer subunit beta'-1	PF00400: WD domain, G-beta repeat	IPR001680: WD40 repeat; IPR015943: WD40/YVTN repeat-like-containing domain; IPR017986: WD40-repeat-containing domain; IPR019775: WD40 repeat, conserved site	GO:0005515 MF: protein binding	PF00400	IPR001680; IPR015943; IPR017986; IPR019775	GO:0005515
595	TaWD40-595	TraesCS3D01G364100.1	tr|I0YR84|I0YR84_COCSC	WD40 repeat-like protein	PF00400: WD domain, G-beta repeat	IPR001680: WD40 repeat; IPR015943: WD40/YVTN repeat-like-containing domain; IPR017986: WD40-repeat-containing domain; IPR019775: WD40 repeat, conserved site; IPR020472: G-protein beta WD-40 repeat	GO:0005515 MF: protein binding	PF00400	IPR001680; IPR015943; IPR017986; IPR019775; IPR020472	GO:0005515
596	TaWD40-596	TraesCS3D01G364200.4	tr|N1QWY6|N1QWY6_AEGTA	General transcription factor 3C polypeptide 2		IPR001680: WD40 repeat; IPR015943: WD40/YVTN repeat-like-containing domain; IPR017956: AT hook, DNA-binding motif; IPR017986: WD40-repeat-containing domain	GO:0003677 MF: DNA binding;GO:0005515 MF: protein binding		IPR001680; IPR015943; IPR017956; IPR017986	GO:0003677; GO:0005515
597	TaWD40-597	TraesCS3D01G371800.1	tr|A0A0B0N694|A0A0B0N694_GOSAR	Wd repeat-containing protein		IPR001680: WD40 repeat; IPR015943: WD40/YVTN repeat-like-containing domain; IPR017986: WD40-repeat-containing domain	GO:0005515 MF: protein binding		IPR001680; IPR015943; IPR017986	GO:0005515
598	TaWD40-598	TraesCS3D01G373900.1	tr|A0A0K9PFX1|A0A0K9PFX1_ZOSMR	WD repeat-containing protein	PF00400: WD domain, G-beta repeat	IPR001680: WD40 repeat; IPR011042: Six-bladed beta-propeller, TolB-like; IPR015943: WD40/YVTN repeat-like-containing domain; IPR017986: WD40-repeat-containing domain; IPR019775: WD40 repeat, conserved site; IPR020472: G-protein beta WD-40 repeat	GO:0005515 MF: protein binding	PF00400	IPR001680; IPR011042; IPR015943; IPR017986; IPR019775; IPR020472	GO:0005515
599	TaWD40-599	TraesCS3D01G428600.1	tr|A0A061DJK9|A0A061DJK9_THECC	Transducin/WD40 repeat-like superfamily protein	PF00400: WD domain, G-beta repeat	IPR001680: WD40 repeat; IPR015943: WD40/YVTN repeat-like-containing domain; IPR017986: WD40-repeat-containing domain; IPR019775: WD40 repeat, conserved site; IPR020472: G-protein beta WD-40 repeat	GO:0005515 MF: protein binding	PF00400	IPR001680; IPR015943; IPR017986; IPR019775; IPR020472	GO:0005515
600	TaWD40-600	TraesCS3D01G436900.1	AT5G35960.2	Protein kinase family protein	PF00069: Protein kinase domain; PF00400: WD domain, G-beta repeat	IPR000719: Protein kinase domain; IPR001680: WD40 repeat; IPR008271: Serine/threonine-protein kinase, active site; IPR011009: Protein kinase-like domain; IPR015943: WD40/YVTN repeat-like-containing domain; IPR017986: WD40-repeat-containing domain; IPR019775: WD40 repeat, conserved site; IPR020472: G-protein beta WD-40 repeat	GO:0004672 MF: protein kinase activity;GO:0005515 MF: protein binding;GO:0005524 MF: ATP binding;GO:0006468 BP: protein phosphorylation	PF00069; PF00400	IPR000719; IPR001680; IPR008271; IPR011009; IPR015943; IPR017986; IPR019775; IPR020472	GO:0004672; GO:0005515; GO:0005524; GO:0006468
601	TaWD40-601	TraesCS3D01G437100.1	AT5G35960.2	Protein kinase family protein	PF00069: Protein kinase domain; PF00400: WD domain, G-beta repeat	IPR000719: Protein kinase domain; IPR001680: WD40 repeat; IPR008271: Serine/threonine-protein kinase, active site; IPR011009: Protein kinase-like domain; IPR015943: WD40/YVTN repeat-like-containing domain; IPR017441: Protein kinase, ATP binding site; IPR017986: WD40-repeat-containing domain; IPR019775: WD40 repeat, conserved site; IPR020472: G-protein beta WD-40 repeat	GO:0004672 MF: protein kinase activity;GO:0005515 MF: protein binding;GO:0005524 MF: ATP binding;GO:0006468 BP: protein phosphorylation	PF00069; PF00400	IPR000719; IPR001680; IPR008271; IPR011009; IPR015943; IPR017441; IPR017986; IPR019775; IPR020472	GO:0004672; GO:0005515; GO:0005524; GO:0006468
602	TaWD40-602	TraesCS3D01G480400.1	tr|G7IGQ9|G7IGQ9_MEDTR	Transducin/WD40 repeat protein	PF00400: WD domain, G-beta repeat	IPR001680: WD40 repeat; IPR015943: WD40/YVTN repeat-like-containing domain; IPR017986: WD40-repeat-containing domain	GO:0005515 MF: protein binding	PF00400	IPR001680; IPR015943; IPR017986	GO:0005515
603	TaWD40-603	TraesCS3D01G533000.1	tr|B9T001|B9T001_RICCO	WD-repeat protein, putative	PF00400: WD domain, G-beta repeat	IPR001680: WD40 repeat; IPR015943: WD40/YVTN repeat-like-containing domain; IPR017986: WD40-repeat-containing domain; IPR019775: WD40 repeat, conserved site	GO:0005515 MF: protein binding	PF00400	IPR001680; IPR015943; IPR017986; IPR019775	GO:0005515
604	TaWD40-604	TraesCS4D01G008400.1	tr|B9SCR1|B9SCR1_RICCO	WD-repeat protein, putative	PF00400: WD domain, G-beta repeat; PF07569: TUP1-like enhancer of split	IPR001680: WD40 repeat; IPR011494: TUP1-like enhancer of split; IPR015943: WD40/YVTN repeat-like-containing domain; IPR017986: WD40-repeat-containing domain	GO:0005515 MF: protein binding;GO:0005634 CC: nucleus;GO:0006355 BP: regulation of transcription, DNA-templated	PF00400; PF07569	IPR001680; IPR011494; IPR015943; IPR017986	GO:0005515; GO:0005634; GO:0006355
605	TaWD40-605	TraesCS4D01G017800.1	tr|M7Y795|M7Y795_TRIUA	Guanine nucleotide-binding protein subunit beta	PF00400: WD domain, G-beta repeat	IPR001632: G-protein, beta subunit; IPR001680: WD40 repeat; IPR011042: Six-bladed beta-propeller, TolB-like; IPR015943: WD40/YVTN repeat-like-containing domain; IPR017986: WD40-repeat-containing domain; IPR019775: WD40 repeat, conserved site; IPR020472: G-protein beta WD-40 repeat	GO:0005515 MF: protein binding	PF00400	IPR001632; IPR001680; IPR011042; IPR015943; IPR017986; IPR019775; IPR020472	GO:0005515
606	TaWD40-606	TraesCS4D01G023600.1	tr|I0Z2S6|I0Z2S6_COCSC	WD40 repeat-like protein	PF00400: WD domain, G-beta repeat	IPR001680: WD40 repeat; IPR011047: Quinoprotein alcohol dehydrogenase-like superfamily; IPR015943: WD40/YVTN repeat-like-containing domain; IPR017986: WD40-repeat-containing domain; IPR019775: WD40 repeat, conserved site; IPR020472: G-protein beta WD-40 repeat	GO:0005515 MF: protein binding	PF00400	IPR001680; IPR011047; IPR015943; IPR017986; IPR019775; IPR020472	GO:0005515
607	TaWD40-607	TraesCS4D01G034500.1	tr|B9SFU6|B9SFU6_RICCO	WD-repeat protein, putative	PF00400: WD domain, G-beta repeat	IPR001680: WD40 repeat; IPR015943: WD40/YVTN repeat-like-containing domain; IPR017986: WD40-repeat-containing domain; IPR019775: WD40 repeat, conserved site; IPR020472: G-protein beta WD-40 repeat	GO:0005515 MF: protein binding	PF00400	IPR001680; IPR015943; IPR017986; IPR019775; IPR020472	GO:0005515
608	TaWD40-608	TraesCS4D01G045800.1	tr|A0A1D6DJG7|A0A1D6DJG7_WHEAT	Coatomer subunit alpha	PF00400: WD domain, G-beta repeat; PF04053: Coatomer WD associated region; PF06957: Coatomer (COPI) alpha subunit C-terminus	IPR001680: WD40 repeat; IPR006692: Coatomer, WD associated region; IPR010714: Coatomer, alpha subunit, C-terminal; IPR011048: Cytochrome cd1-nitrite reductase-like, haem d1 domain; IPR011990: Tetratricopeptide-like helical domain; IPR015943: WD40/YVTN repeat-like-containing domain; IPR016391: Coatomer alpha subunit; IPR017986: WD40-repeat-containing domain; IPR019775: WD40 repeat, conserved site;…	GO:0005198 MF: structural molecule activity;GO:0005515 MF: protein binding;GO:0006886 BP: intracellular protein transport;GO:0016192 BP: vesicle-mediated transport;GO:0030117 CC: membrane coat;GO:0030126 CC: COPI vesicle coat	PF00400; PF04053; PF06957	IPR001680; IPR006692; IPR010714; IPR011048; IPR011990; IPR015943; IPR016391; IPR017986; IPR019775; IPR020472	GO:0005198; GO:0005515; GO:0006886; GO:0016192; GO:0030117; GO:0030126
609	TaWD40-609	TraesCS4D01G056800.1	tr|A0A0K9PFX1|A0A0K9PFX1_ZOSMR	WD repeat-containing protein	PF00400: WD domain, G-beta repeat	IPR001680: WD40 repeat; IPR015943: WD40/YVTN repeat-like-containing domain; IPR017986: WD40-repeat-containing domain; IPR019775: WD40 repeat, conserved site; IPR020472: G-protein beta WD-40 repeat	GO:0005515 MF: protein binding	PF00400	IPR001680; IPR015943; IPR017986; IPR019775; IPR020472	GO:0005515
610	TaWD40-610	TraesCS4D01G064400.1	tr|A0A0D2M814|A0A0D2M814_9CHLO	WD repeat-containing protein	PF00400: WD domain, G-beta repeat	IPR001680: WD40 repeat; IPR015943: WD40/YVTN repeat-like-containing domain; IPR017986: WD40-repeat-containing domain	GO:0005515 MF: protein binding	PF00400	IPR001680; IPR015943; IPR017986	GO:0005515
611	TaWD40-611	TraesCS4D01G067700.1	tr|A0A118JSZ2|A0A118JSZ2_CYNCS	WD40 repeat-containing protein	PF00400: WD domain, G-beta repeat	IPR001680: WD40 repeat; IPR015943: WD40/YVTN repeat-like-containing domain; IPR017986: WD40-repeat-containing domain	GO:0005515 MF: protein binding	PF00400	IPR001680; IPR015943; IPR017986	GO:0005515
612	TaWD40-612	TraesCS4D01G069800.1	tr|I0Z6X2|I0Z6X2_COCSC	WD40 repeat-like protein	PF00400: WD domain, G-beta repeat; PF08149: BING4CT (NUC141) domain	IPR001680: WD40 repeat; IPR012952: BING4, C-terminal domain; IPR015943: WD40/YVTN repeat-like-containing domain; IPR017986: WD40-repeat-containing domain; IPR019775: WD40 repeat, conserved site	GO:0005515 MF: protein binding	PF00400; PF08149	IPR001680; IPR012952; IPR015943; IPR017986; IPR019775	GO:0005515
613	TaWD40-613	TraesCS4D01G071000.1	tr|A0A1B3B3W7|A0A1B3B3W7_9ROSI	WD40-repeat protein	PF00400: WD domain, G-beta repeat	IPR001680: WD40 repeat; IPR011042: Six-bladed beta-propeller, TolB-like; IPR015943: WD40/YVTN repeat-like-containing domain; IPR017986: WD40-repeat-containing domain; IPR020472: G-protein beta WD-40 repeat	GO:0005515 MF: protein binding	PF00400	IPR001680; IPR011042; IPR015943; IPR017986; IPR020472	GO:0005515
614	TaWD40-614	TraesCS4D01G071100.1	tr|A0A1B3B3W7|A0A1B3B3W7_9ROSI	WD40-repeat protein	PF00400: WD domain, G-beta repeat	IPR001680: WD40 repeat; IPR015943: WD40/YVTN repeat-like-containing domain; IPR017986: WD40-repeat-containing domain; IPR020472: G-protein beta WD-40 repeat	GO:0005515 MF: protein binding	PF00400	IPR001680; IPR015943; IPR017986; IPR020472	GO:0005515
615	TaWD40-615	TraesCS4D01G074000.1	tr|A0A0K9NTS6|A0A0K9NTS6_ZOSMR	WD repeat protein-like	PF00400: WD domain, G-beta repeat	IPR001680: WD40 repeat; IPR015943: WD40/YVTN repeat-like-containing domain; IPR017986: WD40-repeat-containing domain; IPR020472: G-protein beta WD-40 repeat	GO:0005515 MF: protein binding	PF00400	IPR001680; IPR015943; IPR017986; IPR020472	GO:0005515
616	TaWD40-616	TraesCS4D01G089000.1	tr|A0A199W137|A0A199W137_ANACO	Coatomer subunit beta'-1	PF00400: WD domain, G-beta repeat	IPR000535: Major sperm protein (MSP) domain; IPR001680: WD40 repeat; IPR008962: PapD-like; IPR013783: Immunoglobulin-like fold; IPR015943: WD40/YVTN repeat-like-containing domain; IPR017986: WD40-repeat-containing domain; IPR019775: WD40 repeat, conserved site; IPR020472: G-protein beta WD-40 repeat	GO:0005515 MF: protein binding	PF00400	IPR000535; IPR001680; IPR008962; IPR013783; IPR015943; IPR017986; IPR019775; IPR020472	GO:0005515
617	TaWD40-617	TraesCS4D01G089300.1	AT1G65790.1	receptor kinase 1	PF00069: Protein kinase domain; PF00635: MSP (Major sperm protein) domain; PF00400: WD domain, G-beta repeat	IPR000535: Major sperm protein (MSP) domain; IPR000719: Protein kinase domain; IPR001680: WD40 repeat; IPR008271: Serine/threonine-protein kinase, active site; IPR008962: PapD-like; IPR011009: Protein kinase-like domain; IPR013783: Immunoglobulin-like fold; IPR015943: WD40/YVTN repeat-like-containing domain; IPR017441: Protein kinase, ATP binding site; IPR017986: WD40-repeat-containing domain; IP…	GO:0004672 MF: protein kinase activity;GO:0005515 MF: protein binding;GO:0005524 MF: ATP binding;GO:0006468 BP: protein phosphorylation	PF00069; PF00635; PF00400	IPR000535; IPR000719; IPR001680; IPR008271; IPR008962; IPR011009; IPR013783; IPR015943; IPR017441; IPR017986; IPR019775; IPR020472	GO:0004672; GO:0005515; GO:0005524; GO:0006468
618	TaWD40-618	TraesCS4D01G091200.1	tr|G7L2S1|G7L2S1_MEDTR	Transducin/WD-like repeat-protein	PF00400: WD domain, G-beta repeat	IPR001680: WD40 repeat; IPR015943: WD40/YVTN repeat-like-containing domain; IPR017986: WD40-repeat-containing domain	GO:0005515 MF: protein binding	PF00400	IPR001680; IPR015943; IPR017986	GO:0005515
619	TaWD40-619	TraesCS4D01G093800.1	tr|I0Z2S6|I0Z2S6_COCSC	WD40 repeat-like protein	PF12937: F-box-like	IPR001680: WD40 repeat; IPR001810: F-box domain; IPR011047: Quinoprotein alcohol dehydrogenase-like superfamily; IPR015943: WD40/YVTN repeat-like-containing domain; IPR017986: WD40-repeat-containing domain	GO:0005515 MF: protein binding	PF12937	IPR001680; IPR001810; IPR011047; IPR015943; IPR017986	GO:0005515
620	TaWD40-620	TraesCS4D01G095600.1	tr|B9SP02|B9SP02_RICCO	WD-repeat protein, putative	PF00400: WD domain, G-beta repeat	IPR001680: WD40 repeat; IPR015943: WD40/YVTN repeat-like-containing domain; IPR017986: WD40-repeat-containing domain; IPR019775: WD40 repeat, conserved site; IPR020472: G-protein beta WD-40 repeat	GO:0005515 MF: protein binding	PF00400	IPR001680; IPR015943; IPR017986; IPR019775; IPR020472	GO:0005515
621	TaWD40-621	TraesCS4D01G126000.1	tr|B9SP08|B9SP08_RICCO	WD-repeat protein, putative	PF12265: Histone-binding protein RBBP4 or subunit C of CAF1 complex; PF00400: WD domain, G-beta repeat	IPR001680: WD40 repeat; IPR015943: WD40/YVTN repeat-like-containing domain; IPR017986: WD40-repeat-containing domain; IPR022052: Histone-binding protein RBBP4, N-terminal	GO:0005515 MF: protein binding	PF12265; PF00400	IPR001680; IPR015943; IPR017986; IPR022052	GO:0005515
622	TaWD40-622	TraesCS4D01G145700.1	tr|I0YWM5|I0YWM5_COCSC	WD40 repeat-like protein	PF00400: WD domain, G-beta repeat; PF12894: Anaphase-promoting complex subunit 4 WD40 domain	IPR001680: WD40 repeat; IPR015943: WD40/YVTN repeat-like-containing domain; IPR017986: WD40-repeat-containing domain; IPR019775: WD40 repeat, conserved site; IPR020472: G-protein beta WD-40 repeat; IPR024977: Anaphase-promoting complex subunit 4, WD40 domain	GO:0005515 MF: protein binding	PF00400; PF12894	IPR001680; IPR015943; IPR017986; IPR019775; IPR020472; IPR024977	GO:0005515
623	TaWD40-623	TraesCS4D01G149800.1	tr|A0A1D5X3A9|A0A1D5X3A9_WHEAT	Eukaryotic translation initiation factor 3 subunit I	PF00400: WD domain, G-beta repeat	IPR001680: WD40 repeat; IPR015943: WD40/YVTN repeat-like-containing domain; IPR017986: WD40-repeat-containing domain; IPR019775: WD40 repeat, conserved site; IPR020472: G-protein beta WD-40 repeat; IPR027525: Eukaryotic translation initiation factor 3 subunit I	GO:0003743 MF: translation initiation factor activity;GO:0005515 MF: protein binding;GO:0005737 CC: cytoplasm;GO:0005852 CC: eukaryotic translation initiation factor 3 complex	PF00400	IPR001680; IPR015943; IPR017986; IPR019775; IPR020472; IPR027525	GO:0003743; GO:0005515; GO:0005737; GO:0005852
624	TaWD40-624	TraesCS4D01G152300.1	sp|Q5RKI0|WDR1_RAT	WD repeat-containing protein 1	PF00400: WD domain, G-beta repeat	IPR001680: WD40 repeat; IPR015943: WD40/YVTN repeat-like-containing domain; IPR017986: WD40-repeat-containing domain	GO:0005515 MF: protein binding	PF00400	IPR001680; IPR015943; IPR017986	GO:0005515
625	TaWD40-625	TraesCS4D01G154600.1	tr|A0A072TR58|A0A072TR58_MEDTR	Transducin/WD-like repeat-protein	PF00400: WD domain, G-beta repeat	IPR001680: WD40 repeat; IPR015943: WD40/YVTN repeat-like-containing domain; IPR017986: WD40-repeat-containing domain; IPR019775: WD40 repeat, conserved site; IPR020472: G-protein beta WD-40 repeat	GO:0005515 MF: protein binding	PF00400	IPR001680; IPR015943; IPR017986; IPR019775; IPR020472	GO:0005515
626	TaWD40-626	TraesCS4D01G160600.1	tr|I0Z4B3|I0Z4B3_COCSC	WD40 repeat-like protein	PF08799: pre-mRNA processing factor 4 (PRP4) like; PF00400: WD domain, G-beta repeat	IPR001680: WD40 repeat; IPR014906: Pre-mRNA processing factor 4 (PRP4)-like; IPR015943: WD40/YVTN repeat-like-containing domain; IPR017986: WD40-repeat-containing domain; IPR019775: WD40 repeat, conserved site; IPR020472: G-protein beta WD-40 repeat	GO:0005515 MF: protein binding	PF08799; PF00400	IPR001680; IPR014906; IPR015943; IPR017986; IPR019775; IPR020472	GO:0005515
627	TaWD40-627	TraesCS4D01G185600.2	tr|B9RZN7|B9RZN7_RICCO	WD-repeat protein, putative	PF00400: WD domain, G-beta repeat	IPR001680: WD40 repeat; IPR015943: WD40/YVTN repeat-like-containing domain; IPR017986: WD40-repeat-containing domain; IPR019775: WD40 repeat, conserved site; IPR020472: G-protein beta WD-40 repeat	GO:0005515 MF: protein binding	PF00400	IPR001680; IPR015943; IPR017986; IPR019775; IPR020472	GO:0005515
628	TaWD40-628	TraesCS4D01G189300.1	tr|A0A0K9PPJ5|A0A0K9PPJ5_ZOSMR	WD-repeat protein	PF00400: WD domain, G-beta repeat; PF04003: Dip2/Utp12 Family	IPR001680: WD40 repeat; IPR007148: Small-subunit processome, Utp12; IPR011047: Quinoprotein alcohol dehydrogenase-like superfamily; IPR015943: WD40/YVTN repeat-like-containing domain; IPR017986: WD40-repeat-containing domain; IPR019775: WD40 repeat, conserved site	GO:0005515 MF: protein binding	PF00400; PF04003	IPR001680; IPR007148; IPR011047; IPR015943; IPR017986; IPR019775	GO:0005515
629	TaWD40-629	TraesCS4D01G197900.1	tr|A0A0K9P963|A0A0K9P963_ZOSMR	DDB1-and CUL4-associated factor	PF00400: WD domain, G-beta repeat	IPR001680: WD40 repeat; IPR015943: WD40/YVTN repeat-like-containing domain; IPR017986: WD40-repeat-containing domain	GO:0005515 MF: protein binding	PF00400	IPR001680; IPR015943; IPR017986	GO:0005515
630	TaWD40-630	TraesCS4D01G212100.1	tr|A0A072UYQ2|A0A072UYQ2_MEDTR	Transducin/WD40 repeat protein	PF00400: WD domain, G-beta repeat	IPR001680: WD40 repeat; IPR015943: WD40/YVTN repeat-like-containing domain; IPR017986: WD40-repeat-containing domain; IPR019775: WD40 repeat, conserved site	GO:0005515 MF: protein binding	PF00400	IPR001680; IPR015943; IPR017986; IPR019775	GO:0005515
631	TaWD40-631	TraesCS4D01G221200.1	tr|M7YS45|M7YS45_TRIUA	Topless-related protein 1	PF00400: WD domain, G-beta repeat	IPR001680: WD40 repeat; IPR006594: LIS1 homology motif; IPR006595: CTLH, C-terminal LisH motif; IPR011044: Quinoprotein amine dehydrogenase, beta chain-like; IPR011047: Quinoprotein alcohol dehydrogenase-like superfamily; IPR015943: WD40/YVTN repeat-like-containing domain; IPR017986: WD40-repeat-containing domain; IPR019775: WD40 repeat, conserved site	GO:0005515 MF: protein binding	PF00400	IPR001680; IPR006594; IPR006595; IPR011044; IPR011047; IPR015943; IPR017986; IPR019775	GO:0005515
632	TaWD40-632	TraesCS4D01G245500.2	tr|A0A1J6IUV3|A0A1J6IUV3_NICAT	Mitotic checkpoint protein bub3.1	PF00400: WD domain, G-beta repeat	IPR001680: WD40 repeat; IPR015943: WD40/YVTN repeat-like-containing domain; IPR017986: WD40-repeat-containing domain; IPR020472: G-protein beta WD-40 repeat	GO:0005515 MF: protein binding	PF00400	IPR001680; IPR015943; IPR017986; IPR020472	GO:0005515
633	TaWD40-633	TraesCS4D01G254200.2	tr|M7ZET0|M7ZET0_TRIUA	Retinoblastoma-binding protein 5	PF00400: WD domain, G-beta repeat	IPR001680: WD40 repeat; IPR015943: WD40/YVTN repeat-like-containing domain; IPR017986: WD40-repeat-containing domain; IPR019775: WD40 repeat, conserved site	GO:0005515 MF: protein binding	PF00400	IPR001680; IPR015943; IPR017986; IPR019775	GO:0005515
634	TaWD40-634	TraesCS4D01G301600.1	tr|B9RJU3|B9RJU3_RICCO	WD and tetratricopeptide repeat protein, putative	PF00400: WD domain, G-beta repeat	IPR001680: WD40 repeat; IPR011990: Tetratricopeptide-like helical domain; IPR015943: WD40/YVTN repeat-like-containing domain; IPR017986: WD40-repeat-containing domain	GO:0005515 MF: protein binding	PF00400	IPR001680; IPR011990; IPR015943; IPR017986	GO:0005515
635	TaWD40-635	TraesCS4D01G308400.1	AT4G25440.3	zinc finger WD40 repeat protein 1	PF00400: WD domain, G-beta repeat	IPR000571: Zinc finger, CCCH-type; IPR001680: WD40 repeat; IPR015943: WD40/YVTN repeat-like-containing domain; IPR017986: WD40-repeat-containing domain; IPR019775: WD40 repeat, conserved site; IPR020472: G-protein beta WD-40 repeat	GO:0005515 MF: protein binding;GO:0046872 MF: metal ion binding	PF00400	IPR000571; IPR001680; IPR015943; IPR017986; IPR019775; IPR020472	GO:0005515; GO:0046872
636	TaWD40-636	TraesCS4D01G337200.1	tr|A0A0K9PFX1|A0A0K9PFX1_ZOSMR	WD repeat-containing protein	PF08606: Prp19/Pso4-like; PF00400: WD domain, G-beta repeat	IPR001680: WD40 repeat; IPR003613: U box domain; IPR013083: Zinc finger, RING/FYVE/PHD-type; IPR013915: Pre-mRNA-splicing factor 19; IPR015943: WD40/YVTN repeat-like-containing domain; IPR017986: WD40-repeat-containing domain	GO:0004842 MF: ubiquitin-protein transferase activity;GO:0005515 MF: protein binding;GO:0016567 BP: protein ubiquitination	PF08606; PF00400	IPR001680; IPR003613; IPR013083; IPR013915; IPR015943; IPR017986	GO:0004842; GO:0005515; GO:0016567
637	TaWD40-637	TraesCS4D01G341200.1	tr|B9RBZ5|B9RBZ5_RICCO	WD-repeat protein, putative	PF12894: Anaphase-promoting complex subunit 4 WD40 domain; PF00400: WD domain, G-beta repeat	IPR001680: WD40 repeat; IPR015943: WD40/YVTN repeat-like-containing domain; IPR017986: WD40-repeat-containing domain; IPR019775: WD40 repeat, conserved site; IPR024977: Anaphase-promoting complex subunit 4, WD40 domain	GO:0005515 MF: protein binding	PF12894; PF00400	IPR001680; IPR015943; IPR017986; IPR019775; IPR024977	GO:0005515
638	TaWD40-638	TraesCS4D01G352900.1	tr|B9SBE2|B9SBE2_RICCO	WD-repeat protein, putative	PF00400: WD domain, G-beta repeat	IPR001680: WD40 repeat; IPR015943: WD40/YVTN repeat-like-containing domain; IPR017986: WD40-repeat-containing domain; IPR020472: G-protein beta WD-40 repeat	GO:0005515 MF: protein binding	PF00400	IPR001680; IPR015943; IPR017986; IPR020472	GO:0005515
639	TaWD40-639	TraesCS4D01G363900.1	tr|A0A1D5Y2T2|A0A1D5Y2T2_WHEAT	Coatomer subunit alpha	PF00400: WD domain, G-beta repeat; PF04053: Coatomer WD associated region; PF06957: Coatomer (COPI) alpha subunit C-terminus	IPR001680: WD40 repeat; IPR006692: Coatomer, WD associated region; IPR010714: Coatomer, alpha subunit, C-terminal; IPR011048: Cytochrome cd1-nitrite reductase-like, haem d1 domain; IPR011990: Tetratricopeptide-like helical domain; IPR015943: WD40/YVTN repeat-like-containing domain; IPR016391: Coatomer alpha subunit; IPR017986: WD40-repeat-containing domain; IPR019775: WD40 repeat, conserved site;…	GO:0005198 MF: structural molecule activity;GO:0005515 MF: protein binding;GO:0006886 BP: intracellular protein transport;GO:0016192 BP: vesicle-mediated transport;GO:0030117 CC: membrane coat;GO:0030126 CC: COPI vesicle coat	PF00400; PF04053; PF06957	IPR001680; IPR006692; IPR010714; IPR011048; IPR011990; IPR015943; IPR016391; IPR017986; IPR019775; IPR020472	GO:0005198; GO:0005515; GO:0006886; GO:0016192; GO:0030117; GO:0030126
640	TaWD40-640	TraesCS5D01G020400.1	tr|B9RZN7|B9RZN7_RICCO	WD-repeat protein, putative	PF00400: WD domain, G-beta repeat; PF00439: Bromodomain	IPR001487: Bromodomain; IPR001680: WD40 repeat; IPR006594: LIS1 homology motif; IPR015943: WD40/YVTN repeat-like-containing domain; IPR017986: WD40-repeat-containing domain; IPR019775: WD40 repeat, conserved site	GO:0005515 MF: protein binding	PF00400; PF00439	IPR001487; IPR001680; IPR006594; IPR015943; IPR017986; IPR019775	GO:0005515
641	TaWD40-641	TraesCS5D01G029800.1	tr|A0A061G1K1|A0A061G1K1_THECC	Transducin/WD40 repeat-like superfamily protein, putative	PF12657: Transcription factor IIIC subunit delta N-term; PF00400: WD domain, G-beta repeat	IPR001680: WD40 repeat; IPR015943: WD40/YVTN repeat-like-containing domain; IPR017986: WD40-repeat-containing domain; IPR024761: Transcription factor IIIC, 90kDa subunit, N-terminal	GO:0005515 MF: protein binding	PF12657; PF00400	IPR001680; IPR015943; IPR017986; IPR024761	GO:0005515
642	TaWD40-642	TraesCS5D01G041900.1	tr|A0A061R0U7|A0A061R0U7_9CHLO	Wd-repeat protein	PF00400: WD domain, G-beta repeat	IPR001680: WD40 repeat; IPR015943: WD40/YVTN repeat-like-containing domain; IPR017986: WD40-repeat-containing domain; IPR019775: WD40 repeat, conserved site; IPR020472: G-protein beta WD-40 repeat	GO:0005515 MF: protein binding	PF00400	IPR001680; IPR015943; IPR017986; IPR019775; IPR020472	GO:0005515
643	TaWD40-643	TraesCS5D01G051600.1	tr|I0ZA49|I0ZA49_COCSC	WD40 repeat-like protein	PF00400: WD domain, G-beta repeat	IPR001680: WD40 repeat; IPR015943: WD40/YVTN repeat-like-containing domain; IPR017986: WD40-repeat-containing domain; IPR019775: WD40 repeat, conserved site; IPR020472: G-protein beta WD-40 repeat	GO:0005515 MF: protein binding	PF00400	IPR001680; IPR015943; IPR017986; IPR019775; IPR020472	GO:0005515
644	TaWD40-644	TraesCS5D01G060600.1	tr|A0A0U9HJC9|A0A0U9HJC9_KLEFL	WD40 repeat protein	PF00400: WD domain, G-beta repeat	IPR001680: WD40 repeat; IPR015943: WD40/YVTN repeat-like-containing domain; IPR017986: WD40-repeat-containing domain	GO:0005515 MF: protein binding	PF00400	IPR001680; IPR015943; IPR017986	GO:0005515
645	TaWD40-645	TraesCS5D01G074900.1	tr|G7I595|G7I595_MEDTR	Transducin/WD40 repeat protein	PF00400: WD domain, G-beta repeat	IPR001680: WD40 repeat; IPR011042: Six-bladed beta-propeller, TolB-like; IPR015943: WD40/YVTN repeat-like-containing domain; IPR017986: WD40-repeat-containing domain; IPR020472: G-protein beta WD-40 repeat	GO:0005515 MF: protein binding	PF00400	IPR001680; IPR011042; IPR015943; IPR017986; IPR020472	GO:0005515
646	TaWD40-646	TraesCS5D01G088400.1	tr|B9RGK0|B9RGK0_RICCO	WD-repeat protein, putative	PF00400: WD domain, G-beta repeat	IPR001680: WD40 repeat; IPR006594: LIS1 homology motif; IPR006595: CTLH, C-terminal LisH motif; IPR015943: WD40/YVTN repeat-like-containing domain; IPR017986: WD40-repeat-containing domain	GO:0005515 MF: protein binding	PF00400	IPR001680; IPR006594; IPR006595; IPR015943; IPR017986	GO:0005515
647	TaWD40-647	TraesCS5D01G124900.1	tr|B9T7M5|B9T7M5_RICCO	WD-repeat protein, putative	PF00400: WD domain, G-beta repeat	IPR001680: WD40 repeat; IPR015943: WD40/YVTN repeat-like-containing domain; IPR017986: WD40-repeat-containing domain; IPR019775: WD40 repeat, conserved site; IPR020472: G-protein beta WD-40 repeat	GO:0005515 MF: protein binding	PF00400	IPR001680; IPR015943; IPR017986; IPR019775; IPR020472	GO:0005515
648	TaWD40-648	TraesCS5D01G127600.1	tr|A0A103Y0D2|A0A103Y0D2_CYNCS	WD40 repeat-containing protein	PF00400: WD domain, G-beta repeat	IPR001680: WD40 repeat; IPR015943: WD40/YVTN repeat-like-containing domain; IPR017986: WD40-repeat-containing domain	GO:0005515 MF: protein binding	PF00400	IPR001680; IPR015943; IPR017986	GO:0005515
649	TaWD40-649	TraesCS5D01G131000.1	tr|A0A0K9PX04|A0A0K9PX04_ZOSMR	WD repeat-containing protein-like protein	PF00400: WD domain, G-beta repeat; PF11816: Domain of unknown function (DUF3337)	IPR001680: WD40 repeat; IPR011042: Six-bladed beta-propeller, TolB-like; IPR017986: WD40-repeat-containing domain; IPR019775: WD40 repeat, conserved site; IPR020472: G-protein beta WD-40 repeat; IPR021772: Protein of unknown function DUF3337	GO:0005515 MF: protein binding	PF00400; PF11816	IPR001680; IPR011042; IPR017986; IPR019775; IPR020472; IPR021772	GO:0005515
650	TaWD40-650	TraesCS5D01G143600.2	tr|A0A199V0N7|A0A199V0N7_ANACO	Regulatory-associated protein of TOR 1	PF14538: Raptor N-terminal CASPase like domain; PF00400: WD domain, G-beta repeat	IPR001680: WD40 repeat; IPR011989: Armadillo-like helical; IPR015943: WD40/YVTN repeat-like-containing domain; IPR016024: Armadillo-type fold; IPR017986: WD40-repeat-containing domain; IPR029347: Raptor, N-terminal CASPase-like domain	GO:0005488 MF: binding;GO:0005515 MF: protein binding	PF14538; PF00400	IPR001680; IPR011989; IPR015943; IPR016024; IPR017986; IPR029347	GO:0005488; GO:0005515
651	TaWD40-651	TraesCS5D01G152200.1	tr|B9SCR1|B9SCR1_RICCO	WD-repeat protein, putative	PF12894: Anaphase-promoting complex subunit 4 WD40 domain; PF00400: WD domain, G-beta repeat	IPR001680: WD40 repeat; IPR015943: WD40/YVTN repeat-like-containing domain; IPR017986: WD40-repeat-containing domain; IPR024977: Anaphase-promoting complex subunit 4, WD40 domain	GO:0005515 MF: protein binding	PF12894; PF00400	IPR001680; IPR015943; IPR017986; IPR024977	GO:0005515
652	TaWD40-652	TraesCS5D01G171100.1	tr|A0A0K9NR03|A0A0K9NR03_ZOSMR	WD repeat-containing protein	PF00400: WD domain, G-beta repeat; PF12341: Minichromosome loss protein, Mcl1, middle region	IPR001680: WD40 repeat; IPR015943: WD40/YVTN repeat-like-containing domain; IPR017986: WD40-repeat-containing domain; IPR019775: WD40 repeat, conserved site; IPR022100: Minichromosome loss protein Mcl1, middle region	GO:0005515 MF: protein binding	PF00400; PF12341	IPR001680; IPR015943; IPR017986; IPR019775; IPR022100	GO:0005515
653	TaWD40-653	TraesCS5D01G176100.1	tr|G7JKD3|G7JKD3_MEDTR	Transducin/WD40 repeat protein	PF00400: WD domain, G-beta repeat	IPR001680: WD40 repeat; IPR011042: Six-bladed beta-propeller, TolB-like; IPR015943: WD40/YVTN repeat-like-containing domain; IPR017986: WD40-repeat-containing domain; IPR019775: WD40 repeat, conserved site	GO:0005515 MF: protein binding	PF00400	IPR001680; IPR011042; IPR015943; IPR017986; IPR019775	GO:0005515
654	TaWD40-654	TraesCS5D01G182700.1	tr|B9SUL6|B9SUL6_RICCO	WD-repeat protein, putative	PF00400: WD domain, G-beta repeat; PF12894: Anaphase-promoting complex subunit 4 WD40 domain	IPR001680: WD40 repeat; IPR015943: WD40/YVTN repeat-like-containing domain; IPR017986: WD40-repeat-containing domain; IPR019775: WD40 repeat, conserved site; IPR020472: G-protein beta WD-40 repeat; IPR024977: Anaphase-promoting complex subunit 4, WD40 domain	GO:0005515 MF: protein binding	PF00400; PF12894	IPR001680; IPR015943; IPR017986; IPR019775; IPR020472; IPR024977	GO:0005515
655	TaWD40-655	TraesCS5D01G193100.1	tr|A0A0K9NKB2|A0A0K9NKB2_ZOSMR	WD-repeat cell cycle regulatory protein	PF12894: Anaphase-promoting complex subunit 4 WD40 domain; PF00400: WD domain, G-beta repeat	IPR001680: WD40 repeat; IPR015943: WD40/YVTN repeat-like-containing domain; IPR017986: WD40-repeat-containing domain; IPR019775: WD40 repeat, conserved site; IPR024977: Anaphase-promoting complex subunit 4, WD40 domain	GO:0005515 MF: protein binding	PF12894; PF00400	IPR001680; IPR015943; IPR017986; IPR019775; IPR024977	GO:0005515
656	TaWD40-656	TraesCS5D01G198200.1	tr|A0A061QP83|A0A061QP83_9CHLO	Wd repeat protein	PF00400: WD domain, G-beta repeat	IPR001680: WD40 repeat; IPR011042: Six-bladed beta-propeller, TolB-like; IPR015943: WD40/YVTN repeat-like-containing domain; IPR017986: WD40-repeat-containing domain; IPR019775: WD40 repeat, conserved site	GO:0005515 MF: protein binding	PF00400	IPR001680; IPR011042; IPR015943; IPR017986; IPR019775	GO:0005515
657	TaWD40-657	TraesCS5D01G201800.1	tr|A0A0K9NVH2|A0A0K9NVH2_ZOSMR	Eukaryotic translation initiation factor 3 subunit I	PF00400: WD domain, G-beta repeat	IPR001680: WD40 repeat; IPR015943: WD40/YVTN repeat-like-containing domain; IPR017986: WD40-repeat-containing domain; IPR019775: WD40 repeat, conserved site; IPR020472: G-protein beta WD-40 repeat	GO:0005515 MF: protein binding	PF00400	IPR001680; IPR015943; IPR017986; IPR019775; IPR020472	GO:0005515
658	TaWD40-658	TraesCS5D01G280600.1	tr|A0A0K9NKB2|A0A0K9NKB2_ZOSMR	WD-repeat cell cycle regulatory protein	PF12894: Anaphase-promoting complex subunit 4 WD40 domain; PF00400: WD domain, G-beta repeat	IPR001680: WD40 repeat; IPR015943: WD40/YVTN repeat-like-containing domain; IPR017986: WD40-repeat-containing domain; IPR019775: WD40 repeat, conserved site; IPR024977: Anaphase-promoting complex subunit 4, WD40 domain	GO:0005515 MF: protein binding	PF12894; PF00400	IPR001680; IPR015943; IPR017986; IPR019775; IPR024977	GO:0005515
659	TaWD40-659	TraesCS5D01G300900.2	tr|I0Z6B2|I0Z6B2_COCSC	WD40 repeat-like protein	PF00400: WD domain, G-beta repeat	IPR001680: WD40 repeat; IPR015943: WD40/YVTN repeat-like-containing domain; IPR017986: WD40-repeat-containing domain; IPR019775: WD40 repeat, conserved site	GO:0005515 MF: protein binding	PF00400	IPR001680; IPR015943; IPR017986; IPR019775	GO:0005515
660	TaWD40-660	TraesCS5D01G307900.2	tr|A0A103XDG9|A0A103XDG9_CYNCS	WD40 repeat-containing protein		IPR001680: WD40 repeat; IPR015943: WD40/YVTN repeat-like-containing domain; IPR017986: WD40-repeat-containing domain; IPR019775: WD40 repeat, conserved site	GO:0005515 MF: protein binding		IPR001680; IPR015943; IPR017986; IPR019775	GO:0005515
661	TaWD40-661	TraesCS5D01G324200.1	tr|A0A061RBP1|A0A061RBP1_9CHLO	Wd40-repeat-like protein	PF04494: WD40 associated region in TFIID subunit, NTD2 domain; PF00400: WD domain, G-beta repeat	IPR001680: WD40 repeat; IPR007582: TFIID subunit TAF5, NTD2 domain; IPR015943: WD40/YVTN repeat-like-containing domain; IPR017986: WD40-repeat-containing domain; IPR019775: WD40 repeat, conserved site; IPR020472: G-protein beta WD-40 repeat	GO:0005515 MF: protein binding	PF04494; PF00400	IPR001680; IPR007582; IPR015943; IPR017986; IPR019775; IPR020472	GO:0005515
662	TaWD40-662	TraesCS5D01G337800.1	tr|B9SN37|B9SN37_RICCO	WD-repeat protein, putative	PF12265: Histone-binding protein RBBP4 or subunit C of CAF1 complex; PF00400: WD domain, G-beta repeat	IPR001680: WD40 repeat; IPR011042: Six-bladed beta-propeller, TolB-like; IPR015943: WD40/YVTN repeat-like-containing domain; IPR017986: WD40-repeat-containing domain; IPR019775: WD40 repeat, conserved site; IPR020472: G-protein beta WD-40 repeat; IPR022052: Histone-binding protein RBBP4, N-terminal	GO:0005515 MF: protein binding	PF12265; PF00400	IPR001680; IPR011042; IPR015943; IPR017986; IPR019775; IPR020472; IPR022052	GO:0005515
663	TaWD40-663	TraesCS5D01G370000.1	tr|W5FW31|W5FW31_WHEAT	Ribosome biogenesis protein BOP1 homolog	PF08145: BOP1NT (NUC169) domain; PF00400: WD domain, G-beta repeat	IPR001680: WD40 repeat; IPR012953: BOP1, N-terminal domain; IPR015943: WD40/YVTN repeat-like-containing domain; IPR017986: WD40-repeat-containing domain; IPR019775: WD40 repeat, conserved site; IPR028598: WD repeat BOP1/Erb1	GO:0005515 MF: protein binding;GO:0006364 BP: rRNA processing;GO:0042254 BP: ribosome biogenesis	PF08145; PF00400	IPR001680; IPR012953; IPR015943; IPR017986; IPR019775; IPR028598	GO:0005515; GO:0006364; GO:0042254
664	TaWD40-664	TraesCS5D01G376600.1	AT1G65800.1	receptor kinase 2	PF00069: Protein kinase domain; PF00400: WD domain, G-beta repeat	IPR000535: Major sperm protein (MSP) domain; IPR000719: Protein kinase domain; IPR001680: WD40 repeat; IPR008271: Serine/threonine-protein kinase, active site; IPR008962: PapD-like; IPR011009: Protein kinase-like domain; IPR013783: Immunoglobulin-like fold; IPR015943: WD40/YVTN repeat-like-containing domain; IPR017441: Protein kinase, ATP binding site; IPR017986: WD40-repeat-containing domain; IP…	GO:0004672 MF: protein kinase activity;GO:0005515 MF: protein binding;GO:0005524 MF: ATP binding;GO:0006468 BP: protein phosphorylation	PF00069; PF00400	IPR000535; IPR000719; IPR001680; IPR008271; IPR008962; IPR011009; IPR013783; IPR015943; IPR017441; IPR017986; IPR019775; IPR020472	GO:0004672; GO:0005515; GO:0005524; GO:0006468
665	TaWD40-665	TraesCS5D01G385600.1	tr|Q1I184|Q1I184_PEA	WD-40 repeat protein	PF12265: Histone-binding protein RBBP4 or subunit C of CAF1 complex; PF00400: WD domain, G-beta repeat	IPR001680: WD40 repeat; IPR015943: WD40/YVTN repeat-like-containing domain; IPR017986: WD40-repeat-containing domain; IPR019775: WD40 repeat, conserved site; IPR020472: G-protein beta WD-40 repeat; IPR022052: Histone-binding protein RBBP4, N-terminal	GO:0005515 MF: protein binding	PF12265; PF00400	IPR001680; IPR015943; IPR017986; IPR019775; IPR020472; IPR022052	GO:0005515
666	TaWD40-666	TraesCS5D01G385800.1	tr|Q1I184|Q1I184_PEA	WD-40 repeat protein	PF00400: WD domain, G-beta repeat	IPR001680: WD40 repeat; IPR015943: WD40/YVTN repeat-like-containing domain; IPR017986: WD40-repeat-containing domain	GO:0005515 MF: protein binding	PF00400	IPR001680; IPR015943; IPR017986	GO:0005515
667	TaWD40-667	TraesCS5D01G389000.1	tr|A0A1B3B3W7|A0A1B3B3W7_9ROSI	WD40-repeat protein	PF00400: WD domain, G-beta repeat	IPR001680: WD40 repeat; IPR011042: Six-bladed beta-propeller, TolB-like; IPR015943: WD40/YVTN repeat-like-containing domain; IPR017986: WD40-repeat-containing domain; IPR020472: G-protein beta WD-40 repeat	GO:0005515 MF: protein binding	PF00400	IPR001680; IPR011042; IPR015943; IPR017986; IPR020472	GO:0005515
668	TaWD40-668	TraesCS5D01G392900.1	tr|N1R540|N1R540_AEGTA	WD repeat and FYVE domain-containing protein 3	PF14844: PH domain associated with Beige/BEACH; PF02138: Beige/BEACH domain; PF00400: WD domain, G-beta repeat	IPR000409: BEACH domain; IPR001680: WD40 repeat; IPR011989: Armadillo-like helical; IPR011993: PH domain-like; IPR013320: Concanavalin A-like lectin/glucanase domain; IPR015943: WD40/YVTN repeat-like-containing domain; IPR016024: Armadillo-type fold; IPR017986: WD40-repeat-containing domain; IPR019775: WD40 repeat, conserved site; IPR023362: PH-BEACH domain	GO:0005488 MF: binding;GO:0005515 MF: protein binding	PF14844; PF02138; PF00400	IPR000409; IPR001680; IPR011989; IPR011993; IPR013320; IPR015943; IPR016024; IPR017986; IPR019775; IPR023362	GO:0005488; GO:0005515
669	TaWD40-669	TraesCS5D01G394200.1	tr|A0A072V4P2|A0A072V4P2_MEDTR	Transducin/WD-like repeat-protein	PF08614: Autophagy protein 16 (ATG16); PF00400: WD domain, G-beta repeat	IPR001680: WD40 repeat; IPR013923: Autophagy-related protein 16; IPR015943: WD40/YVTN repeat-like-containing domain; IPR017986: WD40-repeat-containing domain; IPR019775: WD40 repeat, conserved site; IPR020472: G-protein beta WD-40 repeat	GO:0005515 MF: protein binding	PF08614; PF00400	IPR001680; IPR013923; IPR015943; IPR017986; IPR019775; IPR020472	GO:0005515
670	TaWD40-670	TraesCS5D01G394500.1	tr|W5FZP8|W5FZP8_WHEAT	tRNA (guanine-N(7)-)-methyltransferase non-catalytic subunit	PF00400: WD domain, G-beta repeat	IPR001680: WD40 repeat; IPR015943: WD40/YVTN repeat-like-containing domain; IPR017986: WD40-repeat-containing domain; IPR028884: tRNA (guanine-N(7)-)-methyltransferase non-catalytic subunit, Trm82	GO:0005515 MF: protein binding;GO:0036265 BP: RNA (guanine-N7)-methylation	PF00400	IPR001680; IPR015943; IPR017986; IPR028884	GO:0005515; GO:0036265
671	TaWD40-671	TraesCS5D01G402200.1	tr|A0A0K9PFX1|A0A0K9PFX1_ZOSMR	WD repeat-containing protein	PF00400: WD domain, G-beta repeat	IPR001680: WD40 repeat; IPR011042: Six-bladed beta-propeller, TolB-like; IPR015943: WD40/YVTN repeat-like-containing domain; IPR017986: WD40-repeat-containing domain; IPR019775: WD40 repeat, conserved site; IPR020472: G-protein beta WD-40 repeat	GO:0005515 MF: protein binding	PF00400	IPR001680; IPR011042; IPR015943; IPR017986; IPR019775; IPR020472	GO:0005515
672	TaWD40-672	TraesCS5D01G406300.1	tr|A0A1J6IUV3|A0A1J6IUV3_NICAT	Mitotic checkpoint protein bub3.1		IPR001680: WD40 repeat; IPR015943: WD40/YVTN repeat-like-containing domain; IPR017986: WD40-repeat-containing domain; IPR019775: WD40 repeat, conserved site	GO:0005515 MF: protein binding		IPR001680; IPR015943; IPR017986; IPR019775	GO:0005515
673	TaWD40-673	TraesCS5D01G446500.1	tr|M8AC57|M8AC57_TRIUA	U3 small nucleolar RNA-associated protein 18-like protein	PF00400: WD domain, G-beta repeat	IPR001680: WD40 repeat; IPR011042: Six-bladed beta-propeller, TolB-like; IPR015943: WD40/YVTN repeat-like-containing domain; IPR017986: WD40-repeat-containing domain	GO:0005515 MF: protein binding	PF00400	IPR001680; IPR011042; IPR015943; IPR017986	GO:0005515
674	TaWD40-674	TraesCS5D01G453600.1	sp|O88342|WDR1_MOUSE	WD repeat-containing protein 1	PF00400: WD domain, G-beta repeat	IPR001680: WD40 repeat; IPR015943: WD40/YVTN repeat-like-containing domain; IPR017986: WD40-repeat-containing domain	GO:0005515 MF: protein binding	PF00400	IPR001680; IPR015943; IPR017986	GO:0005515
675	TaWD40-675	TraesCS5D01G502400.1	tr|F4HQF0|F4HQF0_ARATH	Coatomer subunit beta'-1	PF00400: WD domain, G-beta repeat	IPR001680: WD40 repeat; IPR008962: PapD-like; IPR011042: Six-bladed beta-propeller, TolB-like; IPR013783: Immunoglobulin-like fold; IPR015943: WD40/YVTN repeat-like-containing domain; IPR017986: WD40-repeat-containing domain; IPR020472: G-protein beta WD-40 repeat	GO:0005515 MF: protein binding	PF00400	IPR001680; IPR008962; IPR011042; IPR013783; IPR015943; IPR017986; IPR020472	GO:0005515
676	TaWD40-676	TraesCS5D01G539100.3	AT1G65790.1	receptor kinase 1	PF00069: Protein kinase domain; PF00400: WD domain, G-beta repeat	IPR000719: Protein kinase domain; IPR001680: WD40 repeat; IPR008271: Serine/threonine-protein kinase, active site; IPR008962: PapD-like; IPR011009: Protein kinase-like domain; IPR013783: Immunoglobulin-like fold; IPR015943: WD40/YVTN repeat-like-containing domain; IPR017441: Protein kinase, ATP binding site; IPR017986: WD40-repeat-containing domain; IPR019775: WD40 repeat, conserved site	GO:0004672 MF: protein kinase activity;GO:0005515 MF: protein binding;GO:0005524 MF: ATP binding;GO:0006468 BP: protein phosphorylation	PF00069; PF00400	IPR000719; IPR001680; IPR008271; IPR008962; IPR011009; IPR013783; IPR015943; IPR017441; IPR017986; IPR019775	GO:0004672; GO:0005515; GO:0005524; GO:0006468
677	TaWD40-677	TraesCS5D01G545100.1	tr|A0A072TR58|A0A072TR58_MEDTR	Transducin/WD-like repeat-protein		IPR001680: WD40 repeat; IPR015943: WD40/YVTN repeat-like-containing domain; IPR017986: WD40-repeat-containing domain	GO:0005515 MF: protein binding		IPR001680; IPR015943; IPR017986	GO:0005515
678	TaWD40-678	TraesCS5D01G548800.1	tr|G7KYK1|G7KYK1_MEDTR	Transducin/WD-like repeat-protein	PF00400: WD domain, G-beta repeat	IPR001680: WD40 repeat; IPR011042: Six-bladed beta-propeller, TolB-like; IPR017986: WD40-repeat-containing domain; IPR019775: WD40 repeat, conserved site	GO:0005515 MF: protein binding	PF00400	IPR001680; IPR011042; IPR017986; IPR019775	GO:0005515
679	TaWD40-679	TraesCS5D01G560700.1	tr|M8A3S6|M8A3S6_TRIUA	Transcriptional corepressor LEUNIG	PF08513: LisH; PF00400: WD domain, G-beta repeat	IPR001680: WD40 repeat; IPR006594: LIS1 homology motif; IPR015943: WD40/YVTN repeat-like-containing domain; IPR017986: WD40-repeat-containing domain; IPR019775: WD40 repeat, conserved site	GO:0005515 MF: protein binding	PF08513; PF00400	IPR001680; IPR006594; IPR015943; IPR017986; IPR019775	GO:0005515
680	TaWD40-680	TraesCS5D01G567300.1	tr|A0A103XEC5|A0A103XEC5_CYNCS	WD40 repeat-containing protein	PF00400: WD domain, G-beta repeat	IPR001680: WD40 repeat; IPR015943: WD40/YVTN repeat-like-containing domain; IPR017986: WD40-repeat-containing domain; IPR019775: WD40 repeat, conserved site	GO:0005515 MF: protein binding	PF00400	IPR001680; IPR015943; IPR017986; IPR019775	GO:0005515
681	TaWD40-681	TraesCS6D01G045000.1	tr|A0A199V1W0|A0A199V1W0_ANACO	WD repeat-containing protein RUP2	PF00400: WD domain, G-beta repeat	IPR001680: WD40 repeat; IPR011042: Six-bladed beta-propeller, TolB-like; IPR015943: WD40/YVTN repeat-like-containing domain; IPR017986: WD40-repeat-containing domain	GO:0005515 MF: protein binding	PF00400	IPR001680; IPR011042; IPR015943; IPR017986	GO:0005515
682	TaWD40-682	TraesCS6D01G076200.1	tr|M7YJV4|M7YJV4_TRIUA	Vacuolar protein sorting-associated protein 8-like protein	PF12816: Golgi CORVET complex core vacuolar protein 8; PF00637: Region in Clathrin and VPS	IPR000547: Clathrin, heavy chain/VPS, 7-fold repeat; IPR001680: WD40 repeat; IPR001841: Zinc finger, RING-type; IPR011990: Tetratricopeptide-like helical domain; IPR013083: Zinc finger, RING/FYVE/PHD-type; IPR015943: WD40/YVTN repeat-like-containing domain; IPR017986: WD40-repeat-containing domain; IPR025941: Vacuolar protein sorting-associated protein 8, central domain	GO:0005515 MF: protein binding;GO:0006886 BP: intracellular protein transport;GO:0008270 MF: zinc ion binding;GO:0016192 BP: vesicle-mediated transport	PF12816; PF00637	IPR000547; IPR001680; IPR001841; IPR011990; IPR013083; IPR015943; IPR017986; IPR025941	GO:0005515; GO:0006886; GO:0008270; GO:0016192
683	TaWD40-683	TraesCS6D01G082100.4	tr|M7Z0C1|M7Z0C1_TRIUA	Topless-related protein 2	PF00400: WD domain, G-beta repeat; PF00646: F-box domain	IPR001680: WD40 repeat; IPR001810: F-box domain; IPR015943: WD40/YVTN repeat-like-containing domain; IPR017986: WD40-repeat-containing domain; IPR019775: WD40 repeat, conserved site	GO:0005515 MF: protein binding	PF00400; PF00646	IPR001680; IPR001810; IPR015943; IPR017986; IPR019775	GO:0005515
684	TaWD40-684	TraesCS6D01G126400.1	tr|A0A1D1YQM2|A0A1D1YQM2_9ARAE	BEACH domain-containing protein lvsC	PF13385: Concanavalin A-like lectin/glucanases superfamily; PF15787: Domain of unknown function (DUF4704); PF14844: PH domain associated with Beige/BEACH; PF02138: Beige/BEACH domain; PF00400: WD domain, G-beta repeat	IPR000409: BEACH domain; IPR001680: WD40 repeat; IPR011989: Armadillo-like helical; IPR011993: PH domain-like; IPR013320: Concanavalin A-like lectin/glucanase domain; IPR015943: WD40/YVTN repeat-like-containing domain; IPR016024: Armadillo-type fold; IPR017986: WD40-repeat-containing domain; IPR023362: PH-BEACH domain; IPR031570: Domain of unknown function DUF4704	GO:0005488 MF: binding;GO:0005515 MF: protein binding	PF13385; PF15787; PF14844; PF02138; PF00400	IPR000409; IPR001680; IPR011989; IPR011993; IPR013320; IPR015943; IPR016024; IPR017986; IPR023362; IPR031570	GO:0005488; GO:0005515
685	TaWD40-685	TraesCS6D01G165800.1	tr|A0A059Q1F3|A0A059Q1F3_9POAL	Coatomer beta' subunit	PF00400: WD domain, G-beta repeat; PF04053: Coatomer WD associated region	IPR001680: WD40 repeat; IPR006692: Coatomer, WD associated region; IPR011042: Six-bladed beta-propeller, TolB-like; IPR011990: Tetratricopeptide-like helical domain; IPR015943: WD40/YVTN repeat-like-containing domain; IPR016453: Coatomer beta' subunit (COPB2); IPR017986: WD40-repeat-containing domain; IPR020472: G-protein beta WD-40 repeat	GO:0005198 MF: structural molecule activity;GO:0005515 MF: protein binding;GO:0006886 BP: intracellular protein transport;GO:0016192 BP: vesicle-mediated transport;GO:0030117 CC: membrane coat	PF00400; PF04053	IPR001680; IPR006692; IPR011042; IPR011990; IPR015943; IPR016453; IPR017986; IPR020472	GO:0005198; GO:0005515; GO:0006886; GO:0016192; GO:0030117
686	TaWD40-686	TraesCS6D01G178300.2	tr|M8BYT5|M8BYT5_AEGTA	Serine/threonine-protein phosphatase 2A 55 kDa regulatory subunit B	PF00400: WD domain, G-beta repeat	IPR000009: Protein phosphatase 2A regulatory subunit PR55; IPR001680: WD40 repeat; IPR015943: WD40/YVTN repeat-like-containing domain; IPR017986: WD40-repeat-containing domain; IPR018067: Protein phosphatase 2A regulatory subunit PR55, conserved site; IPR019775: WD40 repeat, conserved site	GO:0000159 CC: protein phosphatase type 2A complex;GO:0005515 MF: protein binding;GO:0019888 MF: protein phosphatase regulator activity	PF00400	IPR000009; IPR001680; IPR015943; IPR017986; IPR018067; IPR019775	GO:0000159; GO:0005515; GO:0019888
687	TaWD40-687	TraesCS6D01G190200.1	AT5G12920.6	Transducin/WD40 repeat-like superfamily protein		IPR001680: WD40 repeat; IPR015943: WD40/YVTN repeat-like-containing domain; IPR017986: WD40-repeat-containing domain; IPR019775: WD40 repeat, conserved site	GO:0005515 MF: protein binding		IPR001680; IPR015943; IPR017986; IPR019775	GO:0005515
688	TaWD40-688	TraesCS6D01G217900.1	tr|B9T7M5|B9T7M5_RICCO	WD-repeat protein, putative	PF00400: WD domain, G-beta repeat	IPR001680: WD40 repeat; IPR015943: WD40/YVTN repeat-like-containing domain; IPR017986: WD40-repeat-containing domain; IPR019775: WD40 repeat, conserved site; IPR020472: G-protein beta WD-40 repeat	GO:0005515 MF: protein binding	PF00400	IPR001680; IPR015943; IPR017986; IPR019775; IPR020472	GO:0005515
689	TaWD40-689	TraesCS6D01G229300.1	tr|A0A103XI21|A0A103XI21_CYNCS	BEACH domain-containing protein	PF15787: Domain of unknown function (DUF4704); PF14844: PH domain associated with Beige/BEACH; PF02138: Beige/BEACH domain; PF00400: WD domain, G-beta repeat	IPR000409: BEACH domain; IPR001680: WD40 repeat; IPR011993: PH domain-like; IPR013320: Concanavalin A-like lectin/glucanase domain; IPR015943: WD40/YVTN repeat-like-containing domain; IPR017986: WD40-repeat-containing domain; IPR023362: PH-BEACH domain; IPR031570: Domain of unknown function DUF4704	GO:0005515 MF: protein binding	PF15787; PF14844; PF02138; PF00400	IPR000409; IPR001680; IPR011993; IPR013320; IPR015943; IPR017986; IPR023362; IPR031570	GO:0005515
690	TaWD40-690	TraesCS6D01G232000.1	tr|A0A0K9P5T1|A0A0K9P5T1_ZOSMR	WD-repeat protein	PF00400: WD domain, G-beta repeat	IPR001680: WD40 repeat; IPR015943: WD40/YVTN repeat-like-containing domain; IPR017986: WD40-repeat-containing domain; IPR019775: WD40 repeat, conserved site	GO:0005515 MF: protein binding	PF00400	IPR001680; IPR015943; IPR017986; IPR019775	GO:0005515
691	TaWD40-691	TraesCS6D01G238400.3	AT4G25440.3	zinc finger WD40 repeat protein 1	PF00400: WD domain, G-beta repeat	IPR000571: Zinc finger, CCCH-type; IPR001680: WD40 repeat; IPR015943: WD40/YVTN repeat-like-containing domain; IPR017986: WD40-repeat-containing domain; IPR019775: WD40 repeat, conserved site; IPR020472: G-protein beta WD-40 repeat	GO:0005515 MF: protein binding;GO:0046872 MF: metal ion binding	PF00400	IPR000571; IPR001680; IPR015943; IPR017986; IPR019775; IPR020472	GO:0005515; GO:0046872
692	TaWD40-692	TraesCS6D01G246000.1	tr|A0A0K9NKB2|A0A0K9NKB2_ZOSMR	WD-repeat cell cycle regulatory protein	PF12894: Anaphase-promoting complex subunit 4 WD40 domain; PF00400: WD domain, G-beta repeat	IPR001680: WD40 repeat; IPR015943: WD40/YVTN repeat-like-containing domain; IPR017986: WD40-repeat-containing domain; IPR019775: WD40 repeat, conserved site; IPR024977: Anaphase-promoting complex subunit 4, WD40 domain	GO:0005515 MF: protein binding	PF12894; PF00400	IPR001680; IPR015943; IPR017986; IPR019775; IPR024977	GO:0005515
693	TaWD40-693	TraesCS6D01G264800.1	tr|K7UZ11|K7UZ11_MAIZE	WD repeat-containing protein-like protein	PF00400: WD domain, G-beta repeat	IPR001680: WD40 repeat; IPR011042: Six-bladed beta-propeller, TolB-like; IPR015943: WD40/YVTN repeat-like-containing domain; IPR017986: WD40-repeat-containing domain	GO:0005515 MF: protein binding	PF00400	IPR001680; IPR011042; IPR015943; IPR017986	GO:0005515
694	TaWD40-694	TraesCS6D01G265000.1	tr|G7J0E1|G7J0E1_MEDTR	Transducin/WD40 repeat protein	PF00400: WD domain, G-beta repeat; PF10313: Uncharacterised protein domain (DUF2415)	IPR001680: WD40 repeat; IPR017986: WD40-repeat-containing domain; IPR019417: Domain of unknown function DUF2415	GO:0005515 MF: protein binding	PF00400; PF10313	IPR001680; IPR017986; IPR019417	GO:0005515
695	TaWD40-695	TraesCS6D01G266500.2	tr|M8AMU0|M8AMU0_TRIUA	Enhancer of mRNA-decapping protein 4	PF16529: WD40 region of Ge1, enhancer of mRNA-decapping protein	IPR001680: WD40 repeat; IPR015943: WD40/YVTN repeat-like-containing domain; IPR017986: WD40-repeat-containing domain; IPR032401: Enhancer of mRNA-decapping protein 4, WD40 repeat region	GO:0005515 MF: protein binding	PF16529	IPR001680; IPR015943; IPR017986; IPR032401	GO:0005515
696	TaWD40-696	TraesCS6D01G305800.1	tr|M7ZTA4|M7ZTA4_TRIUA	E3 ubiquitin-protein ligase COP1	PF13923: Zinc finger, C3HC4 type (RING finger); PF00400: WD domain, G-beta repeat	IPR001680: WD40 repeat; IPR001841: Zinc finger, RING-type; IPR013083: Zinc finger, RING/FYVE/PHD-type; IPR015943: WD40/YVTN repeat-like-containing domain; IPR017907: Zinc finger, RING-type, conserved site; IPR017986: WD40-repeat-containing domain; IPR019775: WD40 repeat, conserved site	GO:0005515 MF: protein binding;GO:0008270 MF: zinc ion binding	PF13923; PF00400	IPR001680; IPR001841; IPR013083; IPR015943; IPR017907; IPR017986; IPR019775	GO:0005515; GO:0008270
697	TaWD40-697	TraesCS6D01G327000.1	tr|A0A1D1YUT5|A0A1D1YUT5_9ARAE	Anaphase-promoting complex subunit 4	PF12894: Anaphase-promoting complex subunit 4 WD40 domain; PF12896: Anaphase-promoting complex, cyclosome, subunit 4	IPR001680: WD40 repeat; IPR015943: WD40/YVTN repeat-like-containing domain; IPR017986: WD40-repeat-containing domain; IPR024790: Anaphase-promoting complex subunit 4 long domain; IPR024977: Anaphase-promoting complex subunit 4, WD40 domain	GO:0005515 MF: protein binding	PF12894; PF12896	IPR001680; IPR015943; IPR017986; IPR024790; IPR024977	GO:0005515
698	TaWD40-698	TraesCS6D01G335900.1	tr|M8B040|M8B040_TRIUA	Autophagy-related protein 18		IPR001680: WD40 repeat; IPR015943: WD40/YVTN repeat-like-containing domain; IPR017986: WD40-repeat-containing domain	GO:0005515 MF: protein binding		IPR001680; IPR015943; IPR017986	GO:0005515
699	TaWD40-699	TraesCS6D01G343100.1	tr|Q6KAK1|Q6KAK1_ORYSJ	Protein kinase-like	PF00069: Protein kinase domain; PF00400: WD domain, G-beta repeat	IPR000719: Protein kinase domain; IPR001680: WD40 repeat; IPR008271: Serine/threonine-protein kinase, active site; IPR011009: Protein kinase-like domain; IPR011989: Armadillo-like helical; IPR015943: WD40/YVTN repeat-like-containing domain; IPR016024: Armadillo-type fold; IPR017986: WD40-repeat-containing domain; IPR021133: HEAT, type 2	GO:0004672 MF: protein kinase activity;GO:0005488 MF: binding;GO:0005515 MF: protein binding;GO:0005524 MF: ATP binding;GO:0006468 BP: protein phosphorylation	PF00069; PF00400	IPR000719; IPR001680; IPR008271; IPR011009; IPR011989; IPR015943; IPR016024; IPR017986; IPR021133	GO:0004672; GO:0005488; GO:0005515; GO:0005524; GO:0006468
700	TaWD40-700	TraesCS6D01G368200.1	tr|M7Z496|M7Z496_TRIUA	Transcriptional corepressor LEUNIG	PF08513: LisH; PF00400: WD domain, G-beta repeat	IPR001680: WD40 repeat; IPR006594: LIS1 homology motif; IPR015943: WD40/YVTN repeat-like-containing domain; IPR017986: WD40-repeat-containing domain; IPR019775: WD40 repeat, conserved site	GO:0005515 MF: protein binding	PF08513; PF00400	IPR001680; IPR006594; IPR015943; IPR017986; IPR019775	GO:0005515
701	TaWD40-701	TraesCS6D01G368300.1	tr|B6U1L1|B6U1L1_MAIZE	Transcriptional corepressor LEUNIG	PF00400: WD domain, G-beta repeat	IPR001680: WD40 repeat; IPR017986: WD40-repeat-containing domain; IPR019775: WD40 repeat, conserved site	GO:0005515 MF: protein binding	PF00400	IPR001680; IPR017986; IPR019775	GO:0005515
702	TaWD40-702	TraesCS6D01G377800.1	tr|A0A0K9PV25|A0A0K9PV25_ZOSMR	Actin-related protein 2/3 complex subunit	PF00400: WD domain, G-beta repeat	IPR001680: WD40 repeat; IPR015943: WD40/YVTN repeat-like-containing domain; IPR017383: Actin-related protein 2/3 complex subunit 1; IPR017986: WD40-repeat-containing domain	GO:0005515 MF: protein binding;GO:0005885 CC: Arp2/3 protein complex;GO:0015629 CC: actin cytoskeleton;GO:0030833 BP: regulation of actin filament polymerization;GO:0034314 BP: Arp2/3 complex-mediated actin nucleation	PF00400	IPR001680; IPR015943; IPR017383; IPR017986	GO:0005515; GO:0005885; GO:0015629; GO:0030833; GO:0034314
703	TaWD40-703	TraesCS6D01G406100.1	tr|F2CS01|F2CS01_HORVV	Eukaryotic translation initiation factor 3 subunit B	PF08662: Eukaryotic translation initiation factor eIF2A	IPR013979: Translation initiation factor, beta propellor-like domain		PF08662	IPR013979
704	TaWD40-704	TraesCS7D01G001500.1	tr|A0A199UWA8|A0A199UWA8_ANACO	WD repeat-containing protein	PF00400: WD domain, G-beta repeat	IPR001680: WD40 repeat; IPR015943: WD40/YVTN repeat-like-containing domain; IPR017986: WD40-repeat-containing domain; IPR019775: WD40 repeat, conserved site	GO:0005515 MF: protein binding	PF00400	IPR001680; IPR015943; IPR017986; IPR019775	GO:0005515
705	TaWD40-705	TraesCS7D01G039300.1	AT1G65790.1	receptor kinase 1	PF00069: Protein kinase domain; PF00635: MSP (Major sperm protein) domain; PF00400: WD domain, G-beta repeat	IPR000535: Major sperm protein (MSP) domain; IPR000719: Protein kinase domain; IPR001680: WD40 repeat; IPR008271: Serine/threonine-protein kinase, active site; IPR008962: PapD-like; IPR011009: Protein kinase-like domain; IPR013783: Immunoglobulin-like fold; IPR015943: WD40/YVTN repeat-like-containing domain; IPR017441: Protein kinase, ATP binding site; IPR017986: WD40-repeat-containing domain; IP…	GO:0004672 MF: protein kinase activity;GO:0005515 MF: protein binding;GO:0005524 MF: ATP binding;GO:0006468 BP: protein phosphorylation	PF00069; PF00635; PF00400	IPR000535; IPR000719; IPR001680; IPR008271; IPR008962; IPR011009; IPR013783; IPR015943; IPR017441; IPR017986; IPR019775	GO:0004672; GO:0005515; GO:0005524; GO:0006468
706	TaWD40-706	TraesCS7D01G054600.1	tr|M8BK93|M8BK93_AEGTA	Nucleolar protein 10	PF08159: NUC153 domain	IPR001680: WD40 repeat; IPR012580: NUC153; IPR015943: WD40/YVTN repeat-like-containing domain; IPR017986: WD40-repeat-containing domain	GO:0005515 MF: protein binding;GO:0005634 CC: nucleus	PF08159	IPR001680; IPR012580; IPR015943; IPR017986	GO:0005515; GO:0005634
707	TaWD40-707	TraesCS7D01G062000.1	tr|A0A1J3CFH2|A0A1J3CFH2_NOCCA	Coatomer subunit beta'-1	PF00400: WD domain, G-beta repeat	IPR001680: WD40 repeat; IPR015943: WD40/YVTN repeat-like-containing domain; IPR017986: WD40-repeat-containing domain; IPR019775: WD40 repeat, conserved site	GO:0005515 MF: protein binding	PF00400	IPR001680; IPR015943; IPR017986; IPR019775	GO:0005515
708	TaWD40-708	TraesCS7D01G083900.1	tr|B9SQC0|B9SQC0_RICCO	Coatomer beta subunit, putative	PF00400: WD domain, G-beta repeat; PF04053: Coatomer WD associated region	IPR001680: WD40 repeat; IPR006692: Coatomer, WD associated region; IPR011990: Tetratricopeptide-like helical domain; IPR015943: WD40/YVTN repeat-like-containing domain; IPR016453: Coatomer beta' subunit (COPB2); IPR017986: WD40-repeat-containing domain; IPR020472: G-protein beta WD-40 repeat	GO:0005198 MF: structural molecule activity;GO:0005515 MF: protein binding;GO:0006886 BP: intracellular protein transport;GO:0016192 BP: vesicle-mediated transport;GO:0030117 CC: membrane coat	PF00400; PF04053	IPR001680; IPR006692; IPR011990; IPR015943; IPR016453; IPR017986; IPR020472	GO:0005198; GO:0005515; GO:0006886; GO:0016192; GO:0030117
709	TaWD40-709	TraesCS7D01G084500.1	tr|K4LRQ0|K4LRQ0_NICBE	Fertilization independent endosperm 1 protein	PF00400: WD domain, G-beta repeat	IPR001680: WD40 repeat; IPR015943: WD40/YVTN repeat-like-containing domain; IPR017986: WD40-repeat-containing domain; IPR020472: G-protein beta WD-40 repeat	GO:0005515 MF: protein binding	PF00400	IPR001680; IPR015943; IPR017986; IPR020472	GO:0005515
710	TaWD40-710	TraesCS7D01G132200.1	tr|G7KUQ2|G7KUQ2_MEDTR	Transducin/WD40 repeat protein	PF00400: WD domain, G-beta repeat	IPR001680: WD40 repeat; IPR015943: WD40/YVTN repeat-like-containing domain; IPR017986: WD40-repeat-containing domain	GO:0005515 MF: protein binding	PF00400	IPR001680; IPR015943; IPR017986	GO:0005515
711	TaWD40-711	TraesCS7D01G196700.1	tr|G7K5I2|G7K5I2_MEDTR	Transducin/WD40 repeat protein	PF00400: WD domain, G-beta repeat	IPR001680: WD40 repeat; IPR015943: WD40/YVTN repeat-like-containing domain; IPR017986: WD40-repeat-containing domain; IPR019775: WD40 repeat, conserved site	GO:0005515 MF: protein binding	PF00400	IPR001680; IPR015943; IPR017986; IPR019775	GO:0005515
712	TaWD40-712	TraesCS7D01G221700.1	tr|M7YK59|M7YK59_TRIUA	Enhancer of mRNA-decapping protein 4	PF16529: WD40 region of Ge1, enhancer of mRNA-decapping protein	IPR001680: WD40 repeat; IPR015943: WD40/YVTN repeat-like-containing domain; IPR017986: WD40-repeat-containing domain; IPR032401: Enhancer of mRNA-decapping protein 4, WD40 repeat region	GO:0005515 MF: protein binding	PF16529	IPR001680; IPR015943; IPR017986; IPR032401	GO:0005515
713	TaWD40-713	TraesCS7D01G222700.1	tr|A0A118JZS0|A0A118JZS0_CYNCS	WD40 repeat-containing protein	PF00400: WD domain, G-beta repeat	IPR001680: WD40 repeat; IPR011042: Six-bladed beta-propeller, TolB-like; IPR015943: WD40/YVTN repeat-like-containing domain; IPR017986: WD40-repeat-containing domain	GO:0005515 MF: protein binding	PF00400	IPR001680; IPR011042; IPR015943; IPR017986	GO:0005515
714	TaWD40-714	TraesCS7D01G238100.1	tr|G7J0E1|G7J0E1_MEDTR	Transducin/WD40 repeat protein	PF00400: WD domain, G-beta repeat	IPR001680: WD40 repeat; IPR011042: Six-bladed beta-propeller, TolB-like; IPR011047: Quinoprotein alcohol dehydrogenase-like superfamily; IPR017986: WD40-repeat-containing domain	GO:0005515 MF: protein binding	PF00400	IPR001680; IPR011042; IPR011047; IPR017986	GO:0005515
715	TaWD40-715	TraesCS7D01G261200.1	tr|A0A061RBP1|A0A061RBP1_9CHLO	Wd40-repeat-like protein	PF00400: WD domain, G-beta repeat	IPR001680: WD40 repeat; IPR015943: WD40/YVTN repeat-like-containing domain; IPR017986: WD40-repeat-containing domain; IPR019775: WD40 repeat, conserved site	GO:0005515 MF: protein binding	PF00400	IPR001680; IPR015943; IPR017986; IPR019775	GO:0005515
716	TaWD40-716	TraesCS7D01G276000.1	tr|B9SN37|B9SN37_RICCO	WD-repeat protein, putative		IPR001680: WD40 repeat; IPR015943: WD40/YVTN repeat-like-containing domain; IPR017986: WD40-repeat-containing domain; IPR019775: WD40 repeat, conserved site	GO:0005515 MF: protein binding		IPR001680; IPR015943; IPR017986; IPR019775	GO:0005515
717	TaWD40-717	TraesCS7D01G277600.1	tr|A0A072VAB3|A0A072VAB3_MEDTR	Peptidyl-prolyl cis-trans isomerase, putative	PF00400: WD domain, G-beta repeat; PF00160: Cyclophilin type peptidyl-prolyl cis-trans isomerase/CLD	IPR001680: WD40 repeat; IPR002130: Cyclophilin-type peptidyl-prolyl cis-trans isomerase domain; IPR015943: WD40/YVTN repeat-like-containing domain; IPR017986: WD40-repeat-containing domain; IPR020892: Cyclophilin-type peptidyl-prolyl cis-trans isomerase, conserved site; IPR029000: Cyclophilin-like domain	GO:0000413 BP: protein peptidyl-prolyl isomerization;GO:0003755 MF: peptidyl-prolyl cis-trans isomerase activity;GO:0005515 MF: protein binding;GO:0006457 BP: protein folding	PF00400; PF00160	IPR001680; IPR002130; IPR015943; IPR017986; IPR020892; IPR029000	GO:0000413; GO:0003755; GO:0005515; GO:0006457
718	TaWD40-718	TraesCS7D01G290100.1	tr|G8A379|G8A379_MEDTR	Transducin/WD40 repeat protein	PF00400: WD domain, G-beta repeat	IPR001680: WD40 repeat; IPR015943: WD40/YVTN repeat-like-containing domain; IPR017986: WD40-repeat-containing domain; IPR019775: WD40 repeat, conserved site	GO:0005515 MF: protein binding	PF00400	IPR001680; IPR015943; IPR017986; IPR019775	GO:0005515
719	TaWD40-719	TraesCS7D01G293500.1	tr|M7ZKG1|M7ZKG1_TRIUA	Topless-related protein 1	PF00400: WD domain, G-beta repeat	IPR001680: WD40 repeat; IPR006594: LIS1 homology motif; IPR006595: CTLH, C-terminal LisH motif; IPR011042: Six-bladed beta-propeller, TolB-like; IPR011044: Quinoprotein amine dehydrogenase, beta chain-like; IPR011047: Quinoprotein alcohol dehydrogenase-like superfamily; IPR015943: WD40/YVTN repeat-like-containing domain; IPR017986: WD40-repeat-containing domain; IPR019775: WD40 repeat, conserved …	GO:0005515 MF: protein binding	PF00400	IPR001680; IPR006594; IPR006595; IPR011042; IPR011044; IPR011047; IPR015943; IPR017986; IPR019775	GO:0005515
720	TaWD40-720	TraesCS7D01G305100.1	tr|K4LRQ0|K4LRQ0_NICBE	Fertilization independent endosperm 1 protein	PF00400: WD domain, G-beta repeat	IPR001680: WD40 repeat; IPR015943: WD40/YVTN repeat-like-containing domain; IPR017986: WD40-repeat-containing domain; IPR020472: G-protein beta WD-40 repeat	GO:0005515 MF: protein binding	PF00400	IPR001680; IPR015943; IPR017986; IPR020472	GO:0005515
721	TaWD40-721	TraesCS7D01G307300.1	tr|B9RGK0|B9RGK0_RICCO	WD-repeat protein, putative	PF00400: WD domain, G-beta repeat	IPR001680: WD40 repeat; IPR006594: LIS1 homology motif; IPR006595: CTLH, C-terminal LisH motif; IPR017986: WD40-repeat-containing domain; IPR019775: WD40 repeat, conserved site; IPR020472: G-protein beta WD-40 repeat	GO:0005515 MF: protein binding	PF00400	IPR001680; IPR006594; IPR006595; IPR017986; IPR019775; IPR020472	GO:0005515
722	TaWD40-722	TraesCS7D01G319800.1	tr|A0A103XES0|A0A103XES0_CYNCS	WD40 repeat-containing protein	PF00400: WD domain, G-beta repeat	IPR001632: G-protein, beta subunit; IPR001680: WD40 repeat; IPR015943: WD40/YVTN repeat-like-containing domain; IPR017986: WD40-repeat-containing domain; IPR019775: WD40 repeat, conserved site	GO:0005515 MF: protein binding	PF00400	IPR001632; IPR001680; IPR015943; IPR017986; IPR019775	GO:0005515
723	TaWD40-723	TraesCS7D01G332300.1	tr|A0A072VPP0|A0A072VPP0_MEDTR	Serine/Threonine kinase	PF00069: Protein kinase domain; PF02138: Beige/BEACH domain	IPR000409: BEACH domain; IPR000719: Protein kinase domain; IPR001680: WD40 repeat; IPR011009: Protein kinase-like domain; IPR011989: Armadillo-like helical; IPR015943: WD40/YVTN repeat-like-containing domain; IPR016024: Armadillo-type fold; IPR017986: WD40-repeat-containing domain; IPR019775: WD40 repeat, conserved site	GO:0004672 MF: protein kinase activity;GO:0005488 MF: binding;GO:0005515 MF: protein binding;GO:0005524 MF: ATP binding;GO:0006468 BP: protein phosphorylation	PF00069; PF02138	IPR000409; IPR000719; IPR001680; IPR011009; IPR011989; IPR015943; IPR016024; IPR017986; IPR019775	GO:0004672; GO:0005488; GO:0005515; GO:0005524; GO:0006468
724	TaWD40-724	TraesCS7D01G337300.1	tr|A0A199VU73|A0A199VU73_ANACO	WD repeat-containing protein 7		IPR001680: WD40 repeat; IPR011989: Armadillo-like helical; IPR015943: WD40/YVTN repeat-like-containing domain; IPR016024: Armadillo-type fold; IPR017986: WD40-repeat-containing domain; IPR019775: WD40 repeat, conserved site	GO:0005488 MF: binding;GO:0005515 MF: protein binding		IPR001680; IPR011989; IPR015943; IPR016024; IPR017986; IPR019775	GO:0005488; GO:0005515
725	TaWD40-725	TraesCS7D01G350400.1	tr|A0A0K9NVH2|A0A0K9NVH2_ZOSMR	Eukaryotic translation initiation factor 3 subunit I	PF00400: WD domain, G-beta repeat	IPR001680: WD40 repeat; IPR015943: WD40/YVTN repeat-like-containing domain; IPR017986: WD40-repeat-containing domain; IPR019775: WD40 repeat, conserved site	GO:0005515 MF: protein binding	PF00400	IPR001680; IPR015943; IPR017986; IPR019775	GO:0005515
726	TaWD40-726	TraesCS7D01G354300.1	tr|B9R7A8|B9R7A8_RICCO	WD-repeat protein, putative	PF00400: WD domain, G-beta repeat	IPR001680: WD40 repeat; IPR011047: Quinoprotein alcohol dehydrogenase-like superfamily; IPR015943: WD40/YVTN repeat-like-containing domain; IPR017986: WD40-repeat-containing domain; IPR019775: WD40 repeat, conserved site; IPR020472: G-protein beta WD-40 repeat	GO:0005515 MF: protein binding	PF00400	IPR001680; IPR011047; IPR015943; IPR017986; IPR019775; IPR020472	GO:0005515
727	TaWD40-727	TraesCS7D01G364000.1	tr|A0A0Q3RZB4|A0A0Q3RZB4_BRADI	Serine/threonine-protein phosphatase 2A 55 kDa regulatory subunit B	PF00400: WD domain, G-beta repeat	IPR000009: Protein phosphatase 2A regulatory subunit PR55; IPR001680: WD40 repeat; IPR015943: WD40/YVTN repeat-like-containing domain; IPR017986: WD40-repeat-containing domain; IPR018067: Protein phosphatase 2A regulatory subunit PR55, conserved site; IPR019775: WD40 repeat, conserved site	GO:0000159 CC: protein phosphatase type 2A complex;GO:0005515 MF: protein binding;GO:0019888 MF: protein phosphatase regulator activity	PF00400	IPR000009; IPR001680; IPR015943; IPR017986; IPR018067; IPR019775	GO:0000159; GO:0005515; GO:0019888
728	TaWD40-728	TraesCS7D01G435400.1	tr|G7IEB8|G7IEB8_MEDTR	Transducin/WD40 repeat protein	PF00400: WD domain, G-beta repeat	IPR001680: WD40 repeat; IPR015943: WD40/YVTN repeat-like-containing domain; IPR017986: WD40-repeat-containing domain; IPR019775: WD40 repeat, conserved site; IPR020472: G-protein beta WD-40 repeat; IPR028608: Probable cytosolic iron-sulfur protein assembly protein, CIAO1/Cia1	GO:0005515 MF: protein binding;GO:0016226 BP: iron-sulfur cluster assembly;GO:0097361 CC: CIA complex	PF00400	IPR001680; IPR015943; IPR017986; IPR019775; IPR020472; IPR028608	GO:0005515; GO:0016226; GO:0097361
729	TaWD40-729	TraesCS7D01G435500.1	tr|G7JKD3|G7JKD3_MEDTR	Transducin/WD40 repeat protein	PF00400: WD domain, G-beta repeat	IPR001680: WD40 repeat; IPR015943: WD40/YVTN repeat-like-containing domain; IPR017986: WD40-repeat-containing domain; IPR019775: WD40 repeat, conserved site; IPR020472: G-protein beta WD-40 repeat; IPR028608: Probable cytosolic iron-sulfur protein assembly protein, CIAO1/Cia1	GO:0005515 MF: protein binding;GO:0016226 BP: iron-sulfur cluster assembly;GO:0097361 CC: CIA complex	PF00400	IPR001680; IPR015943; IPR017986; IPR019775; IPR020472; IPR028608	GO:0005515; GO:0016226; GO:0097361
730	TaWD40-730	TraesCS7D01G443200.1	sp|O88342|WDR1_MOUSE	WD repeat-containing protein 1	PF00400: WD domain, G-beta repeat	IPR001680: WD40 repeat; IPR015943: WD40/YVTN repeat-like-containing domain; IPR017986: WD40-repeat-containing domain	GO:0005515 MF: protein binding	PF00400	IPR001680; IPR015943; IPR017986	GO:0005515
731	TaWD40-731	TraesCS7D01G447300.1	tr|A0A1D1YQM2|A0A1D1YQM2_9ARAE	BEACH domain-containing protein lvsC	PF13385: Concanavalin A-like lectin/glucanases superfamily; PF15787: Domain of unknown function (DUF4704); PF16057: Domain of unknown function (DUF4800); PF14844: PH domain associated with Beige/BEACH; PF02138: Beige/BEACH domain; PF00400: WD domain, G-beta repeat	IPR000409: BEACH domain; IPR001680: WD40 repeat; IPR011989: Armadillo-like helical; IPR011993: PH domain-like; IPR013320: Concanavalin A-like lectin/glucanase domain; IPR015943: WD40/YVTN repeat-like-containing domain; IPR016024: Armadillo-type fold; IPR017986: WD40-repeat-containing domain; IPR023362: PH-BEACH domain; IPR031570: Domain of unknown function DUF4704	GO:0005488 MF: binding;GO:0005515 MF: protein binding	PF13385; PF15787; PF16057; PF14844; PF02138; PF00400	IPR000409; IPR001680; IPR011989; IPR011993; IPR013320; IPR015943; IPR016024; IPR017986; IPR023362; IPR031570	GO:0005488; GO:0005515
732	TaWD40-732	TraesCS7D01G453800.1	tr|M7YHB3|M7YHB3_TRIUA	SEC12-like protein 2	PF00400: WD domain, G-beta repeat	IPR001680: WD40 repeat; IPR011047: Quinoprotein alcohol dehydrogenase-like superfamily; IPR015943: WD40/YVTN repeat-like-containing domain; IPR017986: WD40-repeat-containing domain	GO:0005515 MF: protein binding	PF00400	IPR001680; IPR011047; IPR015943; IPR017986	GO:0005515
733	TaWD40-733	TraesCS7D01G486800.1	tr|B9SFU6|B9SFU6_RICCO	WD-repeat protein, putative	PF00400: WD domain, G-beta repeat	IPR001680: WD40 repeat; IPR015943: WD40/YVTN repeat-like-containing domain; IPR017986: WD40-repeat-containing domain; IPR019775: WD40 repeat, conserved site; IPR020472: G-protein beta WD-40 repeat	GO:0005515 MF: protein binding	PF00400	IPR001680; IPR015943; IPR017986; IPR019775; IPR020472	GO:0005515
734	TaWD40-734	TraesCS7D01G496500.1	tr|G7JKD3|G7JKD3_MEDTR	Transducin/WD40 repeat protein	PF04494: WD40 associated region in TFIID subunit, NTD2 domain; PF00400: WD domain, G-beta repeat	IPR001680: WD40 repeat; IPR007582: TFIID subunit TAF5, NTD2 domain; IPR015943: WD40/YVTN repeat-like-containing domain; IPR017986: WD40-repeat-containing domain; IPR019775: WD40 repeat, conserved site; IPR020472: G-protein beta WD-40 repeat	GO:0005515 MF: protein binding	PF04494; PF00400	IPR001680; IPR007582; IPR015943; IPR017986; IPR019775; IPR020472	GO:0005515
735	TaWD40-735	TraesCS7D01G500800.1	tr|A0A072UQ77|A0A072UQ77_MEDTR	Transducin/WD40 repeat protein	PF00400: WD domain, G-beta repeat; PF08625: Utp13 specific WD40 associated domain	IPR001680: WD40 repeat; IPR011047: Quinoprotein alcohol dehydrogenase-like superfamily; IPR013934: Small-subunit processome, Utp13; IPR015943: WD40/YVTN repeat-like-containing domain; IPR017986: WD40-repeat-containing domain; IPR019775: WD40 repeat, conserved site; IPR020472: G-protein beta WD-40 repeat	GO:0005515 MF: protein binding;GO:0006364 BP: rRNA processing;GO:0032040 CC: small-subunit processome	PF00400; PF08625	IPR001680; IPR011047; IPR013934; IPR015943; IPR017986; IPR019775; IPR020472	GO:0005515; GO:0006364; GO:0032040
736	TaWD40-736	TraesCS7D01G507400.1	tr|I0YU81|I0YU81_COCSC	WD40 repeat-like protein	PF12894: Anaphase-promoting complex subunit 4 WD40 domain; PF00400: WD domain, G-beta repeat; PF04192: Utp21 specific WD40 associated putative domain	IPR001680: WD40 repeat; IPR007319: Small-subunit processome, Utp21; IPR011047: Quinoprotein alcohol dehydrogenase-like superfamily; IPR015943: WD40/YVTN repeat-like-containing domain; IPR017986: WD40-repeat-containing domain; IPR019775: WD40 repeat, conserved site; IPR024977: Anaphase-promoting complex subunit 4, WD40 domain	GO:0005515 MF: protein binding;GO:0006364 BP: rRNA processing;GO:0032040 CC: small-subunit processome	PF12894; PF00400; PF04192	IPR001680; IPR007319; IPR011047; IPR015943; IPR017986; IPR019775; IPR024977	GO:0005515; GO:0006364; GO:0032040
737	TaWD40-737	TraesCS7D01G521800.1	tr|A0A0K9PFX1|A0A0K9PFX1_ZOSMR	WD repeat-containing protein	PF00400: WD domain, G-beta repeat; PF09384: UTP15 C terminal	IPR001680: WD40 repeat; IPR015943: WD40/YVTN repeat-like-containing domain; IPR017986: WD40-repeat-containing domain; IPR018983: U3 small nucleolar RNA-associated protein 15, C-terminal	GO:0005515 MF: protein binding;GO:0005730 CC: nucleolus;GO:0006364 BP: rRNA processing	PF00400; PF09384	IPR001680; IPR015943; IPR017986; IPR018983	GO:0005515; GO:0005730; GO:0006364
738	TaWD40-738	TraesCS7D01G527000.1	AT1G65790.1	receptor kinase 1	PF00069: Protein kinase domain; PF00635: MSP (Major sperm protein) domain; PF00400: WD domain, G-beta repeat	IPR000535: Major sperm protein (MSP) domain; IPR000719: Protein kinase domain; IPR001680: WD40 repeat; IPR008271: Serine/threonine-protein kinase, active site; IPR008962: PapD-like; IPR011009: Protein kinase-like domain; IPR013783: Immunoglobulin-like fold; IPR015943: WD40/YVTN repeat-like-containing domain; IPR017441: Protein kinase, ATP binding site; IPR017986: WD40-repeat-containing domain	GO:0004672 MF: protein kinase activity;GO:0005515 MF: protein binding;GO:0005524 MF: ATP binding;GO:0006468 BP: protein phosphorylation	PF00069; PF00635; PF00400	IPR000535; IPR000719; IPR001680; IPR008271; IPR008962; IPR011009; IPR013783; IPR015943; IPR017441; IPR017986	GO:0004672; GO:0005515; GO:0005524; GO:0006468
739	TaWD40-739	TraesCS7D01G528700.1	tr|A0A0K9Q571|A0A0K9Q571_ZOSMR	DDB1-and CUL4-associated factor	PF00400: WD domain, G-beta repeat	IPR001680: WD40 repeat; IPR015943: WD40/YVTN repeat-like-containing domain; IPR017986: WD40-repeat-containing domain	GO:0005515 MF: protein binding	PF00400	IPR001680; IPR015943; IPR017986	GO:0005515
740	TaWD40-740	TraesCS7D01G528800.1	tr|A0A1E5VVH5|A0A1E5VVH5_9POAL	DDB1-and CUL4-associated factor 8	PF00400: WD domain, G-beta repeat	IPR001680: WD40 repeat; IPR011042: Six-bladed beta-propeller, TolB-like; IPR015943: WD40/YVTN repeat-like-containing domain; IPR017986: WD40-repeat-containing domain	GO:0005515 MF: protein binding	PF00400	IPR001680; IPR011042; IPR015943; IPR017986	GO:0005515
741	TaWD40-741	TraesCS7D01G531000.1	tr|A0A199W137|A0A199W137_ANACO	Coatomer subunit beta'-1	PF00635: MSP (Major sperm protein) domain; PF00400: WD domain, G-beta repeat	IPR000535: Major sperm protein (MSP) domain; IPR001680: WD40 repeat; IPR008962: PapD-like; IPR013783: Immunoglobulin-like fold; IPR015943: WD40/YVTN repeat-like-containing domain; IPR017986: WD40-repeat-containing domain; IPR019775: WD40 repeat, conserved site; IPR020472: G-protein beta WD-40 repeat	GO:0005515 MF: protein binding	PF00635; PF00400	IPR000535; IPR001680; IPR008962; IPR013783; IPR015943; IPR017986; IPR019775; IPR020472	GO:0005515
742	TaWD40-742	TraesCS7D01G545800.1	AT1G65790.1	receptor kinase 1	PF00069: Protein kinase domain; PF00635: MSP (Major sperm protein) domain; PF00400: WD domain, G-beta repeat	IPR000535: Major sperm protein (MSP) domain; IPR000719: Protein kinase domain; IPR001680: WD40 repeat; IPR008271: Serine/threonine-protein kinase, active site; IPR008962: PapD-like; IPR011009: Protein kinase-like domain; IPR013783: Immunoglobulin-like fold; IPR015943: WD40/YVTN repeat-like-containing domain; IPR017441: Protein kinase, ATP binding site; IPR017986: WD40-repeat-containing domain; IP…	GO:0004672 MF: protein kinase activity;GO:0005515 MF: protein binding;GO:0005524 MF: ATP binding;GO:0006468 BP: protein phosphorylation	PF00069; PF00635; PF00400	IPR000535; IPR000719; IPR001680; IPR008271; IPR008962; IPR011009; IPR013783; IPR015943; IPR017441; IPR017986; IPR019775	GO:0004672; GO:0005515; GO:0005524; GO:0006468
743	TaWD40-743	TraesCS7D01G554800.1	tr|A0A199W137|A0A199W137_ANACO	Coatomer subunit beta'-1	PF00400: WD domain, G-beta repeat	IPR001680: WD40 repeat; IPR011041: Soluble quinoprotein glucose/sorbosone dehydrogenase; IPR013783: Immunoglobulin-like fold; IPR015943: WD40/YVTN repeat-like-containing domain; IPR017986: WD40-repeat-containing domain; IPR019775: WD40 repeat, conserved site	GO:0003824 MF: catalytic activity;GO:0005515 MF: protein binding	PF00400	IPR001680; IPR011041; IPR013783; IPR015943; IPR017986; IPR019775	GO:0003824; GO:0005515
