# Supplementary material for: Genome-wide identification and analysis of WD40 proteins in wheat (Triticum aestivum L.)
Source: BMC Genomics. 2018 Nov 6;19:803. doi: 10.1186/s12864-018-5157-0 (PMC6219084; doi:10.1186/s12864-018-5157-0)
Supplement: Supplementary file 1 — Table S1. Characteristic features of 743 TaWD40s. Table S2. KaKs ratios of tandemly duplicated TaWD40s. Table S3. KaKs ratios of segmentally duplicated TaWD40s. Table S4. Syntenic relationships of WD40s between wheat and rice. Table S5. Homologous WD40s among wheat, rice, and Arabidopsis. Table S6. The expression levels of TaWD40s for spatial and temporal expression profiles analysis. Table S7. Significantly and differentially expressed TaWD40s under biotic and abiotic stresses. Table S8. Primers used for qRT-PCR. Table S9. Amino acid sequences of 743 TaWD40s. Table S10. Coding sequences of 743 TaWD40s. Table S11. Corresponding table for homologous TaWD40s located on 21 wheat chromosomes. Table S12. Functional annotation of TaWD40s from IWGSC RefSeqv1.0. (ZIP 1478 kb) [file 12864_2018_5157_MOESM1_ESM.zip › Table S2. KaKs ratios of tandemly duplicated TaWD40s.xls]

## Sheet: Sheet1
	Table S2. Ka/Ks ratios of tandemly duplicated TaWD40s
No.	Gene name	Phylogenetic cluster	Subfamily cluster	Gene name	Phylogenetic cluster	Subfamily cluster	Ka	Ks	Ka/Ks	P-Value (Fisher)
1	TaWD40-75	I	B	TaWD40-76	I	B	0.128583	0.81926	0.15695	9.93e-121
2	TaWD40-114	I	A	TaWD40-115	I	A	0.0281715	0.303236	0.0929029	3.41e-29
3	TaWD40-190	IV	A	TaWD40-191	IV	A	0.112256	0.465247	0.241282	9.52e-29
4	TaWD40-202	I	A	TaWD40-203	I	A	0.00947301	0.0235535	0.402191	0.0634114
5	TaWD40-223	V	A	TaWD40-224	V	A	0.0664327	0.210241	0.315984	1.62e-08
6	TaWD40-233	II	G	TaWD40-234	II	G	0.219494	0.442016	0.496575	2.58e-13
7	TaWD40-237	V	A	TaWD40-238	V	A	0.353583	0.788842	0.448231	2.21e-16
8	TaWD40-239	II	G	TaWD40-240	II	G	0.252496	0.348089	0.725378	8.19e-06
9	TaWD40-273	III	A	TaWD40-274	III	A	0.369054	0.302857	1.21857	0.136693
10	TaWD40-274	III	A	TaWD40-275	III	A	0.0406332	0.220985	0.183873	4.68e-14
11	TaWD40-303	II	G	TaWD40-304	II	G	0.165153	0.225912	0.731049	0.00752416
12	TaWD40-324	I	B	TaWD40-325	I	B	0.120523	0.803352	0.150025	3.68e-121
13	TaWD40-341	II	G	TaWD40-342	II	G	0.236622	0.503161	0.47027	8.91e-20
14	TaWD40-342	II	G	TaWD40-343	II	G	0.177817	0.467302	0.380519	2.23e-25
15	TaWD40-343	II	G	TaWD40-344	II	G	0.129649	0.270039	0.480112	4.23e-10
16	TaWD40-344	II	G	TaWD40-345	II	G	0.0193092	0.0841715	0.229403	2.26e-10
17	TaWD40-360	I	A	TaWD40-361	I	A	0.037134	0.471981	0.0786768	3.28e-46
18	TaWD40-361	I	A	TaWD40-362	I	A	0.0134667	0.436209	0.0308722	1.16e-52
19	TaWD40-448	I	B	TaWD40-449	I	A	0.139737	0.234265	0.596491	0.00126038
20	TaWD40-471	V	A	TaWD40-472	V	A	0.0743647	0.27251	0.272888	6.96e-13
21	TaWD40-485	II	G	TaWD40-486	II	G	0.0752314	0.245265	0.306735	5.39e-16
22	TaWD40-486	II	G	TaWD40-487	II	G	0.325413	0.818373	0.397635	2.03e-30
23	TaWD40-487	II	G	TaWD40-488	II	G	0.677618	1.37718	0.492034	7e-34
24	TaWD40-488	II	G	TaWD40-489	II	G	0.320537	0.568772	0.563559	7.72e-15
25	TaWD40-489	II	G	TaWD40-490	II	G	0.117196	0.226729	0.516898	1.07e-07
26	TaWD40-490	II	G	TaWD40-491	II	G	0.199505	0.449156	0.444178	3.24e-18
27	TaWD40-491	II	G	TaWD40-492	II	G	0.382496	0.689885	0.554434	2.19e-18
28	TaWD40-498	II	G	TaWD40-499	II	G	0.0243984	0.0668165	0.365155	1.58e-08
29	TaWD40-499	II	G	TaWD40-500	II	G	0.320633	0.514639	0.623025	2.81e-10
30	TaWD40-512	V	A	TaWD40-513	V	A	0.026459	0.0272432	0.971215	0.862351
31	TaWD40-533	III	A	TaWD40-534	III	A	0.109369	0.333893	0.327557	3.77e-11
32	TaWD40-600	II	G	TaWD40-601	II	G	0.113082	0.252655	0.447573	1.77e-10
33	TaWD40-613	I	A	TaWD40-614	I	A	0.0361077	0.390065	0.0925686	1.28e-31
34	TaWD40-665	I	E	TaWD40-666	I	A	0.0384828	0.0739917	0.520097	0.0620386
35	TaWD40-693	IV	A	TaWD40-694	IV	A	0.106731	0.417138	0.255866	3.74e-25
36	TaWD40-700	I	B	TaWD40-701	I	A	0.142334	0.295939	0.480959	3.58e-06
37	TaWD40-728	V	A	TaWD40-729	V	A	0.0792802	0.242934	0.326345	1.2e-09
38	TaWD40-739	V	A	TaWD40-740	V	A	0.319768	0.419841	0.76164	0.00943846
39	TaWD40-741	II	G	TaWD40-742	II	G	0.218371	0.389581	0.560529	4.33e-11
