# Supplementary material for: Genome-wide identification and analysis of WD40 proteins in wheat (Triticum aestivum L.)
Source: BMC Genomics. 2018 Nov 6;19:803. doi: 10.1186/s12864-018-5157-0 (PMC6219084; doi:10.1186/s12864-018-5157-0)
Supplement: Supplementary file 1 — Table S1. Characteristic features of 743 TaWD40s. Table S2. KaKs ratios of tandemly duplicated TaWD40s. Table S3. KaKs ratios of segmentally duplicated TaWD40s. Table S4. Syntenic relationships of WD40s between wheat and rice. Table S5. Homologous WD40s among wheat, rice, and Arabidopsis. Table S6. The expression levels of TaWD40s for spatial and temporal expression profiles analysis. Table S7. Significantly and differentially expressed TaWD40s under biotic and abiotic stresses. Table S8. Primers used for qRT-PCR. Table S9. Amino acid sequences of 743 TaWD40s. Table S10. Coding sequences of 743 TaWD40s. Table S11. Corresponding table for homologous TaWD40s located on 21 wheat chromosomes. Table S12. Functional annotation of TaWD40s from IWGSC RefSeqv1.0. (ZIP 1478 kb) [file 12864_2018_5157_MOESM1_ESM.zip › Table S3. KaKs ratios of segmentally duplicated TaWD40s.xls]

## Sheet: Sheet1
Table S3. Ka/Ks ratios of segmentally duplicated TaWD40s
No.	Gene name	Phylogenetic cluster	Subfamily cluster	Gene name	Phylogenetic cluster	Subfamily cluster	Ka	Ks	Ka/Ks	P-Value (Fisher)
1	TaWD40-2	V	A	TaWD40-168	V	A	0.0195632	0.374696	0.0522109	1.59e-33
2	TaWD40-33	V	A	TaWD40-104	V	A	0.0409618	0.185525	0.220789	9.03e-16
3	TaWD40-55	V	A	TaWD40-108	V	A	0.0178679	0.190205	0.09394	1.03e-15
4	TaWD40-87	IV	A	TaWD40-132	IV	A	0.0529813	0.15024	0.352645	4.38e-07
5	TaWD40-103	V	A	TaWD40-135	V	B	0.0722173	0.399826	0.180622	3.06e-44
6	TaWD40-106	IV	A	TaWD40-227	IV	A	0.0302422	0.0561911	0.538204	0.0358749
7	TaWD40-129	II	D	TaWD40-201	II	D	0.00755042	0.0704416	0.107187	5.22e-17
8	TaWD40-130	I	A	TaWD40-202	I	A	0.0332835	0.0553502	0.601326	0.132459
9	TaWD40-130	I	A	TaWD40-203	I	A	0.0374707	0.0488498	0.76706	0.362746
10	TaWD40-130	I	A	TaWD40-214	I	A	0.0554404	0.0676151	0.819942	0.446814
11	TaWD40-134	III	A	TaWD40-197	III	A	0.0282423	0.143702	0.196533	6.25e-11
12	TaWD40-155	II	A	TaWD40-189	II	A	0.0134879	0.349951	0.0385423	4.41e-45
13	TaWD40-157	II	K	TaWD40-230	II	K	0.00536014	0.0798448	0.0671319	8.46e-17
14	TaWD40-171	IV	A	TaWD40-173	IV	A	0.0246302	0.0717324	0.343363	1.55e-09
15	TaWD40-176	III	I	TaWD40-222	III	I	0.0641208	0.184805	0.346965	4.75e-25
16	TaWD40-203	I	A	TaWD40-214	I	A	0.0653682	0.0860998	0.759214	0.199851
17	TaWD40-242	V	A	TaWD40-314	V	A	0.0408843	0.448393	0.0911796	8.68e-24
18	TaWD40-242	V	A	TaWD40-423	V	A	0.028333	0.420232	0.0674223	3.16e-24
19	TaWD40-245	III	C	TaWD40-376	III	C	0.0179561	0.0598717	0.29991	2.68e-05
20	TaWD40-267	IV	A	TaWD40-339	IV	A	0.158457	0.317606	0.498911	1.43e-14
21	TaWD40-279	V	A	TaWD40-372	V	A	0.0387809	0.163563	0.2371	2.37e-13
22	TaWD40-296	V	C	TaWD40-481	V	C	0.0165109	0.115418	0.143053	1.59e-22
23	TaWD40-299	V	A	TaWD40-373	V	A	0.0207517	0.165514	0.125378	1.12e-12
24	TaWD40-314	V	A	TaWD40-423	V	A	0.0135112	0.0660883	0.204441	6.07e-05
25	TaWD40-318	V	B	TaWD40-497	V	A	0.41484	0.47456	0.874157	0.0546216
26	TaWD40-364	II	A	TaWD40-443	II	A	0.0150673	0.0113792	1.32411	0.677113
27	TaWD40-374	IV	A	TaWD40-477	IV	A	0.0276787	0.0581898	0.475662	0.013665
28	TaWD40-408	II	A	TaWD40-440	II	A	0.0154211	0.245776	0.0627446	8.42e-31
29	TaWD40-411	II	K	TaWD40-480	II	K	0.0135112	0.0761105	0.177521	1.1e-08
30	TaWD40-427	I	B	TaWD40-453	I	B	0.0126519	0.101706	0.124397	3.82e-19
31	TaWD40-429	III	I	TaWD40-478	III	I	0.0788376	0.181639	0.434034	1.66e-22
32	TaWD40-463	V	B	TaWD40-488	II	G	0.443538	0.596552	0.743503	5.48e-06
33	TaWD40-463	V	B	TaWD40-492	II	G	0.523147	0.47313	1.10571	0.145594
34	TaWD40-503	V	A	TaWD40-571	V	A	0.0189486	0.385527	0.0491498	5.35e-35
35	TaWD40-538	V	A	TaWD40-626	V	A	0.0315337	0.15722	0.200571	8.4e-15
36	TaWD40-547	III	C	TaWD40-628	III	C	0.00436067	0.00261947	1.66471	0.459036
37	TaWD40-556	V	C	TaWD40-735	V	C	0.0150574	0.0976642	0.154176	9.07e-19
38	TaWD40-575	V	B	TaWD40-683	V	K	0.43734	0.578521	0.755962	2.46e-05
39	TaWD40-588	III	A	TaWD40-660	III	A	0.0976326	0.191583	0.50961	0.000520442
40	TaWD40-594	IV	A	TaWD40-707	IV	A	0.0454685	0.132245	0.34382	1.26e-06
41	TaWD40-624	IV	A	TaWD40-732	IV	A	0.0217086	0.0527464	0.411565	0.0102699
42	TaWD40-627	V	A	TaWD40-640	V	B	0.0561992	0.383394	0.146583	1.16e-45
43	TaWD40-646	V	B	TaWD40-721	V	B	0.0751582	0.34164	0.219992	3.98e-32
44	TaWD40-658	II	A	TaWD40-692	II	A	0.0111901	0.394794	0.0283442	8.55e-53
45	TaWD40-661	II	K	TaWD40-734	II	K	0.00845636	0.0634302	0.133318	1e-10
46	TaWD40-709	I	A	TaWD40-720	I	A	0.0572611	0.0601177	0.952484	0.777703
