# Supplementary material for: Genome-wide identification and analysis of WD40 proteins in wheat (Triticum aestivum L.)
Source: BMC Genomics. 2018 Nov 6;19:803. doi: 10.1186/s12864-018-5157-0 (PMC6219084; doi:10.1186/s12864-018-5157-0)
Supplement: Supplementary file 1 — Table S1. Characteristic features of 743 TaWD40s. Table S2. KaKs ratios of tandemly duplicated TaWD40s. Table S3. KaKs ratios of segmentally duplicated TaWD40s. Table S4. Syntenic relationships of WD40s between wheat and rice. Table S5. Homologous WD40s among wheat, rice, and Arabidopsis. Table S6. The expression levels of TaWD40s for spatial and temporal expression profiles analysis. Table S7. Significantly and differentially expressed TaWD40s under biotic and abiotic stresses. Table S8. Primers used for qRT-PCR. Table S9. Amino acid sequences of 743 TaWD40s. Table S10. Coding sequences of 743 TaWD40s. Table S11. Corresponding table for homologous TaWD40s located on 21 wheat chromosomes. Table S12. Functional annotation of TaWD40s from IWGSC RefSeqv1.0. (ZIP 1478 kb) [file 12864_2018_5157_MOESM1_ESM.zip › Table S4. Syntenic relationships of WD40s between wheat and rice.xls]

## Sheet: sheet 1
Table S4. Syntenic relationships of WD40s between wheat and rice
No.	Gene name	Gene id	Chr	Start position(bp)	End position(bp)	Gene name	Gene id	Chr	Start position(bp)	End position(bp)
1	OsWD40-1	LOC_Os01g03510.1	Os1	1413839	1419043	TaWD40-59	TraesCS3A01G047800.1	Ta3A	25368770	25373783
2	OsWD40-1	LOC_Os01g03510.1	Os1	1413839	1419043	TaWD40-305	TraesCS3B01G034400.1	Ta3B	16439811	16444446
3	OsWD40-2	LOC_Os01g04870.1	Os1	2250820	2255073	TaWD40-60	TraesCS3A01G054700.1	Ta3A	31948399	31952032
4	OsWD40-2	LOC_Os01g04870.1	Os1	2250820	2255073	TaWD40-306	TraesCS3B01G066200.1	Ta3B	39460445	39464119
5	OsWD40-4	LOC_Os01g08190.1	Os1	3976431	3984922	TaWD40-64	TraesCS3A01G123100.1	Ta3A	98955984	98967034
6	OsWD40-4	LOC_Os01g08190.1	Os1	3976431	3984922	TaWD40-312	TraesCS3B01G142300.1	Ta3B	129715213	129727161
7	OsWD40-6	LOC_Os01g09020.1	Os1	4534021	4540216	TaWD40-63	TraesCS3A01G111300.1	Ta3A	78728956	78735575
8	OsWD40-6	LOC_Os01g09020.1	Os1	4534021	4540216	TaWD40-311	TraesCS3B01G130100.1	Ta3B	112278107	112284771
9	OsWD40-7	LOC_Os01g09252.1	Os1	4688108	4693114	TaWD40-62	TraesCS3A01G109600.1	Ta3A	75565618	75569568
10	OsWD40-8	LOC_Os01g10790.1	Os1	5760481	5764641	TaWD40-65	TraesCS3A01G137100.1	Ta3A	114426722	114430325
11	OsWD40-8	LOC_Os01g10790.1	Os1	5760481	5764641	TaWD40-313	TraesCS3B01G155000.1	Ta3B	147547806	147551331
12	OsWD40-9	LOC_Os01g12930.1	Os1	7177355	7183963	TaWD40-66	TraesCS3A01G154900.1	Ta3A	146601634	146609565
13	OsWD40-9	LOC_Os01g12930.1	Os1	7177355	7183963	TaWD40-315	TraesCS3B01G181200.1	Ta3B	189405604	189415661
14	OsWD40-9	LOC_Os01g12930.1	Os1	7177355	7183963	TaWD40-572	TraesCS3D01G162400.1	Ta3D	132916984	132927236
15	OsWD40-10	LOC_Os01g13140.1	Os1	7307881	7309906	TaWD40-67	TraesCS3A01G156000.1	Ta3A	149985849	149987369
16	OsWD40-10	LOC_Os01g13140.1	Os1	7307881	7309906	TaWD40-316	TraesCS3B01G182500.1	Ta3B	191188794	191190311
17	OsWD40-10	LOC_Os01g13140.1	Os1	7307881	7309906	TaWD40-573	TraesCS3D01G163800.1	Ta3D	135043637	135045154
18	OsWD40-11	LOC_Os01g13730.1	Os1	7679030	7685923	TaWD40-68	TraesCS3A01G160900.1	Ta3A	161451451	161459545
19	OsWD40-11	LOC_Os01g13730.1	Os1	7679030	7685923	TaWD40-317	TraesCS3B01G191500.1	Ta3B	204286843	204295498
20	OsWD40-11	LOC_Os01g13730.1	Os1	7679030	7685923	TaWD40-574	TraesCS3D01G168100.1	Ta3D	142481568	142490034
21	OsWD40-12	LOC_Os01g15020.1	Os1	8420923	8430280	TaWD40-69	TraesCS3A01G173300.1	Ta3A	191527978	191538980
22	OsWD40-17	LOC_Os01g42260.1	Os1	23938369	23949895	TaWD40-324	TraesCS3B01G247800.1	Ta3B	394090293	394103697
23	OsWD40-17	LOC_Os01g42260.1	Os1	23938369	23949895	TaWD40-581	TraesCS3D01G219500.1	Ta3D	298585590	298600733
24	OsWD40-17	LOC_Os01g42260.1	Os1	23938369	23949895	TaWD40-584	TraesCS3D01G234700.1	Ta3D	324305134	324319849
25	OsWD40-19	LOC_Os01g43250.1	Os1	24703771	24708911	TaWD40-583	TraesCS3D01G229700.1	Ta3D	313263848	313281253
26	OsWD40-20	LOC_Os01g44394.1	Os1	25466363	25474257	TaWD40-582	TraesCS3D01G224200.1	Ta3D	305627760	305633311
27	OsWD40-21	LOC_Os01g49290.1	Os1	28330800	28333392	TaWD40-23	TraesCS1A01G378000.1	Ta1A	550969849	550972162
28	OsWD40-21	LOC_Os01g49290.1	Os1	28330800	28333392	TaWD40-265	TraesCS1B01G398800.1	Ta1B	629940650	629942630
29	OsWD40-21	LOC_Os01g49290.1	Os1	28330800	28333392	TaWD40-524	TraesCS1D01G385000.1	Ta1D	458484092	458486683
30	OsWD40-21	LOC_Os01g49290.1	Os1	28330800	28333392	TaWD40-589	TraesCS3D01G264000.1	Ta3D	365905141	365907094
31	OsWD40-24	LOC_Os01g52640.3	Os1	30257752	30263989	TaWD40-590	TraesCS3D01G284500.2	Ta3D	393655507	393660683
32	OsWD40-25	LOC_Os01g56860.1	Os1	32838523	32842473	TaWD40-85	TraesCS3A01G320200.1	Ta3A	562908091	562912123
33	OsWD40-25	LOC_Os01g56860.1	Os1	32838523	32842473	TaWD40-591	TraesCS3D01G311000.2	Ta3D	425155286	425159389
34	OsWD40-26	LOC_Os01g57210.1	Os1	33050635	33058497	TaWD40-84	TraesCS3A01G317500.1	Ta3A	557956393	557964178
35	OsWD40-26	LOC_Os01g57210.1	Os1	33050635	33058497	TaWD40-592	TraesCS3D01G313800.1	Ta3D	427803032	427810218
36	OsWD40-29	LOC_Os01g69970.1	Os1	40463007	40467759	TaWD40-89	TraesCS3A01G436000.1	Ta3A	679646496	679650281
37	OsWD40-30	LOC_Os01g70780.1	Os1	40966659	40971092	TaWD40-91	TraesCS3A01G453200.1	Ta3A	691107425	691112092
38	OsWD40-31	LOC_Os01g71780.1	Os1	41582224	41583944	TaWD40-92	TraesCS3A01G485100.1	Ta3A	714458228	714459478
39	OsWD40-33	LOC_Os01g74146.1	Os1	42949414	42952714	TaWD40-93	TraesCS3A01G527600.1	Ta3A	741971493	741974617
40	OsWD40-34	LOC_Os02g02380.1	Os2	795066	796280	TaWD40-174	TraesCS6A01G039200.1	Ta6A	20250677	20251903
41	OsWD40-34	LOC_Os02g02380.1	Os2	795066	796280	TaWD40-428	TraesCS6B01G054100.1	Ta6B	34219438	34220670
42	OsWD40-34	LOC_Os02g02380.1	Os2	795066	796280	TaWD40-681	TraesCS6D01G045000.1	Ta6D	20253905	20255131
43	OsWD40-37	LOC_Os02g06720.1	Os2	3362047	3369519	TaWD40-226	TraesCS7A01G459500.1	Ta7A	654773488	654802435
44	OsWD40-37	LOC_Os02g06720.1	Os2	3362047	3369519	TaWD40-430	TraesCS6B01G166100.1	Ta6B	172716277	172743132
45	OsWD40-37	LOC_Os02g06720.1	Os2	3362047	3369519	TaWD40-684	TraesCS6D01G126400.1	Ta6D	90107550	90134520
46	OsWD40-38	LOC_Os02g11060.1	Os2	5924720	5930096	TaWD40-221	TraesCS7A01G372500.2	Ta7A	545938648	545943530
47	OsWD40-38	LOC_Os02g11060.1	Os2	5924720	5930096	TaWD40-468	TraesCS7B01G254800.1	Ta7B	470518376	470523541
48	OsWD40-38	LOC_Os02g11060.1	Os2	5924720	5930096	TaWD40-725	TraesCS7D01G350400.1	Ta7D	451155835	451160873
49	OsWD40-44	LOC_Os02g33630.1	Os2	20026639	20030061	TaWD40-42	TraesCS2A01G298200.1	Ta2A	513644770	513647593
50	OsWD40-44	LOC_Os02g33630.1	Os2	20026639	20030061	TaWD40-287	TraesCS2B01G314700.1	Ta2B	449839395	449842348
51	OsWD40-44	LOC_Os02g33630.1	Os2	20026639	20030061	TaWD40-546	TraesCS2D01G296300.1	Ta2D	378723288	378726284
52	OsWD40-47	LOC_Os02g42590.1	Os2	25619021	25624875	TaWD40-184	TraesCS6A01G235200.1	Ta6A	445044650	445050443
53	OsWD40-47	LOC_Os02g42590.1	Os2	25619021	25624875	TaWD40-435	TraesCS6B01G263900.1	Ta6B	475267967	475273074
54	OsWD40-48	LOC_Os02g44380.2	Os2	26867009	26880493	TaWD40-48	TraesCS2A01G410800.1	Ta2A	668438699	668459542
55	OsWD40-48	LOC_Os02g44380.2	Os2	26867009	26880493	TaWD40-185	TraesCS6A01G247100.1	Ta6A	458203924	458229334
56	OsWD40-48	LOC_Os02g44380.2	Os2	26867009	26880493	TaWD40-293	TraesCS2B01G429600.1	Ta2B	616950437	616970775
57	OsWD40-49	LOC_Os02g45480.1	Os2	27662418	27667356	TaWD40-187	TraesCS6A01G257200.1	Ta6A	479538254	479545909
58	OsWD40-49	LOC_Os02g45480.1	Os2	27662418	27667356	TaWD40-436	TraesCS6B01G267900.1	Ta6B	481464113	481472011
59	OsWD40-49	LOC_Os02g45480.1	Os2	27662418	27667356	TaWD40-691	TraesCS6D01G238400.3	Ta6D	338795519	338808625
60	OsWD40-51	LOC_Os02g47180.2	Os2	28802793	28805992	TaWD40-189	TraesCS6A01G268900.1	Ta6A	495450749	495453005
61	OsWD40-51	LOC_Os02g47180.2	Os2	28802793	28805992	TaWD40-440	TraesCS6B01G296200.1	Ta6B	532043759	532045740
62	OsWD40-52	LOC_Os02g48964.1	Os2	29934369	29941648	TaWD40-713	TraesCS7D01G222700.1	Ta7D	184096964	184101807
63	OsWD40-53	LOC_Os02g49090.1	Os2	30015996	30025935	TaWD40-192	TraesCS6A01G286100.3	Ta6A	517889090	517896871
64	OsWD40-53	LOC_Os02g49090.1	Os2	30015996	30025935	TaWD40-442	TraesCS6B01G314800.3	Ta6B	562592000	562600332
65	OsWD40-53	LOC_Os02g49090.1	Os2	30015996	30025935	TaWD40-695	TraesCS6D01G266500.2	Ta6D	376076803	376084895
66	OsWD40-54	LOC_Os02g50740.1	Os2	30986860	30988403	TaWD40-205	TraesCS7A01G195200.1	Ta7A	154560624	154564714
67	OsWD40-54	LOC_Os02g50740.1	Os2	30986860	30988403	TaWD40-455	TraesCS7B01G100800.1	Ta7B	115286344	115287504
68	OsWD40-54	LOC_Os02g50740.1	Os2	30986860	30988403	TaWD40-711	TraesCS7D01G196700.1	Ta7D	153310435	153314664
69	OsWD40-55	LOC_Os02g53140.1	Os2	32528037	32533583	TaWD40-193	TraesCS6A01G326100.1	Ta6A	559421622	559427356
70	OsWD40-55	LOC_Os02g53140.1	Os2	32528037	32533583	TaWD40-444	TraesCS6B01G356400.1	Ta6B	624795777	624801680
71	OsWD40-55	LOC_Os02g53140.1	Os2	32528037	32533583	TaWD40-696	TraesCS6D01G305800.1	Ta6D	414475174	414481042
72	OsWD40-56	LOC_Os02g54910.1	Os2	33629327	33633614	TaWD40-194	TraesCS6A01G353600.1	Ta6A	585196911	585199984
73	OsWD40-56	LOC_Os02g54910.1	Os2	33629327	33633614	TaWD40-446	TraesCS6B01G386200.1	Ta6B	660677145	660680203
74	OsWD40-56	LOC_Os02g54910.1	Os2	33629327	33633614	TaWD40-698	TraesCS6D01G335900.1	Ta6D	436887251	436890995
75	OsWD40-57	LOC_Os02g55340.1	Os2	33885845	33893775	TaWD40-447	TraesCS6B01G393000.1	Ta6B	667953126	667961764
76	OsWD40-57	LOC_Os02g55340.1	Os2	33885845	33893775	TaWD40-699	TraesCS6D01G343100.1	Ta6D	441906959	441915143
77	OsWD40-58	LOC_Os02g56880.1	Os2	34862547	34872882	TaWD40-196	TraesCS6A01G383400.1	Ta6A	602443856	602454777
78	OsWD40-58	LOC_Os02g56880.1	Os2	34862547	34872882	TaWD40-448	TraesCS6B01G422600.1	Ta6B	692774426	692783533
79	OsWD40-58	LOC_Os02g56880.1	Os2	34862547	34872882	TaWD40-700	TraesCS6D01G368200.1	Ta6D	455558473	455567370
80	OsWD40-59	LOC_Os02g57220.1	Os2	35056930	35062529	TaWD40-702	TraesCS6D01G377800.1	Ta6D	460468695	460474237
81	OsWD40-60	LOC_Os03g02440.1	Os3	870491	876537	TaWD40-170	TraesCS5A01G528200.1	Ta5A	688318630	688322439
82	OsWD40-60	LOC_Os03g02440.1	Os3	870491	876537	TaWD40-638	TraesCS4D01G352900.1	Ta4D	503804443	503808859
83	OsWD40-61	LOC_Os03g03150.2	Os3	1327397	1331210	TaWD40-637	TraesCS4D01G341200.1	Ta4D	498032307	498035847
84	OsWD40-62	LOC_Os03g05210.1	Os3	2528867	2530420	TaWD40-131	TraesCS4A01G410400.1	Ta4A	683495208	683496536
85	OsWD40-62	LOC_Os03g05210.1	Os3	2528867	2530420	TaWD40-635	TraesCS4D01G308400.1	Ta4D	476312672	476313991
86	OsWD40-64	LOC_Os03g08830.1	Os3	4561061	4568647	TaWD40-634	TraesCS4D01G301600.1	Ta4D	469603256	469611180
87	OsWD40-65	LOC_Os03g10990.1	Os3	5646147	5650212	TaWD40-382	TraesCS4B01G254400.1	Ta4B	519789305	519794545
88	OsWD40-67	LOC_Os03g17780.1	Os3	9893421	9896633	TaWD40-101	TraesCS4A01G106900.1	Ta4A	122249391	122253459
89	OsWD40-67	LOC_Os03g17780.1	Os3	9893421	9896633	TaWD40-377	TraesCS4B01G197400.1	Ta4B	425196188	425199455
90	OsWD40-67	LOC_Os03g17780.1	Os3	9893421	9896633	TaWD40-629	TraesCS4D01G197900.1	Ta4D	343415149	343418426
91	OsWD40-68	LOC_Os03g18840.1	Os3	10556232	10561845	TaWD40-376	TraesCS4B01G187900.1	Ta4B	408953749	408959142
92	OsWD40-69	LOC_Os03g19340.1	Os3	10866498	10883045	TaWD40-103	TraesCS4A01G120400.1	Ta4A	148134098	148142271
93	OsWD40-73	LOC_Os03g26870.1	Os3	15329520	15334903	TaWD40-32	TraesCS2A01G161400.3	Ta2A	113816924	113822590
94	OsWD40-73	LOC_Os03g26870.1	Os3	15329520	15334903	TaWD40-278	TraesCS2B01G187400.1	Ta2B	162863706	162870529
95	OsWD40-77	LOC_Os03g42710.1	Os3	23781111	23782726	TaWD40-114	TraesCS4A01G242800.1	Ta4A	552816857	552818257
96	OsWD40-77	LOC_Os03g42710.1	Os3	23781111	23782726	TaWD40-360	TraesCS4B01G072100.1	Ta4B	67095033	67096490
97	OsWD40-79	LOC_Os03g43890.1	Os3	24621292	24629504	TaWD40-414	TraesCS5B01G378700.1	Ta5B	556954521	556961771
98	OsWD40-79	LOC_Os03g43890.1	Os3	24621292	24629504	TaWD40-665	TraesCS5D01G385600.1	Ta5D	454808255	454812270
99	OsWD40-80	LOC_Os03g46650.1	Os3	26398523	26406544	TaWD40-352	TraesCS4B01G019900.1	Ta4B	14110754	14115548
100	OsWD40-81	LOC_Os03g47780.1	Os3	27120029	27123813	TaWD40-122	TraesCS4A01G288600.1	Ta4A	593349509	593353817
101	OsWD40-81	LOC_Os03g47780.1	Os3	27120029	27123813	TaWD40-353	TraesCS4B01G026200.1	Ta4B	19740974	19744058
102	OsWD40-83	LOC_Os03g49200.1	Os3	28023221	28026612	TaWD40-121	TraesCS4A01G276500.1	Ta4A	584882453	584885501
103	OsWD40-83	LOC_Os03g49200.1	Os3	28023221	28026612	TaWD40-354	TraesCS4B01G037200.1	Ta4B	26824399	26827490
104	OsWD40-84	LOC_Os03g50340.1	Os3	28719395	28724712	TaWD40-120	TraesCS4A01G268100.1	Ta4A	580485261	580490042
105	OsWD40-84	LOC_Os03g50340.1	Os3	28719395	28724712	TaWD40-355	TraesCS4B01G046300.1	Ta4B	33349351	33354747
106	OsWD40-86	LOC_Os03g51550.2	Os3	29486017	29490091	TaWD40-119	TraesCS4A01G258000.1	Ta4A	570973087	570978939
107	OsWD40-86	LOC_Os03g51550.2	Os3	29486017	29490091	TaWD40-356	TraesCS4B01G056500.1	Ta4B	46191695	46198027
108	OsWD40-87	LOC_Os03g52470.1	Os3	30109909	30114842	TaWD40-118	TraesCS4A01G249300.1	Ta4A	560411162	560416428
109	OsWD40-87	LOC_Os03g52470.1	Os3	30109909	30114842	TaWD40-357	TraesCS4B01G065400.1	Ta4B	58231003	58235621
110	OsWD40-89	LOC_Os03g52870.1	Os3	30319464	30321666	TaWD40-161	TraesCS5A01G379200.1	Ta5A	576337730	576339163
111	OsWD40-89	LOC_Os03g52870.1	Os3	30319464	30321666	TaWD40-415	TraesCS5B01G382700.1	Ta5B	561687377	561688804
112	OsWD40-89	LOC_Os03g52870.1	Os3	30319464	30321666	TaWD40-667	TraesCS5D01G389000.1	Ta5D	458454014	458455441
113	OsWD40-90	LOC_Os03g53280.1	Os3	30564184	30582044	TaWD40-162	TraesCS5A01G383300.1	Ta5A	581100353	581116257
114	OsWD40-90	LOC_Os03g53280.1	Os3	30564184	30582044	TaWD40-668	TraesCS5D01G392900.1	Ta5D	461068843	461085896
115	OsWD40-91	LOC_Os03g53510.2	Os3	30689440	30693101	TaWD40-669	TraesCS5D01G394200.1	Ta5D	462087242	462089808
116	OsWD40-92	LOC_Os03g53530.1	Os3	30701238	30704661	TaWD40-163	TraesCS5A01G384800.1	Ta5A	582629407	582633687
117	OsWD40-92	LOC_Os03g53530.1	Os3	30701238	30704661	TaWD40-417	TraesCS5B01G389600.1	Ta5B	568819079	568822863
118	OsWD40-92	LOC_Os03g53530.1	Os3	30701238	30704661	TaWD40-670	TraesCS5D01G394500.1	Ta5D	462453903	462457861
119	OsWD40-93	LOC_Os03g54770.1	Os3	31134469	31139712	TaWD40-164	TraesCS5A01G392400.1	Ta5A	588553972	588558777
120	OsWD40-93	LOC_Os03g54770.1	Os3	31134469	31139712	TaWD40-418	TraesCS5B01G397200.1	Ta5B	574909191	574913438
121	OsWD40-93	LOC_Os03g54770.1	Os3	31134469	31139712	TaWD40-671	TraesCS5D01G402200.1	Ta5D	467778002	467782226
122	OsWD40-94	LOC_Os03g58570.1	Os3	33346109	33349987	TaWD40-421	TraesCS5B01G450700.1	Ta5B	622548720	622551951
123	OsWD40-96	LOC_Os03g63470.1	Os3	35855445	35860549	TaWD40-677	TraesCS5D01G545100.1	Ta5D	554467487	554472596
124	OsWD40-97	LOC_Os03g64110.1	Os3	36228699	36232930	TaWD40-125	TraesCS4A01G316800.1	Ta4A	606536601	606541208
125	OsWD40-97	LOC_Os03g64110.1	Os3	36228699	36232930	TaWD40-426	TraesCS5B01G562100.1	Ta5B	708218104	708223136
126	OsWD40-97	LOC_Os03g64110.1	Os3	36228699	36232930	TaWD40-680	TraesCS5D01G567300.1	Ta5D	565137329	565141884
127	OsWD40-98	LOC_Os03g64300.1	Os3	36340083	36346953	TaWD40-453	TraesCS7B01G003100.1	Ta7B	1269857	1276459
128	OsWD40-100	LOC_Os04g34080.1	Os4	20640334	20645392	TaWD40-42	TraesCS2A01G298200.1	Ta2A	513644770	513647593
129	OsWD40-100	LOC_Os04g34080.1	Os4	20640334	20645392	TaWD40-287	TraesCS2B01G314700.1	Ta2B	449839395	449842348
130	OsWD40-100	LOC_Os04g34080.1	Os4	20640334	20645392	TaWD40-546	TraesCS2D01G296300.1	Ta2D	378723288	378726284
131	OsWD40-101	LOC_Os04g40560.1	Os4	24086334	24088075	TaWD40-43	TraesCS2A01G324000.1	Ta2A	554414948	554416279
132	OsWD40-101	LOC_Os04g40560.1	Os4	24086334	24088075	TaWD40-288	TraesCS2B01G358100.1	Ta2B	510896756	510898099
133	OsWD40-102	LOC_Os04g42880.1	Os4	25374638	25376829	TaWD40-44	TraesCS2A01G362900.1	Ta2A	607483902	607485471
134	OsWD40-102	LOC_Os04g42880.1	Os4	25374638	25376829	TaWD40-289	TraesCS2B01G380800.1	Ta2B	544990382	544991964
135	OsWD40-104	LOC_Os04g44700.1	Os4	26475258	26481222	TaWD40-184	TraesCS6A01G235200.1	Ta6A	445044650	445050443
136	OsWD40-104	LOC_Os04g44700.1	Os4	26475258	26481222	TaWD40-435	TraesCS6B01G263900.1	Ta6B	475267967	475273074
137	OsWD40-105	LOC_Os04g46892.1	Os4	27795138	27798763	TaWD40-48	TraesCS2A01G410800.1	Ta2A	668438699	668459542
138	OsWD40-105	LOC_Os04g46892.1	Os4	27795138	27798763	TaWD40-185	TraesCS6A01G247100.1	Ta6A	458203924	458229334
139	OsWD40-105	LOC_Os04g46892.1	Os4	27795138	27798763	TaWD40-293	TraesCS2B01G429600.1	Ta2B	616950437	616970775
140	OsWD40-106	LOC_Os04g48010.2	Os4	28563829	28567798	TaWD40-46	TraesCS2A01G402000.1	Ta2A	655547593	655550457
141	OsWD40-106	LOC_Os04g48010.2	Os4	28563829	28567798	TaWD40-291	TraesCS2B01G420100.1	Ta2B	601940025	601942706
142	OsWD40-106	LOC_Os04g48010.2	Os4	28563829	28567798	TaWD40-551	TraesCS2D01G399400.1	Ta2D	512168993	512171907
143	OsWD40-107	LOC_Os04g48375.1	Os4	28849267	28851949	TaWD40-187	TraesCS6A01G257200.1	Ta6A	479538254	479545909
144	OsWD40-107	LOC_Os04g48375.1	Os4	28849267	28851949	TaWD40-436	TraesCS6B01G267900.1	Ta6B	481464113	481472011
145	OsWD40-107	LOC_Os04g48375.1	Os4	28849267	28851949	TaWD40-691	TraesCS6D01G238400.3	Ta6D	338795519	338808625
146	OsWD40-108	LOC_Os04g50660.1	Os4	29981604	29988189	TaWD40-51	TraesCS2A01G447700.1	Ta2A	696848733	696855046
147	OsWD40-108	LOC_Os04g50660.1	Os4	29981604	29988189	TaWD40-296	TraesCS2B01G468100.1	Ta2B	664126951	664133093
148	OsWD40-108	LOC_Os04g50660.1	Os4	29981604	29988189	TaWD40-556	TraesCS2D01G446600.2	Ta2D	556925382	556931560
149	OsWD40-109	LOC_Os04g51110.1	Os4	30267833	30270709	TaWD40-189	TraesCS6A01G268900.1	Ta6A	495450749	495453005
150	OsWD40-109	LOC_Os04g51110.1	Os4	30267833	30270709	TaWD40-440	TraesCS6B01G296200.1	Ta6B	532043759	532045740
151	OsWD40-110	LOC_Os04g52870.1	Os4	31485364	31488541	TaWD40-52	TraesCS2A01G463100.1	Ta2A	709041088	709042770
152	OsWD40-110	LOC_Os04g52870.1	Os4	31485364	31488541	TaWD40-297	TraesCS2B01G484800.1	Ta2B	682039208	682042017
153	OsWD40-110	LOC_Os04g52870.1	Os4	31485364	31488541	TaWD40-557	TraesCS2D01G463700.1	Ta2D	569254822	569256741
154	OsWD40-111	LOC_Os04g58130.1	Os4	34613664	34623117	TaWD40-57	TraesCS2A01G592600.1	Ta2A	779665988	779673598
155	OsWD40-111	LOC_Os04g58130.1	Os4	34613664	34623117	TaWD40-300	TraesCS2B01G591600.2	Ta2B	776976449	776983884
156	OsWD40-111	LOC_Os04g58130.1	Os4	34613664	34623117	TaWD40-560	TraesCS2D01G561900.1	Ta2D	634051183	634059973
157	OsWD40-112	LOC_Os04g58180.1	Os4	34649540	34655216	TaWD40-56	TraesCS2A01G591500.1	Ta2A	779186250	779192369
158	OsWD40-112	LOC_Os04g58180.1	Os4	34649540	34655216	TaWD40-301	TraesCS2B01G592200.1	Ta2B	777356810	777363257
159	OsWD40-112	LOC_Os04g58180.1	Os4	34649540	34655216	TaWD40-561	TraesCS2D01G562800.1	Ta2D	634428129	634433968
160	OsWD40-118	LOC_Os05g33610.1	Os5	19768780	19775026	TaWD40-16	TraesCS1A01G254200.1	Ta1A	445878772	445884528
161	OsWD40-119	LOC_Os05g33710.1	Os5	19837789	19846592	TaWD40-17	TraesCS1A01G255000.1	Ta1A	446542483	446548055
162	OsWD40-119	LOC_Os05g33710.1	Os5	19837789	19846592	TaWD40-257	TraesCS1B01G263400.2	Ta1B	463526116	463531678
163	OsWD40-119	LOC_Os05g33710.1	Os5	19837789	19846592	TaWD40-517	TraesCS1D01G254400.1	Ta1D	346394076	346400441
164	OsWD40-120	LOC_Os05g44320.1	Os5	25788753	25793638	TaWD40-19	TraesCS1A01G340000.1	Ta1A	530232385	530237383
165	OsWD40-120	LOC_Os05g44320.1	Os5	25788753	25793638	TaWD40-261	TraesCS1B01G352300.1	Ta1B	583146584	583151668
166	OsWD40-120	LOC_Os05g44320.1	Os5	25788753	25793638	TaWD40-520	TraesCS1D01G342000.1	Ta1D	431818473	431824090
167	OsWD40-121	LOC_Os05g46570.1	Os5	26962970	26965906	TaWD40-22	TraesCS1A01G365700.1	Ta1A	544594495	544602413
168	OsWD40-121	LOC_Os05g46570.1	Os5	26962970	26965906	TaWD40-264	TraesCS1B01G383300.1	Ta1B	615117822	615124801
169	OsWD40-121	LOC_Os05g46570.1	Os5	26962970	26965906	TaWD40-523	TraesCS1D01G371100.1	Ta1D	449460725	449469239
170	OsWD40-122	LOC_Os05g47890.1	Os5	27459362	27461864	TaWD40-23	TraesCS1A01G378000.1	Ta1A	550969849	550972162
171	OsWD40-122	LOC_Os05g47890.1	Os5	27459362	27461864	TaWD40-265	TraesCS1B01G398800.1	Ta1B	629940650	629942630
172	OsWD40-122	LOC_Os05g47890.1	Os5	27459362	27461864	TaWD40-524	TraesCS1D01G385000.1	Ta1D	458484092	458486683
173	OsWD40-122	LOC_Os05g47890.1	Os5	27459362	27461864	TaWD40-589	TraesCS3D01G264000.1	Ta3D	365905141	365907094
174	OsWD40-123	LOC_Os05g49590.1	Os5	28444997	28452931	TaWD40-527	TraesCS1D01G417600.1	Ta1D	475723391	475731263
175	OsWD40-124	LOC_Os06g04040.1	Os6	1648595	1654300	TaWD40-132	TraesCS4A01G421400.1	Ta4A	692070619	692078867
176	OsWD40-124	LOC_Os06g04040.1	Os6	1648595	1654300	TaWD40-707	TraesCS7D01G062000.1	Ta7D	33471797	33480044
177	OsWD40-125	LOC_Os06g05180.3	Os6	2320805	2324286	TaWD40-708	TraesCS7D01G083900.1	Ta7D	50721818	50730461
178	OsWD40-126	LOC_Os06g07540.1	Os6	3632663	3639659	TaWD40-204	TraesCS7A01G132700.1	Ta7A	85336752	85345103
179	OsWD40-126	LOC_Os06g07540.1	Os6	3632663	3639659	TaWD40-454	TraesCS7B01G033300.1	Ta7B	33400610	33407636
180	OsWD40-126	LOC_Os06g07540.1	Os6	3632663	3639659	TaWD40-710	TraesCS7D01G132200.1	Ta7D	83650386	83657970
181	OsWD40-127	LOC_Os06g13140.1	Os6	7209516	7212490	TaWD40-205	TraesCS7A01G195200.1	Ta7A	154560624	154564714
182	OsWD40-127	LOC_Os06g13140.1	Os6	7209516	7212490	TaWD40-455	TraesCS7B01G100800.1	Ta7B	115286344	115287504
183	OsWD40-127	LOC_Os06g13140.1	Os6	7209516	7212490	TaWD40-711	TraesCS7D01G196700.1	Ta7D	153310435	153314664
184	OsWD40-128	LOC_Os06g19660.1	Os6	11219921	11228576	TaWD40-712	TraesCS7D01G221700.1	Ta7D	182802581	182811776
185	OsWD40-130	LOC_Os06g39760.1	Os6	23613102	23621154	TaWD40-221	TraesCS7A01G372500.2	Ta7A	545938648	545943530
186	OsWD40-130	LOC_Os06g39760.1	Os6	23613102	23621154	TaWD40-468	TraesCS7B01G254800.1	Ta7B	470518376	470523541
187	OsWD40-131	LOC_Os06g43690.1	Os6	26303837	26312412	TaWD40-231	TraesCS7A01G517200.1	Ta7A	701531808	701538936
188	OsWD40-131	LOC_Os06g43690.1	Os6	26303837	26312412	TaWD40-482	TraesCS7B01G433500.1	Ta7B	700829407	700837878
189	OsWD40-131	LOC_Os06g43690.1	Os6	26303837	26312412	TaWD40-736	TraesCS7D01G507400.1	Ta7D	611594472	611601777
190	OsWD40-132	LOC_Os06g44030.1	Os6	26529298	26538141	TaWD40-230	TraesCS7A01G508300.2	Ta7A	696021559	696031511
191	OsWD40-132	LOC_Os06g44030.1	Os6	26529298	26538141	TaWD40-480	TraesCS7B01G416400.1	Ta7B	684461778	684485983
192	OsWD40-132	LOC_Os06g44030.1	Os6	26529298	26538141	TaWD40-734	TraesCS7D01G496500.1	Ta7D	603359373	603375960
193	OsWD40-133	LOC_Os06g44370.1	Os6	26778838	26781799	TaWD40-229	TraesCS7A01G499900.1	Ta7A	690052971	690055780
194	OsWD40-133	LOC_Os06g44370.1	Os6	26778838	26781799	TaWD40-479	TraesCS7B01G406900.1	Ta7B	675723287	675724327
195	OsWD40-133	LOC_Os06g44370.1	Os6	26778838	26781799	TaWD40-733	TraesCS7D01G486800.1	Ta7D	596897632	596898672
196	OsWD40-134	LOC_Os06g46475.1	Os6	28208632	28211553	TaWD40-226	TraesCS7A01G459500.1	Ta7A	654773488	654802435
197	OsWD40-134	LOC_Os06g46475.1	Os6	28208632	28211553	TaWD40-476	TraesCS7B01G359800.1	Ta7B	622245400	622276366
198	OsWD40-135	LOC_Os06g50880.1	Os6	30776898	30779652	TaWD40-237	TraesCS7A01G543000.1	Ta7A	719577053	719579465
199	OsWD40-135	LOC_Os06g50880.1	Os6	30776898	30779652	TaWD40-495	TraesCS7B01G465100.1	Ta7B	721210284	721212715
200	OsWD40-135	LOC_Os06g50880.1	Os6	30776898	30779652	TaWD40-739	TraesCS7D01G528700.1	Ta7D	623541444	623543844
201	OsWD40-136	LOC_Os07g03160.1	Os7	1228871	1238133	TaWD40-41	TraesCS2A01G266700.1	Ta2A	423841206	423851868
202	OsWD40-136	LOC_Os07g03160.1	Os7	1228871	1238133	TaWD40-285	TraesCS2B01G275700.1	Ta2B	380495917	380507191
203	OsWD40-136	LOC_Os07g03160.1	Os7	1228871	1238133	TaWD40-544	TraesCS2D01G257400.1	Ta2D	313215730	313226751
204	OsWD40-137	LOC_Os07g09000.1	Os7	4682480	4687654	TaWD40-421	TraesCS5B01G450700.1	Ta5B	622548720	622551951
205	OsWD40-144	LOC_Os07g38430.1	Os7	23091890	23094460	TaWD40-36	TraesCS2A01G196900.1	Ta2A	166754484	166757871
206	OsWD40-144	LOC_Os07g38430.1	Os7	23091890	23094460	TaWD40-282	TraesCS2B01G224500.1	Ta2B	214375786	214379003
207	OsWD40-144	LOC_Os07g38430.1	Os7	23091890	23094460	TaWD40-541	TraesCS2D01G204900.1	Ta2D	156824830	156827982
208	OsWD40-145	LOC_Os07g39950.1	Os7	23965883	23970059	TaWD40-35	TraesCS2A01G194000.1	Ta2A	162269874	162274443
209	OsWD40-145	LOC_Os07g39950.1	Os7	23965883	23970059	TaWD40-281	TraesCS2B01G212800.1	Ta2B	197233735	197238245
210	OsWD40-145	LOC_Os07g39950.1	Os7	23965883	23970059	TaWD40-540	TraesCS2D01G193800.1	Ta2D	138803211	138807778
211	OsWD40-147	LOC_Os07g40930.1	Os7	24493702	24497576	TaWD40-34	TraesCS2A01G177700.1	Ta2A	137124338	137128420
212	OsWD40-147	LOC_Os07g40930.1	Os7	24493702	24497576	TaWD40-280	TraesCS2B01G204800.1	Ta2B	184489796	184493848
213	OsWD40-147	LOC_Os07g40930.1	Os7	24493702	24497576	TaWD40-539	TraesCS2D01G185900.1	Ta2D	130982801	130986973
214	OsWD40-148	LOC_Os07g46370.1	Os7	27655956	27665878	TaWD40-31	TraesCS2A01G132900.1	Ta2A	79748447	79757228
215	OsWD40-148	LOC_Os07g46370.1	Os7	27655956	27665878	TaWD40-277	TraesCS2B01G156400.3	Ta2B	129654535	129663861
216	OsWD40-148	LOC_Os07g46370.1	Os7	27655956	27665878	TaWD40-536	TraesCS2D01G135000.1	Ta2D	79418149	79426830
217	OsWD40-152	LOC_Os08g01680.1	Os8	395228	400898	TaWD40-216	TraesCS7A01G323200.1	Ta7A	469984964	469989979
218	OsWD40-152	LOC_Os08g01680.1	Os8	395228	400898	TaWD40-465	TraesCS7B01G224100.1	Ta7B	423767230	423772240
219	OsWD40-152	LOC_Os08g01680.1	Os8	395228	400898	TaWD40-722	TraesCS7D01G319800.1	Ta7D	409457763	409462758
220	OsWD40-153	LOC_Os08g04270.1	Os8	2077234	2083327	TaWD40-214	TraesCS7A01G308300.1	Ta7A	436070797	436075633
221	OsWD40-153	LOC_Os08g04270.1	Os8	2077234	2083327	TaWD40-720	TraesCS7D01G305100.1	Ta7D	386659608	386664411
222	OsWD40-155	LOC_Os08g06480.1	Os8	3667092	3675813	TaWD40-719	TraesCS7D01G293500.1	Ta7D	363551701	363560943
223	OsWD40-162	LOC_Os08g38880.1	Os8	24575562	24579358	TaWD40-207	TraesCS7A01G240100.1	Ta7A	215185581	215188680
224	OsWD40-162	LOC_Os08g38880.1	Os8	24575562	24579358	TaWD40-458	TraesCS7B01G135700.1	Ta7B	166989014	166991765
225	OsWD40-162	LOC_Os08g38880.1	Os8	24575562	24579358	TaWD40-714	TraesCS7D01G238100.1	Ta7D	203361085	203364426
226	OsWD40-163	LOC_Os08g41900.1	Os8	26452131	26462545	TaWD40-209	TraesCS7A01G260200.1	Ta7A	252180752	252195245
227	OsWD40-163	LOC_Os08g41900.1	Os8	26452131	26462545	TaWD40-459	TraesCS7B01G158200.1	Ta7B	213460125	213474297
228	OsWD40-166	LOC_Os09g06560.1	Os9	3118920	3125244	TaWD40-148	TraesCS5A01G166800.1	Ta5A	355845705	355851327
229	OsWD40-166	LOC_Os09g06560.1	Os9	3118920	3125244	TaWD40-402	TraesCS5B01G163900.1	Ta5B	303912213	303917744
230	OsWD40-166	LOC_Os09g06560.1	Os9	3118920	3125244	TaWD40-652	TraesCS5D01G171100.1	Ta5D	268478149	268483504
231	OsWD40-170	LOC_Os09g12710.1	Os9	7271228	7276920	TaWD40-404	TraesCS5B01G175900.2	Ta5B	321962368	321970971
232	OsWD40-170	LOC_Os09g12710.1	Os9	7271228	7276920	TaWD40-654	TraesCS5D01G182700.1	Ta5D	284101788	284109365
233	OsWD40-171	LOC_Os09g19900.1	Os9	11909038	11912724	TaWD40-406	TraesCS5B01G190400.1	Ta5B	344310601	344317721
234	OsWD40-171	LOC_Os09g19900.1	Os9	11909038	11912724	TaWD40-656	TraesCS5D01G198200.1	Ta5D	301113329	301117148
235	OsWD40-173	LOC_Os09g36900.1	Os9	21276447	21280620	TaWD40-158	TraesCS5A01G331900.1	Ta5A	540395278	540401376
236	OsWD40-173	LOC_Os09g36900.1	Os9	21276447	21280620	TaWD40-412	TraesCS5B01G332200.1	Ta5B	516093894	516099657
237	OsWD40-173	LOC_Os09g36900.1	Os9	21276447	21280620	TaWD40-662	TraesCS5D01G337800.1	Ta5D	426296827	426301957
238	OsWD40-174	LOC_Os09g39420.1	Os9	22666306	22671392	TaWD40-124	TraesCS4A01G304500.1	Ta4A	599887495	599892991
239	OsWD40-174	LOC_Os09g39420.1	Os9	22666306	22671392	TaWD40-351	TraesCS4B01G006700.1	Ta4B	4521040	4526708
240	OsWD40-176	LOC_Os10g32710.1	Os10	17120230	17124776	TaWD40-8	TraesCS1A01G146200.1	Ta1A	252502438	252518131
241	OsWD40-176	LOC_Os10g32710.1	Os10	17120230	17124776	TaWD40-248	TraesCS1B01G164300.1	Ta1B	286709263	286713975
242	OsWD40-176	LOC_Os10g32710.1	Os10	17120230	17124776	TaWD40-508	TraesCS1D01G144700.1	Ta1D	199867815	199872314
243	OsWD40-178	LOC_Os10g32880.1	Os10	17203876	17210126	TaWD40-10	TraesCS1A01G148000.1	Ta1A	255479114	255487802
244	OsWD40-178	LOC_Os10g32880.1	Os10	17203876	17210126	TaWD40-169	TraesCS5A01G510600.1	Ta5A	674154280	674159931
245	OsWD40-178	LOC_Os10g32880.1	Os10	17203876	17210126	TaWD40-250	TraesCS1B01G165900.2	Ta1B	289078414	289088434
246	OsWD40-178	LOC_Os10g32880.1	Os10	17203876	17210126	TaWD40-510	TraesCS1D01G145900.2	Ta1D	201485532	201496109
247	OsWD40-178	LOC_Os10g32880.1	Os10	17203876	17210126	TaWD40-636	TraesCS4D01G337200.1	Ta4D	494822544	494828227
248	OsWD40-179	LOC_Os10g35200.1	Os10	18798725	18806059	TaWD40-12	TraesCS1A01G164300.1	Ta1A	296204792	296210638
249	OsWD40-179	LOC_Os10g35200.1	Os10	18798725	18806059	TaWD40-253	TraesCS1B01G181100.1	Ta1B	327831608	327840548
250	OsWD40-179	LOC_Os10g35200.1	Os10	18798725	18806059	TaWD40-513	TraesCS1D01G161300.1	Ta1D	228294170	228299971
251	OsWD40-180	LOC_Os10g39760.1	Os10	21253567	21256697	TaWD40-254	TraesCS1B01G217800.1	Ta1B	395243372	395246071
252	OsWD40-180	LOC_Os10g39760.1	Os10	21253567	21256697	TaWD40-514	TraesCS1D01G207500.1	Ta1D	293903652	293906520
253	OsWD40-181	LOC_Os11g03794.1	Os11	1491404	1496339	TaWD40-145	TraesCS5A01G138500.1	Ta5A	310978623	310982825
254	OsWD40-181	LOC_Os11g03794.1	Os11	1491404	1496339	TaWD40-651	TraesCS5D01G152200.1	Ta5D	241265218	241269922
255	OsWD40-182	LOC_Os11g03990.1	Os11	1610886	1615245	TaWD40-109	TraesCS4A01G187400.1	Ta4A	466632749	466636729
256	OsWD40-182	LOC_Os11g03990.1	Os11	1610886	1615245	TaWD40-146	TraesCS5A01G139800.1	Ta5A	311974838	311984383
257	OsWD40-182	LOC_Os11g03990.1	Os11	1610886	1615245	TaWD40-369	TraesCS4B01G131200.1	Ta4B	171616793	171621029
258	OsWD40-182	LOC_Os11g03990.1	Os11	1610886	1615245	TaWD40-399	TraesCS5B01G137200.1	Ta5B	256942932	256952222
259	OsWD40-184	LOC_Os11g07970.1	Os11	4134329	4140479	TaWD40-110	TraesCS4A01G218600.1	Ta4A	521069473	521078564
260	OsWD40-184	LOC_Os11g07970.1	Os11	4134329	4140479	TaWD40-367	TraesCS4B01G097400.1	Ta4B	101960373	101976943
261	OsWD40-185	LOC_Os11g08400.1	Os11	4427965	4431444	TaWD40-397	TraesCS5B01G120700.1	Ta5B	214127549	214130853
262	OsWD40-192	LOC_Os12g03540.1	Os12	1405136	1409433	TaWD40-145	TraesCS5A01G138500.1	Ta5A	310978623	310982825
263	OsWD40-192	LOC_Os12g03540.1	Os12	1405136	1409433	TaWD40-651	TraesCS5D01G152200.1	Ta5D	241265218	241269922
264	OsWD40-193	LOC_Os12g03822.1	Os12	1562101	1566512	TaWD40-109	TraesCS4A01G187400.1	Ta4A	466632749	466636729
265	OsWD40-193	LOC_Os12g03822.1	Os12	1562101	1566512	TaWD40-146	TraesCS5A01G139800.1	Ta5A	311974838	311984383
266	OsWD40-193	LOC_Os12g03822.1	Os12	1562101	1566512	TaWD40-369	TraesCS4B01G131200.1	Ta4B	171616793	171621029
267	OsWD40-193	LOC_Os12g03822.1	Os12	1562101	1566512	TaWD40-399	TraesCS5B01G137200.1	Ta5B	256942932	256952222
268	OsWD40-194	LOC_Os12g06810.1	Os12	3305189	3316477	TaWD40-398	TraesCS5B01G122700.1	Ta5B	221095856	221103060
269	OsWD40-196	LOC_Os12g07874.1	Os12	3982946	3986512	TaWD40-111	TraesCS4A01G221200.1	Ta4A	526640028	526642987
270	OsWD40-196	LOC_Os12g07874.1	Os12	3982946	3986512	TaWD40-143	TraesCS5A01G114500.1	Ta5A	229497296	229500982
271	OsWD40-196	LOC_Os12g07874.1	Os12	3982946	3986512	TaWD40-368	TraesCS4B01G099600.1	Ta4B	105001652	105004624
272	OsWD40-196	LOC_Os12g07874.1	Os12	3982946	3986512	TaWD40-397	TraesCS5B01G120700.1	Ta5B	214127549	214130853
273	OsWD40-198	LOC_Os12g40260.1	Os12	24915510	24917030	TaWD40-114	TraesCS4A01G242800.1	Ta4A	552816857	552818257
274	OsWD40-198	LOC_Os12g40260.1	Os12	24915510	24917030	TaWD40-140	TraesCS5A01G063900.1	Ta5A	69140695	69142050
275	OsWD40-198	LOC_Os12g40260.1	Os12	24915510	24917030	TaWD40-362	TraesCS4B01G072300.1	Ta4B	67542399	67543820
276	OsWD40-198	LOC_Os12g40260.1	Os12	24915510	24917030	TaWD40-394	TraesCS5B01G068600.1	Ta5B	78219881	78221233
277	OsWD40-198	LOC_Os12g40260.1	Os12	24915510	24917030	TaWD40-645	TraesCS5D01G074900.1	Ta5D	74144856	74146570
278	OsWD40-199	LOC_Os12g41620.1	Os12	25752101	25758238	TaWD40-139	TraesCS5A01G049800.1	Ta5A	45707694	45714643
279	OsWD40-199	LOC_Os12g41620.1	Os12	25752101	25758238	TaWD40-644	TraesCS5D01G060600.1	Ta5D	57390291	57397056
280	OsWD40-200	LOC_Os12g42150.1	Os12	26128587	26130776	TaWD40-137	TraesCS5A01G033600.1	Ta5A	30415759	30417716
281	OsWD40-200	LOC_Os12g42150.1	Os12	26128587	26130776	TaWD40-392	TraesCS5B01G033700.1	Ta5B	36733897	36735923
282	OsWD40-200	LOC_Os12g42150.1	Os12	26128587	26130776	TaWD40-642	TraesCS5D01G041900.1	Ta5D	42041358	42043223
