# Supplementary material for: Genome-wide identification and analysis of WD40 proteins in wheat (Triticum aestivum L.)
Source: BMC Genomics. 2018 Nov 6;19:803. doi: 10.1186/s12864-018-5157-0 (PMC6219084; doi:10.1186/s12864-018-5157-0)
Supplement: Supplementary file 1 — Table S1. Characteristic features of 743 TaWD40s. Table S2. KaKs ratios of tandemly duplicated TaWD40s. Table S3. KaKs ratios of segmentally duplicated TaWD40s. Table S4. Syntenic relationships of WD40s between wheat and rice. Table S5. Homologous WD40s among wheat, rice, and Arabidopsis. Table S6. The expression levels of TaWD40s for spatial and temporal expression profiles analysis. Table S7. Significantly and differentially expressed TaWD40s under biotic and abiotic stresses. Table S8. Primers used for qRT-PCR. Table S9. Amino acid sequences of 743 TaWD40s. Table S10. Coding sequences of 743 TaWD40s. Table S11. Corresponding table for homologous TaWD40s located on 21 wheat chromosomes. Table S12. Functional annotation of TaWD40s from IWGSC RefSeqv1.0. (ZIP 1478 kb) [file 12864_2018_5157_MOESM1_ESM.zip › Table S5 Homologous WD40s among wheat, rice, and Arabidopsis.xls]

## Sheet: wheat and rice
Table S5. Homologous WD40s between wheat and rice
No.	Query protein name	Chr	Start position(bp)	End position(bp)	Subject protein name	Chr	Start position(bp)	End position(bp)	% identity	Alignment length	Mismatches	Gap opens	Query. start	Query. end	Subject. start	Subject. end	Evalue	Bit score
1	OsWD40-1	Os1	1413839	1419043	TaWD40-59	Ta3A	25368770	25373783	88.052	611	73	0	1	611	1	611	0	1145
2	OsWD40-1	Os1	1413839	1419043	TaWD40-305	Ta3B	16439811	16444446	88.052	611	73	0	1	611	1	611	0	1141
3	OsWD40-1	Os1	1413839	1419043	TaWD40-563	Ta3D	11747403	11752024	88.052	611	73	0	1	611	1	611	0	1144
4	OsWD40-2	Os1	2250820	2255073	TaWD40-60	Ta3A	31948399	31952032	80.308	584	104	4	1	584	1	573	0	903
5	OsWD40-2	Os1	2250820	2255073	TaWD40-306	Ta3B	39460445	39464119	83.59	585	87	4	1	584	1	577	0	912
6	OsWD40-2	Os1	2250820	2255073	TaWD40-564	Ta3D	22281274	22284968	82.705	584	88	4	1	584	1	571	0	906
7	OsWD40-3	Os1	3505665	3510531	TaWD40-7	Ta1A	115358762	115362931	65.365	384	125	1	31	414	7	382	0	525
8	OsWD40-3	Os1	3505665	3510531	TaWD40-61	Ta3A	60664223	60666591	89.372	414	44	0	1	414	1	414	0	780
9	OsWD40-3	Os1	3505665	3510531	TaWD40-310	Ta3B	76506469	76510371	89.372	414	44	0	1	414	1	414	0	780
10	OsWD40-3	Os1	3505665	3510531	TaWD40-507	Ta1D	110497017	110499762	65.885	384	123	1	31	414	7	382	0	529
11	OsWD40-3	Os1	3505665	3510531	TaWD40-566	Ta3D	48442477	48444831	89.855	414	42	0	1	414	1	414	0	785
12	OsWD40-4	Os1	3976431	3984922	TaWD40-64	Ta3A	98956282	98966767	74.718	886	203	6	8	878	3	882	0	1180
13	OsWD40-4	Os1	3976431	3984922	TaWD40-75	Ta3A	396612552	396626705	56.813	910	336	17	8	878	3	894	0	882
14	OsWD40-4	Os1	3976431	3984922	TaWD40-76	Ta3A	397132685	397144690	56.317	744	294	15	150	878	224	951	0	762
15	OsWD40-4	Os1	3976431	3984922	TaWD40-312	Ta3B	129715564	129726865	73.903	889	208	7	8	878	3	885	0	1178
16	OsWD40-4	Os1	3976431	3984922	TaWD40-324	Ta3B	394090547	394103417	56.906	905	337	17	8	878	3	888	0	879
17	OsWD40-4	Os1	3976431	3984922	TaWD40-325	Ta3B	394946033	394960588	55.242	744	302	14	150	878	182	909	0	739
18	OsWD40-4	Os1	3976431	3984922	TaWD40-569	Ta3D	82791066	82801753	74.324	888	205	7	8	878	3	884	0	1180
19	OsWD40-4	Os1	3976431	3984922	TaWD40-581	Ta3D	298585844	298600449	57.83	894	334	17	8	878	3	876	0	889
20	OsWD40-4	Os1	3976431	3984922	TaWD40-584	Ta3D	324305134	324319849	56.72	744	291	15	150	878	189	916	0	756
21	OsWD40-5	Os1	4397652	4402081	TaWD40-116	Ta4A	554632753	554637781	76.402	517	109	2	18	534	16	519	0	802
22	OsWD40-5	Os1	4397652	4402081	TaWD40-266	Ta1B	630705225	630710557	78.876	516	104	3	22	534	20	533	0	836
23	OsWD40-5	Os1	4397652	4402081	TaWD40-359	Ta4B	64800374	64805478	78.53	517	109	1	18	534	16	530	0	835
24	OsWD40-5	Os1	4397652	4402081	TaWD40-525	Ta1D	458824434	458829723	78.03	528	108	2	13	534	1	526	0	843
25	OsWD40-5	Os1	4397652	4402081	TaWD40-612	Ta4D	44978234	44983349	79.497	517	104	1	18	534	16	530	0	844
26	OsWD40-6	Os1	4534021	4540216	TaWD40-63	Ta3A	78728956	78735575	76.033	484	109	5	6	488	4	481	0	721
27	OsWD40-6	Os1	4534021	4540216	TaWD40-311	Ta3B	112278107	112284771	75.155	483	114	4	6	487	4	481	0	716
28	OsWD40-6	Os1	4534021	4540216	TaWD40-568	Ta3D	67471171	67484522	74.793	484	115	5	6	488	4	481	0	711
29	OsWD40-8	Os1	5760481	5764641	TaWD40-65	Ta3A	114426722	114430325	84.14	372	56	1	14	382	16	387	0	656
30	OsWD40-8	Os1	5760481	5764641	TaWD40-313	Ta3B	147547806	147551331	83.333	372	59	1	14	382	16	387	0	646
31	OsWD40-8	Os1	5760481	5764641	TaWD40-570	Ta3D	96395801	96399177	82.162	370	58	2	14	380	18	382	0	628
32	OsWD40-9	Os1	7177355	7183963	TaWD40-66	Ta3A	146601733	146609565	76.333	1407	290	17	1	1393	1	1378	0	1961
33	OsWD40-9	Os1	7177355	7183963	TaWD40-315	Ta3B	189405707	189415661	76.738	1410	279	20	1	1393	1	1378	0	1955
34	OsWD40-9	Os1	7177355	7183963	TaWD40-572	Ta3D	132917089	132927236	76.241	1410	287	19	1	1393	1	1379	0	1958
35	OsWD40-10	Os1	7307881	7309906	TaWD40-67	Ta3A	149985849	149987369	79.74	538	66	10	47	572	1	507	0	747
36	OsWD40-10	Os1	7307881	7309906	TaWD40-316	Ta3B	191188794	191190311	79.516	537	68	10	47	572	1	506	0	745
37	OsWD40-10	Os1	7307881	7309906	TaWD40-573	Ta3D	135043637	135045154	79.516	537	68	10	47	572	1	506	0	744
38	OsWD40-11	Os1	7679030	7685923	TaWD40-68	Ta3A	161451451	161459545	90.728	453	42	0	1	453	1	453	0	881
39	OsWD40-11	Os1	7679030	7685923	TaWD40-317	Ta3B	204287031	204295313	89.845	453	46	0	1	453	1	453	0	872
40	OsWD40-11	Os1	7679030	7685923	TaWD40-574	Ta3D	142481568	142490034	90.728	453	42	0	1	453	1	453	0	879
41	OsWD40-12	Os1	8420923	8430280	TaWD40-69	Ta3A	191527978	191538980	87.456	1140	130	6	1	1130	1	1137	0	2045
42	OsWD40-12	Os1	8420923	8430280	TaWD40-99	Ta4A	87392907	87400851	62.467	1151	385	21	1	1130	1	1125	0	1438
43	OsWD40-12	Os1	8420923	8430280	TaWD40-178	Ta6A	68126853	68130688	67.227	476	109	6	299	771	1	432	0	655
44	OsWD40-12	Os1	8420923	8430280	TaWD40-213	Ta7A	393764982	393773069	62.805	1148	364	20	1	1130	1	1103	0	1434
45	OsWD40-12	Os1	8420923	8430280	TaWD40-318	Ta3B	238308845	238318604	88.007	1134	129	5	1	1130	1	1131	0	2056
46	OsWD40-12	Os1	8420923	8430280	TaWD40-379	Ta4B	464218227	464226036	61.884	1157	394	21	1	1130	1	1137	0	1437
47	OsWD40-12	Os1	8420923	8430280	TaWD40-422	Ta5B	664376263	664380095	70.168	476	124	6	299	771	1	461	0	689
48	OsWD40-12	Os1	8420923	8430280	TaWD40-463	Ta7B	323199840	323210015	62.944	1155	387	21	1	1130	1	1139	0	1441
49	OsWD40-12	Os1	8420923	8430280	TaWD40-497	Ta7B	736090553	738984841	77.963	481	103	2	294	771	56	536	0	798
50	OsWD40-12	Os1	8420923	8430280	TaWD40-575	Ta3D	161707587	161717075	88.007	1134	129	5	1	1130	1	1131	0	2054
51	OsWD40-12	Os1	8420923	8430280	TaWD40-631	Ta4D	378274240	378282268	61.765	1156	395	21	1	1130	1	1135	0	1430
52	OsWD40-12	Os1	8420923	8430280	TaWD40-683	Ta6D	47622627	47626447	68.067	476	105	6	299	771	1	432	0	664
53	OsWD40-12	Os1	8420923	8430280	TaWD40-719	Ta7D	363552161	363560446	62.912	1154	389	22	1	1130	1	1139	0	1443
54	OsWD40-13	Os1	12303170	12309435	TaWD40-71	Ta3A	306859562	306882459	94.015	518	31	0	1	518	1	518	0	1033
55	OsWD40-13	Os1	12303170	12309435	TaWD40-321	Ta3B	316611353	316622932	93.822	518	31	1	1	518	1	517	0	1028
56	OsWD40-13	Os1	12303170	12309435	TaWD40-577	Ta3D	230761825	230784476	94.208	518	30	0	1	518	1	518	0	1034
57	OsWD40-14	Os1	16046682	16056268	TaWD40-3	Ta1A	47580617	47587404	80.467	471	91	1	1	471	1	470	0	798
58	OsWD40-14	Os1	16046682	16056268	TaWD40-4	Ta1A	73313272	73321877	68.889	450	138	2	25	473	21	469	0	644
59	OsWD40-14	Os1	16046682	16056268	TaWD40-17	Ta1A	446542483	446548055	57.907	430	174	3	24	451	29	453	0	517
60	OsWD40-14	Os1	16046682	16056268	TaWD40-243	Ta1B	67442976	67449632	80.255	471	92	1	1	471	1	470	0	795
61	OsWD40-14	Os1	16046682	16056268	TaWD40-244	Ta1B	117170221	117178776	70.222	450	132	2	25	473	22	470	0	665
62	OsWD40-14	Os1	16046682	16056268	TaWD40-257	Ta1B	463526116	463531678	57.834	434	176	3	24	455	30	458	0	516
63	OsWD40-14	Os1	16046682	16056268	TaWD40-504	Ta1D	47709159	47716190	80.467	471	91	1	1	471	1	470	0	801
64	OsWD40-14	Os1	16046682	16056268	TaWD40-505	Ta1D	73715312	73723518	69.556	450	135	2	25	473	22	470	0	650
65	OsWD40-14	Os1	16046682	16056268	TaWD40-517	Ta1D	346394076	346400441	57.907	430	174	3	24	451	29	453	0	516
66	OsWD40-15	Os1	20717034	20722254	TaWD40-72	Ta3A	335459458	335483527	77.117	555	104	3	1	552	1914	2448	0	872
67	OsWD40-15	Os1	20717034	20722254	TaWD40-320	Ta3B	305521747	305544381	76.937	555	105	3	1	552	1912	2446	0	869
68	OsWD40-15	Os1	20717034	20722254	TaWD40-578	Ta3D	254097489	254119188	77.477	555	102	3	1	552	1914	2448	0	873
69	OsWD40-16	Os1	22163096	22180238	TaWD40-73	Ta3A	359329795	359360550	89.708	1234	95	2	3	1236	5	1206	0	2262
70	OsWD40-16	Os1	22163096	22180238	TaWD40-322	Ta3B	370135909	370165811	88.898	1234	95	3	3	1236	5	1196	0	2227
71	OsWD40-16	Os1	22163096	22180238	TaWD40-579	Ta3D	279901774	279934386	86.143	1234	94	3	3	1236	5	1161	0	2142
72	OsWD40-17	Os1	23938369	23949895	TaWD40-64	Ta3A	98956282	98966767	57.397	899	344	18	1	877	1	882	0	844
73	OsWD40-17	Os1	23938369	23949895	TaWD40-75	Ta3A	396612552	396626705	84.333	900	112	8	1	877	1	894	0	1345
74	OsWD40-17	Os1	23938369	23949895	TaWD40-76	Ta3A	397132685	397144690	74.966	739	164	6	149	877	224	951	0	1064
75	OsWD40-17	Os1	23938369	23949895	TaWD40-312	Ta3B	129715564	129726865	56.618	899	354	16	1	877	1	885	0	847
76	OsWD40-17	Os1	23938369	23949895	TaWD40-324	Ta3B	394090547	394103417	84.787	894	113	7	1	877	1	888	0	1340
77	OsWD40-17	Os1	23938369	23949895	TaWD40-325	Ta3B	394946033	394960588	75.101	739	163	6	149	877	182	909	0	1042
78	OsWD40-17	Os1	23938369	23949895	TaWD40-569	Ta3D	82791066	82801753	56.904	898	352	16	1	877	1	884	0	848
79	OsWD40-17	Os1	23938369	23949895	TaWD40-581	Ta3D	298585844	298600449	85.023	888	110	8	1	877	1	876	0	1345
80	OsWD40-17	Os1	23938369	23949895	TaWD40-584	Ta3D	324305134	324319849	75.101	739	163	6	149	877	189	916	0	1071
81	OsWD40-18	Os1	23952800	23963455	TaWD40-64	Ta3A	98956282	98966767	46.857	875	372	14	9	804	11	871	0	607
82	OsWD40-18	Os1	23952800	23963455	TaWD40-75	Ta3A	396612552	396626705	59.076	887	257	13	10	804	11	883	0	879
83	OsWD40-18	Os1	23952800	23963455	TaWD40-76	Ta3A	397132685	397144690	64.924	727	187	10	136	804	224	940	0	852
84	OsWD40-18	Os1	23952800	23963455	TaWD40-312	Ta3B	129715564	129726865	46.416	879	373	16	9	804	11	874	0	602
85	OsWD40-18	Os1	23952800	23963455	TaWD40-324	Ta3B	394090547	394103417	59.297	882	257	14	10	804	11	877	0	865
86	OsWD40-18	Os1	23952800	23963455	TaWD40-325	Ta3B	394946033	394960588	64.099	727	193	9	136	804	182	898	0	831
87	OsWD40-18	Os1	23952800	23963455	TaWD40-569	Ta3D	82791066	82801753	46.583	878	372	16	9	804	11	873	0	603
88	OsWD40-18	Os1	23952800	23963455	TaWD40-581	Ta3D	298585844	298600449	60.529	869	255	13	10	804	11	865	0	882
89	OsWD40-18	Os1	23952800	23963455	TaWD40-584	Ta3D	324305134	324319849	65.199	727	185	10	136	804	189	905	0	852
90	OsWD40-19	Os1	24703771	24708911	TaWD40-77	Ta3A	418774144	418778315	86.111	324	43	1	1	324	1	322	0	579
91	OsWD40-19	Os1	24703771	24708911	TaWD40-326	Ta3B	406558207	406561998	86.42	324	42	1	1	324	1	322	0	580
92	OsWD40-19	Os1	24703771	24708911	TaWD40-583	Ta3D	313263848	313281253	85.802	324	44	1	1	324	1	322	0	575
93	OsWD40-20	Os1	25466363	25474257	TaWD40-1	Ta1A	15430793	15437134	78.886	341	69	2	1	341	1	338	0	582
94	OsWD40-20	Os1	25466363	25474257	TaWD40-78	Ta3A	423677112	423682606	90.578	329	31	0	17	345	18	346	0	640
95	OsWD40-20	Os1	25466363	25474257	TaWD40-241	Ta1B	20589398	20594555	79.179	341	68	2	1	341	1	338	0	583
96	OsWD40-20	Os1	25466363	25474257	TaWD40-327	Ta3B	416124516	416129597	91.185	329	29	0	17	345	18	346	0	645
97	OsWD40-20	Os1	25466363	25474257	TaWD40-502	Ta1D	14480627	14486690	79.179	341	68	2	1	341	1	338	0	583
98	OsWD40-20	Os1	25466363	25474257	TaWD40-582	Ta3D	305628210	305633137	90.578	329	31	0	17	345	18	346	0	640
99	OsWD40-21	Os1	28330800	28333392	TaWD40-23	Ta1A	550970047	550972095	85.241	332	48	1	1	331	1	332	0	572
100	OsWD40-21	Os1	28330800	28333392	TaWD40-82	Ta3A	487853470	487855155	90.448	335	30	1	1	335	1	333	0	602
101	OsWD40-21	Os1	28330800	28333392	TaWD40-265	Ta1B	629940650	629942630	84.94	332	49	1	1	331	1	332	0	571
102	OsWD40-21	Os1	28330800	28333392	TaWD40-332	Ta3B	476944582	476946227	90.746	335	29	1	1	335	1	333	0	604
103	OsWD40-21	Os1	28330800	28333392	TaWD40-524	Ta1D	458484092	458486683	84.337	332	51	1	1	331	1	332	0	568
104	OsWD40-21	Os1	28330800	28333392	TaWD40-589	Ta3D	365905336	365907011	90.746	335	29	1	1	335	1	333	0	604
105	OsWD40-22	Os1	29109936	29119362	TaWD40-136	Ta5A	18905899	18913197	60.756	953	277	10	1	902	1	907	0	1060
106	OsWD40-22	Os1	29109936	29119362	TaWD40-331	Ta3B	458408111	458438734	60.907	463	124	3	493	902	2	460	0	558
107	OsWD40-22	Os1	29109936	29119362	TaWD40-364	Ta4B	87000115	87011162	59.811	953	286	8	1	902	1	907	0	1042
108	OsWD40-22	Os1	29109936	29119362	TaWD40-443	Ta6B	594854057	594861440	57.793	879	274	7	75	902	27	859	0	915
109	OsWD40-22	Os1	29109936	29119362	TaWD40-641	Ta5D	27614599	27622907	59.811	953	285	10	1	902	1	906	0	1038
110	OsWD40-23	Os1	29501122	29506955	TaWD40-81	Ta3A	469835237	469842103	90.108	465	35	3	1	463	1	456	0	865
111	OsWD40-23	Os1	29501122	29506955	TaWD40-330	Ta3B	450376362	450383632	89.241	474	38	4	1	463	1	472	0	868
112	OsWD40-23	Os1	29501122	29506955	TaWD40-587	Ta3D	352110457	352117379	90.108	465	35	3	1	463	1	456	0	865
113	OsWD40-24	Os1	30257752	30263989	TaWD40-83	Ta3A	513605296	513610663	87.234	564	61	4	56	617	27	581	0	922
114	OsWD40-24	Os1	30257752	30263989	TaWD40-333	Ta3B	513566862	513572044	87.788	565	63	3	55	617	24	584	0	920
115	OsWD40-24	Os1	30257752	30263989	TaWD40-590	Ta3D	393655507	393660683	87.788	565	63	3	55	617	25	585	0	919
116	OsWD40-25	Os1	32838523	32842473	TaWD40-85	Ta3A	562908489	562912123	86.871	457	57	2	22	478	28	481	0	771
117	OsWD40-25	Os1	32838523	32842473	TaWD40-334	Ta3B	555270387	555273533	86.861	411	51	2	68	478	1	408	0	724
118	OsWD40-25	Os1	32838523	32842473	TaWD40-591	Ta3D	425155286	425158690	87.118	458	56	2	21	478	29	483	0	788
119	OsWD40-26	Os1	33050635	33058497	TaWD40-84	Ta3A	557956393	557964178	78.266	842	170	3	1	839	1	832	0	1342
120	OsWD40-26	Os1	33050635	33058497	TaWD40-335	Ta3B	559327202	559334635	78.029	842	172	3	1	839	1	832	0	1341
121	OsWD40-26	Os1	33050635	33058497	TaWD40-592	Ta3D	427803032	427810218	78.622	842	164	4	1	839	1	829	0	1344
122	OsWD40-27	Os1	33368690	33374897	TaWD40-86	Ta3A	569424309	569428493	78.721	813	167	5	62	870	23	833	0	1283
123	OsWD40-27	Os1	33368690	33374897	TaWD40-336	Ta3B	564247924	564252866	78.947	874	178	5	1	870	1	872	0	1379
124	OsWD40-27	Os1	33368690	33374897	TaWD40-593	Ta3D	432030263	432034292	78.742	795	162	6	62	852	23	814	0	1249
125	OsWD40-29	Os1	40463007	40467759	TaWD40-25	Ta1A	580492051	580496581	75.904	498	104	5	1	487	1	493	0	669
126	OsWD40-29	Os1	40463007	40467759	TaWD40-89	Ta3A	679646496	679650281	69.539	499	132	8	1	488	1	490	0	667
127	OsWD40-29	Os1	40463007	40467759	TaWD40-268	Ta1B	673847044	673851354	76.506	498	101	5	1	487	1	493	0	672
128	OsWD40-29	Os1	40463007	40467759	TaWD40-340	Ta3B	718778269	718782042	70.445	494	130	8	1	488	1	484	0	654
129	OsWD40-29	Os1	40463007	40467759	TaWD40-528	Ta1D	483671800	483676104	74.494	494	117	4	1	487	1	492	0	668
130	OsWD40-29	Os1	40463007	40467759	TaWD40-599	Ta3D	542992279	542996001	70.183	493	134	6	1	488	1	485	0	639
131	OsWD40-30	Os1	40966659	40971092	TaWD40-91	Ta3A	691107425	691112092	84.296	433	44	5	39	456	65	488	0	696
132	OsWD40-30	Os1	40966659	40971092	TaWD40-346	Ta3B	736925495	736931125	76.494	502	56	8	8	456	2	494	0	688
133	OsWD40-31	Os1	41582224	41583944	TaWD40-347	Ta3B	773246564	773247862	74.046	393	69	10	60	432	54	433	0	527
134	OsWD40-31	Os1	41582224	41583944	TaWD40-602	Ta3D	579129751	579131037	70.787	445	93	12	8	432	2	429	0	524
135	OsWD40-32	Os1	41873949	41880601	TaWD40-156	Ta5A	503137389	503145870	83.835	532	64	7	1	528	197	710	0	767
136	OsWD40-32	Os1	41873949	41880601	TaWD40-409	Ta5B	478305268	478316832	84.398	532	61	7	1	528	199	712	0	777
137	OsWD40-32	Os1	41873949	41880601	TaWD40-659	Ta5D	398106730	398115253	84.211	532	62	7	1	528	199	712	0	773
138	OsWD40-33	Os1	42949414	42952714	TaWD40-93	Ta3A	741971493	741974617	81.172	478	72	7	11	479	20	488	0	769
139	OsWD40-33	Os1	42949414	42952714	TaWD40-349	Ta3B	818749122	818752247	81.59	478	70	7	11	479	18	486	0	773
140	OsWD40-33	Os1	42949414	42952714	TaWD40-388	Ta4B	640007418	640010973	62.472	453	144	5	48	479	67	514	0	550
141	OsWD40-33	Os1	42949414	42952714	TaWD40-603	Ta3D	608775165	608778288	81.381	478	71	7	11	479	16	484	0	771
142	OsWD40-33	Os1	42949414	42952714	TaWD40-637	Ta4D	498032307	498035847	62.693	453	143	5	48	479	66	513	0	549
143	OsWD40-36	Os2	1903004	1905136	TaWD40-2	Ta1A	24943795	24944712	95.066	304	15	0	1	304	1	304	0	596
144	OsWD40-36	Os2	1903004	1905136	TaWD40-168	Ta5A	656935890	656936807	94.737	304	16	0	1	304	1	304	0	595
145	OsWD40-36	Os2	1903004	1905136	TaWD40-314	Ta3B	160136356	160139052	92.105	304	23	1	1	304	1	303	0	578
146	OsWD40-36	Os2	1903004	1905136	TaWD40-423	Ta5B	665810542	665811459	94.737	304	16	0	1	304	1	304	0	596
147	OsWD40-36	Os2	1903004	1905136	TaWD40-503	Ta1D	24124808	24125713	94.079	304	14	1	1	304	1	300	0	585
148	OsWD40-36	Os2	1903004	1905136	TaWD40-571	Ta3D	108571320	108572237	94.408	304	17	0	1	304	1	304	0	593
149	OsWD40-37	Os2	3362047	3369519	TaWD40-180	Ta6A	108924981	108953548	87.5	936	111	4	7	936	2163	3098	0	1691
150	OsWD40-37	Os2	3362047	3369519	TaWD40-226	Ta7A	654773488	654802435	75.07	1071	261	3	7	1076	2135	3200	0	1709
151	OsWD40-37	Os2	3362047	3369519	TaWD40-430	Ta6B	172716277	172743132	87.43	1074	127	5	7	1074	2163	3234	0	1941
152	OsWD40-37	Os2	3362047	3369519	TaWD40-476	Ta7B	622245400	622274953	75.163	1071	260	3	7	1076	2135	3200	0	1712
153	OsWD40-37	Os2	3362047	3369519	TaWD40-684	Ta6D	90107550	90134520	88.082	1074	122	4	7	1074	2163	3236	0	1959
154	OsWD40-37	Os2	3362047	3369519	TaWD40-731	Ta7D	567710300	567740783	75.35	1071	258	3	7	1076	2132	3197	0	1709
155	OsWD40-38	Os2	5924720	5930096	TaWD40-151	Ta5A	391549134	391553896	83.383	337	54	2	1	337	1	335	0	584
156	OsWD40-38	Os2	5924720	5930096	TaWD40-221	Ta7A	545938648	545943530	84.884	344	50	2	1	343	1	343	0	606
157	OsWD40-38	Os2	5924720	5930096	TaWD40-407	Ta5B	351456194	351461213	82.991	341	56	2	1	341	1	339	0	591
158	OsWD40-38	Os2	5924720	5930096	TaWD40-468	Ta7B	470518376	470523541	84.195	348	49	2	1	343	1	347	0	600
159	OsWD40-38	Os2	5924720	5930096	TaWD40-657	Ta5D	306184083	306189149	83.383	337	54	2	1	337	1	335	0	583
160	OsWD40-38	Os2	5924720	5930096	TaWD40-725	Ta7D	451155835	451160873	84.393	346	50	2	1	343	1	345	0	599
161	OsWD40-39	Os2	8204968	8206393	TaWD40-598	Ta3D	487375898	487377258	91.331	323	23	1	1	323	1	318	0	601
162	OsWD40-40	Os2	10972770	10986659	TaWD40-126	Ta4A	613607090	613614480	78.608	790	126	6	1	787	1	750	0	1238
163	OsWD40-40	Os2	10972770	10986659	TaWD40-424	Ta5B	694519880	694526025	78.608	790	126	6	1	787	1	750	0	1236
164	OsWD40-40	Os2	10972770	10986659	TaWD40-678	Ta5D	556227093	556233624	78.086	794	127	6	1	787	1	754	0	1236
165	OsWD40-41	Os2	11199426	11205881	TaWD40-141	Ta5A	88642619	88645522	82.353	510	90	0	1	510	1	510	0	875
166	OsWD40-41	Os2	11199426	11205881	TaWD40-215	Ta7A	439806145	439810313	81.438	598	108	1	1	595	1	598	0	1028
167	OsWD40-41	Os2	11199426	11205881	TaWD40-395	Ta5B	101543071	101547182	81.605	598	107	1	1	595	1	598	0	1017
168	OsWD40-41	Os2	11199426	11205881	TaWD40-464	Ta7B	384379772	384384548	81.104	598	110	1	1	595	1	598	0	1024
169	OsWD40-41	Os2	11199426	11205881	TaWD40-646	Ta5D	94339552	94343660	81.605	598	107	1	1	595	1	598	0	1018
170	OsWD40-41	Os2	11199426	11205881	TaWD40-721	Ta7D	389187559	389191576	81.438	598	108	1	1	595	1	598	0	1028
171	OsWD40-42	Os2	12054833	12057372	TaWD40-88	Ta3A	621318167	621320841	64.828	435	72	4	19	372	19	453	0	545
172	OsWD40-42	Os2	12054833	12057372	TaWD40-338	Ta3B	637082276	637085224	65.287	435	70	4	19	372	19	453	0	548
173	OsWD40-42	Os2	12054833	12057372	TaWD40-595	Ta3D	477900895	477903567	67.356	435	61	5	19	372	19	453	0	575
174	OsWD40-43	Os2	12741603	12746536	TaWD40-27	Ta2A	27544531	27547793	75	452	110	1	1	452	1	449	0	645
175	OsWD40-43	Os2	12741603	12746536	TaWD40-271	Ta2B	40510035	40513197	73.673	452	111	2	1	452	1	444	0	632
176	OsWD40-43	Os2	12741603	12746536	TaWD40-531	Ta2D	25044189	25047298	80.882	340	65	0	113	452	9	348	0	585
177	OsWD40-44	Os2	20026639	20030061	TaWD40-42	Ta2A	513644770	513647593	45.415	698	289	19	27	673	29	685	0	534
178	OsWD40-44	Os2	20026639	20030061	TaWD40-287	Ta2B	449839562	449842348	46.277	685	301	18	27	673	29	684	0	535
179	OsWD40-44	Os2	20026639	20030061	TaWD40-546	Ta2D	378723456	378726284	46.275	698	283	22	27	673	29	685	0	541
180	OsWD40-45	Os2	20182213	20186136	TaWD40-186	Ta6A	464513381	464517006	88.333	300	35	0	3	302	2	301	0	571
181	OsWD40-45	Os2	20182213	20186136	TaWD40-437	Ta6B	497234935	497238662	88.667	300	34	0	3	302	2	301	0	572
182	OsWD40-45	Os2	20182213	20186136	TaWD40-690	Ta6D	325726581	325730428	88.333	300	35	0	3	302	2	301	0	571
183	OsWD40-46	Os2	22872113	22880241	TaWD40-434	Ta6B	346804214	346812227	72.765	481	123	5	1	476	1	478	0	723
184	OsWD40-46	Os2	22872113	22880241	TaWD40-687	Ta6D	262992753	263009402	71.726	481	128	5	1	476	1	478	0	696
185	OsWD40-47	Os2	25619021	25624875	TaWD40-45	Ta2A	615738363	615743203	66.223	752	193	16	59	773	59	786	0	900
186	OsWD40-47	Os2	25619021	25624875	TaWD40-56	Ta2A	779186452	779192297	46.298	851	315	19	17	773	25	827	0	619
187	OsWD40-47	Os2	25619021	25624875	TaWD40-184	Ta6A	445044687	445049925	73.091	799	167	12	1	769	1	781	0	1076
188	OsWD40-47	Os2	25619021	25624875	TaWD40-290	Ta2B	554454064	554458888	66.371	788	216	17	16	773	14	782	0	929
189	OsWD40-47	Os2	25619021	25624875	TaWD40-301	Ta2B	777356810	777363257	46.509	845	312	20	20	773	27	822	0	619
190	OsWD40-47	Os2	25619021	25624875	TaWD40-435	Ta6B	475267967	475273074	73.275	797	167	12	1	769	1	779	0	1066
191	OsWD40-47	Os2	25619021	25624875	TaWD40-550	Ta2D	473714931	473719784	66.533	750	194	17	59	773	61	788	0	900
192	OsWD40-47	Os2	25619021	25624875	TaWD40-561	Ta2D	634428129	634433968	46.556	842	329	19	17	773	25	830	0	623
193	OsWD40-47	Os2	25619021	25624875	TaWD40-688	Ta6D	307877579	307882848	73.342	799	165	12	1	769	1	781	0	1073
194	OsWD40-48	Os2	26867009	26880493	TaWD40-48	Ta2A	668438699	668459542	66.313	1695	493	14	1	1646	1350	3015	0	2117
195	OsWD40-48	Os2	26867009	26880493	TaWD40-185	Ta6A	458203924	458229334	72.34	1739	391	9	1	1662	1137	2862	0	2486
196	OsWD40-48	Os2	26867009	26880493	TaWD40-293	Ta2B	616950437	616970775	65.511	1702	495	13	1	1646	1350	3015	0	2105
197	OsWD40-48	Os2	26867009	26880493	TaWD40-438	Ta6B	502293992	502320704	72.225	1739	392	10	1	1662	1149	2873	0	2456
198	OsWD40-48	Os2	26867009	26880493	TaWD40-553	Ta2D	523138771	523158434	65.805	1702	490	13	1	1646	1312	2977	0	2120
199	OsWD40-48	Os2	26867009	26880493	TaWD40-689	Ta6D	320693395	320715374	73.483	1697	398	10	1	1661	1137	2817	0	2476
200	OsWD40-49	Os2	27662418	27667356	TaWD40-187	Ta6A	479538254	479545909	87.385	436	49	3	1	434	1	432	0	732
201	OsWD40-49	Os2	27662418	27667356	TaWD40-436	Ta6B	481464113	481472011	87.385	436	50	3	1	434	1	433	0	731
202	OsWD40-49	Os2	27662418	27667356	TaWD40-691	Ta6D	338795519	338808625	87.156	436	50	3	1	434	1	432	0	730
203	OsWD40-50	Os2	27906289	27909389	TaWD40-188	Ta6A	482086028	482087098	84.167	360	50	3	1	356	1	357	0	600
204	OsWD40-50	Os2	27906289	27909389	TaWD40-439	Ta6B	516487086	516488156	84.167	360	50	3	1	356	1	357	0	601
205	OsWD40-51	Os2	28802793	28805992	TaWD40-50	Ta2A	690927897	690929774	79.837	491	75	6	1	470	1	488	0	795
206	OsWD40-51	Os2	28802793	28805992	TaWD40-154	Ta5A	401758884	401760427	73.171	451	83	4	57	470	1	450	0	664
207	OsWD40-51	Os2	28802793	28805992	TaWD40-155	Ta5A	482315663	482317456	91.932	471	34	3	1	470	1	468	0	891
208	OsWD40-51	Os2	28802793	28805992	TaWD40-177	Ta6A	53505015	53506464	77.901	362	76	2	20	377	21	382	0	578
209	OsWD40-51	Os2	28802793	28805992	TaWD40-189	Ta6A	495450749	495453005	90.947	475	38	3	1	470	1	475	0	892
210	OsWD40-51	Os2	28802793	28805992	TaWD40-295	Ta2B	655010124	655012010	79.513	493	75	6	1	470	1	490	0	772
211	OsWD40-51	Os2	28802793	28805992	TaWD40-405	Ta5B	337464016	337467434	78.091	461	95	4	15	470	18	477	0	746
212	OsWD40-51	Os2	28802793	28805992	TaWD40-408	Ta5B	458386082	458387867	90.87	471	40	2	1	470	1	469	0	889
213	OsWD40-51	Os2	28802793	28805992	TaWD40-440	Ta6B	532043759	532045740	91.158	475	37	3	1	470	1	475	0	894
214	OsWD40-51	Os2	28802793	28805992	TaWD40-555	Ta2D	548080572	548082447	79.837	491	75	6	1	470	1	488	0	799
215	OsWD40-51	Os2	28802793	28805992	TaWD40-655	Ta5D	297307265	297311583	77.053	475	101	5	3	470	4	477	0	748
216	OsWD40-51	Os2	28802793	28805992	TaWD40-658	Ta5D	381979225	381981003	91.507	471	37	2	1	470	1	469	0	894
217	OsWD40-51	Os2	28802793	28805992	TaWD40-692	Ta6D	348083493	348085587	92.105	456	32	2	19	470	21	476	0	877
218	OsWD40-52	Os2	29934369	29941648	TaWD40-190	Ta6A	515668885	515675204	88.367	447	51	1	1	447	1	446	0	811
219	OsWD40-52	Os2	29934369	29941648	TaWD40-191	Ta6A	516158409	516161969	77.358	424	91	3	19	440	23	443	0	691
220	OsWD40-52	Os2	29934369	29941648	TaWD40-204	Ta7A	85336752	85345103	63.038	395	146	0	50	444	62	456	0	540
221	OsWD40-52	Os2	29934369	29941648	TaWD40-207	Ta7A	215185581	215188680	68.049	410	130	1	36	444	26	435	0	599
222	OsWD40-52	Os2	29934369	29941648	TaWD40-441	Ta6B	561147448	561153924	88.591	447	50	1	1	447	1	446	0	811
223	OsWD40-52	Os2	29934369	29941648	TaWD40-454	Ta7B	33400610	33407636	63.038	395	146	0	50	444	66	460	0	539
224	OsWD40-52	Os2	29934369	29941648	TaWD40-457	Ta7B	153323882	153328822	83.375	397	66	0	49	445	50	446	0	716
225	OsWD40-52	Os2	29934369	29941648	TaWD40-458	Ta7B	166989014	166991765	67.805	410	131	1	36	444	26	435	0	597
226	OsWD40-52	Os2	29934369	29941648	TaWD40-693	Ta6D	373419749	373426423	88.367	447	51	1	1	447	1	446	0	810
227	OsWD40-52	Os2	29934369	29941648	TaWD40-694	Ta6D	374105882	374109413	78.118	425	88	3	18	440	22	443	0	700
228	OsWD40-52	Os2	29934369	29941648	TaWD40-710	Ta7D	83650386	83657970	59.276	442	166	3	14	444	19	457	0	543
229	OsWD40-52	Os2	29934369	29941648	TaWD40-713	Ta7D	184096964	184101807	83.375	397	66	0	49	445	50	446	0	718
230	OsWD40-52	Os2	29934369	29941648	TaWD40-714	Ta7D	203361278	203364062	67.561	410	132	1	36	444	26	435	0	598
231	OsWD40-53	Os2	30015996	30025935	TaWD40-192	Ta6A	517889090	517896871	80.234	1280	237	9	65	1340	1	1268	0	2020
232	OsWD40-53	Os2	30015996	30025935	TaWD40-206	Ta7A	188889325	188897727	65.593	1366	360	18	1	1340	1	1282	0	1679
233	OsWD40-53	Os2	30015996	30025935	TaWD40-442	Ta6B	562592000	562600332	77.474	1354	259	13	18	1340	19	1357	0	2008
234	OsWD40-53	Os2	30015996	30025935	TaWD40-456	Ta7B	151323410	151331538	65.3	1366	364	18	1	1340	1	1282	0	1667
235	OsWD40-53	Os2	30015996	30025935	TaWD40-695	Ta6D	376076803	376084895	75.923	1354	245	14	18	1340	19	1322	0	1964
236	OsWD40-53	Os2	30015996	30025935	TaWD40-712	Ta7D	182802743	182811504	65.52	1366	362	17	1	1340	1	1283	0	1656
237	OsWD40-55	Os2	32528037	32533583	TaWD40-193	Ta6A	559421622	559427356	86.06	703	79	5	1	686	1	701	0	1239
238	OsWD40-55	Os2	32528037	32533583	TaWD40-444	Ta6B	624795777	624801680	86.925	696	79	3	1	686	1	694	0	1240
239	OsWD40-55	Os2	32528037	32533583	TaWD40-696	Ta6D	414475353	414480754	86.325	702	78	4	1	686	1	700	0	1244
240	OsWD40-56	Os2	33629327	33633614	TaWD40-194	Ta6A	585196911	585199984	74.801	377	90	2	1	375	1	374	0	580
241	OsWD40-56	Os2	33629327	33633614	TaWD40-446	Ta6B	660677145	660680203	74.536	377	91	2	1	375	1	374	0	578
242	OsWD40-56	Os2	33629327	33633614	TaWD40-698	Ta6D	436887570	436890836	74.801	377	90	2	1	375	1	374	0	579
243	OsWD40-57	Os2	33885845	33893775	TaWD40-195	Ta6A	591330872	591339086	75.332	1504	257	12	1	1489	1	1405	0	2225
244	OsWD40-57	Os2	33885845	33893775	TaWD40-447	Ta6B	667953126	667961764	76.611	1505	265	12	1	1489	1	1434	0	2285
245	OsWD40-57	Os2	33885845	33893775	TaWD40-699	Ta6D	441906959	441915143	76.995	1504	264	11	1	1489	1	1437	0	2298
246	OsWD40-58	Os2	34862547	34872882	TaWD40-75	Ta3A	396612552	396626705	44.708	926	357	28	1	803	1	894	0	589
247	OsWD40-58	Os2	34862547	34872882	TaWD40-76	Ta3A	397132685	397144690	43.702	913	367	22	12	803	65	951	0	600
248	OsWD40-58	Os2	34862547	34872882	TaWD40-196	Ta6A	602444178	602454473	87.221	806	98	3	1	803	1	804	0	1379
249	OsWD40-58	Os2	34862547	34872882	TaWD40-324	Ta3B	394090547	394103417	44.674	920	360	27	1	803	1	888	0	585
250	OsWD40-58	Os2	34862547	34872882	TaWD40-427	Ta5B	711592522	711599073	50.767	847	307	22	1	803	1	781	0	740
251	OsWD40-58	Os2	34862547	34872882	TaWD40-448	Ta6B	692774738	692783226	86.973	806	100	3	1	803	1	804	0	1375
252	OsWD40-58	Os2	34862547	34872882	TaWD40-449	Ta6B	692784826	692789700	68.449	374	91	4	436	803	1	353	0	526
253	OsWD40-58	Os2	34862547	34872882	TaWD40-453	Ta7B	1269857	1276459	51.914	836	304	22	1	803	1	771	0	732
254	OsWD40-58	Os2	34862547	34872882	TaWD40-679	Ta5D	561683342	561689888	51.246	843	305	21	1	803	1	777	0	726
255	OsWD40-58	Os2	34862547	34872882	TaWD40-700	Ta6D	455558791	455567066	86.973	806	100	3	1	803	1	804	0	1375
256	OsWD40-58	Os2	34862547	34872882	TaWD40-701	Ta6D	455568588	455577156	68.365	373	92	3	436	803	1	352	0	522
257	OsWD40-59	Os2	35056930	35062529	TaWD40-450	Ta6B	701386937	701391770	88.983	354	39	0	23	376	1	354	0	659
258	OsWD40-59	Os2	35056930	35062529	TaWD40-702	Ta6D	460468695	460474237	89.362	376	40	0	1	376	1	376	0	705
259	OsWD40-60	Os3	870491	876537	TaWD40-46	Ta2A	655547792	655550374	54.244	542	217	11	207	745	175	688	0	570
260	OsWD40-60	Os3	870491	876537	TaWD40-170	Ta5A	688318630	688322439	75.553	769	153	9	4	747	1	759	0	1073
261	OsWD40-60	Os3	870491	876537	TaWD40-291	Ta2B	601940075	601942633	54.159	541	218	10	208	745	169	682	0	568
262	OsWD40-60	Os3	870491	876537	TaWD40-389	Ta4B	649603043	649606860	74.805	770	155	8	4	747	1	757	0	1070
263	OsWD40-60	Os3	870491	876537	TaWD40-551	Ta2D	512169249	512171836	54.713	541	215	10	208	745	178	691	0	574
264	OsWD40-60	Os3	870491	876537	TaWD40-638	Ta4D	503805010	503808822	74.802	758	151	8	14	747	13	754	0	1051
265	OsWD40-61	Os3	1327397	1331210	TaWD40-93	Ta3A	741971493	741974617	61.194	469	143	8	58	524	57	488	0	548
266	OsWD40-61	Os3	1327397	1331210	TaWD40-349	Ta3B	818749122	818752247	61.194	469	143	7	58	524	55	486	0	553
267	OsWD40-61	Os3	1327397	1331210	TaWD40-388	Ta4B	640007418	640010973	81.579	532	72	6	1	524	1	514	0	785
268	OsWD40-61	Os3	1327397	1331210	TaWD40-603	Ta3D	608775165	608778288	60.981	469	144	7	58	524	53	484	0	551
269	OsWD40-61	Os3	1327397	1331210	TaWD40-637	Ta4D	498032307	498035847	79.259	540	69	5	1	524	1	513	0	790
270	OsWD40-62	Os3	2528867	2530420	TaWD40-131	Ta4A	683495208	683496536	63.17	448	120	11	1	414	1	437	0	518
271	OsWD40-63	Os3	2845709	2851689	TaWD40-128	Ta4A	641591691	641597286	85.545	927	134	0	1	927	1	927	0	1589
272	OsWD40-63	Os3	2845709	2851689	TaWD40-386	Ta4B	607432672	607438281	85.545	927	134	0	1	927	1	927	0	1591
273	OsWD40-64	Os3	4561061	4568647	TaWD40-94	Ta4A	1879567	1887307	79.815	758	121	3	1	758	1	726	0	1235
274	OsWD40-64	Os3	4561061	4568647	TaWD40-384	Ta4B	590850722	590859092	79.42	758	124	3	1	758	1	726	0	1228
275	OsWD40-64	Os3	4561061	4568647	TaWD40-634	Ta4D	469603256	469611180	81.135	758	138	2	1	758	1	753	0	1272
276	OsWD40-65	Os3	5646147	5650212	TaWD40-96	Ta4A	40878586	40882235	76.599	594	111	9	1	571	1	589	0	878
277	OsWD40-65	Os3	5646147	5650212	TaWD40-382	Ta4B	519789305	519794545	77.041	588	107	12	7	571	53	635	0	864
278	OsWD40-65	Os3	5646147	5650212	TaWD40-633	Ta4D	423377976	423381701	77.441	594	106	11	1	571	1	589	0	882
279	OsWD40-66	Os3	8165826	8174905	TaWD40-69	Ta3A	191527978	191538980	62.003	1158	395	22	1	1134	1	1137	0	1401
280	OsWD40-66	Os3	8165826	8174905	TaWD40-99	Ta4A	87392907	87400851	92.694	1136	70	3	1	1134	1	1125	0	2155
281	OsWD40-66	Os3	8165826	8174905	TaWD40-213	Ta7A	393764982	393773069	67.483	1144	321	14	1	1134	1	1103	0	1589
282	OsWD40-66	Os3	8165826	8174905	TaWD40-318	Ta3B	238308845	238318604	62.111	1156	391	21	1	1134	1	1131	0	1407
283	OsWD40-66	Os3	8165826	8174905	TaWD40-379	Ta4B	464218227	464226036	93.492	1137	71	3	1	1134	1	1137	0	2193
284	OsWD40-66	Os3	8165826	8174905	TaWD40-463	Ta7B	323199840	323210015	67.711	1149	346	16	1	1134	1	1139	0	1601
285	OsWD40-66	Os3	8165826	8174905	TaWD40-575	Ta3D	161707587	161717075	62.326	1152	395	21	1	1134	1	1131	0	1408
286	OsWD40-66	Os3	8165826	8174905	TaWD40-631	Ta4D	378274240	378282268	93.662	1136	69	3	1	1134	1	1135	0	2182
287	OsWD40-66	Os3	8165826	8174905	TaWD40-719	Ta7D	363552161	363560446	67.798	1149	345	16	1	1134	1	1139	0	1601
288	OsWD40-67	Os3	9893421	9896633	TaWD40-101	Ta4A	122249391	122253459	75.783	479	115	1	1	478	1	479	0	774
289	OsWD40-67	Os3	9893421	9896633	TaWD40-377	Ta4B	425196188	425199455	77.244	479	108	1	1	478	1	479	0	773
290	OsWD40-67	Os3	9893421	9896633	TaWD40-629	Ta4D	343415149	343418426	74.53	479	117	2	1	478	1	475	0	744
291	OsWD40-68	Os3	10556232	10561845	TaWD40-102	Ta4A	141118441	141123825	78.281	640	120	6	1	638	1	623	0	989
292	OsWD40-68	Os3	10556232	10561845	TaWD40-245	Ta1B	135940094	135958683	79.01	586	106	7	2	585	4	574	0	935
293	OsWD40-68	Os3	10556232	10561845	TaWD40-376	Ta4B	408953910	408959004	77.656	640	124	7	1	638	1	623	0	974
294	OsWD40-68	Os3	10556232	10561845	TaWD40-547	Ta2D	407216053	407221069	74.753	507	112	5	134	638	101	593	0	738
295	OsWD40-68	Os3	10556232	10561845	TaWD40-628	Ta4D	329005018	329010100	77.031	640	127	7	1	638	1	622	0	967
296	OsWD40-69	Os3	10866498	10883045	TaWD40-103	Ta4A	148134098	148142271	61.087	681	139	9	1	585	1	651	0	756
297	OsWD40-69	Os3	10866498	10883045	TaWD40-135	Ta5A	9840483	9854956	64.405	1739	406	30	3	1627	7	1646	0	2071
298	OsWD40-69	Os3	10866498	10883045	TaWD40-391	Ta5B	12845460	12858464	65.791	1713	426	26	17	1627	1	1655	0	2119
299	OsWD40-69	Os3	10866498	10883045	TaWD40-627	Ta4D	323548331	323568149	62.332	669	126	10	1	573	1	639	0	761
300	OsWD40-69	Os3	10866498	10883045	TaWD40-640	Ta5D	12977489	12990825	64.442	1738	406	29	3	1627	7	1645	0	2066
301	OsWD40-70	Os3	12599467	12605800	TaWD40-70	Ta3A	195456865	195461774	89.641	473	48	1	2	473	6	478	0	867
302	OsWD40-70	Os3	12599467	12605800	TaWD40-319	Ta3B	239902450	239908078	90.234	471	45	1	4	473	10	480	0	869
303	OsWD40-70	Os3	12599467	12605800	TaWD40-576	Ta3D	163122433	163127422	90.658	471	43	1	4	473	10	480	0	870
304	OsWD40-72	Os3	13571003	13577356	TaWD40-33	Ta2A	133684999	133686635	81.629	528	84	3	1	525	37	554	0	839
305	OsWD40-72	Os3	13571003	13577356	TaWD40-104	Ta4A	282080884	282085751	83.89	509	78	1	17	525	6	510	0	858
306	OsWD40-72	Os3	13571003	13577356	TaWD40-279	Ta2B	180605684	180607225	80.798	526	88	2	1	525	1	514	0	846
307	OsWD40-72	Os3	13571003	13577356	TaWD40-372	Ta4B	338424406	338428017	86.639	479	60	1	47	525	36	510	0	852
308	OsWD40-72	Os3	13571003	13577356	TaWD40-538	Ta2D	126982767	126984701	82.163	527	82	3	1	525	27	543	0	847
309	OsWD40-72	Os3	13571003	13577356	TaWD40-626	Ta4D	236934451	236939976	82.095	525	77	2	1	525	3	510	0	855
310	OsWD40-73	Os3	15329520	15334903	TaWD40-32	Ta2A	113816924	113822590	73.698	384	95	1	20	403	56	433	0	585
311	OsWD40-73	Os3	15329520	15334903	TaWD40-100	Ta4A	100559756	100564005	78.125	384	77	2	20	403	63	439	0	633
312	OsWD40-73	Os3	15329520	15334903	TaWD40-278	Ta2B	162864066	162869987	73.177	384	97	1	20	403	56	433	0	591
313	OsWD40-73	Os3	15329520	15334903	TaWD40-378	Ta4B	449810171	449814807	77.604	384	79	2	20	403	63	439	0	630
314	OsWD40-73	Os3	15329520	15334903	TaWD40-630	Ta4D	365172564	365177809	78.385	384	76	2	20	403	63	439	0	634
315	OsWD40-74	Os3	16065984	16067702	TaWD40-105	Ta4A	346059923	346061629	90.401	573	50	3	1	572	1	569	0	1042
316	OsWD40-74	Os3	16065984	16067702	TaWD40-371	Ta4B	296296470	296298182	89.913	575	51	4	1	572	1	571	0	1064
317	OsWD40-74	Os3	16065984	16067702	TaWD40-625	Ta4D	204732531	204734237	95.935	369	14	1	204	572	129	496	0	731
318	OsWD40-76	Os3	19183831	19191338	TaWD40-97	Ta4A	49252713	49259767	92.375	341	26	0	3	343	4	344	0	659
319	OsWD40-76	Os3	19183831	19191338	TaWD40-381	Ta4B	510309255	510316569	80.352	341	29	1	3	343	4	306	0	548
320	OsWD40-76	Os3	19183831	19191338	TaWD40-632	Ta4D	414151321	414158117	92.082	341	27	0	3	343	4	344	0	657
321	OsWD40-77	Os3	23781111	23782726	TaWD40-114	Ta4A	552816857	552818257	69.339	499	116	15	1	494	1	467	0	608
322	OsWD40-77	Os3	23781111	23782726	TaWD40-115	Ta4A	552831656	552833113	67.992	503	131	12	1	493	1	483	0	602
323	OsWD40-77	Os3	23781111	23782726	TaWD40-360	Ta4B	67095033	67096490	66.732	508	129	13	1	493	1	483	0	599
324	OsWD40-77	Os3	23781111	23782726	TaWD40-361	Ta4B	67352783	67354225	69.307	505	120	14	1	494	1	481	0	614
325	OsWD40-77	Os3	23781111	23782726	TaWD40-362	Ta4B	67542399	67543820	70	500	118	15	1	494	1	474	0	610
326	OsWD40-77	Os3	23781111	23782726	TaWD40-394	Ta5B	78219881	78221233	62.857	490	129	13	5	486	4	448	0	519
327	OsWD40-77	Os3	23781111	23782726	TaWD40-613	Ta4D	46176971	46178425	72.284	451	102	10	1	448	1	431	0	601
328	OsWD40-77	Os3	23781111	23782726	TaWD40-614	Ta4D	46185958	46187385	69.4	500	123	15	1	494	1	476	0	610
329	OsWD40-77	Os3	23781111	23782726	TaWD40-645	Ta5D	74145064	74146416	63.265	490	127	13	5	486	4	448	0	520
330	OsWD40-78	Os3	23817641	23824229	TaWD40-138	Ta5A	38801104	38805107	72.121	495	125	6	26	512	32	521	0	697
331	OsWD40-78	Os3	23817641	23824229	TaWD40-643	Ta5D	49475221	49479438	68.939	528	139	8	1	512	1	519	0	698
332	OsWD40-79	Os3	24621292	24629504	TaWD40-414	Ta5B	556954521	556961771	95.316	427	20	0	1	427	1	427	0	833
333	OsWD40-79	Os3	24621292	24629504	TaWD40-665	Ta5D	454808255	454812270	95.55	427	19	0	1	427	1	427	0	834
334	OsWD40-80	Os3	26398523	26406544	TaWD40-123	Ta4A	595552210	595557131	95.013	381	19	0	1	381	1	381	0	734
335	OsWD40-80	Os3	26398523	26406544	TaWD40-352	Ta4B	14110754	14115548	94.751	381	20	0	1	381	1	381	0	733
336	OsWD40-80	Os3	26398523	26406544	TaWD40-605	Ta4D	7836788	7841716	94.751	381	20	0	1	381	1	381	0	733
337	OsWD40-81	Os3	27120029	27123813	TaWD40-122	Ta4A	593349790	593352492	94.322	317	18	0	1	317	1	317	0	630
338	OsWD40-81	Os3	27120029	27123813	TaWD40-353	Ta4B	19741066	19743819	94.322	317	18	0	1	317	1	317	0	630
339	OsWD40-81	Os3	27120029	27123813	TaWD40-606	Ta4D	10254979	10257683	94.006	317	19	0	1	317	1	317	0	630
340	OsWD40-82	Os3	27347078	27351216	TaWD40-30	Ta2A	74788431	74791865	77.273	396	76	3	1	395	1	383	0	578
341	OsWD40-82	Os3	27347078	27351216	TaWD40-263	Ta1B	605440955	605443881	72.843	394	106	1	3	395	2	395	0	535
342	OsWD40-82	Os3	27347078	27351216	TaWD40-276	Ta2B	114650157	114653615	77.273	396	76	3	1	395	1	383	0	578
343	OsWD40-82	Os3	27347078	27351216	TaWD40-522	Ta1D	444897905	444908596	72.335	394	108	1	3	395	2	395	0	534
344	OsWD40-82	Os3	27347078	27351216	TaWD40-535	Ta2D	75001878	75005339	79.397	398	78	3	1	395	1	397	0	596
345	OsWD40-83	Os3	28023221	28026612	TaWD40-121	Ta4A	584882453	584885501	81.061	528	87	6	1	521	1	522	0	814
346	OsWD40-83	Os3	28023221	28026612	TaWD40-354	Ta4B	26824399	26827490	80.492	528	90	6	1	521	1	522	0	830
347	OsWD40-83	Os3	28023221	28026612	TaWD40-607	Ta4D	15768990	15772059	80.871	528	88	6	1	521	1	522	0	830
348	OsWD40-84	Os3	28719395	28724712	TaWD40-120	Ta4A	580485261	580490042	94.094	1219	71	1	1	1219	1	1218	0	2416
349	OsWD40-84	Os3	28719395	28724712	TaWD40-172	Ta5A	697897157	697901779	89.262	1220	129	2	1	1219	1	1219	0	2308
350	OsWD40-84	Os3	28719395	28724712	TaWD40-355	Ta4B	33349351	33354747	94.422	1219	67	1	1	1219	126	1343	0	2426
351	OsWD40-84	Os3	28719395	28724712	TaWD40-390	Ta4B	657978055	657982751	89.016	1220	132	2	1	1219	1	1219	0	2291
352	OsWD40-84	Os3	28719395	28724712	TaWD40-608	Ta4D	21516626	21521423	94.094	1219	71	1	1	1219	1	1218	0	2414
353	OsWD40-84	Os3	28719395	28724712	TaWD40-639	Ta4D	509184942	509189717	89.262	1220	129	2	1	1219	1	1219	0	2308
354	OsWD40-85	Os3	28730884	28736333	TaWD40-120	Ta4A	580485261	580490042	93.519	1219	78	1	1	1219	1	1218	0	2404
355	OsWD40-85	Os3	28730884	28736333	TaWD40-172	Ta5A	697897157	697901779	88.77	1220	135	2	1	1219	1	1219	0	2295
356	OsWD40-85	Os3	28730884	28736333	TaWD40-355	Ta4B	33349351	33354747	93.847	1219	74	1	1	1219	126	1343	0	2412
357	OsWD40-85	Os3	28730884	28736333	TaWD40-390	Ta4B	657978055	657982751	88.525	1220	138	2	1	1219	1	1219	0	2273
358	OsWD40-85	Os3	28730884	28736333	TaWD40-608	Ta4D	21516626	21521423	93.519	1219	78	1	1	1219	1	1218	0	2402
359	OsWD40-85	Os3	28730884	28736333	TaWD40-639	Ta4D	509184942	509189717	88.77	1220	135	2	1	1219	1	1219	0	2294
360	OsWD40-86	Os3	29486017	29490091	TaWD40-119	Ta4A	570973087	570978939	85.801	331	34	3	1	325	1	324	0	576
361	OsWD40-86	Os3	29486017	29490091	TaWD40-356	Ta4B	46191695	46198027	85.498	331	35	3	1	325	1	324	0	573
362	OsWD40-86	Os3	29486017	29490091	TaWD40-609	Ta4D	32016108	32022016	86.239	327	32	3	1	321	1	320	0	573
363	OsWD40-87	Os3	30109909	30114842	TaWD40-118	Ta4A	560411594	560416223	79.238	814	157	5	1	808	1	808	0	1311
364	OsWD40-87	Os3	30109909	30114842	TaWD40-357	Ta4B	58231003	58235621	79.484	814	155	5	1	808	1	808	0	1311
365	OsWD40-87	Os3	30109909	30114842	TaWD40-610	Ta4D	39852446	39857359	75.646	813	187	5	1	808	1	807	0	1232
366	OsWD40-88	Os3	30262476	30280513	TaWD40-117	Ta4A	556822844	556825902	91.53	366	29	1	37	402	47	410	0	706
367	OsWD40-88	Os3	30262476	30280513	TaWD40-358	Ta4B	61310311	61313335	90.984	366	30	1	37	402	44	406	0	704
368	OsWD40-88	Os3	30262476	30280513	TaWD40-611	Ta4D	43068952	43071968	90.71	366	31	1	37	402	47	409	0	700
369	OsWD40-89	Os3	30319464	30321666	TaWD40-161	Ta5A	576337730	576339163	85.132	491	59	6	1	490	1	478	0	804
370	OsWD40-89	Os3	30319464	30321666	TaWD40-415	Ta5B	561687377	561688804	84.929	491	58	6	1	490	1	476	0	800
371	OsWD40-89	Os3	30319464	30321666	TaWD40-667	Ta5D	458454014	458455441	85.336	491	56	6	1	490	1	476	0	806
372	OsWD40-90	Os3	30564184	30582044	TaWD40-162	Ta5A	581100353	581116257	87.493	3606	397	9	1	3583	1	3575	0	6417
373	OsWD40-90	Os3	30564184	30582044	TaWD40-416	Ta5B	566963700	566976050	89.38	3305	349	2	279	3583	1	3303	0	6088
374	OsWD40-90	Os3	30564184	30582044	TaWD40-668	Ta5D	461068843	461085246	87.549	3606	396	9	1	3583	1	3576	0	6428
375	OsWD40-91	Os3	30689440	30693101	TaWD40-669	Ta5D	462087315	462089808	76.654	514	113	3	3	510	5	517	0	811
376	OsWD40-92	Os3	30701238	30704661	TaWD40-163	Ta5A	582607803	582633505	82.11	436	75	2	1	436	1	433	0	719
377	OsWD40-92	Os3	30701238	30704661	TaWD40-417	Ta5B	568819079	568822863	83.066	437	70	3	1	436	1	434	0	728
378	OsWD40-92	Os3	30701238	30704661	TaWD40-670	Ta5D	462453903	462457861	82.569	436	69	3	1	436	1	429	0	719
379	OsWD40-93	Os3	31134469	31139712	TaWD40-164	Ta5A	588554221	588558531	82.831	431	67	2	1	431	1	424	0	718
380	OsWD40-93	Os3	31134469	31139712	TaWD40-418	Ta5B	574909191	574913438	82.679	433	66	3	1	431	1	426	0	702
381	OsWD40-93	Os3	31134469	31139712	TaWD40-671	Ta5D	467778002	467782226	82.367	431	62	3	1	431	1	417	0	691
382	OsWD40-96	Os3	35855445	35860549	TaWD40-127	Ta4A	614111306	614116576	66.846	558	134	11	7	540	1	531	0	702
383	OsWD40-96	Os3	35855445	35860549	TaWD40-425	Ta5B	696193870	696199087	66.316	570	145	12	2	540	3	556	0	717
384	OsWD40-96	Os3	35855445	35860549	TaWD40-677	Ta5D	554467487	554472596	67.914	561	136	13	2	540	3	541	0	706
385	OsWD40-97	Os3	36228699	36232930	TaWD40-125	Ta4A	606536601	606541208	85.135	444	62	1	6	445	2	445	0	750
386	OsWD40-97	Os3	36228699	36232930	TaWD40-426	Ta5B	708218146	708222830	83.964	449	67	2	2	445	3	451	0	743
387	OsWD40-97	Os3	36228699	36232930	TaWD40-680	Ta5D	565137400	565141777	84.375	448	66	1	2	445	3	450	0	750
388	OsWD40-98	Os3	36340083	36346953	TaWD40-196	Ta6A	602444178	602454473	53.922	816	292	23	1	744	1	804	0	744
389	OsWD40-98	Os3	36340083	36346953	TaWD40-427	Ta5B	711592522	711599073	76.44	781	142	5	3	744	4	781	0	1165
390	OsWD40-98	Os3	36340083	36346953	TaWD40-448	Ta6B	692774738	692783226	54.044	816	291	23	1	744	1	804	0	744
391	OsWD40-98	Os3	36340083	36346953	TaWD40-453	Ta7B	1269857	1276459	77.432	771	142	6	3	744	4	771	0	1150
392	OsWD40-98	Os3	36340083	36346953	TaWD40-679	Ta5D	561683342	561689888	76.963	777	141	4	3	744	4	777	0	1152
393	OsWD40-98	Os3	36340083	36346953	TaWD40-700	Ta6D	455558791	455567066	54.044	816	291	23	1	744	1	804	0	748
394	OsWD40-100	Os4	20640334	20645392	TaWD40-42	Ta2A	513644770	513647593	69.331	688	201	7	1	681	1	685	0	927
395	OsWD40-100	Os4	20640334	20645392	TaWD40-287	Ta2B	449839562	449842348	69.287	687	202	5	1	681	1	684	0	936
396	OsWD40-100	Os4	20640334	20645392	TaWD40-546	Ta2D	378723456	378726284	69.477	688	200	7	1	681	1	685	0	932
397	OsWD40-101	Os4	24086334	24088075	TaWD40-43	Ta2A	554414948	554416279	68.803	468	115	7	1	466	1	439	0	541
398	OsWD40-101	Os4	24086334	24088075	TaWD40-288	Ta2B	510896756	510898099	70.753	465	113	7	1	465	1	442	0	561
399	OsWD40-101	Os4	24086334	24088075	TaWD40-548	Ta2D	432079742	432081070	70.94	468	104	9	1	466	1	438	0	551
400	OsWD40-102	Os4	25374638	25376829	TaWD40-44	Ta2A	607483902	607485471	82.857	350	56	1	1	346	1	350	0	598
401	OsWD40-102	Os4	25374638	25376829	TaWD40-289	Ta2B	544990382	544991964	83.954	349	53	1	1	346	1	349	0	602
402	OsWD40-102	Os4	25374638	25376829	TaWD40-549	Ta2D	462204363	462205870	83.191	351	54	1	1	346	1	351	0	602
403	OsWD40-103	Os4	25526675	25534963	TaWD40-76	Ta3A	397132685	397144690	44.14	913	354	23	12	794	65	951	0	590
404	OsWD40-103	Os4	25526675	25534963	TaWD40-196	Ta6A	602444178	602454473	83.871	806	116	4	1	794	1	804	0	1324
405	OsWD40-103	Os4	25526675	25534963	TaWD40-324	Ta3B	394090547	394103417	42.47	923	367	27	1	794	1	888	0	546
406	OsWD40-103	Os4	25526675	25534963	TaWD40-427	Ta5B	711592522	711599073	49.587	847	308	24	1	794	1	781	0	714
407	OsWD40-103	Os4	25526675	25534963	TaWD40-448	Ta6B	692774738	692783226	83.623	806	118	4	1	794	1	804	0	1323
408	OsWD40-103	Os4	25526675	25534963	TaWD40-449	Ta6B	692784826	692789700	68.717	374	89	5	428	794	1	353	0	520
409	OsWD40-103	Os4	25526675	25534963	TaWD40-453	Ta7B	1269857	1276459	50.239	836	309	24	1	794	1	771	0	701
410	OsWD40-103	Os4	25526675	25534963	TaWD40-679	Ta5D	561683342	561689888	49.941	843	307	24	1	794	1	777	0	698
411	OsWD40-103	Os4	25526675	25534963	TaWD40-700	Ta6D	455558791	455567066	83.623	806	118	4	1	794	1	804	0	1319
412	OsWD40-103	Os4	25526675	25534963	TaWD40-701	Ta6D	455568588	455577156	69.169	373	88	4	428	794	1	352	0	520
413	OsWD40-104	Os4	26475258	26481222	TaWD40-45	Ta2A	615738363	615743203	67.253	739	170	12	42	719	59	786	0	926
414	OsWD40-104	Os4	26475258	26481222	TaWD40-56	Ta2A	779186452	779192297	44.906	795	319	19	23	719	54	827	0	548
415	OsWD40-104	Os4	26475258	26481222	TaWD40-184	Ta6A	445044687	445049925	56.078	765	236	14	22	715	46	781	0	764
416	OsWD40-104	Os4	26475258	26481222	TaWD40-290	Ta2B	554454064	554458888	69.801	755	153	15	25	719	43	782	0	957
417	OsWD40-104	Os4	26475258	26481222	TaWD40-301	Ta2B	777356810	777363257	45.641	780	293	20	41	719	73	822	0	549
418	OsWD40-104	Os4	26475258	26481222	TaWD40-435	Ta6B	475267967	475273074	56.078	765	236	14	22	715	44	779	0	756
419	OsWD40-104	Os4	26475258	26481222	TaWD40-550	Ta2D	473714931	473719784	67.909	751	171	14	29	719	48	788	0	925
420	OsWD40-104	Os4	26475258	26481222	TaWD40-561	Ta2D	634428129	634433968	44.059	808	310	19	23	719	54	830	0	546
421	OsWD40-104	Os4	26475258	26481222	TaWD40-688	Ta6D	307877579	307882848	57.124	765	228	14	22	715	46	781	0	778
422	OsWD40-105	Os4	27795138	27798763	TaWD40-48	Ta2A	668438699	668459542	80.42	429	68	2	1	418	2655	3078	0	699
423	OsWD40-105	Os4	27795138	27798763	TaWD40-185	Ta6A	458203924	458229334	67.773	422	122	4	3	415	2446	2862	0	558
424	OsWD40-105	Os4	27795138	27798763	TaWD40-293	Ta2B	616950437	616970775	79.953	429	70	2	1	418	2655	3078	0	692
425	OsWD40-105	Os4	27795138	27798763	TaWD40-438	Ta6B	502293992	502320704	68.246	422	120	4	3	415	2457	2873	0	564
426	OsWD40-105	Os4	27795138	27798763	TaWD40-553	Ta2D	523138771	523158434	80.841	428	66	2	1	417	2617	3039	0	704
427	OsWD40-106	Os4	28563829	28567798	TaWD40-46	Ta2A	655547792	655550374	71.727	718	156	15	1	699	1	690	0	968
428	OsWD40-106	Os4	28563829	28567798	TaWD40-170	Ta5A	688318630	688322439	42.761	746	355	13	23	697	13	757	0	557
429	OsWD40-106	Os4	28563829	28567798	TaWD40-291	Ta2B	601940075	601942633	73.136	711	152	12	1	699	1	684	0	994
430	OsWD40-106	Os4	28563829	28567798	TaWD40-389	Ta4B	649603043	649606860	50.438	571	265	7	144	697	186	755	0	563
431	OsWD40-106	Os4	28563829	28567798	TaWD40-551	Ta2D	512169249	512171836	71.727	718	159	14	1	699	1	693	0	943
432	OsWD40-106	Os4	28563829	28567798	TaWD40-638	Ta4D	503805010	503808822	50	568	269	7	144	697	186	752	0	542
433	OsWD40-108	Os4	29981604	29988189	TaWD40-51	Ta2A	696848853	696854882	85.967	848	116	2	1	847	1	846	0	1490
434	OsWD40-108	Os4	29981604	29988189	TaWD40-296	Ta2B	664127057	664132930	84.323	893	134	3	1	892	1	888	0	1492
435	OsWD40-108	Os4	29981604	29988189	TaWD40-481	Ta7B	692833581	692838894	85.185	864	114	6	1	863	1	851	0	1491
436	OsWD40-108	Os4	29981604	29988189	TaWD40-556	Ta2D	556925382	556931560	85.448	859	116	3	1	858	1	851	0	1487
437	OsWD40-108	Os4	29981604	29988189	TaWD40-735	Ta7D	606961398	606967029	85.087	865	115	4	1	863	1	853	0	1496
438	OsWD40-109	Os4	30267833	30270709	TaWD40-50	Ta2A	690927897	690929774	75.145	519	78	7	1	501	1	486	0	778
439	OsWD40-109	Os4	30267833	30270709	TaWD40-154	Ta5A	401758884	401760427	66.667	483	93	6	58	505	1	450	0	637
440	OsWD40-109	Os4	30267833	30270709	TaWD40-155	Ta5A	482315663	482317456	80.435	506	60	6	1	505	1	468	0	825
441	OsWD40-109	Os4	30267833	30270709	TaWD40-177	Ta6A	53505015	53506464	78.133	375	79	3	9	380	8	382	0	597
442	OsWD40-109	Os4	30267833	30270709	TaWD40-189	Ta6A	495450749	495453005	79.961	509	64	5	1	505	1	475	0	832
443	OsWD40-109	Os4	30267833	30270709	TaWD40-295	Ta2B	655010124	655012010	74.856	521	78	7	1	501	1	488	0	758
444	OsWD40-109	Os4	30267833	30270709	TaWD40-405	Ta5B	337464016	337467434	70.611	507	112	7	3	505	4	477	0	717
445	OsWD40-109	Os4	30267833	30270709	TaWD40-408	Ta5B	458386082	458387867	79.842	506	64	6	1	505	1	469	0	820
446	OsWD40-109	Os4	30267833	30270709	TaWD40-440	Ta6B	532043759	532045740	79.961	509	64	5	1	505	1	475	0	832
447	OsWD40-109	Os4	30267833	30270709	TaWD40-555	Ta2D	548080572	548082447	74.374	519	82	7	1	501	1	486	0	778
448	OsWD40-109	Os4	30267833	30270709	TaWD40-655	Ta5D	297307265	297311583	70.414	507	113	7	3	505	4	477	0	716
449	OsWD40-109	Os4	30267833	30270709	TaWD40-658	Ta5D	381979225	381981003	80.237	506	62	6	1	505	1	469	0	825
450	OsWD40-109	Os4	30267833	30270709	TaWD40-692	Ta6D	348083493	348085587	81.02	490	55	5	20	505	21	476	0	816
451	OsWD40-110	Os4	31485364	31488541	TaWD40-52	Ta2A	709041088	709042770	76.502	566	125	4	1	563	1	561	0	896
452	OsWD40-110	Os4	31485364	31488541	TaWD40-297	Ta2B	682039410	682041092	76.148	566	127	4	1	563	1	561	0	896
453	OsWD40-110	Os4	31485364	31488541	TaWD40-557	Ta2D	569254822	569256579	76.678	566	124	4	1	563	28	588	0	898
454	OsWD40-111	Os4	34613664	34623117	TaWD40-57	Ta2A	779665988	779673598	80.594	943	159	6	1	938	1	924	0	1534
455	OsWD40-111	Os4	34613664	34623117	TaWD40-300	Ta2B	776976449	776983884	79.893	935	164	6	9	938	1	916	0	1513
456	OsWD40-111	Os4	34613664	34623117	TaWD40-560	Ta2D	634051855	634059626	80.276	943	162	6	1	938	1	924	0	1531
457	OsWD40-112	Os4	34649540	34655216	TaWD40-45	Ta2A	615738363	615743203	53.018	762	293	19	89	820	60	786	0	672
458	OsWD40-112	Os4	34649540	34655216	TaWD40-56	Ta2A	779186452	779192297	79.156	806	139	12	41	820	25	827	0	1174
459	OsWD40-112	Os4	34649540	34655216	TaWD40-184	Ta6A	445044687	445049925	50.062	803	333	18	41	816	20	781	0	659
460	OsWD40-112	Os4	34649540	34655216	TaWD40-290	Ta2B	554454064	554458888	53.25	800	322	18	41	820	15	782	0	694
461	OsWD40-112	Os4	34649540	34655216	TaWD40-301	Ta2B	777356810	777363257	79.627	805	127	13	44	820	27	822	0	1172
462	OsWD40-112	Os4	34649540	34655216	TaWD40-435	Ta6B	475267967	475273074	49.689	803	334	16	41	816	20	779	0	650
463	OsWD40-112	Os4	34649540	34655216	TaWD40-550	Ta2D	473714931	473719784	52.694	761	297	16	89	820	62	788	0	681
464	OsWD40-112	Os4	34649540	34655216	TaWD40-561	Ta2D	634428129	634433968	80.099	809	129	13	41	820	25	830	0	1174
465	OsWD40-112	Os4	34649540	34655216	TaWD40-688	Ta6D	307877579	307882848	50.125	802	334	17	41	816	20	781	0	656
466	OsWD40-113	Os5	2536567	2540743	TaWD40-3	Ta1A	47580617	47587404	70.022	447	132	2	16	462	25	469	0	662
467	OsWD40-113	Os5	2536567	2540743	TaWD40-4	Ta1A	73313272	73321877	78.139	462	98	2	8	468	13	472	0	718
468	OsWD40-113	Os5	2536567	2540743	TaWD40-17	Ta1A	446542483	446548055	61.412	425	158	2	20	443	34	453	0	529
469	OsWD40-113	Os5	2536567	2540743	TaWD40-243	Ta1B	67442976	67449632	69.799	447	133	2	16	462	25	469	0	657
470	OsWD40-113	Os5	2536567	2540743	TaWD40-244	Ta1B	117170221	117178776	79.176	461	93	2	9	468	15	473	0	742
471	OsWD40-113	Os5	2536567	2540743	TaWD40-257	Ta1B	463526116	463531678	60.606	429	163	2	20	447	35	458	0	526
472	OsWD40-113	Os5	2536567	2540743	TaWD40-504	Ta1D	47709159	47716190	70.694	447	129	2	16	462	25	469	0	668
473	OsWD40-113	Os5	2536567	2540743	TaWD40-505	Ta1D	73715312	73723518	79.393	461	92	2	9	468	15	473	0	723
474	OsWD40-113	Os5	2536567	2540743	TaWD40-517	Ta1D	346394076	346400441	61.176	425	159	2	20	443	34	453	0	528
475	OsWD40-116	Os5	9448800	9454469	TaWD40-55	Ta2A	735865621	735869530	84.802	329	45	2	1	327	1	326	0	569
476	OsWD40-116	Os5	9448800	9454469	TaWD40-108	Ta4A	403383616	403387848	89.571	326	34	0	1	326	1	326	0	607
477	OsWD40-116	Os5	9448800	9454469	TaWD40-299	Ta2B	734495469	734499875	88.146	329	37	1	1	327	1	329	0	599
478	OsWD40-116	Os5	9448800	9454469	TaWD40-373	Ta4B	340638160	340641904	89.908	327	33	0	1	327	1	327	0	609
479	OsWD40-116	Os5	9448800	9454469	TaWD40-623	Ta4D	161258617	161264311	89.602	327	34	0	1	327	1	327	0	608
480	OsWD40-118	Os5	19768780	19775026	TaWD40-16	Ta1A	445878772	445884422	81.756	1025	164	8	1	1007	32	1051	0	1666
481	OsWD40-118	Os5	19768780	19775026	TaWD40-258	Ta1B	464710811	464716477	81.268	1025	163	10	1	1007	1	1014	0	1645
482	OsWD40-118	Os5	19768780	19775026	TaWD40-516	Ta1D	345704182	345708933	80.972	967	161	8	59	1007	2	963	0	1580
483	OsWD40-119	Os5	19837789	19846592	TaWD40-3	Ta1A	47580617	47587404	56.885	443	188	3	18	460	14	453	0	514
484	OsWD40-119	Os5	19837789	19846592	TaWD40-4	Ta1A	73313272	73321877	58.876	445	169	4	30	463	21	462	0	520
485	OsWD40-119	Os5	19837789	19846592	TaWD40-17	Ta1A	446542483	446548055	83.188	458	71	3	1	457	1	453	0	794
486	OsWD40-119	Os5	19837789	19846592	TaWD40-243	Ta1B	67442976	67449632	56.6	447	186	3	20	460	9	453	0	514
487	OsWD40-119	Os5	19837789	19846592	TaWD40-244	Ta1B	117170221	117178776	58.652	445	170	4	30	463	22	463	0	528
488	OsWD40-119	Os5	19837789	19846592	TaWD40-257	Ta1B	463526116	463531678	82.796	465	74	3	1	464	1	460	0	799
489	OsWD40-119	Os5	19837789	19846592	TaWD40-504	Ta1D	47709159	47716190	57.373	434	183	2	27	460	22	453	0	513
490	OsWD40-119	Os5	19837789	19846592	TaWD40-505	Ta1D	73715312	73723518	59.326	445	167	4	30	463	22	463	0	523
491	OsWD40-119	Os5	19837789	19846592	TaWD40-517	Ta1D	346394076	346400441	82.751	458	73	3	1	457	1	453	0	791
492	OsWD40-120	Os5	25788753	25793638	TaWD40-19	Ta1A	530232871	530237293	88.526	889	95	1	1	889	1	882	0	1655
493	OsWD40-120	Os5	25788753	25793638	TaWD40-261	Ta1B	583147085	583151587	88.751	889	93	1	1	889	1	882	0	1653
494	OsWD40-120	Os5	25788753	25793638	TaWD40-520	Ta1D	431818949	431824016	88.526	889	95	1	1	889	1	882	0	1652
495	OsWD40-121	Os5	26962970	26965906	TaWD40-22	Ta1A	544594699	544602206	95.016	321	16	0	1	321	1	321	0	639
496	OsWD40-121	Os5	26962970	26965906	TaWD40-264	Ta1B	615117822	615124801	95.016	321	16	0	1	321	1	321	0	639
497	OsWD40-121	Os5	26962970	26965906	TaWD40-523	Ta1D	449460725	449469239	94.704	321	17	0	1	321	1	321	0	637
498	OsWD40-122	Os5	27459362	27461864	TaWD40-23	Ta1A	550970047	550972095	81.081	333	60	2	4	335	5	335	0	543
499	OsWD40-122	Os5	27459362	27461864	TaWD40-82	Ta3A	487853470	487855155	82.229	332	54	2	1	331	1	328	0	544
500	OsWD40-122	Os5	27459362	27461864	TaWD40-265	Ta1B	629940650	629942630	81.381	333	59	2	4	335	5	335	0	544
501	OsWD40-122	Os5	27459362	27461864	TaWD40-332	Ta3B	476944582	476946227	82.53	332	53	2	1	331	1	328	0	546
502	OsWD40-122	Os5	27459362	27461864	TaWD40-524	Ta1D	458484092	458486683	80.18	333	63	2	4	335	5	335	0	537
503	OsWD40-122	Os5	27459362	27461864	TaWD40-589	Ta3D	365905336	365907011	82.53	332	53	2	1	331	1	328	0	546
504	OsWD40-123	Os5	28444997	28452931	TaWD40-527	Ta1D	475723391	475731263	81.619	914	165	2	232	1145	363	1273	0	1551
505	OsWD40-124	Os6	1648595	1654300	TaWD40-87	Ta3A	594014538	594032179	71.354	384	94	2	20	387	17	400	0	552
506	OsWD40-124	Os6	1648595	1654300	TaWD40-132	Ta4A	692070619	692078867	71.169	385	95	2	20	388	18	402	0	563
507	OsWD40-124	Os6	1648595	1654300	TaWD40-337	Ta3B	592649773	592663870	70.909	385	96	2	20	388	17	401	0	551
508	OsWD40-124	Os6	1648595	1654300	TaWD40-594	Ta3D	450874987	450885209	71.169	385	95	2	20	388	17	401	0	553
509	OsWD40-124	Os6	1648595	1654300	TaWD40-707	Ta7D	33471797	33480044	71.688	385	93	2	20	388	18	402	0	568
510	OsWD40-125	Os6	2320805	2324286	TaWD40-129	Ta4A	665865328	665873147	87.22	313	37	1	1	313	584	893	0	525
511	OsWD40-125	Os6	2320805	2324286	TaWD40-201	Ta7A	53622183	53631523	87.842	329	37	1	1	329	577	902	0	558
512	OsWD40-125	Os6	2320805	2324286	TaWD40-708	Ta7D	50722104	50730461	87.842	329	37	1	1	329	584	909	0	556
513	OsWD40-126	Os6	3632663	3639659	TaWD40-190	Ta6A	515668885	515675204	61.985	413	155	2	47	458	35	446	0	537
514	OsWD40-126	Os6	3632663	3639659	TaWD40-191	Ta6A	516158409	516161969	59.048	420	170	2	32	449	22	441	0	509
515	OsWD40-126	Os6	3632663	3639659	TaWD40-204	Ta7A	85336752	85345103	84.314	459	71	1	1	458	1	459	0	776
516	OsWD40-126	Os6	3632663	3639659	TaWD40-441	Ta6B	561147448	561153924	62.228	413	154	2	47	458	35	446	0	538
517	OsWD40-126	Os6	3632663	3639659	TaWD40-454	Ta7B	33400610	33407636	84.233	463	68	3	1	458	1	463	0	775
518	OsWD40-126	Os6	3632663	3639659	TaWD40-457	Ta7B	153323882	153328822	63.317	398	146	0	61	458	51	448	0	546
519	OsWD40-126	Os6	3632663	3639659	TaWD40-458	Ta7B	166989014	166991765	54.425	452	185	2	9	458	6	438	0	512
520	OsWD40-126	Os6	3632663	3639659	TaWD40-693	Ta6D	373419749	373426423	62.228	413	154	2	47	458	35	446	0	538
521	OsWD40-126	Os6	3632663	3639659	TaWD40-694	Ta6D	374105882	374109413	60.238	420	165	2	32	449	22	441	0	516
522	OsWD40-126	Os6	3632663	3639659	TaWD40-710	Ta7D	83650386	83657970	84.382	461	68	2	1	458	1	460	0	793
523	OsWD40-126	Os6	3632663	3639659	TaWD40-713	Ta7D	184096964	184101807	63.317	398	146	0	61	458	51	448	0	545
524	OsWD40-126	Os6	3632663	3639659	TaWD40-714	Ta7D	203361278	203364062	55.088	452	182	2	9	458	6	438	0	516
525	OsWD40-128	Os6	11219921	11228576	TaWD40-192	Ta6A	517889090	517896871	69.114	1253	341	12	108	1335	37	1268	0	1679
526	OsWD40-128	Os6	11219921	11228576	TaWD40-206	Ta7A	188889325	188897727	75.574	1351	245	19	1	1335	1	1282	0	1950
527	OsWD40-128	Os6	11219921	11228576	TaWD40-442	Ta6B	562592000	562600332	65.558	1353	369	17	47	1335	38	1357	0	1677
528	OsWD40-128	Os6	11219921	11228576	TaWD40-456	Ta7B	151323410	151331538	75.684	1353	240	19	1	1335	1	1282	0	1944
529	OsWD40-128	Os6	11219921	11228576	TaWD40-695	Ta6D	376076803	376084895	65.453	1346	347	20	47	1335	38	1322	0	1657
530	OsWD40-128	Os6	11219921	11228576	TaWD40-712	Ta7D	182802743	182811504	75	1352	252	19	1	1335	1	1283	0	1922
531	OsWD40-130	Os6	23613102	23621154	TaWD40-151	Ta5A	391549134	391553896	89.318	337	36	0	1	337	1	337	0	635
532	OsWD40-130	Os6	23613102	23621154	TaWD40-221	Ta7A	545938648	545943530	88.563	341	37	1	1	339	1	341	0	631
533	OsWD40-130	Os6	23613102	23621154	TaWD40-407	Ta5B	351456194	351461213	88.235	340	40	0	1	340	1	340	0	633
534	OsWD40-130	Os6	23613102	23621154	TaWD40-468	Ta7B	470518376	470523541	87.826	345	36	1	1	339	1	345	0	623
535	OsWD40-130	Os6	23613102	23621154	TaWD40-657	Ta5D	306184083	306189149	89.318	337	36	0	1	337	1	337	0	634
536	OsWD40-130	Os6	23613102	23621154	TaWD40-725	Ta7D	451155835	451160873	88.338	343	36	1	1	339	1	343	0	621
537	OsWD40-131	Os6	26303837	26312412	TaWD40-231	Ta7A	701531808	701538936	87.555	908	108	4	1	904	1	907	0	1643
538	OsWD40-131	Os6	26303837	26312412	TaWD40-482	Ta7B	700830404	700837844	87.996	908	104	4	1	904	63	969	0	1651
539	OsWD40-131	Os6	26303837	26312412	TaWD40-736	Ta7D	611594472	611601777	87.885	908	105	4	1	904	1	907	0	1652
540	OsWD40-132	Os6	26529298	26538141	TaWD40-157	Ta5A	528580213	528587567	86.228	668	76	3	1	664	1	656	0	1165
541	OsWD40-132	Os6	26529298	26538141	TaWD40-230	Ta7A	696021559	696031511	85.928	668	78	3	1	664	1	656	0	1162
542	OsWD40-132	Os6	26529298	26538141	TaWD40-411	Ta5B	502501258	502508421	86.078	668	77	3	1	664	1	656	0	1163
543	OsWD40-132	Os6	26529298	26538141	TaWD40-480	Ta7B	684461778	684485983	85.429	501	57	3	168	664	1	489	0	852
544	OsWD40-132	Os6	26529298	26538141	TaWD40-661	Ta5D	416070776	416077856	85.629	668	77	4	1	664	1	653	0	1153
545	OsWD40-132	Os6	26529298	26538141	TaWD40-734	Ta7D	603359373	603375960	85.263	665	83	3	1	664	1	651	0	1140
546	OsWD40-133	Os6	26778838	26781799	TaWD40-229	Ta7A	690054419	690055459	95.044	343	15	1	4	344	5	347	0	687
547	OsWD40-133	Os6	26778838	26781799	TaWD40-479	Ta7B	675723287	675724327	94.752	343	16	1	4	344	5	347	0	686
548	OsWD40-133	Os6	26778838	26781799	TaWD40-733	Ta7D	596897632	596898672	94.752	343	16	1	4	344	5	347	0	686
549	OsWD40-135	Os6	30776898	30779652	TaWD40-237	Ta7A	719577053	719579465	65.327	398	128	4	39	435	1	389	0	535
550	OsWD40-135	Os6	30776898	30779652	TaWD40-495	Ta7B	721210284	721212715	65.829	398	126	4	39	435	1	389	0	535
551	OsWD40-135	Os6	30776898	30779652	TaWD40-739	Ta7D	623541444	623543844	64.824	398	130	4	39	435	1	389	0	531
552	OsWD40-136	Os7	1228871	1238133	TaWD40-41	Ta2A	423841206	423851868	86.79	757	98	1	1	757	1	755	0	1372
553	OsWD40-136	Os7	1228871	1238133	TaWD40-285	Ta2B	380495996	380506887	86.79	757	98	1	1	757	1	755	0	1375
554	OsWD40-136	Os7	1228871	1238133	TaWD40-544	Ta2D	313215791	313226510	86.394	757	101	1	1	757	1	755	0	1369
555	OsWD40-137	Os7	4682480	4687654	TaWD40-167	Ta5A	626275934	626278883	71.667	360	93	4	5	355	10	369	0	536
556	OsWD40-137	Os7	4682480	4687654	TaWD40-225	Ta7A	648426314	648430838	83.333	360	53	4	1	359	1	354	0	610
557	OsWD40-137	Os7	4682480	4687654	TaWD40-421	Ta5B	622548720	622551951	71.389	360	94	4	5	355	10	369	0	533
558	OsWD40-137	Os7	4682480	4687654	TaWD40-474	Ta7B	612544485	612547998	82.778	360	55	4	1	359	1	354	0	607
559	OsWD40-137	Os7	4682480	4687654	TaWD40-674	Ta5D	501028743	501031934	71.148	357	96	4	5	355	10	365	0	532
560	OsWD40-137	Os7	4682480	4687654	TaWD40-730	Ta7D	562815416	562819004	81.667	360	59	4	1	359	1	354	0	600
561	OsWD40-138	Os7	6949934	6952170	TaWD40-232	Ta7A	712422247	712423863	75.047	537	126	6	1	532	1	534	0	789
562	OsWD40-138	Os7	6949934	6952170	TaWD40-484	Ta7B	713289127	713290743	75.978	537	121	6	1	532	1	534	0	803
563	OsWD40-138	Os7	6949934	6952170	TaWD40-737	Ta7D	618873923	618875539	75.233	537	125	6	1	532	1	534	0	799
564	OsWD40-140	Os7	8477403	8482669	TaWD40-223	Ta7A	641349145	641399077	80.966	352	63	2	3	354	1	348	0	583
565	OsWD40-140	Os7	8477403	8482669	TaWD40-224	Ta7A	641350924	641401217	85.795	352	49	1	3	354	1	351	0	625
566	OsWD40-140	Os7	8477403	8482669	TaWD40-471	Ta7B	602087939	602091924	79.545	352	71	1	3	354	1	351	0	582
567	OsWD40-140	Os7	8477403	8482669	TaWD40-472	Ta7B	602093561	602097901	85.795	352	49	1	3	354	1	351	0	624
568	OsWD40-140	Os7	8477403	8482669	TaWD40-728	Ta7D	554578746	554583487	85.795	352	49	1	3	354	1	351	0	621
569	OsWD40-140	Os7	8477403	8482669	TaWD40-729	Ta7D	554586410	554590336	79.83	352	69	2	3	354	1	350	0	580
570	OsWD40-141	Os7	12424060	12440486	TaWD40-38	Ta2A	238714808	238736418	90.502	558	50	2	1	556	1	557	0	1041
571	OsWD40-141	Os7	12424060	12440486	TaWD40-284	Ta2B	294034330	294052362	90.374	561	47	4	1	556	1	559	0	1034
572	OsWD40-141	Os7	12424060	12440486	TaWD40-543	Ta2D	220344323	220369735	90.502	558	50	2	1	556	1	557	0	1039
573	OsWD40-142	Os7	12676090	12684320	TaWD40-220	Ta7A	542297798	542303444	82.1	419	73	2	1	419	1	417	0	711
574	OsWD40-142	Os7	12676090	12684320	TaWD40-469	Ta7B	479998227	480003151	81.623	419	75	2	1	419	1	417	0	705
575	OsWD40-142	Os7	12676090	12684320	TaWD40-726	Ta7D	458196148	458200541	82.48	371	63	1	1	371	1	369	0	637
576	OsWD40-143	Os7	14534478	14541920	TaWD40-159	Ta5A	562383015	562389956	84.435	681	98	4	6	679	16	695	0	1144
577	OsWD40-143	Os7	14534478	14541920	TaWD40-413	Ta5B	542681238	542688300	84.831	679	97	3	6	679	82	759	0	1172
578	OsWD40-143	Os7	14534478	14541920	TaWD40-663	Ta5D	445102564	445109835	83.847	681	102	4	6	679	16	695	0	1138
579	OsWD40-144	Os7	23091890	23094460	TaWD40-36	Ta2A	166754809	166757838	85.759	323	35	1	17	339	21	332	0	571
580	OsWD40-144	Os7	23091890	23094460	TaWD40-282	Ta2B	214375786	214379003	85.185	324	36	2	17	339	21	333	0	570
581	OsWD40-144	Os7	23091890	23094460	TaWD40-541	Ta2D	156824830	156827982	85.139	323	37	1	17	339	51	362	0	569
582	OsWD40-145	Os7	23965883	23970059	TaWD40-97	Ta4A	49252713	49259767	70.92	337	97	1	14	350	4	339	0	503
583	OsWD40-146	Os7	24020377	24025145	TaWD40-113	Ta4A	548779766	548784167	87.539	321	38	2	4	323	1	320	0	576
584	OsWD40-146	Os7	24020377	24025145	TaWD40-363	Ta4B	71341188	71344810	87.616	323	39	1	2	323	10	332	0	584
585	OsWD40-146	Os7	24020377	24025145	TaWD40-615	Ta4D	48594952	48598903	87.307	323	40	1	2	323	10	332	0	582
586	OsWD40-147	Os7	24493702	24497576	TaWD40-34	Ta2A	137124338	137128420	84.793	434	63	2	7	437	3	436	0	763
587	OsWD40-147	Os7	24493702	24497576	TaWD40-280	Ta2B	184489796	184493848	84.562	434	64	2	7	437	3	436	0	762
588	OsWD40-147	Os7	24493702	24497576	TaWD40-539	Ta2D	130982801	130986973	84.562	434	64	2	7	437	3	436	0	761
589	OsWD40-148	Os7	27655956	27665878	TaWD40-31	Ta2A	79748933	79757194	79.721	1149	199	9	1	1128	1	1136	0	1790
590	OsWD40-148	Os7	27655956	27665878	TaWD40-277	Ta2B	129654535	129663861	79.203	1154	199	12	1	1128	1	1139	0	1781
591	OsWD40-148	Os7	27655956	27665878	TaWD40-536	Ta2D	79418614	79426654	79.634	1149	200	9	1	1128	1	1136	0	1789
592	OsWD40-149	Os7	27850797	27855244	TaWD40-20	Ta1A	535324129	535328276	78.438	320	66	1	1	317	1	320	0	516
593	OsWD40-149	Os7	27850797	27855244	TaWD40-262	Ta1B	595331446	595335573	79.605	304	62	0	8	311	1	304	0	505
594	OsWD40-149	Os7	27850797	27855244	TaWD40-521	Ta1D	439068254	439072411	79.299	314	62	1	1	311	1	314	0	518
595	OsWD40-152	Os8	395228	400898	TaWD40-216	Ta7A	469985255	469989930	79.842	506	96	3	1	506	1	500	0	821
596	OsWD40-152	Os8	395228	400898	TaWD40-465	Ta7B	423767494	423772119	80.237	506	94	4	1	506	1	500	0	823
597	OsWD40-152	Os8	395228	400898	TaWD40-722	Ta7D	409458025	409462637	79.842	506	96	3	1	506	1	500	0	819
598	OsWD40-153	Os8	2077234	2083327	TaWD40-130	Ta4A	666057584	666061533	78.989	376	79	0	1	376	1	376	0	631
599	OsWD40-153	Os8	2077234	2083327	TaWD40-202	Ta7A	54146782	54192117	78.78	377	79	1	1	376	1	377	0	625
600	OsWD40-153	Os8	2077234	2083327	TaWD40-203	Ta7A	54146782	54193032	77.66	376	84	0	1	376	78	453	0	621
601	OsWD40-153	Os8	2077234	2083327	TaWD40-214	Ta7A	436070797	436075633	86.17	376	52	0	1	376	96	471	0	695
602	OsWD40-153	Os8	2077234	2083327	TaWD40-709	Ta7D	51684330	51688652	78.191	376	82	0	1	376	78	453	0	622
603	OsWD40-153	Os8	2077234	2083327	TaWD40-720	Ta7D	386659608	386664411	86.436	376	51	0	1	376	108	483	0	696
604	OsWD40-154	Os8	2095644	2100604	TaWD40-130	Ta4A	666057584	666061533	68.883	376	117	0	83	458	1	376	0	567
605	OsWD40-154	Os8	2095644	2100604	TaWD40-202	Ta7A	54146782	54192117	68.435	377	118	1	83	458	1	377	0	564
606	OsWD40-154	Os8	2095644	2100604	TaWD40-203	Ta7A	54146782	54193032	68.421	380	120	0	79	458	74	453	0	569
607	OsWD40-154	Os8	2095644	2100604	TaWD40-214	Ta7A	436070797	436075633	71.576	387	110	0	72	458	85	471	0	610
608	OsWD40-154	Os8	2095644	2100604	TaWD40-709	Ta7D	51684330	51688652	67.632	380	123	0	79	458	74	453	0	565
609	OsWD40-154	Os8	2095644	2100604	TaWD40-720	Ta7D	386659608	386664411	72.632	380	104	0	79	458	104	483	0	610
610	OsWD40-155	Os8	3667092	3675813	TaWD40-69	Ta3A	191527978	191538980	62.511	1147	396	17	1	1131	1	1129	0	1413
611	OsWD40-155	Os8	3667092	3675813	TaWD40-99	Ta4A	87392907	87400851	67.132	1147	338	16	1	1132	1	1123	0	1584
612	OsWD40-155	Os8	3667092	3675813	TaWD40-213	Ta7A	393764982	393773069	90.611	1129	70	1	1	1129	1	1093	0	2146
613	OsWD40-155	Os8	3667092	3675813	TaWD40-318	Ta3B	238308845	238318604	62.664	1141	398	16	1	1131	1	1123	0	1425
614	OsWD40-155	Os8	3667092	3675813	TaWD40-379	Ta4B	464218227	464226036	67.247	1148	347	15	1	1132	1	1135	0	1593
615	OsWD40-155	Os8	3667092	3675813	TaWD40-463	Ta7B	323199840	323210015	92.914	1129	80	0	1	1129	1	1129	0	2219
616	OsWD40-155	Os8	3667092	3675813	TaWD40-488	Ta7B	717651866	717660316	76.396	394	93	0	726	1119	452	845	0	639
617	OsWD40-155	Os8	3667092	3675813	TaWD40-492	Ta7B	719625764	719634127	75.127	394	98	0	726	1119	452	845	0	627
618	OsWD40-155	Os8	3667092	3675813	TaWD40-575	Ta3D	161707587	161717075	63.265	1127	386	16	1	1117	1	1109	0	1424
619	OsWD40-155	Os8	3667092	3675813	TaWD40-631	Ta4D	378274240	378282268	67.452	1146	346	15	1	1132	1	1133	0	1595
620	OsWD40-155	Os8	3667092	3675813	TaWD40-719	Ta7D	363552161	363560446	93.18	1129	77	0	1	1129	1	1129	0	2224
621	OsWD40-156	Os8	4496679	4502242	TaWD40-1	Ta1A	15430793	15437134	92.733	344	24	1	1	343	1	344	0	670
622	OsWD40-156	Os8	4496679	4502242	TaWD40-78	Ta3A	423677112	423682606	84.356	326	50	1	14	338	18	343	0	586
623	OsWD40-156	Os8	4496679	4502242	TaWD40-241	Ta1B	20589398	20594555	92.733	344	24	1	1	343	1	344	0	669
624	OsWD40-156	Os8	4496679	4502242	TaWD40-327	Ta3B	416124516	416129597	85.185	324	47	1	14	336	18	341	0	588
625	OsWD40-156	Os8	4496679	4502242	TaWD40-502	Ta1D	14480627	14486690	93.023	344	23	1	1	343	1	344	0	671
626	OsWD40-156	Os8	4496679	4502242	TaWD40-582	Ta3D	305628210	305633137	84.568	324	49	1	14	336	18	341	0	584
627	OsWD40-157	Os8	11126801	11130613	TaWD40-49	Ta2A	670230186	670235270	70.085	468	121	6	1	458	1	459	0	597
628	OsWD40-157	Os8	11126801	11130613	TaWD40-294	Ta2B	620619883	620626082	70.601	466	121	5	1	458	1	458	0	607
629	OsWD40-157	Os8	11126801	11130613	TaWD40-554	Ta2D	524575792	524580091	70.45	467	120	6	1	458	1	458	0	619
630	OsWD40-159	Os8	12906720	12913661	TaWD40-55	Ta2A	735865621	735869530	85.106	329	44	2	1	327	1	326	0	573
631	OsWD40-159	Os8	12906720	12913661	TaWD40-108	Ta4A	403383616	403387848	89.877	326	33	0	1	326	1	326	0	611
632	OsWD40-159	Os8	12906720	12913661	TaWD40-299	Ta2B	734495469	734499875	88.754	329	35	1	1	327	1	329	0	604
633	OsWD40-159	Os8	12906720	12913661	TaWD40-373	Ta4B	340638160	340641904	90.214	327	32	0	1	327	1	327	0	613
634	OsWD40-159	Os8	12906720	12913661	TaWD40-623	Ta4D	161258617	161264311	89.908	327	33	0	1	327	1	327	0	612
635	OsWD40-160	Os8	19522096	19528779	TaWD40-212	Ta7A	383429700	383444326	83.371	445	74	0	1	445	1	445	0	806
636	OsWD40-160	Os8	19522096	19528779	TaWD40-462	Ta7B	255999838	256016742	83.82	445	72	0	1	445	1	445	0	807
637	OsWD40-160	Os8	19522096	19528779	TaWD40-718	Ta7D	339000996	339016600	84.045	445	71	0	1	445	1	445	0	807
638	OsWD40-161	Os8	24384370	24389116	TaWD40-6	Ta1A	100292673	100297078	85.749	828	109	4	23	850	19	837	0	1462
639	OsWD40-161	Os8	24384370	24389116	TaWD40-246	Ta1B	136648017	136652141	85.613	848	109	6	3	850	2	836	0	1479
640	OsWD40-161	Os8	24384370	24389116	TaWD40-506	Ta1D	83724883	83729112	84.696	856	111	6	3	850	2	845	0	1468
641	OsWD40-162	Os8	24575562	24579358	TaWD40-190	Ta6A	515668885	515675204	67.391	414	134	1	20	433	34	446	0	603
642	OsWD40-162	Os8	24575562	24579358	TaWD40-191	Ta6A	516158409	516161969	62.41	415	152	1	8	422	29	439	0	554
643	OsWD40-162	Os8	24575562	24579358	TaWD40-204	Ta7A	85336752	85345103	59.241	395	161	0	39	433	65	459	0	508
644	OsWD40-162	Os8	24575562	24579358	TaWD40-207	Ta7A	215185581	215188680	79.535	430	87	1	5	433	9	438	0	732
645	OsWD40-162	Os8	24575562	24579358	TaWD40-441	Ta6B	561147448	561153924	67.633	414	133	1	20	433	34	446	0	604
646	OsWD40-162	Os8	24575562	24579358	TaWD40-457	Ta7B	153323882	153328822	67.602	392	127	0	39	430	54	445	0	589
647	OsWD40-162	Os8	24575562	24579358	TaWD40-458	Ta7B	166989014	166991765	78.837	430	90	1	5	433	9	438	0	722
648	OsWD40-162	Os8	24575562	24579358	TaWD40-693	Ta6D	373419749	373426423	67.961	412	131	1	22	433	36	446	0	604
649	OsWD40-162	Os8	24575562	24579358	TaWD40-694	Ta6D	374105882	374109413	64.268	403	142	2	22	422	37	439	0	558
650	OsWD40-162	Os8	24575562	24579358	TaWD40-710	Ta7D	83650386	83657970	58.477	407	168	1	27	433	55	460	0	510
651	OsWD40-162	Os8	24575562	24579358	TaWD40-713	Ta7D	184096964	184101807	67.347	392	128	0	39	430	54	445	0	587
652	OsWD40-162	Os8	24575562	24579358	TaWD40-714	Ta7D	203361278	203364062	78.372	430	92	1	5	433	9	438	0	725
653	OsWD40-163	Os8	26452131	26462545	TaWD40-209	Ta7A	252180752	252194675	82.609	920	133	4	1	893	1	920	0	1466
654	OsWD40-163	Os8	26452131	26462545	TaWD40-459	Ta7B	213460125	213473772	81.739	920	139	5	1	893	1	918	0	1449
655	OsWD40-163	Os8	26452131	26462545	TaWD40-715	Ta7D	236824087	236836126	83.884	757	99	4	160	893	1	757	0	1281
656	OsWD40-164	Os8	27893237	27898831	TaWD40-211	Ta7A	291807750	291812870	91.564	652	52	2	1	652	1	649	0	1252
657	OsWD40-164	Os8	27893237	27898831	TaWD40-461	Ta7B	246511880	246519416	91.411	652	53	2	1	652	1	649	0	1245
658	OsWD40-164	Os8	27893237	27898831	TaWD40-717	Ta7D	266392505	266396995	91.564	652	52	2	1	652	1	649	0	1243
659	OsWD40-165	Os9	2126232	2132704	TaWD40-120	Ta4A	580485261	580490042	94.504	1219	66	1	1	1219	1	1218	0	2425
660	OsWD40-165	Os9	2126232	2132704	TaWD40-172	Ta5A	697897157	697901779	89.59	1220	125	2	1	1219	1	1219	0	2313
661	OsWD40-165	Os9	2126232	2132704	TaWD40-355	Ta4B	33349351	33354747	94.832	1219	62	1	1	1219	126	1343	0	2432
662	OsWD40-165	Os9	2126232	2132704	TaWD40-390	Ta4B	657978055	657982751	89.344	1220	128	2	1	1219	1	1219	0	2294
663	OsWD40-165	Os9	2126232	2132704	TaWD40-608	Ta4D	21516626	21521423	94.668	1219	64	1	1	1219	1	1218	0	2430
664	OsWD40-165	Os9	2126232	2132704	TaWD40-639	Ta4D	509184942	509189717	89.59	1220	125	2	1	1219	1	1219	0	2312
665	OsWD40-166	Os9	3118920	3125244	TaWD40-148	Ta5A	355845705	355851327	79.179	1023	197	8	108	1126	1	1011	0	1605
666	OsWD40-166	Os9	3118920	3125244	TaWD40-402	Ta5B	303912219	303917551	78.983	1023	196	9	108	1126	1	1008	0	1622
667	OsWD40-166	Os9	3118920	3125244	TaWD40-652	Ta5D	268478149	268483504	79.374	1023	195	8	108	1126	1	1011	0	1606
668	OsWD40-167	Os9	3168154	3171995	TaWD40-50	Ta2A	690927897	690929774	66.013	459	130	4	7	443	17	471	0	620
669	OsWD40-167	Os9	3168154	3171995	TaWD40-154	Ta5A	401758884	401760427	70.481	437	75	2	62	444	1	437	0	617
670	OsWD40-167	Os9	3168154	3171995	TaWD40-155	Ta5A	482315663	482317456	67.391	460	118	6	5	443	4	452	0	627
671	OsWD40-167	Os9	3168154	3171995	TaWD40-189	Ta6A	495450749	495453005	67.749	462	120	5	5	443	4	459	0	643
672	OsWD40-167	Os9	3168154	3171995	TaWD40-295	Ta2B	655010124	655012010	66.518	448	128	2	7	432	17	464	0	601
673	OsWD40-167	Os9	3168154	3171995	TaWD40-405	Ta5B	337464016	337467434	75.699	465	91	2	1	444	1	464	0	719
674	OsWD40-167	Os9	3168154	3171995	TaWD40-408	Ta5B	458386082	458387867	68.261	460	115	6	5	443	4	453	0	640
675	OsWD40-167	Os9	3168154	3171995	TaWD40-440	Ta6B	532043759	532045740	67.965	462	119	5	5	443	4	459	0	644
676	OsWD40-167	Os9	3168154	3171995	TaWD40-555	Ta2D	548080572	548082447	66.295	448	127	3	7	432	17	462	0	618
677	OsWD40-167	Os9	3168154	3171995	TaWD40-655	Ta5D	297307265	297311583	75.054	465	94	2	1	444	1	464	0	715
678	OsWD40-167	Os9	3168154	3171995	TaWD40-658	Ta5D	381979225	381981003	68.043	460	116	6	5	443	4	453	0	635
679	OsWD40-167	Os9	3168154	3171995	TaWD40-692	Ta6D	348083493	348085587	69.488	449	107	5	18	443	19	460	0	641
680	OsWD40-168	Os9	5094691	5102650	TaWD40-149	Ta5A	364674357	364682104	87.242	776	98	1	1	775	1	776	0	1348
681	OsWD40-168	Os9	5094691	5102650	TaWD40-403	Ta5B	313136641	313145072	86.727	776	102	1	1	775	1	776	0	1358
682	OsWD40-168	Os9	5094691	5102650	TaWD40-653	Ta5D	276285542	276293496	87.113	776	99	1	1	775	1	776	0	1344
683	OsWD40-169	Os9	7189540	7196751	TaWD40-126	Ta4A	613607090	613614480	63.58	810	195	14	4	798	1	725	0	973
684	OsWD40-169	Os9	7189540	7196751	TaWD40-424	Ta5B	694519880	694526025	63.58	810	195	14	4	798	1	725	0	973
685	OsWD40-169	Os9	7189540	7196751	TaWD40-678	Ta5D	556227093	556233624	63.164	809	204	12	4	798	1	729	0	972
686	OsWD40-170	Os9	7271228	7276920	TaWD40-150	Ta5A	375832292	375841268	88.623	334	33	2	1	333	1	330	0	607
687	OsWD40-170	Os9	7271228	7276920	TaWD40-404	Ta5B	321962368	321970971	86.804	341	33	3	1	333	1	337	0	599
688	OsWD40-170	Os9	7271228	7276920	TaWD40-654	Ta5D	284101788	284109365	86.804	341	33	3	1	333	1	337	0	599
689	OsWD40-173	Os9	21276447	21280620	TaWD40-158	Ta5A	540395278	540401376	83.416	404	60	3	1	402	1	399	0	642
690	OsWD40-173	Os9	21276447	21280620	TaWD40-412	Ta5B	516093894	516099657	80.723	415	70	4	1	411	1	409	0	638
691	OsWD40-173	Os9	21276447	21280620	TaWD40-662	Ta5D	426296827	426301957	82.921	404	62	3	1	402	1	399	0	653
692	OsWD40-174	Os9	22666306	22671392	TaWD40-124	Ta4A	599887554	599892639	87.201	961	116	6	1	956	1	959	0	1718
693	OsWD40-174	Os9	22666306	22671392	TaWD40-351	Ta4B	4521040	4526708	87.201	961	116	6	1	956	1	959	0	1717
694	OsWD40-174	Os9	22666306	22671392	TaWD40-604	Ta4D	4128933	4133919	87.097	961	117	6	1	956	1	959	0	1716
695	OsWD40-175	Os10	348798	357989	TaWD40-26	Ta1A	591948919	591953855	93.162	468	32	0	14	481	9	476	0	918
696	OsWD40-175	Os10	348798	357989	TaWD40-269	Ta1B	686749742	686755310	92.735	468	34	0	14	481	10	477	0	915
697	OsWD40-175	Os10	348798	357989	TaWD40-530	Ta1D	493705293	493710374	92.672	464	34	0	18	481	13	476	0	907
698	OsWD40-176	Os10	17120230	17124776	TaWD40-8	Ta1A	252503692	252518021	83.642	648	85	7	1	647	1	628	0	1057
699	OsWD40-176	Os10	17120230	17124776	TaWD40-248	Ta1B	286709366	286713975	83.642	648	85	7	1	645	1	630	0	1057
700	OsWD40-176	Os10	17120230	17124776	TaWD40-508	Ta1D	199867815	199872314	83.951	648	82	7	1	647	1	627	0	1061
701	OsWD40-178	Os10	17203876	17210126	TaWD40-10	Ta1A	255479241	255487802	89.82	501	46	1	3	498	33	533	0	946
702	OsWD40-178	Os10	17203876	17210126	TaWD40-169	Ta5A	674154405	674159931	84.211	494	74	2	3	493	33	525	0	874
703	OsWD40-178	Os10	17203876	17210126	TaWD40-250	Ta1B	289078539	289088434	90.726	496	46	0	3	498	33	528	0	952
704	OsWD40-178	Os10	17203876	17210126	TaWD40-387	Ta4B	634325351	634331307	84.211	494	74	2	3	493	33	525	0	870
705	OsWD40-178	Os10	17203876	17210126	TaWD40-510	Ta1D	201485659	201496109	89.82	501	46	1	3	498	33	533	0	945
706	OsWD40-178	Os10	17203876	17210126	TaWD40-636	Ta4D	494822675	494828227	84.008	494	75	2	3	493	33	525	0	872
707	OsWD40-179	Os10	18798725	18806059	TaWD40-12	Ta1A	296204792	296210638	63.409	880	248	9	1	874	1	812	0	1083
708	OsWD40-179	Os10	18798725	18806059	TaWD40-57	Ta2A	779665988	779673598	44.327	943	427	23	3	870	5	924	0	697
709	OsWD40-179	Os10	18798725	18806059	TaWD40-253	Ta1B	327831608	327840548	63.212	878	255	10	1	875	1	813	0	1070
710	OsWD40-179	Os10	18798725	18806059	TaWD40-300	Ta2B	776976449	776983884	43.368	950	418	25	7	870	1	916	0	680
711	OsWD40-179	Os10	18798725	18806059	TaWD40-512	Ta1D	208833777	208852532	57.245	697	224	9	184	874	5	633	0	737
712	OsWD40-179	Os10	18798725	18806059	TaWD40-513	Ta1D	228294170	228299971	63.74	877	236	11	1	874	1	798	0	1068
713	OsWD40-179	Os10	18798725	18806059	TaWD40-560	Ta2D	634051855	634059626	43.92	954	415	23	3	870	5	924	0	688
714	OsWD40-180	Os10	21253567	21256697	TaWD40-13	Ta1A	366265177	366268029	82.245	490	78	5	1	485	1	486	0	808
715	OsWD40-180	Os10	21253567	21256697	TaWD40-254	Ta1B	395243372	395255577	82.449	490	79	4	1	485	1	488	0	814
716	OsWD40-180	Os10	21253567	21256697	TaWD40-514	Ta1D	293903652	293906520	82.245	490	80	4	1	485	1	488	0	811
717	OsWD40-181	Os11	1491404	1496339	TaWD40-145	Ta5A	310978623	310982825	85.586	444	59	2	1	444	1	439	0	779
718	OsWD40-181	Os11	1491404	1496339	TaWD40-400	Ta5B	262359074	262365649	78.153	444	50	2	1	444	1	397	0	693
719	OsWD40-181	Os11	1491404	1496339	TaWD40-651	Ta5D	241265218	241269922	86.937	444	57	1	1	444	1	443	0	795
720	OsWD40-182	Os11	1610886	1615245	TaWD40-109	Ta4A	466632749	466636729	85	440	64	2	27	464	35	474	0	761
721	OsWD40-182	Os11	1610886	1615245	TaWD40-146	Ta5A	311974838	311984383	74.004	477	112	4	1	465	1	477	0	704
722	OsWD40-182	Os11	1610886	1615245	TaWD40-369	Ta4B	171616793	171621029	84.773	440	65	2	27	464	35	474	0	761
723	OsWD40-182	Os11	1610886	1615245	TaWD40-399	Ta5B	256942932	256952222	75.681	477	104	4	1	465	1	477	0	714
724	OsWD40-182	Os11	1610886	1615245	TaWD40-621	Ta4D	110083399	110087414	84.545	440	66	2	27	464	35	474	0	760
725	OsWD40-183	Os11	3789341	3793813	TaWD40-112	Ta4A	527903201	527912951	60.762	525	134	10	1	502	57	532	0	578
726	OsWD40-183	Os11	3789341	3793813	TaWD40-142	Ta5A	215475408	215484896	56.471	510	151	10	1	485	64	527	0	529
727	OsWD40-183	Os11	3789341	3793813	TaWD40-366	Ta4B	96873289	96880288	61.524	525	130	10	1	502	57	532	0	585
728	OsWD40-183	Os11	3789341	3793813	TaWD40-396	Ta5B	209200817	209210218	56.778	509	152	9	1	485	64	528	0	533
729	OsWD40-183	Os11	3789341	3793813	TaWD40-618	Ta4D	66287043	66296102	60.646	526	135	10	1	503	57	533	0	572
730	OsWD40-183	Os11	3789341	3793813	TaWD40-648	Ta5D	198240774	198250299	55.787	527	157	11	1	502	64	539	0	531
731	OsWD40-184	Os11	4134329	4140479	TaWD40-110	Ta4A	521069473	521078564	77.088	419	80	1	31	433	55	473	0	691
732	OsWD40-184	Os11	4134329	4140479	TaWD40-367	Ta4B	101960373	101976943	75.778	450	91	2	1	434	1	448	0	686
733	OsWD40-184	Os11	4134329	4140479	TaWD40-619	Ta4D	69249268	69258038	77.273	418	79	1	33	434	54	471	0	689
734	OsWD40-185	Os11	4427965	4431444	TaWD40-111	Ta4A	526640028	526642987	60.066	909	279	22	45	940	8	845	0	900
735	OsWD40-185	Os11	4427965	4431444	TaWD40-143	Ta5A	229497296	229500982	48.68	871	342	23	121	943	40	853	0	679
736	OsWD40-185	Os11	4427965	4431444	TaWD40-368	Ta4B	105001652	105004624	59.333	900	298	21	60	943	3	850	0	882
737	OsWD40-185	Os11	4427965	4431444	TaWD40-397	Ta5B	214127549	214130853	49.427	872	347	22	118	943	33	856	0	690
738	OsWD40-185	Os11	4427965	4431444	TaWD40-620	Ta4D	71292276	71295328	59.605	911	287	23	45	943	34	875	0	892
739	OsWD40-185	Os11	4427965	4431444	TaWD40-647	Ta5D	190496343	190499588	49.194	868	346	22	121	943	40	857	0	686
740	OsWD40-189	Os11	22630975	22637797	TaWD40-26	Ta1A	591948919	591953855	91.158	475	42	0	7	481	2	476	0	911
741	OsWD40-189	Os11	22630975	22637797	TaWD40-269	Ta1B	686749742	686755310	90.985	477	42	1	5	481	2	477	0	910
742	OsWD40-189	Os11	22630975	22637797	TaWD40-530	Ta1D	493705293	493710374	92.026	464	37	0	18	481	13	476	0	900
743	OsWD40-190	Os11	23615037	23619315	TaWD40-106	Ta4A	369539755	369543654	75.949	395	87	3	6	400	2	388	0	580
744	OsWD40-190	Os11	23615037	23619315	TaWD40-227	Ta7A	663378625	663382288	76.25	400	78	3	1	400	1	383	0	562
745	OsWD40-190	Os11	23615037	23619315	TaWD40-374	Ta4B	354341531	354350643	76.5	400	86	2	1	400	1	392	0	570
746	OsWD40-190	Os11	23615037	23619315	TaWD40-477	Ta7B	632175249	632178895	76	400	88	3	1	400	1	392	0	569
747	OsWD40-190	Os11	23615037	23619315	TaWD40-624	Ta4D	182067207	182070702	75.879	398	88	3	1	398	1	390	0	565
748	OsWD40-190	Os11	23615037	23619315	TaWD40-732	Ta7D	573433643	573437035	74.25	400	85	3	1	400	1	382	0	548
749	OsWD40-191	Os11	26501618	26504311	TaWD40-107	Ta4A	396752398	396754770	89.198	324	34	1	1	324	1	323	0	550
750	OsWD40-191	Os11	26501618	26504311	TaWD40-370	Ta4B	193544868	193547288	88.58	324	36	1	1	324	1	323	0	546
751	OsWD40-191	Os11	26501618	26504311	TaWD40-622	Ta4D	134635551	134637957	88.889	324	35	1	1	324	1	323	0	551
752	OsWD40-192	Os12	1405136	1409433	TaWD40-145	Ta5A	310978623	310982825	87.613	444	50	2	1	444	1	439	0	791
753	OsWD40-192	Os12	1405136	1409433	TaWD40-400	Ta5B	262359074	262365649	80.18	444	41	2	1	444	1	397	0	706
754	OsWD40-192	Os12	1405136	1409433	TaWD40-651	Ta5D	241265218	241269922	88.964	444	48	1	1	444	1	443	0	807
755	OsWD40-193	Os12	1562101	1566512	TaWD40-109	Ta4A	466632749	466636729	85.421	439	62	2	28	464	36	474	0	763
756	OsWD40-193	Os12	1562101	1566512	TaWD40-146	Ta5A	311974838	311984383	74.423	477	110	4	1	465	1	477	0	706
757	OsWD40-193	Os12	1562101	1566512	TaWD40-369	Ta4B	171616793	171621029	85.194	439	63	2	28	464	36	474	0	762
758	OsWD40-193	Os12	1562101	1566512	TaWD40-399	Ta5B	256942932	256952222	76.101	477	102	4	1	465	1	477	0	716
759	OsWD40-193	Os12	1562101	1566512	TaWD40-621	Ta4D	110083399	110087414	84.966	439	64	2	28	464	36	474	0	761
760	OsWD40-194	Os12	3305189	3316477	TaWD40-144	Ta5A	268460095	268467017	88.344	755	83	2	1	753	1	752	0	1386
761	OsWD40-194	Os12	3305189	3316477	TaWD40-398	Ta5B	221095856	221103060	87.831	756	86	3	1	753	1	753	0	1376
762	OsWD40-194	Os12	3305189	3316477	TaWD40-649	Ta5D	207775707	207782632	88.212	755	84	2	1	753	1	752	0	1387
763	OsWD40-195	Os12	3672807	3679299	TaWD40-112	Ta4A	527903201	527912951	81.698	530	93	3	23	549	18	546	0	867
764	OsWD40-195	Os12	3672807	3679299	TaWD40-142	Ta5A	215475408	215484896	88.955	507	55	1	24	530	28	533	0	926
765	OsWD40-195	Os12	3672807	3679299	TaWD40-366	Ta4B	96873289	96880288	82.642	530	88	3	23	549	18	546	0	874
766	OsWD40-195	Os12	3672807	3679299	TaWD40-396	Ta5B	209200817	209210218	87.616	541	67	0	24	564	28	568	0	970
767	OsWD40-195	Os12	3672807	3679299	TaWD40-618	Ta4D	66287043	66296102	82.075	530	91	3	23	549	18	546	0	859
768	OsWD40-195	Os12	3672807	3679299	TaWD40-648	Ta5D	198240774	198250299	87.616	541	67	0	24	564	28	568	0	970
769	OsWD40-196	Os12	3982946	3986512	TaWD40-111	Ta4A	526640028	526642987	54.685	651	237	15	34	659	234	851	0	615
770	OsWD40-196	Os12	3982946	3986512	TaWD40-143	Ta5A	229497296	229500982	67.712	638	155	13	47	665	257	862	0	796
771	OsWD40-196	Os12	3982946	3986512	TaWD40-368	Ta4B	105001652	105004624	54.977	653	234	16	34	659	234	853	0	624
772	OsWD40-196	Os12	3982946	3986512	TaWD40-397	Ta5B	214127549	214130853	68.161	647	146	16	47	665	251	865	0	801
773	OsWD40-196	Os12	3982946	3986512	TaWD40-620	Ta4D	71292276	71295328	54.448	652	238	16	34	659	260	878	0	615
774	OsWD40-196	Os12	3982946	3986512	TaWD40-647	Ta5D	190496343	190499588	65.173	692	167	15	2	665	221	866	0	813
775	OsWD40-197	Os12	11419980	11429180	TaWD40-134	Ta4A	743920129	743923779	78.307	378	77	3	38	410	18	395	0	626
776	OsWD40-197	Os12	11419980	11429180	TaWD40-197	Ta7A	1405042	1409572	75.495	404	85	5	13	410	10	405	0	629
777	OsWD40-197	Os12	11419980	11429180	TaWD40-704	Ta7D	1260287	1265015	75.556	405	82	6	13	410	10	404	0	629
778	OsWD40-198	Os12	24915510	24917030	TaWD40-114	Ta4A	552816857	552818257	65.01	483	136	12	1	466	1	467	0	554
779	OsWD40-198	Os12	24915510	24917030	TaWD40-115	Ta4A	552831656	552833113	62.903	496	140	12	1	465	1	483	0	545
780	OsWD40-198	Os12	24915510	24917030	TaWD40-140	Ta5A	69140695	69142050	81.182	457	74	6	1	455	1	447	0	674
781	OsWD40-198	Os12	24915510	24917030	TaWD40-360	Ta4B	67095033	67096490	61.368	497	150	12	1	466	1	486	0	525
782	OsWD40-198	Os12	24915510	24917030	TaWD40-361	Ta4B	67352783	67354225	63.544	491	144	10	1	466	1	481	0	551
783	OsWD40-198	Os12	24915510	24917030	TaWD40-362	Ta4B	67542399	67543820	64.403	486	141	12	1	466	1	474	0	553
784	OsWD40-198	Os12	24915510	24917030	TaWD40-394	Ta5B	78219881	78221233	80.952	462	74	7	1	460	1	450	0	698
785	OsWD40-198	Os12	24915510	24917030	TaWD40-613	Ta4D	46176971	46178425	66.743	439	121	8	1	425	1	428	0	535
786	OsWD40-198	Os12	24915510	24917030	TaWD40-614	Ta4D	46185958	46187385	63.86	487	144	11	1	466	1	476	0	556
787	OsWD40-198	Os12	24915510	24917030	TaWD40-645	Ta5D	74145064	74146416	80.744	457	75	6	1	455	1	446	0	689
788	OsWD40-199	Os12	25752101	25758238	TaWD40-139	Ta5A	45708130	45714508	77.956	812	163	4	1	798	1	810	0	1279
789	OsWD40-199	Os12	25752101	25758238	TaWD40-393	Ta5B	60892095	60898184	77.833	812	164	4	1	798	1	810	0	1283
790	OsWD40-199	Os12	25752101	25758238	TaWD40-644	Ta5D	57390713	57396956	78.202	812	161	4	1	798	1	810	0	1283
791	OsWD40-200	Os12	26128587	26130776	TaWD40-137	Ta5A	30415957	30417716	80.793	328	59	2	1	328	1	324	0	513
792	OsWD40-200	Os12	26128587	26130776	TaWD40-642	Ta5D	42041579	42043223	82.317	328	52	2	1	328	1	322	0	520

## Sheet: wheat and Arabidopsis
Table S5. Homologous WD40s between wheat and Arabidopsis
No.	Query protein name	Chr	Start position(bp)	End position(bp)	Subject protein name	Chr	Start position(bp)	End position(bp)	% identity	Alignment length	Mismatches	Gap opens	Query. start	Query. end	Subject. start	Subject. end	Evalue	Bit score
1	AT1G03060.1	At1	712971	726891	TaWD40-162	Ta5A	581100353	581116257	65.345	3555	1157	31	58	3579	62	3574	0	4714
2	AT1G03060.1	At1	712971	726891	TaWD40-416	Ta5B	566963700	566976050	64.951	3361	1093	27	245	3579	1	3302	0	4445
3	AT1G03060.1	At1	712971	726891	TaWD40-668	Ta5D	461068843	461085246	65.41	3553	1158	29	58	3579	63	3575	0	4718
4	AT1G03380.1	At1	836155	840362	TaWD40-16	Ta1A	445878772	445884422	55.613	775	317	10	2	761	32	794	0	824
5	AT1G03380.1	At1	836155	840362	TaWD40-258	Ta1B	464710811	464716477	55.484	775	317	11	2	761	1	762	0	819
6	AT1G03380.1	At1	836155	840362	TaWD40-516	Ta1D	345704182	345708933	54.254	717	302	9	59	761	2	706	0	756
7	AT1G04510.1	At1	1226749	1230592	TaWD40-10	Ta1A	255479241	255487802	70.245	531	149	3	1	523	1	530	0	775
8	AT1G04510.1	At1	1226749	1230592	TaWD40-169	Ta5A	674154405	674159931	68.113	530	160	4	1	523	1	528	0	756
9	AT1G04510.1	At1	1226749	1230592	TaWD40-250	Ta1B	289078539	289088434	70.778	527	148	3	1	523	1	525	0	779
10	AT1G04510.1	At1	1226749	1230592	TaWD40-387	Ta4B	634325351	634331307	69.084	524	153	4	1	517	1	522	0	756
11	AT1G04510.1	At1	1226749	1230592	TaWD40-510	Ta1D	201485659	201496109	70.056	531	150	3	1	523	1	530	0	773
12	AT1G04510.1	At1	1226749	1230592	TaWD40-636	Ta4D	494822675	494828227	68.679	530	157	4	1	523	1	528	0	762
13	AT1G05630.1	At1	1682483	1687153	TaWD40-208	Ta7A	243501390	243509240	55.209	1027	402	10	109	1124	116	1095	0	1191
14	AT1G05630.1	At1	1682483	1687153	TaWD40-380	Ta4B	465477143	465487879	48.412	1039	444	15	93	1119	106	1064	0	907
15	AT1G05630.1	At1	1682483	1687153	TaWD40-98	Ta4A	86284327	86299537	48.56	1042	438	17	93	1119	106	1064	0	908
16	AT1G10580.1	At1	3491560	3493665	TaWD40-105	Ta4A	346059923	346061629	71.429	581	147	7	1	573	1	570	0	822
17	AT1G10580.1	At1	3491560	3493665	TaWD40-371	Ta4B	296296470	296298182	70.74	581	153	6	1	573	1	572	0	838
18	AT1G10580.1	At1	3491560	3493665	TaWD40-625	Ta4D	204732531	204734237	84.824	369	55	1	206	573	129	497	0	656
19	AT1G12910.1	At1	4395114	4396154	TaWD40-183	Ta6A	268240088	268241335	68.462	390	63	4	15	346	28	415	0	510
20	AT1G15440.1	At1	5306159	5309460	TaWD40-19	Ta1A	530232871	530237293	65.663	897	287	5	1	896	1	877	0	1232
21	AT1G15440.1	At1	5306159	5309460	TaWD40-261	Ta1B	583147085	583151587	65.552	897	288	5	1	896	1	877	0	1226
22	AT1G15440.1	At1	5306159	5309460	TaWD40-520	Ta1D	431818949	431824016	65.998	897	284	5	1	896	1	877	0	1233
23	AT1G15470.1	At1	5315838	5317696	TaWD40-151	Ta5A	391549134	391553896	77.41	332	71	2	4	331	9	340	0	531
24	AT1G15470.1	At1	5315838	5317696	TaWD40-221	Ta7A	545938648	545943530	76.147	327	74	2	6	328	11	337	0	521
25	AT1G15470.1	At1	5315838	5317696	TaWD40-407	Ta5B	351456194	351461213	77.064	327	73	1	4	328	9	335	0	532
26	AT1G15470.1	At1	5315838	5317696	TaWD40-468	Ta7B	470518376	470523541	80.546	293	57	0	6	298	11	303	0	508
27	AT1G15470.1	At1	5315838	5317696	TaWD40-657	Ta5D	306184083	306189149	77.41	332	71	2	4	331	9	340	0	531
28	AT1G15470.1	At1	5315838	5317696	TaWD40-725	Ta7D	451155835	451160873	80.546	293	57	0	6	298	11	303	0	509
29	AT1G15750.1	At1	5415086	5420359	TaWD40-213	Ta7A	393764982	393773069	66.608	1138	337	13	1	1131	1	1102	0	1560
30	AT1G15750.1	At1	5415086	5420359	TaWD40-318	Ta3B	238308845	238318604	62.554	1167	364	18	1	1131	1	1130	0	1433
31	AT1G15750.1	At1	5415086	5420359	TaWD40-379	Ta4B	464218227	464226036	77.467	1145	235	10	1	1131	1	1136	0	1835
32	AT1G15750.1	At1	5415086	5420359	TaWD40-463	Ta7B	323199840	323210015	66.406	1152	352	15	1	1131	1	1138	0	1572
33	AT1G15750.1	At1	5415086	5420359	TaWD40-575	Ta3D	161707587	161717075	62.639	1167	363	18	1	1131	1	1130	0	1433
34	AT1G15750.1	At1	5415086	5420359	TaWD40-631	Ta4D	378274240	378282268	77.778	1143	233	10	1	1131	1	1134	0	1837
35	AT1G15750.1	At1	5415086	5420359	TaWD40-69	Ta3A	191527978	191538980	62.148	1173	365	19	1	1131	1	1136	0	1421
36	AT1G15750.1	At1	5415086	5420359	TaWD40-719	Ta7D	363552161	363560446	66.233	1152	354	15	1	1131	1	1138	0	1568
37	AT1G15750.1	At1	5415086	5420359	TaWD40-99	Ta4A	87392907	87400851	77.253	1143	229	10	1	1131	1	1124	0	1816
38	AT1G17720.1	At1	6093949	6098065	TaWD40-182	Ta6A	224614114	224623225	75.148	507	109	5	5	501	7	506	0	790
39	AT1G17720.1	At1	6093949	6098065	TaWD40-219	Ta7A	532465769	532473588	78.4	500	92	5	15	501	30	526	0	815
40	AT1G17720.1	At1	6093949	6098065	TaWD40-323	Ta3B	389037270	389044127	76.803	513	96	9	1	501	2	503	0	801
41	AT1G17720.1	At1	6093949	6098065	TaWD40-432	Ta6B	298284812	298293875	75.453	497	108	4	6	501	11	494	0	768
42	AT1G17720.1	At1	6093949	6098065	TaWD40-470	Ta7B	491920320	491929524	78	500	94	5	15	501	30	526	0	810
43	AT1G17720.1	At1	6093949	6098065	TaWD40-580	Ta3D	294731820	294737641	77.583	513	93	8	1	501	1	503	0	811
44	AT1G17720.1	At1	6093949	6098065	TaWD40-686	Ta6D	186539338	186548213	75.345	507	108	5	5	501	7	506	0	793
45	AT1G17720.1	At1	6093949	6098065	TaWD40-727	Ta7D	468511570	468519398	78.2	500	92	5	15	501	27	522	0	811
46	AT1G17720.1	At1	6093949	6098065	TaWD40-74	Ta3A	390009888	390015901	78.175	504	88	8	9	501	10	502	0	806
47	AT1G18830.1	At1	6489309	6494218	TaWD40-277	Ta2B	129654535	129663861	46.294	931	403	16	1	862	1	903	0	789
48	AT1G18830.1	At1	6489309	6494218	TaWD40-31	Ta2A	79748933	79757194	47.091	928	397	18	1	862	1	900	0	790
49	AT1G18830.1	At1	6489309	6494218	TaWD40-536	Ta2D	79418614	79426654	47.306	928	395	18	1	862	1	900	0	792
50	AT1G19750.1	At1	6826997	6830061	TaWD40-338	Ta3B	637082276	637085224	59.41	441	164	4	18	450	19	452	0	535
51	AT1G19750.1	At1	6826997	6830061	TaWD40-595	Ta3D	477900895	477903567	58.957	441	166	4	18	450	19	452	0	536
52	AT1G19750.1	At1	6826997	6830061	TaWD40-88	Ta3A	621318167	621320841	59.41	441	164	4	18	450	19	452	0	536
53	AT1G27470.1	At1	9540368	9544218	TaWD40-118	Ta4A	560411594	560416223	51.394	825	349	19	8	810	13	807	0	774
54	AT1G27470.1	At1	9540368	9544218	TaWD40-357	Ta4B	58231003	58235621	51.152	825	351	19	8	810	13	807	0	773
55	AT1G27470.1	At1	9540368	9544218	TaWD40-610	Ta4D	39852446	39857359	47.758	825	378	20	8	810	13	806	0	704
56	AT1G27840.1	At1	9693332	9696257	TaWD40-338	Ta3B	637082276	637085224	61.224	441	156	4	18	450	19	452	0	555
57	AT1G27840.1	At1	9693332	9696257	TaWD40-595	Ta3D	477900895	477903567	60.544	441	159	4	18	450	19	452	0	555
58	AT1G27840.1	At1	9693332	9696257	TaWD40-88	Ta3A	621318167	621320841	60.771	441	158	4	18	450	19	452	0	555
59	AT1G36070.1	At1	13467164	13470386	TaWD40-100	Ta4A	100559756	100564005	63.317	398	136	5	22	417	48	437	0	533
60	AT1G36070.1	At1	13467164	13470386	TaWD40-278	Ta2B	162864066	162869987	61.5	400	149	3	18	417	37	431	0	518
61	AT1G36070.1	At1	13467164	13470386	TaWD40-378	Ta4B	449810171	449814807	62.563	398	139	5	22	417	48	437	0	530
62	AT1G36070.1	At1	13467164	13470386	TaWD40-630	Ta4D	365172564	365177809	63.819	398	134	5	22	417	48	437	0	535
63	AT1G49040.1	At1	18139419	18148826	TaWD40-322	Ta3B	370135909	370165811	69.288	1208	330	14	3	1187	6	1195	0	1674
64	AT1G49040.1	At1	18139419	18148826	TaWD40-579	Ta3D	279901774	279934386	67.053	1208	322	14	3	1187	6	1160	0	1599
65	AT1G49040.1	At1	18139419	18148826	TaWD40-73	Ta3A	359329795	359360550	69.619	1208	336	13	3	1187	6	1205	0	1694
66	AT1G49540.1	At1	18333767	18337382	TaWD40-246	Ta1B	136648017	136652141	60.287	836	310	13	7	837	15	833	0	1013
67	AT1G49540.1	At1	18333767	18337382	TaWD40-506	Ta1D	83724883	83729112	59.905	843	309	13	8	837	16	842	0	1007
68	AT1G49540.1	At1	18333767	18337382	TaWD40-6	Ta1A	100292673	100297078	60.143	838	309	13	7	837	15	834	0	1014
69	AT1G49910.1	At1	18479025	18481271	TaWD40-632	Ta4D	414151321	414158117	83.333	330	55	0	8	337	15	344	0	588
70	AT1G49910.1	At1	18479025	18481271	TaWD40-97	Ta4A	49252713	49259767	83.333	330	55	0	8	337	15	344	0	588
71	AT1G51690.1	At1	19166218	19169974	TaWD40-182	Ta6A	224614114	224623225	76.954	499	104	6	17	513	17	506	0	771
72	AT1G51690.1	At1	19166218	19169974	TaWD40-219	Ta7A	532465769	532473588	76.305	498	114	4	18	513	31	526	0	787
73	AT1G51690.1	At1	19166218	19169974	TaWD40-323	Ta3B	389037270	389044127	71.373	517	129	6	1	513	2	503	0	763
74	AT1G51690.1	At1	19166218	19169974	TaWD40-432	Ta6B	298284812	298293875	74.802	504	104	5	12	513	12	494	0	750
75	AT1G51690.1	At1	19166218	19169974	TaWD40-470	Ta7B	491920320	491929524	75.703	498	117	4	18	513	31	526	0	781
76	AT1G51690.1	At1	19166218	19169974	TaWD40-580	Ta3D	294731820	294737641	72.147	517	126	5	1	513	1	503	0	774
77	AT1G51690.1	At1	19166218	19169974	TaWD40-686	Ta6D	186539338	186548213	76.954	499	104	6	17	513	17	506	0	771
78	AT1G51690.1	At1	19166218	19169974	TaWD40-727	Ta7D	468511570	468519398	76.104	498	114	4	18	513	28	522	0	783
79	AT1G51690.1	At1	19166218	19169974	TaWD40-74	Ta3A	390009888	390015901	71.954	517	126	6	1	513	1	502	0	768
80	AT1G52360.1	At1	19499282	19505397	TaWD40-129	Ta4A	665865328	665873147	81.36	912	150	3	1	911	1	893	0	1543
81	AT1G52360.1	At1	19499282	19505397	TaWD40-181	Ta6A	201547982	201557360	78.672	919	187	3	8	926	42	951	0	1516
82	AT1G52360.1	At1	19499282	19505397	TaWD40-201	Ta7A	53622183	53631523	80.367	927	155	4	1	926	1	901	0	1544
83	AT1G52360.1	At1	19499282	19505397	TaWD40-431	Ta6B	259878949	259888154	78.735	917	186	3	1	916	1	909	0	1504
84	AT1G52360.1	At1	19499282	19505397	TaWD40-685	Ta6D	145760399	145769411	78.517	917	188	2	1	916	1	909	0	1509
85	AT1G52360.1	At1	19499282	19505397	TaWD40-708	Ta7D	50722104	50730461	80.906	927	157	3	1	926	1	908	0	1562
86	AT1G52730.1	At1	19642866	19644978	TaWD40-151	Ta5A	391549134	391553896	79.118	340	69	1	1	338	1	340	0	561
87	AT1G52730.1	At1	19642866	19644978	TaWD40-221	Ta7A	545938648	545943530	79.706	340	65	1	1	336	1	340	0	576
88	AT1G52730.1	At1	19642866	19644978	TaWD40-407	Ta5B	351456194	351461213	79.412	340	68	1	1	338	1	340	0	566
89	AT1G52730.1	At1	19642866	19644978	TaWD40-468	Ta7B	470518376	470523541	78.198	344	67	1	1	336	1	344	0	567
90	AT1G52730.1	At1	19642866	19644978	TaWD40-657	Ta5D	306184083	306189149	79.412	340	68	1	1	338	1	340	0	561
91	AT1G52730.1	At1	19642866	19644978	TaWD40-725	Ta7D	451155835	451160873	78.947	342	66	1	1	336	1	342	0	568
92	AT1G53090.1	At1	19783748	19786690	TaWD40-333	Ta3B	513566862	513572044	56.631	754	294	7	64	793	24	768	0	812
93	AT1G53090.1	At1	19783748	19786690	TaWD40-590	Ta3D	393655507	393660683	56.764	754	293	7	64	793	25	769	0	811
94	AT1G53090.1	At1	19783748	19786690	TaWD40-83	Ta3A	513605296	513610663	56.671	757	282	7	65	793	27	765	0	818
95	AT1G54710.1	At1	20417019	20420733	TaWD40-16	Ta1A	445878772	445884422	54.203	797	300	14	23	761	38	827	0	818
96	AT1G54710.1	At1	20417019	20420733	TaWD40-258	Ta1B	464710811	464716477	56.152	764	283	14	23	742	7	762	0	816
97	AT1G54710.1	At1	20417019	20420733	TaWD40-516	Ta1D	345704182	345708933	54.631	745	280	13	68	761	2	739	0	783
98	AT1G55680.1	At1	20804988	20807294	TaWD40-190	Ta6A	515668885	515675204	71.951	410	114	1	36	445	37	445	0	641
99	AT1G55680.1	At1	20804988	20807294	TaWD40-191	Ta6A	516158409	516161969	66.265	415	136	2	27	437	27	441	0	584
100	AT1G55680.1	At1	20804988	20807294	TaWD40-204	Ta7A	85336752	85345103	64.736	397	140	0	49	445	62	458	0	552
101	AT1G55680.1	At1	20804988	20807294	TaWD40-207	Ta7A	215185581	215188680	65.34	427	143	2	20	445	15	437	0	596
102	AT1G55680.1	At1	20804988	20807294	TaWD40-441	Ta6B	561147448	561153924	72.195	410	113	1	36	445	37	445	0	642
103	AT1G55680.1	At1	20804988	20807294	TaWD40-454	Ta7B	33400610	33407636	64.736	397	140	0	49	445	66	462	0	551
104	AT1G55680.1	At1	20804988	20807294	TaWD40-457	Ta7B	153323882	153328822	68.333	420	133	0	26	445	28	447	0	628
105	AT1G55680.1	At1	20804988	20807294	TaWD40-458	Ta7B	166989014	166991765	64.871	427	145	2	20	445	15	437	0	593
106	AT1G55680.1	At1	20804988	20807294	TaWD40-693	Ta6D	373419749	373426423	72.195	410	113	1	36	445	37	445	0	642
107	AT1G55680.1	At1	20804988	20807294	TaWD40-694	Ta6D	374105882	374109413	69.921	379	114	0	59	437	63	441	0	587
108	AT1G55680.1	At1	20804988	20807294	TaWD40-710	Ta7D	83650386	83657970	64.736	397	140	0	49	445	63	459	0	551
109	AT1G55680.1	At1	20804988	20807294	TaWD40-713	Ta7D	184096964	184101807	68.333	420	133	0	26	445	28	447	0	627
110	AT1G55680.1	At1	20804988	20807294	TaWD40-714	Ta7D	203361278	203364062	62.556	446	157	2	1	445	1	437	0	594
111	AT1G58230.1	At1	21566331	21578865	TaWD40-180	Ta6A	108924981	108953548	56.794	2495	1002	30	10	2470	646	3098	0	2768
112	AT1G58230.1	At1	21566331	21578865	TaWD40-226	Ta7A	654773488	654802435	54.047	2644	1108	31	1	2603	617	3194	0	2781
113	AT1G58230.1	At1	21566331	21578865	TaWD40-430	Ta6B	172716277	172743132	57.553	2615	1042	31	10	2595	646	3221	0	2964
114	AT1G58230.1	At1	21566331	21578865	TaWD40-476	Ta7B	622245400	622274953	54.297	2630	1123	28	1	2603	617	3194	0	2781
115	AT1G58230.1	At1	21566331	21578865	TaWD40-684	Ta6D	90107550	90134520	57.481	2620	1038	31	10	2595	646	3223	0	2962
116	AT1G58230.1	At1	21566331	21578865	TaWD40-731	Ta7D	567710300	567740783	54.026	2645	1107	29	1	2603	614	3191	0	2782
117	AT1G62020.1	At1	22919814	22923728	TaWD40-120	Ta4A	580485261	580490042	77.977	1226	251	7	1	1216	1	1217	0	2032
118	AT1G62020.1	At1	22919814	22923728	TaWD40-172	Ta5A	697897157	697901779	77.969	1221	261	6	1	1216	1	1218	0	2040
119	AT1G62020.1	At1	22919814	22923728	TaWD40-355	Ta4B	33349351	33354747	78.385	1226	246	7	1	1216	126	1342	0	2039
120	AT1G62020.1	At1	22919814	22923728	TaWD40-390	Ta4B	657978055	657982751	77.224	1225	263	4	1	1216	1	1218	0	2030
121	AT1G62020.1	At1	22919814	22923728	TaWD40-608	Ta4D	21516626	21521423	78.222	1226	248	7	1	1216	1	1217	0	2037
122	AT1G62020.1	At1	22919814	22923728	TaWD40-639	Ta4D	509184942	509189717	77.388	1225	261	4	1	1216	1	1218	0	2040
123	AT1G65580.1	At1	24377598	24383940	TaWD40-208	Ta7A	243501390	243509240	56.309	1062	409	13	77	1098	108	1154	0	1207
124	AT1G65580.1	At1	24377598	24383940	TaWD40-380	Ta4B	465477143	465487879	51.365	989	432	13	82	1057	116	1068	0	928
125	AT1G65580.1	At1	24377598	24383940	TaWD40-98	Ta4A	86284327	86299537	51.822	988	429	12	82	1057	116	1068	0	939
126	AT1G73720.1	At1	27725059	27729722	TaWD40-321	Ta3B	316611353	316622932	82.549	510	87	2	3	511	8	516	0	916
127	AT1G73720.1	At1	27725059	27729722	TaWD40-577	Ta3D	230761825	230784476	82.549	510	88	1	3	511	8	517	0	920
128	AT1G73720.1	At1	27725059	27729722	TaWD40-71	Ta3A	306859562	306882459	82.353	510	89	1	3	511	8	517	0	920
129	AT1G78070.1	At1	29355219	29358368	TaWD40-100	Ta4A	100559756	100564005	65.482	394	129	2	55	446	47	435	0	548
130	AT1G78070.1	At1	29355219	29358368	TaWD40-278	Ta2B	162864066	162869987	60.85	447	158	4	1	447	1	430	0	558
131	AT1G78070.1	At1	29355219	29358368	TaWD40-32	Ta2A	113816924	113822590	60.85	447	158	3	1	447	1	430	0	554
132	AT1G78070.1	At1	29355219	29358368	TaWD40-378	Ta4B	449810171	449814807	65.228	394	130	2	55	446	47	435	0	545
133	AT1G78070.1	At1	29355219	29358368	TaWD40-630	Ta4D	365172564	365177809	60.86	442	156	5	8	446	8	435	0	546
134	AT1G79990.1	At1	30084522	30091949	TaWD40-129	Ta4A	665865328	665873147	81.828	908	148	4	217	1123	2	893	0	1538
135	AT1G79990.1	At1	30084522	30091949	TaWD40-181	Ta6A	201547982	201557360	78.658	909	183	4	223	1128	42	942	0	1484
136	AT1G79990.1	At1	30084522	30091949	TaWD40-201	Ta7A	53622183	53631523	81.051	913	149	5	217	1128	2	891	0	1526
137	AT1G79990.1	At1	30084522	30091949	TaWD40-431	Ta6B	259878949	259888154	77.658	931	178	4	217	1134	2	915	0	1496
138	AT1G79990.1	At1	30084522	30091949	TaWD40-685	Ta6D	145760399	145769411	78.416	922	187	4	217	1134	2	915	0	1495
139	AT1G79990.1	At1	30084522	30091949	TaWD40-708	Ta7D	50722104	50730461	81.818	913	149	4	217	1128	2	898	0	1547
140	AT1G80490.1	At1	30261094	30266446	TaWD40-213	Ta7A	393764982	393773069	67.081	1127	338	14	1	1119	1	1102	0	1561
141	AT1G80490.1	At1	30261094	30266446	TaWD40-318	Ta3B	238308845	238318604	61.962	1162	367	18	1	1119	1	1130	0	1412
142	AT1G80490.1	At1	30261094	30266446	TaWD40-379	Ta4B	464218227	464226036	76.594	1145	233	10	1	1119	1	1136	0	1830
143	AT1G80490.1	At1	30261094	30266446	TaWD40-463	Ta7B	323199840	323210015	66.146	1152	343	15	1	1119	1	1138	0	1566
144	AT1G80490.1	At1	30261094	30266446	TaWD40-575	Ta3D	161707587	161717075	62.048	1162	366	18	1	1119	1	1130	0	1412
145	AT1G80490.1	At1	30261094	30266446	TaWD40-631	Ta4D	378274240	378282268	77.078	1143	229	10	1	1119	1	1134	0	1836
146	AT1G80490.1	At1	30261094	30266446	TaWD40-69	Ta3A	191527978	191538980	61.558	1168	368	19	1	1119	1	1136	0	1399
147	AT1G80490.1	At1	30261094	30266446	TaWD40-719	Ta7D	363552161	363560446	66.059	1152	344	15	1	1119	1	1138	0	1562
148	AT1G80490.1	At1	30261094	30266446	TaWD40-99	Ta4A	87392907	87400851	76.62	1142	226	10	1	1119	1	1124	0	1823
149	AT1G80670.1	At1	30320809	30323543	TaWD40-1	Ta1A	15430793	15437134	79.37	349	66	3	1	349	1	343	0	593
150	AT1G80670.1	At1	30320809	30323543	TaWD40-241	Ta1B	20589398	20594555	80.588	340	61	2	10	349	9	343	0	593
151	AT1G80670.1	At1	30320809	30323543	TaWD40-327	Ta3B	416124516	416129597	75.684	329	77	1	16	344	18	343	0	543
152	AT1G80670.1	At1	30320809	30323543	TaWD40-502	Ta1D	14480627	14486690	79.656	349	65	3	1	349	1	343	0	595
153	AT1G80670.1	At1	30320809	30323543	TaWD40-582	Ta3D	305628210	305633137	75.076	329	79	1	16	344	18	343	0	538
154	AT1G80670.1	At1	30320809	30323543	TaWD40-78	Ta3A	423677112	423682606	75.38	329	78	1	16	344	18	343	0	540
155	AT2G01330.1	At2	158417	160755	TaWD40-305	Ta3B	16439811	16444446	62.48	613	225	5	1	611	1	610	0	806
156	AT2G01330.1	At2	158417	160755	TaWD40-563	Ta3D	11747403	11752024	62.48	613	225	5	1	611	1	610	0	808
157	AT2G01330.1	At2	158417	160755	TaWD40-59	Ta3A	25368770	25373783	62.969	613	222	5	1	611	1	610	0	810
158	AT2G16405.1	At2	7105915	7108787	TaWD40-334	Ta3B	555270387	555273533	64.115	418	141	4	65	481	2	411	0	537
159	AT2G16405.1	At2	7105915	7108787	TaWD40-591	Ta3D	425155286	425158690	62.716	464	158	7	24	481	32	486	0	556
160	AT2G16405.1	At2	7105915	7108787	TaWD40-85	Ta3A	562908489	562912123	62.716	464	158	7	24	481	30	484	0	552
161	AT2G18900.1	At2	8188491	8192409	TaWD40-139	Ta5A	45708130	45714508	48.082	834	368	17	1	799	1	804	0	771
162	AT2G18900.1	At2	8188491	8192409	TaWD40-393	Ta5B	60892095	60898184	47.659	833	373	16	1	799	1	804	0	769
163	AT2G18900.1	At2	8188491	8192409	TaWD40-644	Ta5D	57390713	57396956	47.962	834	369	17	1	799	1	804	0	766
164	AT2G19520.1	At2	8456006	8459235	TaWD40-330	Ta3B	450376362	450383632	74.947	475	95	4	51	506	1	470	0	743
165	AT2G19520.1	At2	8456006	8459235	TaWD40-587	Ta3D	352110457	352117379	77.342	459	96	3	51	506	1	454	0	754
166	AT2G19520.1	At2	8456006	8459235	TaWD40-81	Ta3A	469835237	469842103	77.56	459	95	3	51	506	1	454	0	754
167	AT2G19540.1	At2	8461804	8464347	TaWD40-109	Ta4A	466632749	466636729	65.367	436	150	1	28	463	36	470	0	597
168	AT2G19540.1	At2	8461804	8464347	TaWD40-146	Ta5A	311974838	311984383	59.244	476	181	6	1	465	1	474	0	570
169	AT2G19540.1	At2	8461804	8464347	TaWD40-369	Ta4B	171616793	171621029	65.367	436	150	1	28	463	36	470	0	597
170	AT2G19540.1	At2	8461804	8464347	TaWD40-399	Ta5B	256942932	256952222	60	475	177	6	1	464	1	473	0	575
171	AT2G19540.1	At2	8461804	8464347	TaWD40-621	Ta4D	110083399	110087414	65.138	436	151	1	28	463	36	470	0	596
172	AT2G20330.1	At2	8772888	8775518	TaWD40-248	Ta1B	286709366	286713975	62.481	653	202	6	3	643	8	629	0	816
173	AT2G20330.1	At2	8772888	8775518	TaWD40-508	Ta1D	199867815	199872314	62.809	648	203	6	3	643	8	624	0	817
174	AT2G20330.1	At2	8772888	8775518	TaWD40-8	Ta1A	252503692	252518021	63.02	649	201	6	3	643	8	625	0	820
175	AT2G21390.1	At2	9152428	9156577	TaWD40-120	Ta4A	580485261	580490042	76.998	1226	265	8	1	1218	1	1217	0	2016
176	AT2G21390.1	At2	9152428	9156577	TaWD40-172	Ta5A	697897157	697901779	77.641	1221	267	6	1	1218	1	1218	0	2031
177	AT2G21390.1	At2	9152428	9156577	TaWD40-355	Ta4B	33349351	33354747	77.325	1226	261	8	1	1218	126	1342	0	2023
178	AT2G21390.1	At2	9152428	9156577	TaWD40-390	Ta4B	657978055	657982751	76.773	1227	267	5	1	1218	1	1218	0	2019
179	AT2G21390.1	At2	9152428	9156577	TaWD40-608	Ta4D	21516626	21521423	77.08	1226	264	8	1	1218	1	1217	0	2017
180	AT2G21390.1	At2	9152428	9156577	TaWD40-639	Ta4D	509184942	509189717	77.641	1221	267	6	1	1218	1	1218	0	2031
181	AT2G30050.1	At2	12825540	12826448	TaWD40-168	Ta5A	656935890	656936807	79.739	306	57	3	1	302	1	305	0	501
182	AT2G30050.1	At2	12825540	12826448	TaWD40-423	Ta5B	665810542	665811459	80.065	306	56	3	1	302	1	305	0	503
183	AT2G30050.1	At2	12825540	12826448	TaWD40-571	Ta3D	108571320	108572237	80.065	306	56	3	1	302	1	305	0	502
184	AT2G30910.1	At2	13153447	13156869	TaWD40-450	Ta6B	701386937	701391770	71.633	349	95	3	23	369	1	347	0	526
185	AT2G30910.1	At2	13153447	13156869	TaWD40-702	Ta6D	460468695	460474237	71.429	371	102	3	1	369	1	369	0	559
186	AT2G31300.1	At2	13346313	13349787	TaWD40-450	Ta6B	701386937	701391770	72.779	349	91	3	23	369	1	347	0	530
187	AT2G31300.1	At2	13346313	13349787	TaWD40-702	Ta6D	460468695	460474237	72.507	371	98	3	1	369	1	369	0	563
188	AT2G31830.1	At2	13532905	13537665	TaWD40-208	Ta7A	243501390	243509240	54.126	1018	441	9	94	1100	94	1096	0	1157
189	AT2G31830.1	At2	13532905	13537665	TaWD40-380	Ta4B	465477143	465487879	49.46	926	424	10	173	1094	179	1064	0	914
190	AT2G31830.1	At2	13532905	13537665	TaWD40-98	Ta4A	86284327	86299537	48.43	987	458	11	119	1094	118	1064	0	910
191	AT2G32700.1	At2	13867235	13871844	TaWD40-196	Ta6A	602444178	602454473	62.899	814	264	13	1	787	1	803	0	964
192	AT2G32700.1	At2	13867235	13871844	TaWD40-448	Ta6B	692774738	692783226	62.776	814	265	13	1	787	1	803	0	964
193	AT2G32700.1	At2	13867235	13871844	TaWD40-453	Ta7B	1269857	1276459	47.312	837	324	23	1	787	1	770	0	656
194	AT2G32700.1	At2	13867235	13871844	TaWD40-700	Ta6D	455558791	455567066	63.022	814	263	13	1	787	1	803	0	967
195	AT2G32950.1	At2	13978000	13983282	TaWD40-193	Ta6A	559421622	559427356	73.175	630	163	3	48	674	73	699	0	972
196	AT2G32950.1	At2	13978000	13983282	TaWD40-444	Ta6B	624795777	624801680	73.016	630	164	3	48	674	66	692	0	971
197	AT2G32950.1	At2	13978000	13983282	TaWD40-696	Ta6D	414475353	414480754	73.016	630	164	3	48	674	72	698	0	973
198	AT2G33340.1	At2	14126584	14131000	TaWD40-10	Ta1A	255479241	255487802	70.321	529	147	3	1	521	1	527	0	779
199	AT2G33340.1	At2	14126584	14131000	TaWD40-169	Ta5A	674154405	674159931	69.29	521	152	3	1	514	1	520	0	754
200	AT2G33340.1	At2	14126584	14131000	TaWD40-250	Ta1B	289078539	289088434	70.667	525	147	3	1	521	1	522	0	779
201	AT2G33340.1	At2	14126584	14131000	TaWD40-387	Ta4B	634325351	634331307	68.893	524	155	3	1	517	1	523	0	755
202	AT2G33340.1	At2	14126584	14131000	TaWD40-510	Ta1D	201485659	201496109	70.132	529	148	3	1	521	1	527	0	776
203	AT2G33340.1	At2	14126584	14131000	TaWD40-636	Ta4D	494822675	494828227	69.482	521	151	3	1	514	1	520	0	756
204	AT2G37160.1	At2	15609047	15612529	TaWD40-112	Ta4A	527903201	527912951	63.068	528	178	7	25	538	17	541	0	664
205	AT2G37160.1	At2	15609047	15612529	TaWD40-142	Ta5A	215475408	215484896	66.208	509	159	7	27	525	28	533	0	691
206	AT2G37160.1	At2	15609047	15612529	TaWD40-366	Ta4B	96873289	96880288	63.447	528	176	7	25	538	17	541	0	665
207	AT2G37160.1	At2	15609047	15612529	TaWD40-396	Ta5B	209200817	209210218	65.83	518	164	7	27	533	28	543	0	698
208	AT2G37160.1	At2	15609047	15612529	TaWD40-618	Ta4D	66287043	66296102	63.068	528	178	7	25	538	17	541	0	663
209	AT2G37160.1	At2	15609047	15612529	TaWD40-648	Ta5D	198240774	198250299	64.286	532	174	8	27	544	28	557	0	694
210	AT2G40360.1	At2	16853123	16856635	TaWD40-159	Ta5A	562383015	562389956	64.087	646	222	5	116	752	49	693	0	853
211	AT2G40360.1	At2	16853123	16856635	TaWD40-413	Ta5B	542681238	542688300	61.594	690	253	6	72	752	71	757	0	860
212	AT2G40360.1	At2	16853123	16856635	TaWD40-663	Ta5D	445102564	445109835	64.087	646	222	5	116	752	49	693	0	853
213	AT2G40810.1	At2	17032686	17034338	TaWD40-310	Ta3B	76506469	76510371	66.667	411	119	3	1	393	1	411	0	567
214	AT2G40810.1	At2	17032686	17034338	TaWD40-566	Ta3D	48442477	48444831	66.18	411	121	2	1	393	1	411	0	567
215	AT2G40810.1	At2	17032686	17034338	TaWD40-61	Ta3A	60664223	60666591	65.937	411	122	2	1	393	1	411	0	566
216	AT2G41500.1	At2	17304319	17306855	TaWD40-104	Ta4A	282080884	282085751	58.984	512	198	3	35	545	5	505	0	620
217	AT2G41500.1	At2	17304319	17306855	TaWD40-279	Ta2B	180605684	180607225	59.375	512	200	4	36	545	4	509	0	610
218	AT2G41500.1	At2	17304319	17306855	TaWD40-33	Ta2A	133684999	133686635	58.527	516	202	5	36	545	40	549	0	606
219	AT2G41500.1	At2	17304319	17306855	TaWD40-372	Ta4B	338424406	338428017	60.714	504	182	5	46	545	16	507	0	600
220	AT2G41500.1	At2	17304319	17306855	TaWD40-538	Ta2D	126982767	126984701	56.929	534	223	3	15	545	9	538	0	606
221	AT2G41500.1	At2	17304319	17306855	TaWD40-626	Ta4D	236934451	236939976	59.766	512	192	4	36	545	6	505	0	613
222	AT2G43770.1	At2	18134272	18135303	TaWD40-229	Ta7A	690054419	690055459	77.581	339	73	2	8	343	8	346	0	563
223	AT2G43770.1	At2	18134272	18135303	TaWD40-479	Ta7B	675723287	675724327	77.876	339	72	2	8	343	8	346	0	565
224	AT2G43770.1	At2	18134272	18135303	TaWD40-733	Ta7D	596897632	596898672	77.286	339	74	2	8	343	8	346	0	561
225	AT2G43900.1	At2	18178801	18183823	TaWD40-208	Ta7A	243501390	243509240	56.042	1051	429	13	117	1153	116	1147	0	1221
226	AT2G43900.1	At2	18178801	18183823	TaWD40-380	Ta4B	465477143	465487879	51.351	925	408	12	170	1091	179	1064	0	918
227	AT2G43900.1	At2	18178801	18183823	TaWD40-98	Ta4A	86284327	86299537	51.453	929	409	11	166	1091	175	1064	0	922
228	AT2G45540.1	At2	18757881	18772229	TaWD40-185	Ta6A	458203924	458229334	56.633	2857	1093	37	158	2944	78	2858	0	3165
229	AT2G45540.1	At2	18757881	18772229	TaWD40-293	Ta2B	616950437	616970775	63.101	2851	948	31	156	2946	264	3070	0	3378
230	AT2G45540.1	At2	18757881	18772229	TaWD40-438	Ta6B	502293992	502320704	56.464	2885	1091	39	147	2944	63	2869	0	3151
231	AT2G45540.1	At2	18757881	18772229	TaWD40-48	Ta2A	668438699	668459542	62.898	2857	953	31	151	2946	260	3070	0	3366
232	AT2G45540.1	At2	18757881	18772229	TaWD40-553	Ta2D	523138771	523158434	63.285	2849	957	29	151	2946	220	3032	0	3383
233	AT2G45540.1	At2	18757881	18772229	TaWD40-689	Ta6D	320693395	320715374	56.683	2858	1070	38	158	2934	78	2848	0	3153
234	AT2G46280.1	At2	19003656	19005393	TaWD40-108	Ta4A	403383616	403387848	76.829	328	74	1	1	328	1	326	0	526
235	AT2G46280.1	At2	19003656	19005393	TaWD40-299	Ta2B	734495469	734499875	75.455	330	77	2	1	328	1	328	0	521
236	AT2G46280.1	At2	19003656	19005393	TaWD40-373	Ta4B	340638160	340641904	76.829	328	74	1	1	328	1	326	0	526
237	AT2G46280.1	At2	19003656	19005393	TaWD40-623	Ta4D	161258617	161264311	77.134	328	73	1	1	328	1	326	0	528
238	AT2G46290.1	At2	19005910	19007797	TaWD40-108	Ta4A	403383616	403387848	76.524	328	75	1	28	355	1	326	0	527
239	AT2G46290.1	At2	19005910	19007797	TaWD40-299	Ta2B	734495469	734499875	75.152	330	78	2	28	355	1	328	0	520
240	AT2G46290.1	At2	19005910	19007797	TaWD40-373	Ta4B	340638160	340641904	76.524	328	75	1	28	355	1	326	0	527
241	AT2G46290.1	At2	19005910	19007797	TaWD40-623	Ta4D	161258617	161264311	76.22	328	76	1	28	355	1	326	0	526
242	AT2G46340.1	At2	19022572	19026821	TaWD40-527	Ta1D	475723391	475731263	47.022	957	427	23	122	1029	347	1272	0	779
243	AT2G46560.1	At2	19115570	19125856	TaWD40-320	Ta3B	305521747	305544381	37.959	2558	1389	54	22	2504	5	2439	0	1541
244	AT2G46560.1	At2	19115570	19125856	TaWD40-578	Ta3D	254097489	254119188	38.459	2569	1363	60	22	2504	5	2441	0	1568
245	AT2G46560.1	At2	19115570	19125856	TaWD40-72	Ta3A	335459458	335483527	38.359	2560	1378	55	22	2504	5	2441	0	1553
246	AT2G47410.1	At2	19449133	19456991	TaWD40-103	Ta4A	148134098	148142271	67.967	615	184	5	38	642	47	658	0	855
247	AT2G47410.1	At2	19449133	19456991	TaWD40-135	Ta5A	9840483	9854956	58.42	962	320	16	14	941	35	950	0	1098
248	AT2G47410.1	At2	19449133	19456991	TaWD40-391	Ta5B	12845460	12858464	59.381	970	328	19	14	941	15	960	0	1125
249	AT2G47410.1	At2	19449133	19456991	TaWD40-627	Ta4D	323548331	323568149	69.58	595	168	5	38	622	47	638	0	851
250	AT2G47410.1	At2	19449133	19456991	TaWD40-640	Ta5D	12977489	12990825	58.592	966	312	18	14	941	35	950	0	1100
251	AT3G05090.1	At3	1418573	1422723	TaWD40-144	Ta5A	268460095	268467017	67.89	763	223	12	1	753	1	751	0	1044
252	AT3G05090.1	At3	1418573	1422723	TaWD40-398	Ta5B	221095856	221103060	67.932	764	222	13	1	753	1	752	0	1041
253	AT3G05090.1	At3	1418573	1422723	TaWD40-649	Ta5D	207775707	207782632	67.628	763	225	12	1	753	1	751	0	1038
254	AT3G08850.1	At3	2686978	2694911	TaWD40-147	Ta5A	327081091	327091248	69.225	1303	363	16	67	1344	71	1360	0	1777
255	AT3G08850.1	At3	2686978	2694911	TaWD40-401	Ta5B	276239525	276250238	67.489	1378	400	18	1	1344	1	1364	0	1802
256	AT3G08850.1	At3	2686978	2694911	TaWD40-650	Ta5D	229353848	229364028	69.716	1301	363	14	67	1344	71	1363	0	1799
257	AT3G10530.1	At3	3286277	3288670	TaWD40-116	Ta4A	554632753	554637781	59.459	518	190	5	20	534	16	516	0	600
258	AT3G10530.1	At3	3286277	3288670	TaWD40-266	Ta1B	630705225	630710557	58.902	528	201	7	17	534	9	530	0	608
259	AT3G10530.1	At3	3286277	3288670	TaWD40-359	Ta4B	64800374	64805478	61.197	518	192	4	20	534	16	527	0	621
260	AT3G10530.1	At3	3286277	3288670	TaWD40-525	Ta1D	458824434	458829723	60.039	513	196	4	25	534	17	523	0	616
261	AT3G10530.1	At3	3286277	3288670	TaWD40-612	Ta4D	44978234	44983349	61.197	518	192	4	20	534	16	527	0	628
262	AT3G13290.1	At3	4297529	4303113	TaWD40-192	Ta6A	517889090	517896871	47.527	1294	561	25	97	1340	42	1267	0	1048
263	AT3G13290.1	At3	4297529	4303113	TaWD40-206	Ta7A	188889325	188897727	57.905	525	183	12	76	570	85	601	0	600
264	AT3G13290.1	At3	4297529	4303113	TaWD40-442	Ta6B	562592000	562600332	48.071	1296	577	27	97	1340	105	1356	0	1054
265	AT3G13290.1	At3	4297529	4303113	TaWD40-456	Ta7B	151323410	151331538	52.979	621	224	15	1	576	1	598	0	605
266	AT3G13290.1	At3	4297529	4303113	TaWD40-695	Ta6D	376076803	376084895	59.838	493	177	8	97	572	106	594	0	600
267	AT3G13290.1	At3	4297529	4303113	TaWD40-712	Ta7D	182802743	182811504	57.744	523	183	11	97	588	109	624	0	598
268	AT3G13300.1	At3	4304085	4309949	TaWD40-192	Ta6A	517889090	517896871	48.241	1279	571	29	104	1344	42	1267	0	1076
269	AT3G13300.1	At3	4304085	4309949	TaWD40-206	Ta7A	188889325	188897727	54.112	608	209	10	1	568	1	578	0	618
270	AT3G13300.1	At3	4304085	4309949	TaWD40-442	Ta6B	562592000	562600332	47.816	1305	564	30	104	1344	105	1356	0	1071
271	AT3G13300.1	At3	4304085	4309949	TaWD40-456	Ta7B	151323410	151331538	55.482	602	210	12	1	568	1	578	0	628
272	AT3G13300.1	At3	4304085	4309949	TaWD40-695	Ta6D	376076803	376084895	45.647	1367	605	31	24	1344	47	1321	0	1053
273	AT3G13300.1	At3	4304085	4309949	TaWD40-712	Ta7D	182802743	182811504	55.461	586	205	11	16	568	18	580	0	619
274	AT3G13340.1	At3	4332370	4334603	TaWD40-190	Ta6A	515668885	515675204	70.089	448	130	3	1	447	1	445	0	650
275	AT3G13340.1	At3	4332370	4334603	TaWD40-191	Ta6A	516158409	516161969	66.274	424	134	3	20	439	23	441	0	590
276	AT3G13340.1	At3	4332370	4334603	TaWD40-204	Ta7A	85336752	85345103	63.476	397	145	0	51	447	62	458	0	545
277	AT3G13340.1	At3	4332370	4334603	TaWD40-207	Ta7A	215185581	215188680	63.252	449	151	3	1	447	1	437	0	598
278	AT3G13340.1	At3	4332370	4334603	TaWD40-441	Ta6B	561147448	561153924	70.313	448	129	3	1	447	1	445	0	651
279	AT3G13340.1	At3	4332370	4334603	TaWD40-454	Ta7B	33400610	33407636	63.224	397	146	0	51	447	66	462	0	545
280	AT3G13340.1	At3	4332370	4334603	TaWD40-457	Ta7B	153323882	153328822	72.222	396	110	0	50	445	50	445	0	637
281	AT3G13340.1	At3	4332370	4334603	TaWD40-458	Ta7B	166989014	166991765	62.929	437	161	1	12	447	1	437	0	595
282	AT3G13340.1	At3	4332370	4334603	TaWD40-693	Ta6D	373419749	373426423	70.313	448	129	3	1	447	1	445	0	651
283	AT3G13340.1	At3	4332370	4334603	TaWD40-694	Ta6D	374105882	374109413	63.946	441	157	2	1	439	1	441	0	588
284	AT3G13340.1	At3	4332370	4334603	TaWD40-710	Ta7D	83650386	83657970	60.045	443	166	4	15	447	18	459	0	546
285	AT3G13340.1	At3	4332370	4334603	TaWD40-713	Ta7D	184096964	184101807	72.222	396	110	0	50	445	50	445	0	636
286	AT3G13340.1	At3	4332370	4334603	TaWD40-714	Ta7D	203361278	203364062	62.584	449	154	4	1	447	1	437	0	595
287	AT3G15354.1	At3	5169327	5172480	TaWD40-333	Ta3B	513566862	513572044	55.23	784	288	12	76	835	24	768	0	785
288	AT3G15354.1	At3	5169327	5172480	TaWD40-590	Ta3D	393655507	393660683	55.357	784	287	12	76	835	25	769	0	784
289	AT3G15354.1	At3	5169327	5172480	TaWD40-83	Ta3A	513605296	513610663	55.584	788	272	14	77	835	27	765	0	788
290	AT3G15470.1	At3	5216630	5219868	TaWD40-184	Ta6A	445044687	445049925	44.955	892	332	24	18	880	20	781	0	643
291	AT3G15470.1	At3	5216630	5219868	TaWD40-290	Ta2B	554454064	554458888	53.988	652	263	13	246	883	153	781	0	664
292	AT3G15470.1	At3	5216630	5219868	TaWD40-301	Ta2B	777356810	777363257	50.374	669	284	15	244	883	172	821	0	614
293	AT3G15470.1	At3	5216630	5219868	TaWD40-435	Ta6B	475267967	475273074	44.958	843	327	23	64	880	48	779	0	635
294	AT3G15470.1	At3	5216630	5219868	TaWD40-45	Ta2A	615738363	615743203	47.858	817	321	13	82	883	59	785	0	669
295	AT3G15470.1	At3	5216630	5219868	TaWD40-550	Ta2D	473714931	473719784	54.755	652	264	11	246	883	153	787	0	659
296	AT3G15470.1	At3	5216630	5219868	TaWD40-56	Ta2A	779186452	779192297	49.852	674	283	15	244	883	174	826	0	614
297	AT3G15470.1	At3	5216630	5219868	TaWD40-561	Ta2D	634428129	634433968	49.925	669	289	15	244	883	178	829	0	610
298	AT3G15470.1	At3	5216630	5219868	TaWD40-688	Ta6D	307877579	307882848	45.045	888	337	24	18	880	20	781	0	644
299	AT3G15610.1	At3	5291076	5292796	TaWD40-151	Ta5A	391549134	391553896	80.882	340	61	2	1	336	1	340	0	566
300	AT3G15610.1	At3	5291076	5292796	TaWD40-221	Ta7A	545938648	545943530	79.412	340	64	2	1	334	1	340	0	572
301	AT3G15610.1	At3	5291076	5292796	TaWD40-407	Ta5B	351456194	351461213	80.882	340	61	2	1	336	1	340	0	571
302	AT3G15610.1	At3	5291076	5292796	TaWD40-468	Ta7B	470518376	470523541	77.907	344	66	2	1	334	1	344	0	561
303	AT3G15610.1	At3	5291076	5292796	TaWD40-657	Ta5D	306184083	306189149	80.882	340	61	2	1	336	1	340	0	567
304	AT3G15610.1	At3	5291076	5292796	TaWD40-725	Ta7D	451155835	451160873	78.655	342	65	2	1	334	1	342	0	562
305	AT3G15880.1	At3	5364792	5371869	TaWD40-213	Ta7A	393764982	393773069	63.237	1137	365	12	1	1130	1	1091	0	1483
306	AT3G15880.1	At3	5364792	5371869	TaWD40-318	Ta3B	238308845	238318604	59.016	1159	422	22	1	1135	1	1130	0	1346
307	AT3G15880.1	At3	5364792	5371869	TaWD40-379	Ta4B	464218227	464226036	68.559	1145	341	11	1	1135	1	1136	0	1627
308	AT3G15880.1	At3	5364792	5371869	TaWD40-463	Ta7B	323199840	323210015	63.398	1142	391	13	1	1130	1	1127	0	1498
309	AT3G15880.1	At3	5364792	5371869	TaWD40-575	Ta3D	161707587	161717075	59.016	1159	422	22	1	1135	1	1130	0	1344
310	AT3G15880.1	At3	5364792	5371869	TaWD40-631	Ta4D	378274240	378282268	68.564	1142	344	9	1	1135	1	1134	0	1625
311	AT3G15880.1	At3	5364792	5371869	TaWD40-69	Ta3A	191527978	191538980	58.884	1165	420	23	1	1135	1	1136	0	1336
312	AT3G15880.1	At3	5364792	5371869	TaWD40-719	Ta7D	363552161	363560446	63.573	1142	389	13	1	1130	1	1127	0	1500
313	AT3G15880.1	At3	5364792	5371869	TaWD40-99	Ta4A	87392907	87400851	68.094	1144	336	12	1	1135	1	1124	0	1605
314	AT3G15980.1	At3	5411699	5418313	TaWD40-129	Ta4A	665865328	665873147	81.408	909	157	3	1	908	1	898	0	1549
315	AT3G15980.1	At3	5411699	5418313	TaWD40-181	Ta6A	201547982	201557360	78.912	901	180	3	8	903	42	937	0	1484
316	AT3G15980.1	At3	5411699	5418313	TaWD40-201	Ta7A	53622183	53631523	80.752	904	155	4	1	903	1	886	0	1521
317	AT3G15980.1	At3	5411699	5418313	TaWD40-431	Ta6B	259878949	259888154	78.105	918	185	4	1	907	1	913	0	1488
318	AT3G15980.1	At3	5411699	5418313	TaWD40-685	Ta6D	145760399	145769411	78.626	917	182	5	1	907	1	913	0	1494
319	AT3G15980.1	At3	5411699	5418313	TaWD40-708	Ta7D	50722104	50730461	81.506	903	157	2	1	903	1	893	0	1542
320	AT3G16650.1	At3	5671133	5675106	TaWD40-319	Ta3B	239902450	239908078	69.068	472	139	6	10	479	13	479	0	646
321	AT3G16650.1	At3	5671133	5675106	TaWD40-576	Ta3D	163122433	163127422	69.068	472	139	6	10	479	13	479	0	646
322	AT3G16650.1	At3	5671133	5675106	TaWD40-70	Ta3A	195456865	195461774	69.28	472	138	6	10	479	11	477	0	647
323	AT3G16830.1	At3	5731709	5737531	TaWD40-213	Ta7A	393764982	393773069	63.31	1142	368	16	1	1131	1	1102	0	1464
324	AT3G16830.1	At3	5731709	5737531	TaWD40-318	Ta3B	238308845	238318604	70.244	1146	310	15	1	1131	1	1130	0	1620
325	AT3G16830.1	At3	5731709	5737531	TaWD40-379	Ta4B	464218227	464226036	62.771	1155	387	20	1	1131	1	1136	0	1454
326	AT3G16830.1	At3	5731709	5737531	TaWD40-463	Ta7B	323199840	323210015	63.747	1153	381	21	1	1131	1	1138	0	1474
327	AT3G16830.1	At3	5731709	5737531	TaWD40-497	Ta7B	736090553	738984841	59.252	481	184	7	304	772	56	536	0	586
328	AT3G16830.1	At3	5731709	5737531	TaWD40-575	Ta3D	161707587	161717075	70.419	1146	308	15	1	1131	1	1130	0	1623
329	AT3G16830.1	At3	5731709	5737531	TaWD40-631	Ta4D	378274240	378282268	63.158	1159	374	23	1	1131	1	1134	0	1454
330	AT3G16830.1	At3	5731709	5737531	TaWD40-69	Ta3A	191527978	191538980	69.792	1152	311	16	1	1131	1	1136	0	1610
331	AT3G16830.1	At3	5731709	5737531	TaWD40-719	Ta7D	363552161	363560446	63.66	1153	382	21	1	1131	1	1138	0	1472
332	AT3G16830.1	At3	5731709	5737531	TaWD40-99	Ta4A	87392907	87400851	62.912	1154	375	21	1	1131	1	1124	0	1453
333	AT3G18060.1	At3	6183880	6186788	TaWD40-305	Ta3B	16439811	16444446	66.174	609	204	2	2	609	3	610	0	865
334	AT3G18060.1	At3	6183880	6186788	TaWD40-563	Ta3D	11747403	11752024	66.01	609	205	2	2	609	3	610	0	864
335	AT3G18060.1	At3	6183880	6186788	TaWD40-59	Ta3A	25368770	25373783	65.517	609	208	2	2	609	3	610	0	860
336	AT3G18140.1	At3	6212743	6214567	TaWD40-122	Ta4A	593349790	593352492	83.819	309	46	1	1	305	1	309	0	555
337	AT3G18140.1	At3	6212743	6214567	TaWD40-353	Ta4B	19741066	19743819	83.819	309	46	1	1	305	1	309	0	555
338	AT3G18140.1	At3	6212743	6214567	TaWD40-606	Ta4D	10254979	10257683	83.819	309	46	1	1	305	1	309	0	555
339	AT3G18860.1	At3	6501774	6508352	TaWD40-285	Ta2B	380495996	380506887	61.835	752	286	1	9	759	3	754	0	1008
340	AT3G18860.1	At3	6501774	6508352	TaWD40-41	Ta2A	423841206	423851868	62.101	752	284	1	9	759	3	754	0	1007
341	AT3G18860.1	At3	6501774	6508352	TaWD40-544	Ta2D	313215791	313226510	61.702	752	287	1	9	759	3	754	0	1006
342	AT3G19590.1	At3	6805798	6808374	TaWD40-632	Ta4D	414151321	414158117	82.175	331	59	0	8	338	14	344	0	584
343	AT3G19590.1	At3	6805798	6808374	TaWD40-97	Ta4A	49252713	49259767	82.477	331	58	0	8	338	14	344	0	586
344	AT3G20740.1	At3	7249064	7252254	TaWD40-130	Ta4A	666057584	666061533	64.088	362	130	0	6	367	10	371	0	511
345	AT3G20740.1	At3	7249064	7252254	TaWD40-202	Ta7A	54146782	54192117	64.187	363	129	1	6	367	10	372	0	506
346	AT3G20740.1	At3	7249064	7252254	TaWD40-214	Ta7A	436070797	436075633	68.508	362	114	0	6	367	105	466	0	545
347	AT3G20740.1	At3	7249064	7252254	TaWD40-709	Ta7D	51684330	51688652	64.365	362	129	0	6	367	87	448	0	507
348	AT3G20740.1	At3	7249064	7252254	TaWD40-720	Ta7D	386659608	386664411	68.508	362	114	0	6	367	117	478	0	546
349	AT3G21060.1	At3	7377822	7379942	TaWD40-382	Ta4B	519789305	519794545	57.093	578	209	13	6	545	52	628	0	588
350	AT3G21060.1	At3	7377822	7379942	TaWD40-633	Ta4D	423377976	423381701	57.118	583	211	13	1	545	1	582	0	597
351	AT3G21060.1	At3	7377822	7379942	TaWD40-96	Ta4A	40878586	40882235	57.118	583	211	13	1	545	1	582	0	597
352	AT3G21540.1	At3	7586100	7590856	TaWD40-128	Ta4A	641591691	641597286	60.128	938	342	7	1	925	1	919	0	1137
353	AT3G21540.1	At3	7586100	7590856	TaWD40-386	Ta4B	607432672	607438281	59.808	938	345	7	1	925	1	919	0	1134
354	AT3G26480.1	At3	9687273	9690827	TaWD40-139	Ta5A	45708130	45714508	37.257	824	423	16	1	750	1	804	0	550
355	AT3G26480.1	At3	9687273	9690827	TaWD40-393	Ta5B	60892095	60898184	37.53	826	418	19	1	750	1	804	0	542
356	AT3G26480.1	At3	9687273	9690827	TaWD40-644	Ta5D	57390713	57396956	37.606	827	416	17	1	750	1	804	0	550
357	AT3G42660.1	At3	14751280	14755701	TaWD40-148	Ta5A	355845705	355851327	52.69	985	421	16	1	950	1	975	0	996
358	AT3G42660.1	At3	14751280	14755701	TaWD40-402	Ta5B	303912219	303917551	52.803	981	423	14	1	950	1	972	0	1009
359	AT3G42660.1	At3	14751280	14755701	TaWD40-652	Ta5D	268478149	268483504	52.117	992	416	13	1	950	1	975	0	1003
360	AT3G44530.1	At3	16116026	16121247	TaWD40-124	Ta4A	599887554	599892639	63.424	1028	311	13	1	1013	1	978	0	1268
361	AT3G44530.1	At3	16116026	16121247	TaWD40-351	Ta4B	4521040	4526708	63.521	1028	310	12	1	1013	1	978	0	1270
362	AT3G44530.1	At3	16116026	16121247	TaWD40-604	Ta4D	4128933	4133919	63.521	1028	310	13	1	1013	1	978	0	1267
363	AT3G44600.1	At3	16165368	16169201	TaWD40-211	Ta7A	291807750	291812870	79.272	632	126	3	5	631	17	648	0	1080
364	AT3G44600.1	At3	16165368	16169201	TaWD40-461	Ta7B	246511880	246519416	78.639	632	130	2	5	631	17	648	0	1071
365	AT3G44600.1	At3	16165368	16169201	TaWD40-717	Ta7D	266392505	266396995	78.707	634	121	3	2	631	25	648	0	1068
366	AT3G49400.1	At3	18319249	18324373	TaWD40-136	Ta5A	18905899	18913197	37.54	935	512	15	1	892	1	906	0	555
367	AT3G49400.1	At3	18319249	18324373	TaWD40-364	Ta4B	87000115	87011162	37.085	933	519	14	1	892	1	906	0	542
368	AT3G49400.1	At3	18319249	18324373	TaWD40-641	Ta5D	27614599	27622907	37.621	933	513	16	1	892	1	905	0	551
369	AT3G53390.1	At3	19792781	19796428	TaWD40-112	Ta4A	527903201	527912951	64.137	527	173	8	25	541	17	537	0	668
370	AT3G53390.1	At3	19792781	19796428	TaWD40-142	Ta5A	215475408	215484896	68.307	508	151	6	27	526	28	533	0	711
371	AT3G53390.1	At3	19792781	19796428	TaWD40-366	Ta4B	96873289	96880288	64.516	527	171	8	25	541	17	537	0	671
372	AT3G53390.1	At3	19792781	19796428	TaWD40-396	Ta5B	209200817	209210218	65.677	539	172	8	27	558	28	560	0	715
373	AT3G53390.1	At3	19792781	19796428	TaWD40-618	Ta4D	66287043	66296102	64.137	527	173	8	25	541	17	537	0	667
374	AT3G53390.1	At3	19792781	19796428	TaWD40-648	Ta5D	198240774	198250299	65.492	539	173	8	27	558	28	560	0	713
375	AT3G56440.1	At3	20926874	20928797	TaWD40-310	Ta3B	76506469	76510371	69.821	391	106	3	12	390	20	410	0	574
376	AT3G56440.1	At3	20926874	20928797	TaWD40-566	Ta3D	48442477	48444831	72.118	373	93	2	29	390	38	410	0	574
377	AT3G56440.1	At3	20926874	20928797	TaWD40-61	Ta3A	60664223	60666591	71.85	373	94	2	29	390	38	410	0	573
378	AT3G56900.1	At3	21066330	21069343	TaWD40-145	Ta5A	310978623	310982825	63.004	446	155	5	1	444	1	438	0	565
379	AT3G56900.1	At3	21066330	21069343	TaWD40-651	Ta5D	241265218	241269922	63.677	446	156	4	1	444	1	442	0	580
380	AT3G56990.1	At3	21088358	21091976	TaWD40-199	Ta7A	29639846	29646590	57.271	667	274	6	8	672	14	671	0	748
381	AT3G56990.1	At3	21088358	21091976	TaWD40-706	Ta7D	29291390	29297490	56.801	669	274	6	8	672	14	671	0	757
382	AT3G62770.1	At3	23218858	23221110	TaWD40-346	Ta3B	736925495	736931125	69.022	368	90	1	78	421	123	490	0	527
383	AT3G62770.1	At3	23218858	23221110	TaWD40-91	Ta3A	691107425	691112092	69.755	367	88	1	78	421	118	484	0	526
384	AT3G63460.1	At3	23431009	23437241	TaWD40-277	Ta2B	129654535	129663861	52.591	1177	445	21	1	1104	1	1137	0	1132
385	AT3G63460.1	At3	23431009	23437241	TaWD40-31	Ta2A	79748933	79757194	52.577	1164	462	21	1	1104	1	1134	0	1135
386	AT3G63460.1	At3	23431009	23437241	TaWD40-536	Ta2D	79418614	79426654	52.491	1164	463	20	1	1104	1	1134	0	1137
387	AT4G00090.1	At4	34234	36594	TaWD40-125	Ta4A	606536601	606541208	58.916	443	168	2	1	429	1	443	0	526
388	AT4G00090.1	At4	34234	36594	TaWD40-426	Ta5B	708218146	708222830	59.05	442	166	3	3	429	8	449	0	520
389	AT4G00090.1	At4	34234	36594	TaWD40-680	Ta5D	565137400	565141777	59.184	441	166	2	3	429	8	448	0	526
390	AT4G00800.1	At4	337114	345581	TaWD40-176	Ta6A	51499533	51511975	46.179	1845	869	37	102	1900	136	1902	0	1473
391	AT4G00800.1	At4	337114	345581	TaWD40-222	Ta7A	638491811	638501280	47.741	1483	708	26	333	1792	7	1445	0	1292
392	AT4G00800.1	At4	337114	345581	TaWD40-429	Ta6B	96937787	96953093	46.96	1842	861	38	101	1902	135	1900	0	1496
393	AT4G00800.1	At4	337114	345581	TaWD40-478	Ta7B	644184058	644195648	44.878	1845	886	41	76	1882	161	1912	0	1394
394	AT4G00800.1	At4	337114	345581	TaWD40-682	Ta6D	40542057	40554460	46.569	1851	854	36	101	1902	135	1899	0	1498
395	AT4G01860.1	At4	801713	808018	TaWD40-171	Ta5A	697722508	697728076	44.912	1189	568	23	184	1307	1	1167	0	971
396	AT4G01860.1	At4	801713	808018	TaWD40-173	Ta5A	708013479	708019827	45.14	1358	641	31	15	1307	11	1329	0	1095
397	AT4G02660.1	At4	1159927	1173791	TaWD40-162	Ta5A	581100353	581116257	60.61	3572	1240	36	59	3522	62	3574	0	4284
398	AT4G02660.1	At4	1159927	1173791	TaWD40-416	Ta5B	566963700	566976050	60.372	3384	1169	33	229	3522	1	3302	0	4049
399	AT4G02660.1	At4	1159927	1173791	TaWD40-668	Ta5D	461068843	461085246	60.666	3572	1238	35	59	3522	63	3575	0	4289
400	AT4G03020.1	At4	1331704	1334472	TaWD40-17	Ta1A	446542483	446548055	62.092	459	159	5	13	470	1	445	0	559
401	AT4G03020.1	At4	1331704	1334472	TaWD40-243	Ta1B	67442976	67449632	60.87	437	166	4	52	488	29	460	0	548
402	AT4G03020.1	At4	1331704	1334472	TaWD40-244	Ta1B	117170221	117178776	62.471	429	155	4	52	479	26	449	0	546
403	AT4G03020.1	At4	1331704	1334472	TaWD40-257	Ta1B	463526116	463531678	61.957	460	159	6	13	470	1	446	0	554
404	AT4G03020.1	At4	1331704	1334472	TaWD40-3	Ta1A	47580617	47587404	60.739	433	165	4	52	484	29	456	0	543
405	AT4G03020.1	At4	1331704	1334472	TaWD40-4	Ta1A	73313272	73321877	62.471	429	155	4	52	479	25	448	0	533
406	AT4G03020.1	At4	1331704	1334472	TaWD40-504	Ta1D	47709159	47716190	61.432	433	162	4	52	484	29	456	0	549
407	AT4G03020.1	At4	1331704	1334472	TaWD40-505	Ta1D	73715312	73723518	63.17	429	152	4	52	479	26	449	0	538
408	AT4G03020.1	At4	1331704	1334472	TaWD40-517	Ta1D	346394076	346400441	62.527	459	157	6	13	470	1	445	0	560
409	AT4G04940.1	At4	2511212	2517052	TaWD40-231	Ta7A	701531808	701538936	68.018	913	282	5	1	910	1	906	0	1291
410	AT4G04940.1	At4	2511212	2517052	TaWD40-482	Ta7B	700830404	700837844	68.237	913	280	5	1	910	63	968	0	1299
411	AT4G04940.1	At4	2511212	2517052	TaWD40-736	Ta7D	611594472	611601777	68.346	913	279	5	1	910	1	906	0	1298
412	AT4G07410.1	At4	4201465	4205136	TaWD40-118	Ta4A	560411594	560416223	52.048	830	341	18	8	815	13	807	0	801
413	AT4G07410.1	At4	4201465	4205136	TaWD40-357	Ta4B	58231003	58235621	51.981	833	337	19	8	815	13	807	0	800
414	AT4G07410.1	At4	4201465	4205136	TaWD40-610	Ta4D	39852446	39857359	48.675	830	368	19	8	815	13	806	0	726
415	AT4G11110.1	At4	6772163	6776675	TaWD40-527	Ta1D	475723391	475731263	47.687	908	367	17	201	1036	401	1272	0	768
416	AT4G11270.1	At4	6854461	6859490	TaWD40-217	Ta7A	502347357	502357491	42.773	1529	706	37	1	1443	1	1446	0	1096
417	AT4G11270.1	At4	6854461	6859490	TaWD40-467	Ta7B	447707001	447716986	42.68	1530	708	39	1	1443	1	1448	0	1081
418	AT4G11270.1	At4	6854461	6859490	TaWD40-724	Ta7D	430115504	430135130	42.353	1530	712	32	1	1443	1	1447	0	1080
419	AT4G11920.1	At4	7160618	7163257	TaWD40-349	Ta3B	818749122	818752247	63.288	444	154	6	36	475	47	485	0	560
420	AT4G11920.1	At4	7160618	7163257	TaWD40-388	Ta4B	640007418	640010973	70.246	447	114	5	48	475	67	513	0	619
421	AT4G11920.1	At4	7160618	7163257	TaWD40-603	Ta3D	608775165	608778288	63.063	444	155	6	36	475	45	483	0	558
422	AT4G11920.1	At4	7160618	7163257	TaWD40-637	Ta4D	498032307	498035847	70.47	447	113	5	48	475	66	512	0	621
423	AT4G11920.1	At4	7160618	7163257	TaWD40-93	Ta3A	741971493	741974617	63.063	444	155	6	36	475	49	487	0	556
424	AT4G15900.1	At4	9023775	9027443	TaWD40-319	Ta3B	239902450	239908078	72.803	478	121	4	9	486	11	479	0	694
425	AT4G15900.1	At4	9023775	9027443	TaWD40-576	Ta3D	163122433	163127422	72.803	478	121	4	9	486	11	479	0	692
426	AT4G15900.1	At4	9023775	9027443	TaWD40-70	Ta3A	195456865	195461774	72.131	488	123	5	1	486	1	477	0	697
427	AT4G21520.1	At4	11447514	11450377	TaWD40-117	Ta4A	556822844	556825902	68.338	379	108	5	24	396	48	420	0	543
428	AT4G21520.1	At4	11447514	11450377	TaWD40-358	Ta4B	61310311	61313335	68.519	378	108	5	24	396	45	416	0	543
429	AT4G21520.1	At4	11447514	11450377	TaWD40-611	Ta4D	43068952	43071968	68.254	378	109	5	24	396	48	419	0	541
430	AT4G22910.1	At4	12012743	12015663	TaWD40-349	Ta3B	818749122	818752247	66.591	440	136	6	48	483	53	485	0	582
431	AT4G22910.1	At4	12012743	12015663	TaWD40-388	Ta4B	640007418	640010973	72.768	448	100	5	57	483	67	513	0	643
432	AT4G22910.1	At4	12012743	12015663	TaWD40-603	Ta3D	608775165	608778288	66.364	440	137	6	48	483	51	483	0	581
433	AT4G22910.1	At4	12012743	12015663	TaWD40-637	Ta4D	498032307	498035847	72.768	448	100	5	57	483	66	512	0	645
434	AT4G22910.1	At4	12012743	12015663	TaWD40-93	Ta3A	741971493	741974617	66.364	440	137	6	48	483	55	487	0	576
435	AT4G25440.1	At4	13007107	13009381	TaWD40-187	Ta6A	479538254	479545909	59.497	437	159	4	1	426	1	430	0	526
436	AT4G25440.1	At4	13007107	13009381	TaWD40-436	Ta6B	481464113	481472011	58.166	447	150	5	1	426	1	431	0	524
437	AT4G25440.1	At4	13007107	13009381	TaWD40-691	Ta6D	338795519	338808625	59.497	437	159	4	1	426	1	430	0	526
438	AT4G28450.1	At4	14061724	14064582	TaWD40-317	Ta3B	204287031	204295313	69.469	452	138	0	1	452	1	452	0	697
439	AT4G28450.1	At4	14061724	14064582	TaWD40-574	Ta3D	142481568	142490034	70.575	452	133	0	1	452	1	452	0	702
440	AT4G28450.1	At4	14061724	14064582	TaWD40-68	Ta3A	161451451	161459545	69.69	452	137	0	1	452	1	452	0	697
441	AT4G29380.1	At4	14458822	14464692	TaWD40-195	Ta6A	591330872	591339086	52.341	1538	555	29	1	1494	1	1404	0	1511
442	AT4G29380.1	At4	14458822	14464692	TaWD40-447	Ta6B	667953126	667961764	53.364	1531	579	27	1	1494	1	1433	0	1553
443	AT4G29380.1	At4	14458822	14464692	TaWD40-699	Ta6D	441906959	441915143	53.325	1534	578	27	1	1494	1	1436	0	1556
444	AT4G29730.1	At4	14559255	14562522	TaWD40-330	Ta3B	450376362	450383632	68.67	466	115	5	51	487	8	471	0	665
445	AT4G29730.1	At4	14559255	14562522	TaWD40-587	Ta3D	352110457	352117379	70.889	450	116	4	51	487	8	455	0	676
446	AT4G29730.1	At4	14559255	14562522	TaWD40-81	Ta3A	469835237	469842103	71.111	450	115	4	51	487	8	455	0	677
447	AT4G32551.1	At4	15707863	15713359	TaWD40-312	Ta3B	129715564	129726865	55.048	941	356	16	1	931	1	884	0	863
448	AT4G32551.1	At4	15707863	15713359	TaWD40-324	Ta3B	394090547	394103417	60.529	945	301	19	1	931	1	887	0	948
449	AT4G32551.1	At4	15707863	15713359	TaWD40-325	Ta3B	394946033	394960588	60.526	760	252	15	187	931	182	908	0	825
450	AT4G32551.1	At4	15707863	15713359	TaWD40-569	Ta3D	82791066	82801753	54.729	941	358	15	1	931	1	883	0	850
451	AT4G32551.1	At4	15707863	15713359	TaWD40-584	Ta3D	324305134	324319849	61.184	760	247	16	187	931	189	915	0	842
452	AT4G32551.1	At4	15707863	15713359	TaWD40-64	Ta3A	98956282	98966767	54.797	938	360	15	1	931	1	881	0	862
453	AT4G32551.1	At4	15707863	15713359	TaWD40-75	Ta3A	396612552	396626705	61.27	945	300	19	1	931	1	893	0	957
454	AT4G32551.1	At4	15707863	15713359	TaWD40-76	Ta3A	397132685	397144690	61.184	760	247	16	187	931	224	950	0	838
455	AT4G33260.1	At4	16041233	16043180	TaWD40-154	Ta5A	401758884	401760427	61.573	445	133	4	34	441	1	444	0	548
456	AT4G33260.1	At4	16041233	16043180	TaWD40-155	Ta5A	482315663	482317456	75.121	414	95	4	25	435	45	453	0	651
457	AT4G33260.1	At4	16041233	16043180	TaWD40-189	Ta6A	495450749	495453005	69.631	461	117	7	3	443	16	473	0	657
458	AT4G33260.1	At4	16041233	16043180	TaWD40-295	Ta2B	655010124	655012010	70.629	429	117	5	25	447	64	489	0	599
459	AT4G33260.1	At4	16041233	16043180	TaWD40-405	Ta5B	337464016	337467434	67.961	412	127	3	25	432	52	462	0	584
460	AT4G33260.1	At4	16041233	16043180	TaWD40-408	Ta5B	458386082	458387867	71.461	445	110	6	3	435	15	454	0	649
461	AT4G33260.1	At4	16041233	16043180	TaWD40-440	Ta6B	532043759	532045740	69.848	461	116	7	3	443	16	473	0	659
462	AT4G33260.1	At4	16041233	16043180	TaWD40-50	Ta2A	690927897	690929774	72.749	411	106	4	25	430	62	471	0	622
463	AT4G33260.1	At4	16041233	16043180	TaWD40-555	Ta2D	548080572	548082447	70.163	429	119	5	25	447	62	487	0	623
464	AT4G33260.1	At4	16041233	16043180	TaWD40-655	Ta5D	297307265	297311583	67.718	412	128	3	25	432	52	462	0	585
465	AT4G33260.1	At4	16041233	16043180	TaWD40-658	Ta5D	381979225	381981003	71.685	445	109	6	3	435	15	454	0	654
466	AT4G33260.1	At4	16041233	16043180	TaWD40-692	Ta6D	348083493	348085587	69.717	459	116	7	5	443	19	474	0	653
467	AT4G33270.1	At4	16044545	16046590	TaWD40-154	Ta5A	401758884	401760427	61.573	445	133	4	44	451	1	444	0	548
468	AT4G33270.1	At4	16044545	16046590	TaWD40-155	Ta5A	482315663	482317456	70.064	471	118	9	1	453	1	466	0	663
469	AT4G33270.1	At4	16044545	16046590	TaWD40-189	Ta6A	495450749	495453005	69.328	476	120	9	1	453	1	473	0	664
470	AT4G33270.1	At4	16044545	16046590	TaWD40-295	Ta2B	655010124	655012010	70.159	439	121	6	26	457	54	489	0	603
471	AT4G33270.1	At4	16044545	16046590	TaWD40-405	Ta5B	337464016	337467434	66.983	421	134	3	35	451	52	471	0	584
472	AT4G33270.1	At4	16044545	16046590	TaWD40-408	Ta5B	458386082	458387867	69.915	472	118	9	1	453	1	467	0	659
473	AT4G33270.1	At4	16044545	16046590	TaWD40-440	Ta6B	532043759	532045740	69.748	476	118	9	1	453	1	473	0	667
474	AT4G33270.1	At4	16044545	16046590	TaWD40-50	Ta2A	690927897	690929774	69.704	439	123	6	26	457	52	487	0	624
475	AT4G33270.1	At4	16044545	16046590	TaWD40-555	Ta2D	548080572	548082447	69.248	439	125	6	26	457	52	487	0	624
476	AT4G33270.1	At4	16044545	16046590	TaWD40-655	Ta5D	297307265	297311583	66.746	421	135	3	35	451	52	471	0	584
477	AT4G33270.1	At4	16044545	16046590	TaWD40-658	Ta5D	381979225	381981003	70.127	472	117	9	1	453	1	467	0	663
478	AT4G33270.1	At4	16044545	16046590	TaWD40-692	Ta6D	348083493	348085587	70.678	457	111	8	17	453	21	474	0	657
479	AT4G34460.1	At4	16477393	16479266	TaWD40-123	Ta4A	595552210	595557131	77.045	379	83	3	2	377	3	380	0	586
480	AT4G34460.1	At4	16477393	16479266	TaWD40-352	Ta4B	14110754	14115548	76.781	379	84	3	2	377	3	380	0	585
481	AT4G34460.1	At4	16477393	16479266	TaWD40-605	Ta4D	7836788	7841716	76.781	379	84	3	2	377	3	380	0	585
482	AT4G35560.1	At4	16881562	16886878	TaWD40-292	Ta2B	607236097	607245545	39.662	1064	584	24	1	1047	1	1023	0	729
483	AT4G35560.1	At4	16881562	16886878	TaWD40-47	Ta2A	659640035	659649275	39.906	1065	580	25	1	1047	1	1023	0	719
484	AT4G35560.1	At4	16881562	16886878	TaWD40-552	Ta2D	515817501	515826765	39.531	1065	584	25	1	1047	1	1023	0	721
485	AT5G01770.1	At5	294539	301773	TaWD40-147	Ta5A	327081091	327091248	62.437	1387	440	24	1	1334	1	1359	0	1629
486	AT5G01770.1	At5	294539	301773	TaWD40-401	Ta5B	276239525	276250238	62.816	1385	442	23	1	1334	1	1363	0	1642
487	AT5G01770.1	At5	294539	301773	TaWD40-650	Ta5D	229353848	229364028	63.078	1384	439	23	1	1334	1	1362	0	1647
488	AT5G05570.1	At5	1656766	1663728	TaWD40-272	Ta2B	58987559	58997043	42.274	1126	574	24	33	1124	36	1119	0	836
489	AT5G05570.1	At5	1656766	1663728	TaWD40-28	Ta2A	38972384	38982041	41.674	1159	600	25	1	1124	1	1118	0	834
490	AT5G05570.1	At5	1656766	1663728	TaWD40-532	Ta2D	35791721	35801164	41.778	1125	581	21	33	1124	30	1113	0	823
491	AT5G05970.1	At5	1795464	1799313	TaWD40-149	Ta5A	364674357	364682104	50.186	807	337	15	5	781	3	774	0	721
492	AT5G05970.1	At5	1795464	1799313	TaWD40-403	Ta5B	313136641	313145072	51.117	806	331	18	5	781	3	774	0	724
493	AT5G05970.1	At5	1795464	1799313	TaWD40-653	Ta5D	276285542	276293496	50.496	806	336	16	5	781	3	774	0	719
494	AT5G07590.1	At5	2401712	2403731	TaWD40-14	Ta1A	385664857	385668905	72.708	469	117	3	1	458	1	469	0	719
495	AT5G07590.1	At5	2401712	2403731	TaWD40-255	Ta1B	415114336	415118724	72.708	469	117	3	1	458	1	469	0	723
496	AT5G08390.1	At5	2701448	2706910	TaWD40-300	Ta2B	776976449	776983884	56.989	558	193	11	7	536	1	539	0	600
497	AT5G08390.1	At5	2701448	2706910	TaWD40-335	Ta3B	559327202	559334635	40.091	878	428	17	4	837	5	828	0	597
498	AT5G08390.1	At5	2701448	2706910	TaWD40-560	Ta2D	634051855	634059626	58.961	558	192	11	2	536	4	547	0	620
499	AT5G08390.1	At5	2701448	2706910	TaWD40-57	Ta2A	779665988	779673598	58.961	558	192	11	2	536	4	547	0	618
500	AT5G08390.1	At5	2701448	2706910	TaWD40-592	Ta3D	427803032	427810218	39.818	879	426	18	4	837	5	825	0	595
501	AT5G08390.1	At5	2701448	2706910	TaWD40-84	Ta3A	557956393	557964178	40.273	879	425	18	4	837	5	828	0	598
502	AT5G08560.1	At5	2771104	2773827	TaWD40-141	Ta5A	88642619	88645522	55.491	519	217	5	1	514	1	510	0	616
503	AT5G08560.1	At5	2771104	2773827	TaWD40-215	Ta7A	439806145	439810313	57.023	598	244	3	1	589	1	594	0	719
504	AT5G08560.1	At5	2771104	2773827	TaWD40-395	Ta5B	101543071	101547182	55.776	606	239	7	1	589	1	594	0	709
505	AT5G08560.1	At5	2771104	2773827	TaWD40-464	Ta7B	384379772	384384548	56.522	598	247	3	1	589	1	594	0	714
506	AT5G08560.1	At5	2771104	2773827	TaWD40-646	Ta5D	94339552	94343660	56.106	606	237	7	1	589	1	594	0	709
507	AT5G08560.1	At5	2771104	2773827	TaWD40-721	Ta7D	389187559	389191576	56.689	598	246	3	1	589	1	594	0	716
508	AT5G10940.1	At5	3448890	3454127	TaWD40-384	Ta4B	590850722	590859092	56.126	759	280	7	6	757	13	725	0	836
509	AT5G10940.1	At5	3448890	3454127	TaWD40-634	Ta4D	469603256	469611180	57.708	759	295	7	6	757	13	752	0	876
510	AT5G10940.1	At5	3448890	3454127	TaWD40-94	Ta4A	1879567	1887307	56.39	759	278	7	6	757	13	725	0	842
511	AT5G13480.1	At5	4326638	4331557	TaWD40-156	Ta5A	503137389	503145870	70.528	492	110	6	6	476	29	506	0	706
512	AT5G13480.1	At5	4326638	4331557	TaWD40-409	Ta5B	478305268	478316832	70.325	492	111	5	6	476	31	508	0	706
513	AT5G13480.1	At5	4326638	4331557	TaWD40-659	Ta5D	398106730	398115253	70.732	492	109	6	6	476	31	508	0	709
514	AT5G13840.1	At5	4468677	4470706	TaWD40-349	Ta3B	818749122	818752247	71.667	480	112	9	11	481	21	485	0	679
515	AT5G13840.1	At5	4468677	4470706	TaWD40-388	Ta4B	640007418	640010973	60.317	441	140	5	42	462	67	492	0	533
516	AT5G13840.1	At5	4468677	4470706	TaWD40-603	Ta3D	608775165	608778288	71.458	480	113	9	11	481	19	483	0	677
517	AT5G13840.1	At5	4468677	4470706	TaWD40-637	Ta4D	498032307	498035847	60.317	441	140	5	42	462	66	491	0	534
518	AT5G13840.1	At5	4468677	4470706	TaWD40-93	Ta3A	741971493	741974617	70.981	479	117	7	11	481	23	487	0	674
519	AT5G14050.1	At5	4533539	4535179	TaWD40-166	Ta5A	620994158	620995801	57.829	562	200	8	3	546	5	547	0	633
520	AT5G14050.1	At5	4533539	4535179	TaWD40-420	Ta5B	615695390	615697045	57.597	566	199	8	3	546	5	551	0	639
521	AT5G14050.1	At5	4533539	4535179	TaWD40-673	Ta5D	496908610	496910262	57.699	565	199	8	3	546	5	550	0	636
522	AT5G14530.1	At5	4684782	4686865	TaWD40-22	Ta1A	544594699	544602206	77.603	317	70	1	2	318	4	319	0	529
523	AT5G14530.1	At5	4684782	4686865	TaWD40-264	Ta1B	615117822	615124801	77.287	317	71	1	2	318	4	319	0	525
524	AT5G14530.1	At5	4684782	4686865	TaWD40-523	Ta1D	449460725	449469239	77.603	317	70	1	2	318	4	319	0	525
525	AT5G15550.1	At5	5059051	5062003	TaWD40-280	Ta2B	184489796	184493848	62.356	433	156	3	7	433	4	435	0	589
526	AT5G15550.1	At5	5059051	5062003	TaWD40-34	Ta2A	137124338	137128420	63.048	433	153	3	7	433	4	435	0	592
527	AT5G15550.1	At5	5059051	5062003	TaWD40-539	Ta2D	130982801	130986973	62.818	433	154	3	7	433	4	435	0	590
528	AT5G16750.1	At5	5504541	5509266	TaWD40-296	Ta2B	664127057	664132930	62.544	857	291	7	7	850	8	847	0	1100
529	AT5G16750.1	At5	5504541	5509266	TaWD40-481	Ta7B	692833581	692838894	62.471	858	295	9	7	851	8	851	0	1097
530	AT5G16750.1	At5	5504541	5509266	TaWD40-51	Ta2A	696848853	696854882	62.427	857	290	7	7	848	8	847	0	1094
531	AT5G16750.1	At5	5504541	5509266	TaWD40-556	Ta2D	556925382	556931560	62.456	855	291	7	7	848	8	845	0	1096
532	AT5G16750.1	At5	5504541	5509266	TaWD40-735	Ta7D	606961398	606967029	62.485	861	292	9	7	851	8	853	0	1098
533	AT5G21040.1	At5	7145058	7146677	TaWD40-297	Ta2B	682039410	682041092	55.765	477	204	3	70	539	84	560	0	579
534	AT5G21040.1	At5	7145058	7146677	TaWD40-52	Ta2A	709041088	709042770	55.765	477	204	3	70	539	84	560	0	580
535	AT5G21040.1	At5	7145058	7146677	TaWD40-557	Ta2D	569254822	569256579	55.975	477	203	3	70	539	111	587	0	579
536	AT5G23430.1	At5	7894073	7899862	TaWD40-300	Ta2B	776976449	776983884	48.228	931	368	18	7	837	1	917	0	782
537	AT5G23430.1	At5	7894073	7899862	TaWD40-560	Ta2D	634051855	634059626	48.449	935	368	18	3	837	5	925	0	798
538	AT5G23430.1	At5	7894073	7899862	TaWD40-57	Ta2A	779665988	779673598	48.77	935	365	18	3	837	5	925	0	795
539	AT5G23430.1	At5	7894073	7899862	TaWD40-592	Ta3D	427803032	427810218	40.861	859	443	15	4	835	5	825	0	605
540	AT5G25150.1	At5	8677117	8682058	TaWD40-157	Ta5A	528580213	528587567	67.708	672	193	8	1	665	1	655	0	908
541	AT5G25150.1	At5	8677117	8682058	TaWD40-230	Ta7A	696021559	696031511	67.262	672	196	8	1	665	1	655	0	904
542	AT5G25150.1	At5	8677117	8682058	TaWD40-411	Ta5B	502501258	502508421	67.56	672	194	8	1	665	1	655	0	904
543	AT5G25150.1	At5	8677117	8682058	TaWD40-480	Ta7B	684461778	684485983	71.079	491	132	7	182	665	1	488	0	697
544	AT5G25150.1	At5	8677117	8682058	TaWD40-661	Ta5D	416070776	416077856	67.262	672	193	9	1	665	1	652	0	897
545	AT5G25150.1	At5	8677117	8682058	TaWD40-734	Ta7D	603359373	603375960	66.617	671	197	9	1	665	1	650	0	880
546	AT5G26900.1	At5	9463752	9465086	TaWD40-155	Ta5A	482315663	482317456	67.866	417	127	4	26	437	45	459	0	577
547	AT5G26900.1	At5	9463752	9465086	TaWD40-189	Ta6A	495450749	495453005	66.901	426	129	5	26	440	49	473	0	574
548	AT5G26900.1	At5	9463752	9465086	TaWD40-295	Ta2B	655010124	655012010	66.745	427	133	4	26	444	64	489	0	556
549	AT5G26900.1	At5	9463752	9465086	TaWD40-408	Ta5B	458386082	458387867	67.612	423	128	5	26	440	46	467	0	574
550	AT5G26900.1	At5	9463752	9465086	TaWD40-440	Ta6B	532043759	532045740	67.458	421	127	5	26	438	49	467	0	574
551	AT5G26900.1	At5	9463752	9465086	TaWD40-50	Ta2A	690927897	690929774	63.839	448	149	5	5	444	45	487	0	573
552	AT5G26900.1	At5	9463752	9465086	TaWD40-555	Ta2D	548080572	548082447	63.616	448	150	5	5	444	45	487	0	573
553	AT5G26900.1	At5	9463752	9465086	TaWD40-655	Ta5D	297307265	297311583	60.471	425	157	6	26	440	52	475	0	509
554	AT5G26900.1	At5	9463752	9465086	TaWD40-658	Ta5D	381979225	381981003	67.612	423	128	5	26	440	46	467	0	578
555	AT5G26900.1	At5	9463752	9465086	TaWD40-692	Ta6D	348083493	348085587	67.458	421	127	5	26	438	50	468	0	572
556	AT5G27030.1	At5	9508913	9515263	TaWD40-213	Ta7A	393764982	393773069	61.888	1123	392	12	1	1108	1	1102	0	1408
557	AT5G27030.1	At5	9508913	9515263	TaWD40-318	Ta3B	238308845	238318604	68.098	1141	320	14	1	1108	1	1130	0	1548
558	AT5G27030.1	At5	9508913	9515263	TaWD40-379	Ta4B	464218227	464226036	60.018	1138	406	17	1	1103	1	1124	0	1377
559	AT5G27030.1	At5	9508913	9515263	TaWD40-463	Ta7B	323199840	323210015	60.999	1141	409	12	1	1108	1	1138	0	1409
560	AT5G27030.1	At5	9508913	9515263	TaWD40-497	Ta7B	736090553	738984841	56.855	496	184	9	289	760	47	536	0	567
561	AT5G27030.1	At5	9508913	9515263	TaWD40-575	Ta3D	161707587	161717075	68.273	1141	318	14	1	1108	1	1130	0	1553
562	AT5G27030.1	At5	9508913	9515263	TaWD40-631	Ta4D	378274240	378282268	60.282	1133	409	16	1	1103	1	1122	0	1379
563	AT5G27030.1	At5	9508913	9515263	TaWD40-69	Ta3A	191527978	191538980	67.655	1147	321	15	1	1108	1	1136	0	1540
564	AT5G27030.1	At5	9508913	9515263	TaWD40-719	Ta7D	363552161	363560446	61.087	1141	408	12	1	1108	1	1138	0	1413
565	AT5G27030.1	At5	9508913	9515263	TaWD40-99	Ta4A	87392907	87400851	60.387	1136	393	17	1	1103	1	1112	0	1377
566	AT5G27080.1	At5	9529603	9531081	TaWD40-155	Ta5A	482315663	482317456	68.421	418	124	5	23	435	45	459	0	577
567	AT5G27080.1	At5	9529603	9531081	TaWD40-189	Ta6A	495450749	495453005	68.72	422	121	7	23	436	49	467	0	573
568	AT5G27080.1	At5	9529603	9531081	TaWD40-295	Ta2B	655010124	655012010	66.511	427	135	4	23	442	64	489	0	546
569	AT5G27080.1	At5	9529603	9531081	TaWD40-408	Ta5B	458386082	458387867	68.182	418	125	5	23	435	46	460	0	573
570	AT5G27080.1	At5	9529603	9531081	TaWD40-440	Ta6B	532043759	532045740	68.483	422	122	7	23	436	49	467	0	574
571	AT5G27080.1	At5	9529603	9531081	TaWD40-50	Ta2A	690927897	690929774	65.574	427	139	4	23	442	62	487	0	568
572	AT5G27080.1	At5	9529603	9531081	TaWD40-555	Ta2D	548080572	548082447	65.808	427	138	4	23	442	62	487	0	569
573	AT5G27080.1	At5	9529603	9531081	TaWD40-658	Ta5D	381979225	381981003	68.421	418	124	5	23	435	46	460	0	576
574	AT5G27080.1	At5	9529603	9531081	TaWD40-692	Ta6D	348083493	348085587	68.483	422	122	7	23	436	50	468	0	571
575	AT5G27570.1	At5	9734896	9736131	TaWD40-155	Ta5A	482315663	482317456	67.619	420	116	6	1	407	54	466	0	572
576	AT5G27570.1	At5	9734896	9736131	TaWD40-189	Ta6A	495450749	495453005	67.139	423	116	6	1	407	58	473	0	569
577	AT5G27570.1	At5	9734896	9736131	TaWD40-295	Ta2B	655010124	655012010	66.746	418	131	4	1	411	73	489	0	542
578	AT5G27570.1	At5	9734896	9736131	TaWD40-408	Ta5B	458386082	458387867	67.619	420	116	6	1	407	55	467	0	568
579	AT5G27570.1	At5	9734896	9736131	TaWD40-440	Ta6B	532043759	532045740	67.139	423	116	7	1	407	58	473	0	567
580	AT5G27570.1	At5	9734896	9736131	TaWD40-50	Ta2A	690927897	690929774	66.11	419	132	5	1	411	71	487	0	560
581	AT5G27570.1	At5	9734896	9736131	TaWD40-555	Ta2D	548080572	548082447	65.55	418	136	4	1	411	71	487	0	560
582	AT5G27570.1	At5	9734896	9736131	TaWD40-658	Ta5D	381979225	381981003	67.857	420	115	6	1	407	55	467	0	572
583	AT5G27570.1	At5	9734896	9736131	TaWD40-692	Ta6D	348083493	348085587	66.903	423	117	6	1	407	59	474	0	566
584	AT5G43930.1	At5	17677047	17680577	TaWD40-126	Ta4A	613607090	613614480	50.713	771	278	17	1	716	1	724	0	677
585	AT5G43930.1	At5	17677047	17680577	TaWD40-424	Ta5B	694519880	694526025	50.713	771	278	17	1	716	1	724	0	677
586	AT5G43930.1	At5	17677047	17680577	TaWD40-678	Ta5D	556227093	556233624	50.841	773	278	17	1	716	1	728	0	677
587	AT5G49430.1	At5	20037338	20045454	TaWD40-103	Ta4A	148134098	148142271	64.425	669	211	9	1	655	1	656	0	849
588	AT5G49430.1	At5	20037338	20045454	TaWD40-135	Ta5A	9840483	9854956	55.915	1082	387	19	3	1052	7	1030	0	1128
589	AT5G49430.1	At5	20037338	20045454	TaWD40-391	Ta5B	12845460	12858464	57.559	1065	397	21	17	1052	1	1039	0	1154
590	AT5G49430.1	At5	20037338	20045454	TaWD40-627	Ta4D	323548331	323568149	65.692	650	201	10	1	639	1	639	0	851
591	AT5G49430.1	At5	20037338	20045454	TaWD40-640	Ta5D	12977489	12990825	56.004	1091	371	22	3	1052	7	1029	0	1128
592	AT5G50230.1	At5	20448632	20450855	TaWD40-669	Ta5D	462087315	462089808	51.181	508	235	6	10	508	12	515	0	519
593	AT5G51980.1	At5	21113650	21115902	TaWD40-187	Ta6A	479538254	479545909	59.956	452	140	7	1	433	1	430	0	533
594	AT5G51980.1	At5	21113650	21115902	TaWD40-436	Ta6B	481464113	481472011	60.722	443	152	5	1	433	1	431	0	534
595	AT5G51980.1	At5	21113650	21115902	TaWD40-691	Ta6D	338795519	338808625	59.956	452	140	7	1	433	1	430	0	533
596	AT5G52820.1	At5	21401423	21404203	TaWD40-26	Ta1A	591948919	591953855	74.675	462	116	1	11	471	12	473	0	747
597	AT5G52820.1	At5	21401423	21404203	TaWD40-269	Ta1B	686749742	686755310	74.459	462	117	1	11	471	13	474	0	748
598	AT5G52820.1	At5	21401423	21404203	TaWD40-530	Ta1D	493705293	493710374	74.403	461	117	1	12	471	13	473	0	743
599	AT5G54200.1	At5	21993565	21997076	TaWD40-184	Ta6A	445044687	445049925	45.763	826	346	17	35	822	20	781	0	636
600	AT5G54200.1	At5	21993565	21997076	TaWD40-290	Ta2B	554454064	554458888	50.429	815	332	17	35	825	15	781	0	682
601	AT5G54200.1	At5	21993565	21997076	TaWD40-301	Ta2B	777356810	777363257	53.153	666	258	14	198	825	172	821	0	636
602	AT5G54200.1	At5	21993565	21997076	TaWD40-435	Ta6B	475267967	475273074	45.838	829	339	18	35	822	20	779	0	630
603	AT5G54200.1	At5	21993565	21997076	TaWD40-45	Ta2A	615738363	615743203	49.871	776	310	16	80	825	59	785	0	664
604	AT5G54200.1	At5	21993565	21997076	TaWD40-550	Ta2D	473714931	473719784	50.646	774	307	17	80	825	61	787	0	668
605	AT5G54200.1	At5	21993565	21997076	TaWD40-56	Ta2A	779186452	779192297	48.858	788	326	18	80	825	74	826	0	647
606	AT5G54200.1	At5	21993565	21997076	TaWD40-561	Ta2D	634428129	634433968	52.56	664	267	12	198	825	178	829	0	634
607	AT5G54200.1	At5	21993565	21997076	TaWD40-688	Ta6D	307877579	307882848	47.141	787	314	18	77	822	56	781	0	637
608	AT5G56130.1	At5	22722755	22725065	TaWD40-150	Ta5A	375832292	375841268	77.273	308	68	2	8	315	24	329	0	512
609	AT5G56130.1	At5	22722755	22725065	TaWD40-404	Ta5B	321962368	321970971	75.556	315	68	3	8	315	24	336	0	505
610	AT5G56130.1	At5	22722755	22725065	TaWD40-654	Ta5D	284101788	284109365	75.556	315	68	3	8	315	24	336	0	505
611	AT5G56190.1	At5	22742563	22744909	TaWD40-190	Ta6A	515668885	515675204	69.34	424	128	2	19	441	23	445	0	633
612	AT5G56190.1	At5	22742563	22744909	TaWD40-191	Ta6A	516158409	516161969	67.83	401	126	2	33	430	38	438	0	586
613	AT5G56190.1	At5	22742563	22744909	TaWD40-204	Ta7A	85336752	85345103	63.524	403	147	0	39	441	56	458	0	553
614	AT5G56190.1	At5	22742563	22744909	TaWD40-207	Ta7A	215185581	215188680	63.043	414	149	2	32	441	24	437	0	562
615	AT5G56190.1	At5	22742563	22744909	TaWD40-441	Ta6B	561147448	561153924	69.575	424	127	2	19	441	23	445	0	634
616	AT5G56190.1	At5	22742563	22744909	TaWD40-454	Ta7B	33400610	33407636	58.628	452	164	3	7	441	17	462	0	553
617	AT5G56190.1	At5	22742563	22744909	TaWD40-457	Ta7B	153323882	153328822	71.859	398	112	0	44	441	50	447	0	632
618	AT5G56190.1	At5	22742563	22744909	TaWD40-458	Ta7B	166989014	166991765	61.086	442	166	4	1	441	1	437	0	565
619	AT5G56190.1	At5	22742563	22744909	TaWD40-693	Ta6D	373419749	373426423	69.34	424	128	2	19	441	23	445	0	633
620	AT5G56190.1	At5	22742563	22744909	TaWD40-694	Ta6D	374105882	374109413	67.581	401	127	2	33	430	38	438	0	587
621	AT5G56190.1	At5	22742563	22744909	TaWD40-710	Ta7D	83650386	83657970	60.633	442	165	2	9	441	18	459	0	557
622	AT5G56190.1	At5	22742563	22744909	TaWD40-713	Ta7D	184096964	184101807	71.608	398	113	0	44	441	50	447	0	631
623	AT5G56190.1	At5	22742563	22744909	TaWD40-714	Ta7D	203361278	203364062	61.312	442	165	4	1	441	1	437	0	565
624	AT5G58230.1	At5	23556112	23557994	TaWD40-414	Ta5B	556954521	556961771	86.288	423	58	0	2	424	6	428	0	764
625	AT5G58230.1	At5	23556112	23557994	TaWD40-665	Ta5D	454808255	454812270	86.525	423	57	0	2	424	6	428	0	765
626	AT5G58760.1	At5	23730741	23733606	TaWD40-306	Ta3B	39460445	39464119	64.537	454	159	2	65	517	83	535	0	657
627	AT5G58760.1	At5	23730741	23733606	TaWD40-564	Ta3D	22281274	22284968	64.537	454	159	2	65	517	77	529	0	657
628	AT5G58760.1	At5	23730741	23733606	TaWD40-60	Ta3A	31948399	31952032	64.537	454	159	2	65	517	79	531	0	656
629	AT5G60940.1	At5	24523092	24525655	TaWD40-164	Ta5A	588554221	588558531	61.972	426	154	3	7	426	1	424	0	543
630	AT5G60940.1	At5	24523092	24525655	TaWD40-418	Ta5B	574909191	574913438	61.682	428	154	4	7	426	1	426	0	533
631	AT5G60940.1	At5	24523092	24525655	TaWD40-671	Ta5D	467778002	467782226	62.175	423	151	3	7	426	1	417	0	530
632	AT5G64630.1	At5	25833298	25835822	TaWD40-216	Ta7A	469985255	469989930	67.708	384	120	3	1	383	1	381	0	553
633	AT5G64630.1	At5	25833298	25835822	TaWD40-465	Ta7B	423767494	423772119	67.708	384	120	3	1	383	1	381	0	552
634	AT5G64630.1	At5	25833298	25835822	TaWD40-722	Ta7D	409458025	409462637	67.708	384	120	3	1	383	1	381	0	552
635	AT5G67320.1	At5	26857268	26860974	TaWD40-284	Ta2B	294034330	294052362	59.543	613	193	6	1	613	1	558	0	750
636	AT5G67320.1	At5	26857268	26860974	TaWD40-38	Ta2A	238714808	238736418	59.968	617	182	9	1	613	1	556	0	741
637	AT5G67320.1	At5	26857268	26860974	TaWD40-543	Ta2D	220344323	220369735	59.543	613	191	5	1	613	1	556	0	747
