# Supplementary material for: Genome-wide identification and analysis of WD40 proteins in wheat (Triticum aestivum L.)
Source: BMC Genomics. 2018 Nov 6;19:803. doi: 10.1186/s12864-018-5157-0 (PMC6219084; doi:10.1186/s12864-018-5157-0)
Supplement: Supplementary file 1 — Table S1. Characteristic features of 743 TaWD40s. Table S2. KaKs ratios of tandemly duplicated TaWD40s. Table S3. KaKs ratios of segmentally duplicated TaWD40s. Table S4. Syntenic relationships of WD40s between wheat and rice. Table S5. Homologous WD40s among wheat, rice, and Arabidopsis. Table S6. The expression levels of TaWD40s for spatial and temporal expression profiles analysis. Table S7. Significantly and differentially expressed TaWD40s under biotic and abiotic stresses. Table S8. Primers used for qRT-PCR. Table S9. Amino acid sequences of 743 TaWD40s. Table S10. Coding sequences of 743 TaWD40s. Table S11. Corresponding table for homologous TaWD40s located on 21 wheat chromosomes. Table S12. Functional annotation of TaWD40s from IWGSC RefSeqv1.0. (ZIP 1478 kb) [file 12864_2018_5157_MOESM1_ESM.zip › Table S6. The expression levels of TaWD40s for spatial and temporal expression profiles analysis.xls]

## Sheet: log2(TPM)
Table S6. The log2 (TPM) values for spatial and temporal expression profiles analysis of TaWD40s
No.	Gene name	ID	Roots, seedling stage (n=2)	Roots, three leaf stage (n=2)	Roots, Flag leaf stage (n=2)	Leaf, seedling stage (n=2)	Leaf, tillering stage (n=2)	Leaf, 2 dpa (n=2)	Stem, 1 cm spike (n=2)	Stem, two nodes detectable (n=2)	Stem, anthesis (n=2)	Spike, two nodes detectable (n=2)	Spike, Flag leaf stage (n=2)	Spike, anthesis (n=2)	Grain, 2 dpa (n=2)	Grain, 14 dpa (n=2)	Grain, 30 dpa (n=2)
1	TaWD40-1	TraesCS1A01G033000	3.09481	2.83482	2.74697	2.61212	2.83227	2.63987	2.91318	3.33657	2.87836	3.83924	3.79262	3.92512	3.71974	2.013	3.9437
2	TaWD40-2	TraesCS1A01G044200	2.89449	3.08128	3.10193	2.30879	2.20039	2.61839	3.27449	3.72068	3.06098	3.91866	4.02922	4.03959	3.92157	1.35132	2.41833
3	TaWD40-3	TraesCS1A01G065300	2.40259	2.12968	2.23243	0	0.406177	1.23702	0.974713	2.43544	1.95479	1.15178	1.55784	1.41698	2.29456	0	0
4	TaWD40-4	TraesCS1A01G086800	2.02362	2.32283	2.51102	1.45097	2.69195	3.36545	2.43437	2.52361	2.2263	2.43576	2.70053	2.95738	2.82409	0.86048	3.61592
5	TaWD40-5	TraesCS1A01G091700	0	0	0	0	0	0	0	0	0	0	0	0	0	0	0
6	TaWD40-6	TraesCS1A01G104700	1.29128	1.51464	1.45613	0.186532	1.16012	0	2.54792	1.46197	0.569802	2.49785	1.8418	2.0459	1.46008	0	1.1911
7	TaWD40-7	TraesCS1A01G112700	0	0.823749	1.23979	0.110568	0.431676	1.76312	0	0.370187	0.882502	0	0	0.263683	0	0	0.951465
8	TaWD40-8	TraesCS1A01G146200	3.04564	2.6233	2.74506	2.35157	1.95299	2.15073	3.06892	2.73997	2.42512	3.23214	2.73136	2.80518	2.22582	0.235556	3.33999
9	TaWD40-9	TraesCS1A01G146900	0.638014	0.264645	0.712732	0.506612	0.456139	1.11503	1.11824	1.57067	2.10904	1.00541	0.952911	1.94066	1.02521	0	0.589581
10	TaWD40-10	TraesCS1A01G148000	5.19059	4.66703	4.77246	4.22136	4.09002	3.26035	5.55875	4.53961	3.30893	5.44703	4.73713	4.78755	4.72014	1.8151	4.87443
11	TaWD40-11	TraesCS1A01G152000	1.29561	1.35186	1.27085	1.12272	0.665218	0.0954899	1.84967	1.1459	0.851674	2.35834	2.39375	1.85599	1.31529	0	0.656636
12	TaWD40-12	TraesCS1A01G164300	0	0	0	0	0	0.524535	0	0	0.534933	0	0	0	0	0	0
13	TaWD40-13	TraesCS1A01G204200	1.68218	1.79132	1.79668	1.17883	1.73266	3.48048	2.44069	2.39016	2.83003	1.98345	3.28653	3.28518	3.27273	1.32432	3.29462
14	TaWD40-14	TraesCS1A01G217800	2.14414	2.1858	2.29132	2.34242	2.12117	1.48018	2.93648	2.43482	2.21791	3.4931	3.22279	2.87885	3.31064	0.15793	1.34135
15	TaWD40-15	TraesCS1A01G230300	0.0532712	0	0	2.38363	1.06539	0	2.74892	0.460622	0	3.27649	4.87949	1.00996	0.836203	0	0
16	TaWD40-16	TraesCS1A01G254200	3.62291	3.42851	3.37947	2.47083	2.48748	2.64689	3.17983	3.68115	4.01856	2.99486	3.57956	3.73476	4.37559	1.22173	2.50849
17	TaWD40-17	TraesCS1A01G255000	0	0.445452	0.141746	1.5768	2.03314	2.28943	0.29379	2.69723	3.41804	0	0.877776	2.69772	0.180218	0	1.85864
18	TaWD40-18	TraesCS1A01G263800	0	0.189981	0.504509	0	0	0.522896	0.372802	0.278879	0.536461	0.448473	0.739717	0.820626	0	0	0
19	TaWD40-19	TraesCS1A01G340000	2.33172	2.3538	2.53266	1.27339	2.08931	0	3.58595	1.98998	1.00602	3.1445	2.16077	2.43953	1.88781	0	2.62348
20	TaWD40-20	TraesCS1A01G350600	2.95264	2.61034	2.84079	2.41225	2.71013	1.47312	3.37102	2.69502	2.14415	3.33147	2.23699	3.0967	2.46527	0.932757	4.76301
21	TaWD40-21	TraesCS1A01G358200	0	0	0	0	0	0	0	0	0	0	0	0	0	0	0
22	TaWD40-22	TraesCS1A01G365700	1.12331	1.15454	1.0863	0.95388	0.666129	0.250768	1.96042	1.38968	1.01966	2.22061	1.83373	1.6774	1.39935	0	2.31282
23	TaWD40-23	TraesCS1A01G378000	7.23372	7.12599	7.21598	7.16485	6.19358	2.87704	7.33127	6.03205	4.3129	6.80236	5.74288	5.96783	6.60391	3.03651	6.22358
24	TaWD40-24	TraesCS1A01G402200	1.06742	0.718428	0.723615	1.39646	0.712953	0.249415	1.10588	0.456841	1.03872	1.10335	1.42536	1.22997	0.925586	0	0
25	TaWD40-25	TraesCS1A01G425700	3.55322	3.31474	3.49436	2.5851	3.21126	2.10474	3.94397	3.33782	2.64646	3.80813	3.05731	3.57667	2.97022	0.668382	4.91256
26	TaWD40-26	TraesCS1A01G443600	2.89181	2.73806	2.79197	1.88092	2.1904	0	3.44628	2.02843	0.396872	3.31087	1.45222	2.31223	1.65827	0	2.47628
27	TaWD40-27	TraesCS2A01G061500	0	0	0	0	0	0	0	0	0	0.0784459	0	0.204444	0.0741204	0	0
28	TaWD40-28	TraesCS2A01G085000	1.94821	2.18189	2.3132	0.995441	1.42511	1.4302	2.47162	2.20071	1.85654	2.68103	2.88336	2.57193	1.84734	0	1.97959
29	TaWD40-29	TraesCS2A01G115200	0	0	0	0	0	0	0	0	0	0	0	0	0	0	0
30	TaWD40-30	TraesCS2A01G126700	3.3104	3.73916	3.85662	2.40971	3.39335	2.95071	4.04595	4.01463	3.15003	4.36288	3.61091	4.02017	3.97893	1.3816	5.41234
31	TaWD40-31	TraesCS2A01G132900	5.84131	5.13731	5.34744	4.59869	4.14001	3.86738	5.85311	5.14753	4.39867	5.50834	5.95066	5.2918	5.61972	3.05874	4.58998
32	TaWD40-32	TraesCS2A01G161400	3.59498	3.85145	3.78271	3.02927	2.65471	2.71496	2.00284	4.08525	4.61897	2.92648	3.0196	4.07114	2.56621	0	3.16488
33	TaWD40-33	TraesCS2A01G175200	0	0	0	0	0	0	0	0	0	0	0	0	0	0	1.83978
34	TaWD40-34	TraesCS2A01G177700	2.89053	2.79618	2.72952	1.99799	2.16526	0.183539	3.65269	1.95661	0.393312	3.09589	1.74736	2.47376	2.29642	0	2.66074
35	TaWD40-35	TraesCS2A01G194000	0	0	0	0	0	0	0	0	0	0	0	0	0	0	0
36	TaWD40-36	TraesCS2A01G196900	2.37107	2.21163	2.30189	2.44886	1.77552	2.34179	2.37102	2.62058	2.45327	3.00802	2.94709	3.2055	2.84774	0.207331	0.593483
37	TaWD40-37	TraesCS2A01G206900	0	0	0.0858855	0	0	0	0	0	0	0	0.0622944	0.398	0	0	0
38	TaWD40-38	TraesCS2A01G227200	1.9424	2.3005	2.38061	1.59587	1.66038	1.72362	2.79608	1.83747	1.48493	3.43002	2.5912	2.12236	1.98398	0	1.35697
39	TaWD40-39	TraesCS2A01G233000	3.71293	2.97852	3.3602	2.3844	2.69117	1.62292	4.16723	3.02724	2.14075	4.02473	2.9747	3.42672	3.14317	0.132728	2.29841
40	TaWD40-40	TraesCS2A01G261800	0	0	0	0	0	0	0	0	0	0.683768	0	0	0	0	0.807681
41	TaWD40-41	TraesCS2A01G266700	3.58072	2.95626	3.08752	2.75915	2.30556	1.82139	3.91288	3.26184	3.06252	4.00359	3.61897	3.43581	3.41227	1.04178	1.03638
42	TaWD40-42	TraesCS2A01G298200	0	0	0	0	0	0	0	0	0	0	0	0	0	0	0
43	TaWD40-43	TraesCS2A01G324000	2.01169	3.58494	3.59882	0	0.124672	0.807817	1.70398	2.5079	0.870136	1.41784	2.41026	1.14354	1.0275	0	0
44	TaWD40-44	TraesCS2A01G362900	0.370767	0.255515	0.423406	0.296992	0.804223	0	1.25178	0.507749	0	1.12034	0.501062	0.35465	0.318745	0	0
45	TaWD40-45	TraesCS2A01G373500	2.41405	2.91743	2.82154	1.29578	1.61761	1.30397	2.57402	2.847	2.89543	3.54581	3.44741	2.96341	3.03712	0	1.73148
46	TaWD40-46	TraesCS2A01G402000	0	0.41033	0.357563	0.772481	1.06505	0	0.92437	0.548343	0	0.999109	2.25958	1.42448	0.35691	0	0
47	TaWD40-47	TraesCS2A01G404000	0.870609	0.837234	1.00908	0.647341	0.647598	2.50716	1.86071	0.926112	0	1.75255	2.49091	3.00531	1.12276	0	0
48	TaWD40-48	TraesCS2A01G410800	2.30674	2.10825	2.15602	1.37458	1.30092	0.418997	2.79603	2.25389	2.15217	3.00892	3.76497	2.6716	2.8627	0.349469	0.319547
49	TaWD40-49	TraesCS2A01G412800	0.428491	0.477584	0.898181	0.40157	0.416764	0	1.48991	1.09554	0.641255	2.26276	1.27553	1.8774	1.18866	0	1.89577
50	TaWD40-50	TraesCS2A01G440000	1.592	1.42426	1.26439	1.05913	0.559791	0	2.45751	1.40692	0.116997	3.15734	2.12064	2.19202	2.91966	0	0.736704
51	TaWD40-51	TraesCS2A01G447700	2.76124	2.22717	2.42975	1.54352	2.29503	0	3.69535	1.63719	0.35417	2.74699	1.48534	1.55613	1.38336	0	1.52881
52	TaWD40-52	TraesCS2A01G463100	1.63232	1.91286	1.80522	1.42229	1.75414	1.44497	1.78308	1.77195	1.82827	2.30167	2.76238	2.89478	2.33149	0.29976	0.207238
53	TaWD40-53	TraesCS2A01G465900	0	0.152745	0.783226	0	0	0	0	0	0	0	0	0	0	0	0
54	TaWD40-54	TraesCS2A01G490200	5.04574	5.18354	5.14125	4.12223	3.93311	4.23719	5.05109	5.22653	4.57815	5.12313	5.59793	5.17218	5.40039	1.92644	3.87339
55	TaWD40-55	TraesCS2A01G511400	0.777119	0.999116	1.28802	0.00882246	0.76912	0	1.37718	1.38208	0.662511	1.59698	1.72455	1.44811	0.634593	0	1.62077
56	TaWD40-56	TraesCS2A01G591500	1.39103	1.20521	1.38427	0.0199282	0.449947	0	1.58332	0.862253	0	2.1132	1.43348	0.595174	1.30265	0	0
57	TaWD40-57	TraesCS2A01G592600	2.81947	2.71669	2.77872	1.83188	1.99766	0	3.3305	2.55637	2.19587	3.32318	3.55455	2.45232	2.40174	0	0
58	TaWD40-58	TraesCS3A01G012700	0	0	0	0	0	0	0	0	0	0	0	0	0	0	0
59	TaWD40-59	TraesCS3A01G047800	4.31594	4.11133	4.08844	3.45533	2.99648	2.766	4.36488	4.16444	3.57365	4.29848	4.52316	4.67546	4.37491	1.04844	4.04592
60	TaWD40-60	TraesCS3A01G054700	0	0	0	0.522538	1.04997	0.281728	0.894736	0	0.278139	1.48321	0.29867	0.223348	0	0	2.32846
61	TaWD40-61	TraesCS3A01G095300	1.74124	1.60323	1.87035	0.573055	0.504793	1.33741	1.32217	1.80151	2.09219	1.54276	1.97393	2.65206	2.37859	0	1.39359
62	TaWD40-62	TraesCS3A01G109600	0	0.462361	0.312652	0	0	0	0.221176	0.414265	0.184223	0	0.845891	1.54278	0.908421	0	1.88013
63	TaWD40-63	TraesCS3A01G111300	0.333349	0.446981	0.542327	0	0	0.190684	0.698503	0.520493	0.425588	1.02459	0.611947	1.27914	0.484097	0	2.88362
64	TaWD40-64	TraesCS3A01G123100	0.197744	0	0.0959708	0	0.0266415	0	2.03617	0.572256	0	3.29401	2.63463	2.86879	2.92938	0.353799	0
65	TaWD40-65	TraesCS3A01G137100	1.49646	1.41369	1.35704	1.18346	1.55605	1.18832	2.15979	1.42292	0.916343	2.54504	2.06429	1.80803	1.85954	0	0.60888
66	TaWD40-66	TraesCS3A01G154900	0	0	0	0	0	1.5018	0	0	0	0	0	0	0	0	0
67	TaWD40-67	TraesCS3A01G156000	0	0	0	0	0	0	0	0	0	0.0519651	0	0	0	0	0
68	TaWD40-68	TraesCS3A01G160900	4.42317	3.83883	4.13924	3.68518	3.49851	2.30852	4.60086	3.69775	3.23341	4.22248	3.27054	4.12216	3.90639	1.0272	4.75173
69	TaWD40-69	TraesCS3A01G173300	3.68305	4.32169	4.48088	2.76222	2.68833	3.30451	4.00497	3.80966	2.94471	4.02994	4.57441	5.00852	5.05466	2.1124	1.91547
70	TaWD40-70	TraesCS3A01G175600	3.6339	3.0368	3.24578	2.90736	2.56429	1.74036	4.10536	3.11036	2.25204	4.1066	3.66211	3.20365	3.30045	1.07664	4.43914
71	TaWD40-71	TraesCS3A01G197200	3.3277	3.10806	3.11198	3.0696	2.4499	2.2592	4.04499	3.25858	2.42351	4.3202	3.89136	3.36098	3.27213	0.811594	1.9162
72	TaWD40-72	TraesCS3A01G201200	1.4747	1.14622	1.25497	0.367505	0.458114	0.46814	1.49763	1.16433	0.99547	1.92725	2.06262	1.84496	1.96451	0	1.37392
73	TaWD40-73	TraesCS3A01G204600	2.90205	2.97133	3.00255	1.77027	1.89166	1.53397	3.6933	2.91918	2.04475	3.746	4.24139	3.32789	3.40404	1.00602	1.02704
74	TaWD40-74	TraesCS3A01G214500	3.00703	2.8625	2.96533	1.41148	1.93795	2.75047	3.15686	2.91347	3.31697	3.61471	3.36795	3.76701	3.02555	0	2.02247
75	TaWD40-75	TraesCS3A01G217500	3.1569	3.05567	3.12728	1.85111	2.34282	2.38297	3.41933	2.87903	2.42379	3.72463	3.52397	3.21273	2.93206	0.792622	2.74952
76	TaWD40-76	TraesCS3A01G217600	2.01229	2.05743	2.2022	1.68884	2.29071	1.85328	2.68273	1.89123	2.0951	3.17621	2.94411	2.74607	2.50373	0	1.63067
77	TaWD40-77	TraesCS3A01G223900	2.1092	1.63704	1.90773	1.36882	1.74296	0.496335	2.78224	1.85066	1.29055	3.03961	2.26676	2.11242	1.87461	0	0.940937
78	TaWD40-78	TraesCS3A01G226200	2.6801	2.20707	2.20828	2.55861	2.12474	1.42969	3.35591	2.11826	2.0781	3.55802	2.31917	2.62504	2.74981	0	0
79	TaWD40-79	TraesCS3A01G234700	0	0	0	0.00112414	0	0	0.533196	0.309656	0.263765	1.07503	0.726611	0.831962	0.00137642	0	0
80	TaWD40-80	TraesCS3A01G236500	3.90053	3.61171	3.72427	2.81314	2.62933	2.16954	4.33679	3.7226	3.09742	3.92012	4.67821	3.3633	3.37853	0.580484	2.12235
81	TaWD40-81	TraesCS3A01G250900	5.12107	5.05926	4.85613	4.56029	4.6075	3.58556	6.11115	4.78572	3.40774	6.8888	5.83056	5.50061	5.51756	2.3451	4.02807
82	TaWD40-82	TraesCS3A01G263900	6.84709	7.13244	7.01801	7.05262	6.78397	5.03675	7.42863	6.92632	5.63199	7.70343	6.87744	7.05369	7.01255	4.04535	6.80287
83	TaWD40-83	TraesCS3A01G284700	0.562005	0	0.108372	1.92811	3.2468	3.20917	2.50967	1.12153	1.48977	1.85616	2.58748	1.97153	1.89352	0	1.61953
84	TaWD40-84	TraesCS3A01G317500	2.69603	2.01685	2.13112	1.85613	2.86516	2.05	2.84199	2.87952	1.64884	3.63568	3.84521	2.86431	3.15629	0	3.12821
85	TaWD40-85	TraesCS3A01G320200	1.7986	1.46673	1.6634	0.269138	0.10762	0	2.22324	1.62743	0.375174	1.45802	2.19449	1.19466	0.998653	0	0.334589
86	TaWD40-86	TraesCS3A01G324900	2.13667	2.28247	2.46358	1.04835	1.6064	2.00317	2.03547	2.12234	2.28623	2.00573	2.70172	2.33549	2.15158	0	1.47474
87	TaWD40-87	TraesCS3A01G344500	0.645311	0	0.55935	0	0	0.227032	0.73923	0.491099	0	0.957445	0.664316	1.12833	0.387249	0	2.29098
88	TaWD40-88	TraesCS3A01G371000	2.1216	2.09103	2.60532	1.1606	1.60661	2.31675	2.25538	2.21128	2.51476	2.39157	2.96996	2.84616	2.19891	0	2.81508
89	TaWD40-89	TraesCS3A01G436000	0	0	0	0	0	0	0	0	0	0	0	0	0	0	1.91262
90	TaWD40-90	TraesCS3A01G444500	0	0	0	0	0	0	0	0	0	0	0	0	0	0	0
91	TaWD40-91	TraesCS3A01G453200	2.30921	3.07762	2.92272	1.91882	2.19616	2.78686	2.95938	2.79988	2.81482	3.02559	3.24218	3.58427	3.70344	1.63246	3.74167
92	TaWD40-92	TraesCS3A01G485100	0	0	0	0	0	0	0	0	0	0	0	0	0	0	0
93	TaWD40-93	TraesCS3A01G527600	2.52113	1.4866	1.71163	1.98032	0.778444	0	2.63227	0.788343	0	3.24181	1.56711	0.684751	1.65649	0.816546	0
94	TaWD40-94	TraesCS4A01G002000	2.46772	1.56388	1.77589	1.74488	1.66813	1.84546	2.51388	2.19628	2.03595	2.78036	3.35528	3.08225	3.03003	1.00755	3.25208
95	TaWD40-95	TraesCS4A01G028500	0.306799	0	0	0.300569	0	0	1.18416	0	0	2.24817	0	0	0	0	0
96	TaWD40-96	TraesCS4A01G050200	2.20923	2.16568	2.12994	1.58065	1.93397	0.960808	3.17506	2.16726	1.84021	3.95822	3.26221	3.21667	2.69463	0.599918	2.41563
97	TaWD40-97	TraesCS4A01G058600	3.28993	2.88212	2.97802	2.36964	2.17775	1.59234	3.45405	2.46792	1.8961	4.15177	2.55282	2.36927	2.77765	0.350882	2.51493
98	TaWD40-98	TraesCS4A01G082700	2.10677	1.45006	1.60243	1.11619	0.863641	0.359459	2.28271	2.092	1.28166	2.51105	2.87425	1.81833	2.16712	0	0.397661
99	TaWD40-99	TraesCS4A01G083300	5.14774	4.75094	4.96481	4.36903	4.35307	3.98455	5.43567	4.93243	4.06929	5.6311	5.51353	5.24398	5.05827	3.27827	5.13891
100	TaWD40-100	TraesCS4A01G093000	0	0	0	0	0	1.29433	0	0	0	0	0	0	0	0.455034	4.16367
101	TaWD40-101	TraesCS4A01G106900	2.83191	0.763815	0.905135	1.1839	1.3143	0.344425	0	2.00291	0	2.87847	1.60234	1.59008	4.86633	0.488561	1.64192
102	TaWD40-102	TraesCS4A01G116300	2.9278	2.55959	2.70996	1.75774	2.49107	0.931774	3.82556	2.13534	0.876747	3.2412	2.34223	2.64902	2.40956	0	3.14531
103	TaWD40-103	TraesCS4A01G120400	0	0	0	0	0	0	0	0	0	0.512985	0.505743	0.305445	0	0	0
104	TaWD40-104	TraesCS4A01G149100	1.76655	1.54457	1.61905	0.849267	0.911983	1.32309	2.46233	2.11123	1.36935	2.76209	2.26467	2.52059	2.05254	0	1.98891
105	TaWD40-105	TraesCS4A01G160700	3.04687	2.56964	2.90266	2.38453	2.08597	1.55897	3.34131	2.5674	1.88532	3.81135	3.19282	3.2838	3.14355	1.29954	3.40454
106	TaWD40-106	TraesCS4A01G163600	0.23379	0.131869	0.0837716	0	0	0	0.341476	0	0.320886	0.724383	0.969178	0.987376	0.374671	0	0
107	TaWD40-107	TraesCS4A01G165700	2.9136	3.5717	3.25613	1.27252	1.62042	1.2782	3.45315	2.96903	1.39782	3.92455	3.24385	3.27896	3.09257	0.264706	2.64355
108	TaWD40-108	TraesCS4A01G166500	5.46637	5.25324	5.27885	5.36898	5.16967	3.63733	6.10041	4.99122	3.81891	5.66159	5.17782	5.14942	5.28946	3.06504	4.10707
109	TaWD40-109	TraesCS4A01G187400	4.13375	3.68787	3.73958	3.5862	3.73818	2.74863	4.47219	3.79738	2.89557	4.68404	3.75184	4.38549	3.97036	2.04982	5.96534
110	TaWD40-110	TraesCS4A01G218600	1.44074	1.83243	1.91791	0.301851	1.07866	1.96595	2.27231	1.78449	0.932095	2.26725	2.001	2.16938	1.85091	0.438836	3.59085
111	TaWD40-111	TraesCS4A01G221200	0	0	0	0	0	0	0	0	0	0	0	0	0	0	0
112	TaWD40-112	TraesCS4A01G221900	3.45677	3.41985	3.63962	2.15438	2.47967	2.86894	3.69708	3.41625	3.25329	3.55912	3.88914	3.62041	3.49621	0.968034	2.79255
113	TaWD40-113	TraesCS4A01G239700	0.465274	0.196836	0.635931	0	0.20692	0	0.808883	0.299907	0.688082	0.884149	0.888667	1.28215	0.814755	0	0.405742
114	TaWD40-114	TraesCS4A01G242800	0	0	0	0	0	0	0	0	0	0	0	0	0	0	0
115	TaWD40-115	TraesCS4A01G242900	0	0	0	0	0	0	0	0	0	0	0	0	0	0	0
116	TaWD40-116	TraesCS4A01G244000	3.33432	2.52366	2.77368	2.27051	2.504	0.208521	3.59396	1.69152	0.791407	2.94109	1.92292	2.48892	2.65851	0	2.63166
117	TaWD40-117	TraesCS4A01G246200	2.12348	1.62623	1.97696	1.10484	0.956335	0.716293	2.40496	1.74633	0.995141	2.40748	1.34579	1.74007	1.95919	0	1.07619
118	TaWD40-118	TraesCS4A01G249300	3.66344	3.44933	3.64863	2.87636	3.1986	1.47933	4.39697	3.33097	2.32978	3.96175	3.43973	3.3223	3.16602	0.916607	5.31083
119	TaWD40-119	TraesCS4A01G258000	2.24942	1.99174	1.91767	0.451277	0.919817	0	2.76538	1.76752	0.621323	3.00959	1.50028	2.04834	2.15996	0.2935	1.8476
120	TaWD40-120	TraesCS4A01G268100	3.74561	3.44836	3.52649	2.61537	2.42392	1.88155	4.21739	3.7634	3.04997	4.17102	4.74139	4.08749	4.28458	2.1291	3.66306
121	TaWD40-121	TraesCS4A01G276500	0.998502	0.475608	0.776635	0	0	0	2.16908	0	0	2.64941	0.0937569	0.0998473	0.495758	0	0
122	TaWD40-122	TraesCS4A01G288600	2.69767	2.67999	2.78068	2.93609	2.79223	3.1761	3.31167	3.22508	3.13717	3.14653	3.04373	3.18532	3.00548	1.00791	2.23558
123	TaWD40-123	TraesCS4A01G294000	2.95584	3.25118	3.22306	2.14301	2.59907	2.4371	3.59476	3.41054	2.63864	3.90184	3.76013	3.32645	2.99466	0.652959	3.01
124	TaWD40-124	TraesCS4A01G304500	1.83245	1.63302	1.75766	0.691242	1.28561	0.939748	2.39965	1.58033	0.913446	2.80266	2.26432	2.37545	2.07765	0.281115	2.34001
125	TaWD40-125	TraesCS4A01G316800	3.90767	3.38126	3.4083	3.3034	2.51393	2.28337	3.84399	3.58966	2.97085	3.67269	3.63047	3.74269	3.83821	1.93053	4.62144
126	TaWD40-126	TraesCS4A01G326800	3.61339	3.30715	3.3251	2.94176	3.11441	3.16416	3.88343	4.01591	3.07502	4.06499	4.16585	3.73346	4.17035	1.15288	3.05664
127	TaWD40-127	TraesCS4A01G328700	1.23765	1.26238	1.30039	0.552146	0.581708	0.412527	1.33084	1.15485	0.71008	1.33564	1.05253	1.96189	1.10598	0	4.03848
128	TaWD40-128	TraesCS4A01G370000	2.94366	2.58734	2.66804	1.63577	2.26548	0.486328	3.85082	2.11264	0.676471	3.25542	2.22478	2.67694	2.26469	0	1.69331
129	TaWD40-129	TraesCS4A01G388200	4.89686	4.6384	4.75161	3.71987	3.64662	2.98649	5.4843	4.74821	3.94174	4.80005	5.77355	4.49086	4.7085	1.25085	3.37763
130	TaWD40-130	TraesCS4A01G388400	0	0	0	0	0	0	0	0	0	0	0	0	2.73984	0	0
131	TaWD40-131	TraesCS4A01G410400	0	0	0	0	0	0	0	0	0	0	0	0	0	0	0
132	TaWD40-132	TraesCS4A01G421400	1.52856	1.23752	1.49656	0.787674	1.1262	0.676121	2.34387	1.64145	0.948045	2.26499	1.5721	1.35879	1.4905	0	2.33173
133	TaWD40-133	TraesCS4A01G475000	0	0	0	0	0	0	0	0	0	0	0	0	0	0	0
134	TaWD40-134	TraesCS4A01G498400	2.31626	1.83989	2.0708	1.37307	1.51309	0.681341	2.82805	2.04681	1.69177	2.56952	1.86515	2.90181	2.32936	0	1.92625
135	TaWD40-135	TraesCS5A01G014600	1.21305	1.21362	1.29311	0.631072	1.11885	0.950114	1.89995	1.06325	0.85245	2.32337	2.31145	2.27833	1.77841	0.0871057	2.33196
136	TaWD40-136	TraesCS5A01G023900	0	0	0	0	0	0	1.03329	0.12002	0	1.25799	0.864208	0.521885	0.164259	0	0
137	TaWD40-137	TraesCS5A01G033600	2.94638	2.63579	2.69262	2.17985	2.41203	1.23203	3.29959	2.61645	2.20603	3.01118	2.26507	2.95949	2.61281	0.390205	3.51042
138	TaWD40-138	TraesCS5A01G043100	2.33042	2.26517	2.3276	0.968389	1.76889	0	3.19843	0.99208	0	2.18076	0.977467	1.50041	1.90598	0	2.5063
139	TaWD40-139	TraesCS5A01G049800	1.99556	2.06932	2.13763	1.14479	1.74729	0	3.09115	1.25061	0.462377	2.64163	1.63604	2.16676	1.61849	0	2.4534
140	TaWD40-140	TraesCS5A01G063900	0	1.61968	1.19031	0	1.93154	4.48907	0	0.104115	0.415564	1.24128	1.36665	1.50195	1.76137	0	0
141	TaWD40-141	TraesCS5A01G074900	3.08014	2.8391	3.07209	2.74294	2.24446	2.39421	3.13805	3.30973	3.39962	3.05141	3.69416	3.6651	3.53057	1.16567	1.55504
142	TaWD40-142	TraesCS5A01G111700	1.21726	1.82774	1.82691	0.436085	0.934292	1.65512	1.87307	1.80044	1.91861	1.80829	2.37743	2.46739	2.02739	0	2.41983
143	TaWD40-143	TraesCS5A01G114500	0	0	0	0	0	0	0	0	0	0	0	0.717807	0	0	0
144	TaWD40-144	TraesCS5A01G122900	3.76733	3.81206	3.82056	2.61572	2.99851	2.9948	4.05593	3.99398	3.58173	4.00659	4.21714	4.12804	3.61755	1.53753	2.93427
145	TaWD40-145	TraesCS5A01G138500	2.59385	2.1291	2.27333	2.12894	2.22843	1.50534	3.32199	2.82118	2.22013	3.65974	3.15786	3.2875	3.10644	0.0284489	1.05229
146	TaWD40-146	TraesCS5A01G139800	0	0	0	0	0	0	0	0	0	0	0	0	0	0	0
147	TaWD40-147	TraesCS5A01G149200	2.50735	2.55901	2.64427	1.75602	2.30852	2.11331	3.30583	2.72784	2.40242	3.67355	3.59214	3.16132	3.00792	0.864331	2.75542
148	TaWD40-148	TraesCS5A01G166800	2.91499	2.44841	2.44562	1.8587	1.77856	0	3.98949	2.05657	0	4.4776	1.91992	2.42522	1.60332	0	0
149	TaWD40-149	TraesCS5A01G171300	1.06447	0.7587	0.976822	0	0.37885	0	2.20464	1.15936	0.742705	2.43574	2.62626	1.53279	1.66973	0	0.439916
150	TaWD40-150	TraesCS5A01G178200	2.85865	3.00258	2.83235	2.17885	3.25383	2.5335	4.07029	3.12053	2.35381	4.08258	3.75225	2.93739	2.63902	0	1.79462
151	TaWD40-151	TraesCS5A01G189200	5.118	4.87276	4.89153	4.26733	4.25359	3.68786	5.38329	5.09263	3.88642	5.13628	5.04756	4.94105	4.71051	2.43937	3.94628
152	TaWD40-152	TraesCS5A01G195000	1.96105	1.3223	1.41086	1.63655	1.04216	0.0583678	2.29885	1.33819	0.340773	2.84284	1.8418	2.04272	1.96009	0	1.93533
153	TaWD40-153	TraesCS5A01G196100	2.34766	1.80978	1.79279	0.855599	1.4244	1.6388	1.87717	2.33123	1.05879	2.8193	2.53233	2.15341	2.07584	0	0.774928
154	TaWD40-154	TraesCS5A01G197800	0	0	0	0	0	0	0	0	0	0.365715	0.179842	0	0	0	0
155	TaWD40-155	TraesCS5A01G272600	2.65532	1.80611	1.93886	1.41828	0.559692	0	2.3926	1.65626	0	3.11592	2.04092	1.68478	2.3081	0	0
156	TaWD40-156	TraesCS5A01G293600	2.96196	2.2476	2.33442	2.40838	2.00062	1.54619	3.10703	2.07673	1.66781	3.24561	2.49066	2.48327	2.42986	0.137959	2.90954
157	TaWD40-157	TraesCS5A01G317800	1.93429	2.12858	2.01553	1.36563	1.74805	1.30192	2.86965	2.27878	1.50496	3.33133	2.70292	2.85249	2.2739	0.149136	2.21832
158	TaWD40-158	TraesCS5A01G331900	3.36179	3.01342	2.96917	2.11451	1.84675	0	3.56297	2.02196	0	4.64706	1.95744	2.94231	2.89918	0	1.08348
159	TaWD40-159	TraesCS5A01G360900	3.34331	3.39531	3.31551	2.39815	3.08667	1.21766	4.40472	2.77232	1.73741	3.96052	3.2093	3.17863	3.04942	0	3.4566
160	TaWD40-160	TraesCS5A01G367700	1.96656	1.76223	2.07931	0.826628	1.11764	1.2892	1.90192	2.76481	2.44427	1.26728	2.0509	2.39571	1.80672	0	0
161	TaWD40-161	TraesCS5A01G379200	0	0	0	0	0	0	0	0	0	0	0	2.1907	0	0	0
162	TaWD40-162	TraesCS5A01G383300	2.45086	1.99844	2.11177	0.778213	1.00494	1.2159	2.49891	2.00776	1.97153	2.66552	3.14056	2.97214	2.67001	0.421985	0.751567
163	TaWD40-163	TraesCS5A01G384800	2.92896	2.97105	2.91416	1.5052	2.62954	2.52787	3.68407	3.04429	2.74078	3.71334	2.77564	3.48523	2.76265	0	3.19574
164	TaWD40-164	TraesCS5A01G392400	1.38472	1.30646	1.198	0.985653	0.691159	0.987328	1.95306	2.03258	1.51929	2.65583	2.2412	2.61296	2.04753	0	1.51109
165	TaWD40-165	TraesCS5A01G396600	0.245051	0	0	0	0	0	0.590487	0	0	2.09651	0	0	0.130621	0	0
166	TaWD40-166	TraesCS5A01G439300	1.76024	2.32581	2.32535	1.77101	2.09556	0	2.90753	1.56145	0.829444	2.42042	1.62235	2.43896	1.96108	0	2.92965
167	TaWD40-167	TraesCS5A01G446800	0	0	0	0	0	0	0	0	0.251295	0	0	0	0	0	0
168	TaWD40-168	TraesCS5A01G485600	2.87819	3.46571	3.23345	2.23256	2.83279	2.90839	3.6384	3.43734	3.03396	4.00162	3.65494	3.76084	3.37757	1.08673	2.72768
169	TaWD40-169	TraesCS5A01G510600	1.39471	1.38967	1.62406	0.995228	1.42963	0.487409	2.48455	1.63762	1.18259	2.78226	2.04942	2.44205	2.1044	0.351849	1.46314
170	TaWD40-170	TraesCS5A01G528200	1.28956	2.12111	2.14788	0.344317	0.342151	0.091341	1.76548	1.09022	1.91723	1.84241	2.75916	1.69105	0.912964	0	2.76953
171	TaWD40-171	TraesCS5A01G539500	0.638417	0.60711	0.54582	0	0.200121	0	1.30254	0.0578731	0	1.17152	0.420914	0.398837	0.0569095	0	0
172	TaWD40-172	TraesCS5A01G540800	4.76951	4.89567	4.89521	3.98828	3.75201	3.14775	5.43211	4.61383	4.12348	4.65747	5.77594	4.45967	4.65108	1.49776	3.10361
173	TaWD40-173	TraesCS5A01G556800	0.1644	0.0761486	0.288784	0	0	0	1.36009	0	0	1.16338	0	0.0450899	0	0	0.377324
174	TaWD40-174	TraesCS6A01G039200	0	0	0	2.09575	1.54875	0	0	0	0	0	0	0	0	0	0
175	TaWD40-175	TraesCS6A01G041200	0	0.547252	0.734391	0	0	0	0	0	0	0	0	0	0	0	0
176	TaWD40-176	TraesCS6A01G082800	0.747551	0.348487	0.673751	0.216439	0.445404	0.322522	1.01755	0.559648	0.654005	0.947786	1.478	1.21166	0.762208	0	0
177	TaWD40-177	TraesCS6A01G085400	0	0	0	0	0	0	0	0	0	0.393581	0	0	0	0	0
178	TaWD40-178	TraesCS6A01G100500	0	1.13537	1.43485	0	0	0	2.21087	2.18299	1.53734	2.26316	1.72645	2.59343	1.87864	0.42659	2.27393
179	TaWD40-179	TraesCS6A01G130600	0	0	0	0	0	0	0	0	0	0	0	0	0	0	0
180	TaWD40-180	TraesCS6A01G137700	0.991561	1.04203	1.29052	0	0.296716	0.828733	1.58838	1.07902	0.539189	1.60867	2.17254	1.81874	1.38514	0	0.684496
181	TaWD40-181	TraesCS6A01G179300	5.03748	4.73579	4.86305	4.18692	4.01179	3.08716	5.62	4.61698	4.20186	4.90267	5.88395	4.37615	4.65764	1.4922	2.80118
182	TaWD40-182	TraesCS6A01G187800	4.51254	4.58378	4.82756	3.61918	3.61599	3.32143	5.07835	4.34834	3.65464	4.92371	5.15893	4.32198	4.3617	1.40256	1.97696
183	TaWD40-183	TraesCS6A01G193300	1.35975	2.50012	2.33078	2.33699	1.94522	1.59653	2.73135	1.84455	2.24192	3.19076	3.22704	3.2168	2.81402	0.540652	1.33204
184	TaWD40-184	TraesCS6A01G235200	1.4105	1.69649	1.87729	1.2537	1.27467	0.199826	2.49181	2.16594	2.8778	2.17884	2.83105	2.26867	2.31552	0.0318179	0.960608
185	TaWD40-185	TraesCS6A01G247100	0	0	0	0	0	0	0	0	0	0	0	0.183691	0	0	0
186	TaWD40-186	TraesCS6A01G250200	1.21171	1.64009	1.62049	1.50762	0.988921	1.40508	1.87137	1.56577	1.4464	2.58532	2.04426	2.62472	2.21256	0	0.916736
187	TaWD40-187	TraesCS6A01G257200	2.62092	2.24468	2.36293	1.89062	1.79486	1.80154	2.85038	2.39087	2.02232	2.97963	2.67398	2.83425	2.73435	0.226552	2.34436
188	TaWD40-188	TraesCS6A01G259400	3.54846	4.27439	4.20726	2.59776	3.52094	3.68528	2.8867	4.34302	3.05848	3.67986	3.11243	3.48917	4.09093	1.42714	2.45144
189	TaWD40-189	TraesCS6A01G268900	4.28424	4.00473	4.05454	3.3847	2.52228	0	4.71329	2.53946	0	3.73949	1.86843	1.31626	3.22775	0	0
190	TaWD40-190	TraesCS6A01G284400	5.07195	5.05415	5.05133	3.88433	4.257	5.39057	5.05639	5.43722	5.39866	4.96475	5.37076	5.71708	5.40903	2.58952	5.86713
191	TaWD40-191	TraesCS6A01G284600	2.09213	2.26378	2.11612	0	0	0	0.509199	1.01035	0.928552	0.940949	0.809764	2.06902	2.15631	0	0
192	TaWD40-192	TraesCS6A01G286100	3.58887	3.38504	3.59343	2.62773	2.48992	1.47531	4.23259	3.20329	2.35219	3.88853	3.88022	3.39656	3.32466	0.744998	2.91212
193	TaWD40-193	TraesCS6A01G326100	0.600979	0.322718	0.578644	1.7307	2.3472	1.98195	1.19803	0.445282	1.57455	1.44946	1.45565	1.41645	1.30672	0	1.56718
194	TaWD40-194	TraesCS6A01G353600	2.35936	1.79335	1.85954	0.635917	1.56993	1.22615	1.61874	2.53968	1.6047	1.50846	2.28162	1.67182	0.957146	0	2.38014
195	TaWD40-195	TraesCS6A01G360100	0.988794	1.63181	1.71447	0.230228	0.926092	1.72283	1.5472	1.28514	1.70923	1.59004	2.33126	2.48525	2.23339	0.26194	2.32627
196	TaWD40-196	TraesCS6A01G383400	3.78982	3.0646	3.1965	3.35923	3.14349	2.21809	4.13348	3.91084	3.79692	4.84019	4.82841	4.2682	4.39729	2.82663	0.775038
197	TaWD40-197	TraesCS7A01G002100	2.53905	3.04893	2.82821	2.17094	2.82428	2.42512	3.47182	3.23961	2.87003	3.9548	3.35431	3.69187	3.05553	0	2.97019
198	TaWD40-198	TraesCS7A01G043500	0	0	0	0	0	0	0	0	0	0	0	0	0	0	0
199	TaWD40-199	TraesCS7A01G060100	2.11349	1.78025	1.93973	0.951245	1.70678	0	2.74311	1.15546	0.766828	1.92115	1.0231	1.79119	1.41113	0	3.67404
200	TaWD40-200	TraesCS7A01G067900	1.45968	1.03752	1.36804	0.478884	1.09197	1.19041	1.36201	0.780407	1.32666	1.92938	0.993209	1.76503	1.61457	0	2.5286
201	TaWD40-201	TraesCS7A01G088600	4.63511	4.44945	4.54172	3.48708	3.2829	2.85073	5.17553	4.53702	3.69145	4.4451	5.51513	4.31037	4.46298	1.22209	3.78892
202	TaWD40-202	TraesCS7A01G089100	0	0	0	0	0	0	0	0	0	0	0	0	0	0	0
203	TaWD40-203	TraesCS7A01G089200	0	0	0	0	0	0	0	0	0	0	0	0	1.53344	0	0
204	TaWD40-204	TraesCS7A01G132700	3.80372	3.80951	3.7487	3.2453	3.27951	4.38578	3.60237	3.62744	3.53781	2.72795	3.24709	4.28923	4.07002	1.80913	5.33137
205	TaWD40-205	TraesCS7A01G195200	0.35065	1.33896	1.37663	0	0	0	0	0	0	0	0	0.678861	0	0	0
206	TaWD40-206	TraesCS7A01G220400	2.83157	2.66363	2.83369	1.57179	1.89779	2.29971	2.96151	2.7254	2.76841	3.37704	3.47476	3.49359	2.6388	2.13021	2.88207
207	TaWD40-207	TraesCS7A01G240100	1.72418	1.5707	1.72864	1.48834	1.5948	2.76266	0.98779	2.43659	2.4285	2.10342	2.88921	3.92387	3.47268	1.6445	3.08974
208	TaWD40-208	TraesCS7A01G255500	0.959536	1.29536	1.48338	0.0792573	0.681769	2.78669	2.03907	0.972531	0.605727	1.69723	2.35249	1.85234	2.04306	0	1.29498
209	TaWD40-209	TraesCS7A01G260200	1.14893	0.284064	0.434327	0.174464	0.118493	0	1.93941	0.643584	0.30075	2.23348	1.44627	1.40003	1.62045	0	0
210	TaWD40-210	TraesCS7A01G276100	3.40537	3.66371	3.56962	2.68667	2.52921	2.1566	4.03797	3.66558	3.23877	3.96299	4.57817	3.89517	3.98181	0.294902	1.8073
211	TaWD40-211	TraesCS7A01G277700	2.37553	1.79647	1.94826	1.60676	1.48922	0.549763	3.21913	1.73009	1.25387	3.04927	2.57031	2.41131	2.06539	0	1.96124
212	TaWD40-212	TraesCS7A01G295100	2.2265	2.54295	2.61579	1.73227	2.21466	2.56399	2.49239	2.91164	2.71988	2.63694	2.8339	3.23745	2.73571	0.677445	1.77185
213	TaWD40-213	TraesCS7A01G296100	4.01506	4.14717	4.24271	3.25758	3.80439	3.35587	5.07765	4.23157	3.51416	5.40919	5.09202	4.66994	4.39645	1.2064	3.38912
214	TaWD40-214	TraesCS7A01G308300	1.68349	1.3873	1.3227	1.41363	1.24751	0.885656	2.52995	1.61231	0.42759	3.13139	2.18126	2.05917	2.72651	0	0.0573664
215	TaWD40-215	TraesCS7A01G311000	2.80104	2.67865	2.81676	1.64327	1.74431	2.04632	2.65702	2.82699	2.45453	3.05952	3.21805	3.27182	3.18481	0.871425	2.68074
216	TaWD40-216	TraesCS7A01G323200	2.63009	2.11978	2.08332	1.25156	1.191	0	3.27869	1.5507	0	3.91699	1.45318	2.21568	1.66739	0	0
217	TaWD40-217	TraesCS7A01G342200	0.763172	0.631253	0.716601	0	0	0	1.04159	0.5766	0	1.45625	1.54687	1.31536	0.959711	0	0.402934
218	TaWD40-218	TraesCS7A01G346600	0.334203	0.170345	0.238992	0	0	0	1.00974	0.897814	0.327576	1.29258	1.34678	1.31493	0.829236	0	0.193111
219	TaWD40-219	TraesCS7A01G358700	3.28768	3.28928	3.49236	2.39194	2.54142	2.25422	3.94786	3.45371	2.81635	3.75557	4.01681	3.5253	3.2787	0.670713	2.51788
220	TaWD40-220	TraesCS7A01G368600	2.48355	2.33508	2.34405	1.68493	1.7535	1.05844	3.01574	1.85576	0.948938	2.56912	1.75017	2.10872	1.90829	0	2.42722
221	TaWD40-221	TraesCS7A01G372500	3.62143	3.74779	3.74856	2.85083	2.80536	2.78457	4.47201	4.32971	3.57053	3.91732	4.12048	4.32827	3.60734	1.56243	4.30496
222	TaWD40-222	TraesCS7A01G443900	0	0	0	0	0	0	0	0	0	0	0	0	0	0	0
223	TaWD40-223	TraesCS7A01G446400	0	0	0	0	0	0	0	0	0	0	0.474856	1.07494	0.313324	0	0
224	TaWD40-224	TraesCS7A01G446500	3.07075	2.64882	2.77551	1.58517	2.25428	2.35719	3.09647	2.93379	2.31378	2.93364	2.69398	2.55211	2.53012	0.112379	2.3312
225	TaWD40-225	TraesCS7A01G454100	3.76635	3.23249	3.50585	2.5469	2.62812	3.31803	2.60311	2.87767	3.07948	2.65307	2.34539	2.64142	2.68047	0	2.83812
226	TaWD40-226	TraesCS7A01G459500	0	0	0	0	0	0	0	0	0	0	0	0	0	0	0
227	TaWD40-227	TraesCS7A01G466100	3.35917	3.04275	3.09135	2.45398	2.53828	2.94379	3.46831	3.51809	2.45806	3.31717	3.39307	3.40248	3.73061	0.0256483	1.83087
228	TaWD40-228	TraesCS7A01G467500	0	0	0	0	0	0	0	0	0	0	0	0	0	0	0
229	TaWD40-229	TraesCS7A01G499900	3.7302	3.36044	3.51067	3.22784	2.89001	2.02613	3.87877	3.15802	2.86572	3.9867	3.11211	3.53321	3.28455	1.5113	2.55525
230	TaWD40-230	TraesCS7A01G508300	0.916419	1.31453	1.29589	0.726844	1.24506	1.13113	1.73415	1.41081	1.2974	2.03406	1.7111	1.70119	1.12094	0	1.58485
231	TaWD40-231	TraesCS7A01G517200	2.45523	2.30702	2.3111	1.31647	2.18451	0	3.49637	1.96011	0.425755	2.95093	2.18403	1.85002	1.72797	0	2.4387
232	TaWD40-232	TraesCS7A01G534500	2.59989	2.86913	2.95815	3.09733	2.74674	0.316742	3.52323	2.14137	1.70774	3.0935	2.17223	2.77326	2.38958	0	3.39813
233	TaWD40-233	TraesCS7A01G539900	0	0	0	0	0	0	0	0	0	0	0	0	0	0	0
234	TaWD40-234	TraesCS7A01G540200	4.11989	3.97809	4.2907	0	0	0	0	0	0	0	0	0	0	0	0
235	TaWD40-235	TraesCS7A01G541100	0	0	0	2.83219	1.90531	0	0.478578	0	0	0	3.08212	0	0	0	0
236	TaWD40-236	TraesCS7A01G541400	0	0	0	0	0	0	0	0	0	0	0	0	0	0	0
237	TaWD40-237	TraesCS7A01G543000	1.65279	1.95226	1.97079	0.572933	1.09966	1.236	1.92105	2.18629	2.03138	2.39792	2.15977	2.59501	2.27717	0.146232	3.41434
238	TaWD40-238	TraesCS7A01G543100	0	0	0	0	0	0	0	0	0	0	0	0	0	0	0
239	TaWD40-239	TraesCS7A01G544600	0	0	0	0	1.2758	0	4.26253	3.66008	1.40119	0	0	0	0	0	0
240	TaWD40-240	TraesCS7A01G564900	0	0	0	0	1.52621	0	4.65573	4.00982	2.10405	0	0	0	0.838229	0	0
241	TaWD40-241	TraesCS1B01G041300	4.49583	3.6119	3.51663	3.45055	4.08219	3.73493	3.84249	4.41889	3.17492	4.45724	4.20602	4.21069	4.63041	1.89247	2.83063
242	TaWD40-242	TraesCS1B01G057100	0.348652	0.317246	0.329307	0.244211	0	0	0.888449	0.778238	0.219234	1.01724	1.21353	1.28136	0.595652	0	0
243	TaWD40-243	TraesCS1B01G083400	2.16977	1.95737	2.06824	0	0.260483	0.564783	0.835103	2.98762	2.73328	0.711918	0.99106	1.14081	1.82673	0	0
244	TaWD40-244	TraesCS1B01G105200	2.38325	2.22915	2.48345	2.1464	2.55476	2.9175	2.70444	2.64587	2.90587	2.9114	3.00763	3.40913	3.17675	0.836515	3.81594
245	TaWD40-245	TraesCS1B01G115500	1.6417	1.58114	1.36587	0.892818	0.864691	0.361707	1.12866	1.55064	1.62835	1.85436	1.77311	1.73218	0.608729	0	0.536466
246	TaWD40-246	TraesCS1B01G116100	1.29529	1.24791	1.15163	0.182394	0.546289	0	2.35563	0.694626	0	2.43333	1.4617	1.48112	0.767265	0	0
247	TaWD40-247	TraesCS1B01G132900	1.32342	1.68086	1.60233	1.73734	1.95343	2.27144	1.59637	1.68963	1.37501	1.89705	2.0606	1.92298	1.88872	0	0.741191
248	TaWD40-248	TraesCS1B01G164300	2.36545	1.83655	2.13576	1.64684	1.76896	1.59445	2.52001	1.96525	2.00968	2.88884	2.40222	2.72194	2.21131	0.329548	2.17569
249	TaWD40-249	TraesCS1B01G164700	0.465974	0.37254	0.502305	0.222257	0.265059	0.728217	0.764389	1.25659	1.85062	0.845891	0.894251	1.80271	1.0747	0	0.16364
250	TaWD40-250	TraesCS1B01G165900	5.10564	4.74431	4.731	4.02331	4.24359	3.52624	5.59001	4.64784	3.44225	5.52332	4.85358	4.68468	4.52744	1.6582	5.06412
251	TaWD40-251	TraesCS1B01G166800	0.178325	0	0.202133	0.455534	0	0	0.810887	0.443161	0.3149	0.618286	1.25815	0.806341	0.715423	0	0
252	TaWD40-252	TraesCS1B01G169400	2.31542	2.11146	2.08706	1.8581	1.91983	1.06243	2.99238	2.47675	1.88595	3.32588	3.14948	2.61044	2.50979	0	1.10805
253	TaWD40-253	TraesCS1B01G181100	0	0	0	0	0	0	0	0	0.598408	0	0.259062	0.689366	0.388278	0	0
254	TaWD40-254	TraesCS1B01G217800	2.18465	1.86506	2.25896	1.45323	1.58854	2.332	2.08624	2.26448	2.7653	2.16509	2.9772	3.14685	2.92027	1.14825	2.22535
255	TaWD40-255	TraesCS1B01G231200	2.85866	2.5815	2.5356	1.57428	1.27126	0.553159	2.94047	2.41473	2.09683	3.05512	2.96956	2.70822	3.23431	0	1.02238
256	TaWD40-256	TraesCS1B01G243900	0	0	0	1.99822	0.541686	0	1.23261	0	0	2.56101	3.91396	0.87669	0.113197	0	0
257	TaWD40-257	TraesCS1B01G263400	1.21682	1.1248	0.935927	2.21389	2.51963	2.85606	1.23062	3.36614	3.96931	1.31644	2.024	3.28719	0.967379	0	2.74476
258	TaWD40-258	TraesCS1B01G264000	3.09594	2.96538	3.0983	1.90747	1.96363	2.22899	2.71969	3.10209	3.28975	2.40709	3.05166	3.16225	4.07566	0.662848	2.09223
259	TaWD40-259	TraesCS1B01G274400	0.516916	1.03373	1.31174	0	0	2.08994	0.378937	1.33834	1.49712	0.914364	1.80055	2.14922	1.89647	0	1.21638
260	TaWD40-260	TraesCS1B01G294900	1.63715	1.3267	1.60705	0	0	0	0	0	0	0	0	0	0	0	0
261	TaWD40-261	TraesCS1B01G352300	2.2263	2.3944	2.24322	0.958097	1.59915	0	3.52343	1.8921	0.115791	2.99929	2.01804	2.28489	1.76381	0	2.22509
262	TaWD40-262	TraesCS1B01G364900	2.10937	2.18851	2.26007	3.0415	3.15808	1.98156	3.18813	2.68415	2.4318	3.12499	2.40437	3.15871	2.45628	0.297373	4.17328
263	TaWD40-263	TraesCS1B01G374800	0	0	0	0	0	0	0	0	0	0	0	0	0	0	0
264	TaWD40-264	TraesCS1B01G383300	1.30089	1.33585	1.16713	0.916228	0.650815	0.503583	1.77007	1.61261	1.23773	2.3197	1.88312	2.21243	1.64781	0	2.87393
265	TaWD40-265	TraesCS1B01G398800	7.16738	6.94782	7.03145	7.18476	6.15476	3.1861	7.25175	5.85996	4.35624	6.51636	5.67253	5.8149	6.56142	2.63436	5.93209
266	TaWD40-266	TraesCS1B01G399700	0	0	0	0	0	0	0	0	0	0	0	0	0	0	0
267	TaWD40-267	TraesCS1B01G431300	0	0	0	0	0	0	0	0	0	0.486421	0.39174	0.378489	0.0658818	0	0
268	TaWD40-268	TraesCS1B01G459900	4.00568	3.56401	3.9445	3.05317	3.55152	2.38098	4.33116	3.68837	3.13348	4.17293	3.41595	4.03823	3.6329	1.4691	5.28658
269	TaWD40-269	TraesCS1B01G478100	3.50448	3.40819	3.39952	2.06745	2.91669	0.9855	3.65095	2.69264	1.46471	3.15239	1.78308	2.64931	2.31428	0	3.90375
270	TaWD40-270	TraesCS2B01G021800	3.04773	2.97901	3.07091	0	0	0	1.70755	1.05853	0.639388	0	0	0	0	0	0
271	TaWD40-271	TraesCS2B01G074700	0	0	0	0	0	0	0	0	0	0.298306	0	0.828961	0.445218	0	0
272	TaWD40-272	TraesCS2B01G099700	2.07204	1.89775	2.04591	0.972247	1.38539	1.10642	2.46178	2.13114	1.94505	2.54675	2.78689	2.45011	2.09823	0	1.58068
273	TaWD40-273	TraesCS2B01G134400	0	0	0	0	0	0	0	0	0	0	0	0	0	0	0
274	TaWD40-274	TraesCS2B01G134500	0	0	0	0	0	0	0	0	0	0	0	0	0	0	0
275	TaWD40-275	TraesCS2B01G134900	0	0	0	0	0	0	0	0	0	0	0	0	0	0	0
276	TaWD40-276	TraesCS2B01G148600	3.94778	4.23967	4.34133	3.37345	3.99629	4.20711	4.28615	4.51702	4.22322	4.10768	3.70501	4.14002	4.07618	1.24101	4.87038
277	TaWD40-277	TraesCS2B01G156400	5.6945	5.00981	5.21194	4.38481	3.99983	3.90751	5.73752	5.11353	4.40452	5.47092	5.80971	5.13202	5.51436	3.221	4.19873
278	TaWD40-278	TraesCS2B01G187400	2.74625	2.59115	2.39706	2.14974	2.18922	2.1164	1.30618	3.64958	3.94728	1.83308	2.32231	3.36095	2.80675	0	3.38156
279	TaWD40-279	TraesCS2B01G201600	0	0	0	0	0	0	0	0	0	0	0	0	0	0	0
280	TaWD40-280	TraesCS2B01G204800	3.16097	3.1593	3.19451	1.93544	2.75975	1.16248	3.72186	2.17299	1.47949	3.41171	2.49793	2.91158	2.81628	0	3.3504
281	TaWD40-281	TraesCS2B01G212800	0	0	0	0	0	0	0	0	0	0.139384	0	0	0	0	0
282	TaWD40-282	TraesCS2B01G224500	1.37529	1.66951	1.56069	1.56067	1.03767	1.3223	1.68578	1.81111	2.02796	2.41672	2.23921	2.87269	1.96199	0	1.07701
283	TaWD40-283	TraesCS2B01G250300	3.959	3.30721	3.63697	2.09285	2.83958	1.5794	4.24761	3.30741	2.32644	4.32516	3.14102	3.45304	3.32629	0.0220702	3.02076
284	TaWD40-284	TraesCS2B01G255700	2.15423	1.95248	2.14263	2.11943	1.94001	2.05654	2.93613	2.29962	2.16922	3.65472	3.20531	2.97573	2.77725	0.349903	1.59166
285	TaWD40-285	TraesCS2B01G275700	4.02436	3.21743	3.44261	3.09531	2.54075	2.39413	4.00168	3.36483	3.16691	4.08038	3.84651	3.88976	3.83905	0.988699	2.35909
286	TaWD40-286	TraesCS2B01G280400	0	0.430023	0.277312	0	0.0254952	0	0.307824	0.244339	0.082501	0.909524	0.251901	0.420779	0	0	1.01662
287	TaWD40-287	TraesCS2B01G314700	1.61331	2.45865	2.43717	0.33843	1.15352	3.11197	0	1.51634	0	2.27469	2.533	1.70061	1.29894	0.293735	0.967272
288	TaWD40-288	TraesCS2B01G358100	1.46325	2.3875	2.44808	0	0	0	0.080468	1.33115	0.603022	0.0120809	1.2488	2.01136	1.55749	0	0
289	TaWD40-289	TraesCS2B01G380800	4.87659	5.81205	5.28182	0.943524	1.7999	0.594826	4.86184	5.07179	3.41115	1.1166	1.73344	1.46365	0	0	0
290	TaWD40-290	TraesCS2B01G390600	2.21041	2.69172	2.66999	0.800752	1.09426	1.32717	1.59829	2.1343	1.6232	2.93216	2.78692	2.45382	2.63153	0	1.2499
291	TaWD40-291	TraesCS2B01G420100	0.50679	1.12515	1.05533	0.878941	1.37186	0.301195	0.614964	0.574349	0	0.758721	2.59232	0.656135	0.1666	0	0
292	TaWD40-292	TraesCS2B01G421900	1.10667	0.726622	0.687468	0.471255	0.130016	2.98143	1.38837	0.885574	0	2.24174	2.57015	3.45164	1.49973	0	0
293	TaWD40-293	TraesCS2B01G429600	2.44157	1.99242	2.16829	1.50273	1.1725	0	2.806	2.37126	2.08427	3.2122	3.82126	2.75839	2.94433	0	0
294	TaWD40-294	TraesCS2B01G431400	0.710419	1.04009	1.15826	1.05548	1.01937	0.558361	1.65909	1.16677	1.22038	2.24429	1.70734	2.05921	1.49143	0	2.49313
295	TaWD40-295	TraesCS2B01G461400	2.26494	2.43836	2.2427	1.40208	1.36548	1.18436	3.03198	2.25141	0.847319	3.87461	2.91053	3.19782	3.65251	0.189704	1.95796
296	TaWD40-296	TraesCS2B01G468100	0.431388	0.189463	0.348992	0	0	0	1.16092	0	0	0	0	0	0	0	0.683943
297	TaWD40-297	TraesCS2B01G484800	1.64547	1.77532	1.53349	1.19384	1.65034	1.13562	1.65015	1.82893	1.7793	2.20916	2.61163	2.6646	2.16322	0	0
298	TaWD40-298	TraesCS2B01G518500	4.78414	5.1654	4.94834	3.85614	3.76467	4.09017	4.87811	5.14331	4.4101	5.12744	5.61389	5.11604	5.32346	1.79602	3.7129
299	TaWD40-299	TraesCS2B01G539500	3.32981	3.19028	3.3546	3.11266	3.21262	2.20212	3.96242	3.6102	3.12379	4.30662	3.59471	3.94009	3.99145	0.525165	3.67198
300	TaWD40-300	TraesCS2B01G591600	2.58469	2.65113	2.61038	1.94756	2.08412	0	3.48218	2.56594	2.90776	2.795	3.2786	2.47088	2.26792	0	0.0969088
301	TaWD40-301	TraesCS2B01G592200	0.935927	1.13772	1.18941	0	0	0	1.5472	1.43927	0	1.29129	1.61713	0.251974	1.33967	0	0
302	TaWD40-302	TraesCS3B01G015000	1.57531	2.84814	2.86433	0	0	0	0	0	0	0	0	0	0	0	0
303	TaWD40-303	TraesCS3B01G021200	0.662087	0	0	0	0	0	0	0	0	0	0	0	0	0	0
304	TaWD40-304	TraesCS3B01G021300	0	0	0	0	0	0	0	0	0	0	0	0	0	0	0
305	TaWD40-305	TraesCS3B01G034400	4.71671	4.3567	4.35685	4.01321	3.4493	3.43801	4.45625	4.20024	4.19622	4.26269	4.5509	4.78119	4.33382	1.07054	3.68657
306	TaWD40-306	TraesCS3B01G066200	0	0	0	0.114574	0.814673	0.510263	0.903844	0.147554	0.29138	1.58968	0.492843	1.24049	0	0	2.62535
307	TaWD40-307	TraesCS3B01G095200	0.27727	0.655881	0.680273	0	0	0	0	0	0	0	0	0	0	0	0
308	TaWD40-308	TraesCS3B01G095300	3.69438	3.91545	4.17942	0	0	0	0	0	0	0	0	0	0	0	0
309	TaWD40-309	TraesCS3B01G109400	0	0	0	0	0	0	0.147789	0	0	0.876967	1.52353	0	0.0188613	0	0
310	TaWD40-310	TraesCS3B01G110900	2.30881	2.30876	2.52188	1.07691	1.30705	1.9835	2.04225	2.40354	2.54437	2.25994	2.70497	3.07855	2.80989	0.289805	0.706208
311	TaWD40-311	TraesCS3B01G130100	0	0.182997	0.210835	0	0.814415	2.03853	0.68054	0.605006	0.717776	0.679081	0.494303	1.29517	0.507886	0	2.74633
312	TaWD40-312	TraesCS3B01G142300	0.297652	0	0.190998	0	0	0	1.76478	0.628289	0	4.16417	2.68054	3.00833	3.98201	0.288889	0
313	TaWD40-313	TraesCS3B01G155000	0.879667	0.894697	0.872927	0	0.234538	0	1.84158	0.822604	0	1.64987	1.16859	0.800144	1.0123	0	0.248237
314	TaWD40-314	TraesCS3B01G162400	0	0	0	0	0	0	0	0	0	0	0	0	0	0	0
315	TaWD40-315	TraesCS3B01G181200	0	0	0	0	0	0.0469185	0	0	0	0	0	0	0	0	0
316	TaWD40-316	TraesCS3B01G182500	0	0	0	0	0	0	0	0	0	0	0	0	0	0	0
317	TaWD40-317	TraesCS3B01G191500	3.78068	3.49737	3.71639	3.02562	3.06848	2.58869	4.15672	3.59122	3.09822	3.88099	3.26764	3.81199	3.5645	1.03016	4.88691
318	TaWD40-318	TraesCS3B01G204200	3.05782	3.90264	4.20577	2.21237	2.90653	3.49596	3.82582	4.03962	3.25607	4.25071	4.62681	4.94684	5.12198	2.36781	2.05514
319	TaWD40-319	TraesCS3B01G205300	3.90928	3.25684	3.44105	2.9694	2.63631	1.67415	4.27837	3.1303	2.08691	4.23572	3.59854	3.23049	3.17171	0.852702	5.21967
320	TaWD40-320	TraesCS3B01G224700	1.39027	1.07693	1.26148	0.582315	0.650245	0.134057	2.07232	1.38591	0.397321	2.22224	2.55164	1.80933	1.77287	0	1.938
321	TaWD40-321	TraesCS3B01G226600	2.8652	2.37801	2.48201	3.13733	2.57219	1.52471	3.7973	2.92408	2.26529	3.91515	3.57923	2.98722	2.62833	0.235236	1.52687
322	TaWD40-322	TraesCS3B01G236700	3.0893	3.07228	3.14396	1.93283	1.88078	1.96419	3.76766	3.00245	2.18882	3.683	4.03242	3.48199	3.29249	0.969937	2.05711
323	TaWD40-323	TraesCS3B01G245100	3.07155	2.80478	3.10554	1.74251	1.9572	2.15466	3.25983	2.92894	2.79618	3.44943	3.50032	3.4161	3.02015	0	2.4433
324	TaWD40-324	TraesCS3B01G247800	3.72644	3.47446	3.6476	3.34152	3.27972	3.40084	3.83067	3.5376	3.25579	4.02111	4.0286	3.74891	3.43332	1.27206	3.25346
325	TaWD40-325	TraesCS3B01G247900	1.68416	1.46724	1.49381	1.83624	1.76483	1.4245	2.06352	1.92309	2.15289	2.7738	2.73362	2.75236	2.0126	0.0701845	1.31934
326	TaWD40-326	TraesCS3B01G253300	2.34242	2.21618	2.10121	1.4406	1.70222	0	3.13525	1.88566	0.917065	3.22101	2.34684	1.98798	2.30238	0	0.523251
327	TaWD40-327	TraesCS3B01G258300	2.6432	1.9524	1.99708	1.86509	1.49381	0	3.37492	1.72278	0.410943	3.86567	2.07113	2.23893	2.66139	0	0
328	TaWD40-328	TraesCS3B01G263200	3.61575	3.35481	3.58732	2.60206	2.42789	1.97096	4.18203	3.51981	2.9161	3.78787	4.51038	3.06268	3.00846	0.596501	1.94923
329	TaWD40-329	TraesCS3B01G265100	0.524204	0.248577	0.651623	0.129195	0.423831	0.398318	0.458529	0.970088	1.15292	1.55415	0.994768	1.35527	0.750332	0	0
330	TaWD40-330	TraesCS3B01G280400	4.97816	5.10095	4.86764	4.5188	4.67322	3.67049	6.06243	4.73006	3.43552	6.85078	5.87886	5.60039	5.48344	2.29186	3.74656
331	TaWD40-331	TraesCS3B01G286800	0	0	0	0	0	0	0	0	0	0	0	0	0	0	0
332	TaWD40-332	TraesCS3B01G297300	6.95103	7.22004	7.10696	7.14933	6.7418	5.16024	7.46644	6.91589	5.59756	7.73827	7.01209	7.13314	7.14233	4.17626	7.17504
333	TaWD40-333	TraesCS3B01G318600	0.98549	0.364704	0.850237	2.25047	3.48169	3.43546	2.80051	0.928567	1.65623	1.70931	2.4852	1.38462	2.06663	0	2.33139
334	TaWD40-334	TraesCS3B01G345700	1.90793	0.989378	1.43321	0.480256	0.423346	0	2.04034	1.76018	0.782555	1.52399	2.40351	1.442	1.73864	0	0.884623
335	TaWD40-335	TraesCS3B01G349000	2.63099	2.07433	2.51977	1.51637	2.57219	1.4919	2.78465	2.34823	1.51417	3.05142	3.28767	2.60619	2.92048	0	3.11777
336	TaWD40-336	TraesCS3B01G353900	1.90913	2.12992	2.35519	0.743549	1.4771	2.06213	1.91665	2.07894	2.1973	1.60906	2.52833	2.23958	2.03823	0	1.58792
337	TaWD40-337	TraesCS3B01G376400	0	0	0	0	0	0	0	0	0.42901	0	0	0	0	0	0
338	TaWD40-338	TraesCS3B01G403200	1.53422	1.59589	1.8681	1.20034	0.968689	1.68453	1.69172	1.31047	2.14072	1.54689	1.99319	2.20331	1.41691	0	1.79012
339	TaWD40-339	TraesCS3B01G403300	1.49767	1.31555	1.41202	0.0799153	1.00491	1.15118	1.43085	1.08595	0.937655	1.88988	1.85407	2.22663	1.08541	0	2.60527
340	TaWD40-340	TraesCS3B01G470600	0	0	0	0	0	0	0	0	0	0	0	0	0	0	4.80152
341	TaWD40-341	TraesCS3B01G478000	1.49563	1.27095	1.15972	0	0	0	0	0	0	0	0	0	0	0	0
342	TaWD40-342	TraesCS3B01G478400	0	0	0	0	0	0	0	0	0	0	0	0	0	0	0
343	TaWD40-343	TraesCS3B01G478700	0	0	0	0	0	0	0	0	0	0	0	0	0	0	0
344	TaWD40-344	TraesCS3B01G478900	0	0	0	0	0	0	0	0	0	0	0	0	0	0	0
345	TaWD40-345	TraesCS3B01G479100	0.18409	1.50985	1.85685	0	0	0	0	0	0	0	0	0	0	0	0
346	TaWD40-346	TraesCS3B01G490900	2.35815	3.11117	3.06721	1.6442	1.94416	2.57768	2.94352	2.82342	2.87459	3.16847	3.32799	3.40055	3.66586	1.02067	2.77464
347	TaWD40-347	TraesCS3B01G532800	0.0671203	0.844076	0.870846	0	0	0	0	0	0	0	0	0	0	0	0
348	TaWD40-348	TraesCS3B01G578100	2.72076	3.65666	3.98707	0	0	0	0.299045	0	0	0	0	0	0	0	0
349	TaWD40-349	TraesCS3B01G595600	2.68532	1.83818	2.10042	2.14253	1.00584	0	2.92713	0.692994	0	3.24644	1.70073	0.717574	1.55654	1.62334	0
350	TaWD40-350	TraesCS3B01G602400	2.09077	2.11787	2.60069	0	0	0	0	0.410238	0	0	0	0	0	0	0.489337
351	TaWD40-351	TraesCS4B01G006700	1.58389	1.43892	1.4094	0.640274	0.956012	0.650493	1.98722	1.37982	1.10986	2.49689	2.1067	2.23772	1.88897	0	1.25207
352	TaWD40-352	TraesCS4B01G019900	3.22223	3.30553	3.42504	2.82085	2.87409	2.15576	3.83532	3.447	3.27545	3.84484	4.05777	3.30373	2.97691	0.325916	2.18128
353	TaWD40-353	TraesCS4B01G026200	2.718	2.80299	2.74331	2.42797	2.25252	2.59182	3.31968	3.1746	2.79795	2.83275	3.07886	2.96973	2.82868	0.524199	1.82994
354	TaWD40-354	TraesCS4B01G037200	1.50043	1.25706	1.35574	0.76294	0.825969	0	2.4237	1.07753	0.33237	3.19318	1.56902	1.78014	1.48436	0	0
355	TaWD40-355	TraesCS4B01G046300	3.49676	3.30724	3.42081	2.35963	2.20638	1.95775	3.81397	3.50534	2.85096	3.86472	4.50805	3.86161	3.99534	1.93494	3.88245
356	TaWD40-356	TraesCS4B01G056500	1.7408	0.916377	1.35897	0	0	0	1.86248	0.715568	0	2.3267	0.360774	1.37149	1.54744	0	0.981769
357	TaWD40-357	TraesCS4B01G065400	3.64168	3.40457	3.525	2.75323	2.9673	1.1312	4.35316	2.91734	1.96533	3.71654	3.24087	3.14709	3.05403	0.548234	4.71102
358	TaWD40-358	TraesCS4B01G068600	1.84053	1.15955	1.45588	0.327084	0.445462	0.112228	2.03532	1.1921	0.022774	2.12284	1.03838	1.02867	1.25214	0	1.5722
359	TaWD40-359	TraesCS4B01G070900	3.318	3.22275	3.24624	2.85052	3.21944	1.71581	3.9745	3.23183	1.98176	3.52882	2.76919	3.09798	3.09323	0.217398	4.42535
360	TaWD40-360	TraesCS4B01G072100	0	0	0	0	0	0	0	0	0	0	0	0	0	0	0
361	TaWD40-361	TraesCS4B01G072200	2.25812	3.31017	3.479	0	0.0938454	2.0433	0	0	0	0	0	1.99716	1.50782	0	0
362	TaWD40-362	TraesCS4B01G072300	0	0	0	0	0	0.12507	0	0	0	0	0	0.91409	0	0	0
363	TaWD40-363	TraesCS4B01G075300	1.11689	1.38307	1.51017	0.0214541	0.966046	0.861562	1.1192	1.46059	1.4857	1.90593	1.48289	2.15407	1.4841	0	1.39553
364	TaWD40-364	TraesCS4B01G086900	1.7895	1.89471	2.18335	1.60848	2.05277	1.60929	2.70054	2.39966	2.0624	2.68483	3.06401	2.45769	1.84032	0	1.83489
365	TaWD40-365	TraesCS4B01G092000	0	0	0	0	0	0	0	0	0	0	0	0	0	0	0
366	TaWD40-366	TraesCS4B01G094400	3.31245	3.45631	3.52406	2.15913	2.50264	2.74239	3.63927	3.12738	2.94751	3.54198	3.87208	3.27349	3.44485	0.879061	2.47848
367	TaWD40-367	TraesCS4B01G097400	1.08122	1.18413	1.37929	0	0.346764	0.847195	1.32381	1.15455	0.608795	1.63778	1.34562	1.7322	1.10238	0	2.92466
368	TaWD40-368	TraesCS4B01G099600	0	0	0	0	0	0	0	0	0	0	0	0	0	0	0
369	TaWD40-369	TraesCS4B01G131200	4.46726	4.04246	4.19907	3.46937	3.68749	2.86965	4.4843	4.04739	3.20172	4.89105	4.02627	4.60031	4.32149	2.29052	5.87106
370	TaWD40-370	TraesCS4B01G144300	2.68882	3.36631	3.30331	1.77749	2.16672	2.6043	3.1878	3.28585	2.67306	4.36337	3.76198	4.13105	3.8846	0.866034	3.07332
371	TaWD40-371	TraesCS4B01G157400	1.81773	2.02157	1.94415	1.4603	1.01897	0.876892	2.2243	1.44378	0.926216	2.71011	2.24796	2.22701	2.04899	0.122792	2.01548
372	TaWD40-372	TraesCS4B01G163800	2.08686	1.95491	2.07964	0.472368	0.743933	0.68171	2.41595	1.38523	1.24518	2.45848	2.01513	1.52404	1.14892	0	0
373	TaWD40-373	TraesCS4B01G164300	5.20271	4.82514	4.89747	4.96891	4.58355	3.23793	5.76411	4.5514	3.33558	4.97343	4.76711	4.4251	4.9109	2.54161	3.72382
374	TaWD40-374	TraesCS4B01G166000	3.43822	3.17642	2.94874	3.33284	2.371	2.39897	3.66164	3.32789	2.56325	3.16184	3.07345	3.38144	3.37452	0.331109	1.27348
375	TaWD40-375	TraesCS4B01G179000	0.476052	0.972601	0.655391	2.45497	2.04638	2.88799	0.780214	1.56743	2.65642	1.47661	1.63469	2.13994	1.56011	0	1.72572
376	TaWD40-376	TraesCS4B01G187900	3.02877	2.63778	2.84534	2.3297	2.64168	0.802938	3.79535	2.11045	1.02344	3.21899	2.02084	2.73307	2.3358	0	3.13004
377	TaWD40-377	TraesCS4B01G197400	4.67654	3.53043	3.51913	1.0623	2.13437	3.22515	3.62525	4.42302	1.79821	4.42576	3.84985	3.71121	4.0613	2.21382	5.82138
378	TaWD40-378	TraesCS4B01G211500	0	0	0	0	0	1.7235	0	0	0	0	0	0	0	1.60196	3.96973
379	TaWD40-379	TraesCS4B01G220900	5.16742	4.73937	4.90538	4.33722	4.16516	3.72975	5.38532	4.80143	4.06291	5.52093	5.38215	5.06529	4.98765	3.00107	4.57849
380	TaWD40-380	TraesCS4B01G221300	2.21165	1.68592	1.87673	1.23103	0.687992	0	2.34789	2.13772	1.44042	2.6712	3.15831	2.00027	2.47322	0	0
381	TaWD40-381	TraesCS4B01G246100	0.170957	0.488803	0.147281	0	0	0	0.445144	0	0	1.36268	0	0.110537	0	0	0
382	TaWD40-382	TraesCS4B01G254400	2.05674	1.79932	2.00084	1.56633	1.54445	0.397454	2.98058	1.89264	1.46221	3.7362	2.96535	2.94703	2.93339	0.940232	1.74331
383	TaWD40-383	TraesCS4B01G277500	0	0	0	0	0	0	0	0	0	0.0679154	0	0	0	0	0
384	TaWD40-384	TraesCS4B01G303100	1.95121	1.61422	1.86159	0.965965	1.0872	1.10791	2.44045	1.75852	1.90617	2.41312	2.97641	2.84479	2.94502	1.50048	3.4358
385	TaWD40-385	TraesCS4B01G310500	0	0	0	0	0	0	0	0	0	0	0	0	0	0	0
386	TaWD40-386	TraesCS4B01G317800	2.49963	2.6307	2.64465	1.30864	2.124	0.251628	3.72177	1.56381	0.300253	3.17866	2.2616	2.26108	1.89341	0	2.32638
387	TaWD40-387	TraesCS4B01G341300	0.640718	0.977906	0.790167	0.494707	0.670034	0	1.61503	0	0	1.05622	0.486761	1.2313	1.33536	0	0.219097
388	TaWD40-388	TraesCS4B01G346200	1.84681	2.11205	2.16614	1.84362	1.43221	1.01894	2.53374	2.29308	1.87165	2.2394	2.88362	2.53157	2.38813	0.584448	0.668228
389	TaWD40-389	TraesCS4B01G359300	1.95925	2.87697	2.74848	0.871248	1.45016	1.37675	2.05488	3.04173	2.7423	1.68789	2.92831	1.90552	1.18998	0	1.7295
390	TaWD40-390	TraesCS4B01G373400	4.59556	4.68217	4.76425	3.84281	3.62447	3.04224	5.2677	4.71658	4.04474	4.74145	5.6937	4.5214	4.6199	1.6454	2.34573
391	TaWD40-391	TraesCS5B01G012900	1.19699	1.1417	1.36819	0.573743	1.05942	0.979488	1.95834	1.19483	0.806427	2.35656	2.1326	2.30667	1.99509	0.797009	3.01746
392	TaWD40-392	TraesCS5B01G033700	1.63041	1.46817	1.71145	0.571473	1.13169	0	2.29979	1.45638	0.861539	1.8281	1.14041	2.14944	1.75064	0	2.8313
393	TaWD40-393	TraesCS5B01G055400	2.63617	2.51564	2.64305	1.59762	2.29404	0.368059	3.64856	1.92669	0.919882	3.17695	2.18159	2.72626	1.99392	0	2.78842
394	TaWD40-394	TraesCS5B01G068600	0	2.45492	2.5319	0	2.19945	4.77662	0	1.77071	0	1.17484	0	2.07229	2.61672	0	0
395	TaWD40-395	TraesCS5B01G081300	2.92383	2.58577	2.8948	2.48202	2.08936	1.96511	2.96205	2.87162	2.86589	3.0825	3.47336	3.48108	3.27157	0.959399	1.12735
396	TaWD40-396	TraesCS5B01G118700	1.84812	2.23378	2.1956	0.818887	1.11844	2.09976	1.87183	1.94421	1.95061	1.79262	2.13895	2.7559	2.53203	0.0525362	3.57825
397	TaWD40-397	TraesCS5B01G120700	0	0	0	0	0	0	0	0	0	0	0	0.839851	0	0	0
398	TaWD40-398	TraesCS5B01G122700	3.35282	3.40781	3.52557	2.22801	2.73694	2.83017	3.85581	3.48669	2.92545	3.80142	4.08751	3.76325	3.34966	1.04755	2.41259
399	TaWD40-399	TraesCS5B01G137200	0	0	0	0	0	0	0	0	0	0	0	0	0	0	0
400	TaWD40-400	TraesCS5B01G138600	3.38264	2.85735	2.75211	2.56951	2.55157	1.84143	3.84257	3.30717	2.27924	3.87773	3.40653	3.35932	3.39379	0	1.12753
401	TaWD40-401	TraesCS5B01G147900	2.46158	2.75834	2.75498	1.82259	2.53291	2.28774	3.51544	2.96564	2.64365	3.72556	3.70238	3.20093	3.10837	0.90282	2.82287
402	TaWD40-402	TraesCS5B01G163900	2.82981	2.22815	2.26203	1.59893	1.32078	0	3.56315	1.60687	0	4.12717	1.49415	2.08019	1.40176	0	0
403	TaWD40-403	TraesCS5B01G168800	1.15299	0.949744	1.04609	0.246615	0.394514	0	2.32721	1.19274	0.823097	2.34695	2.69871	1.30978	1.42026	0	0.479676
404	TaWD40-404	TraesCS5B01G175900	3.09056	3.1101	3.04012	2.40611	3.18531	2.54484	4.02578	3.27441	2.36703	4.05093	3.77126	2.96272	2.67773	0.206812	2.37169
405	TaWD40-405	TraesCS5B01G185900	0	0	0	0	0	0	0	0	0	0.686474	0.274781	0	0	0	0
406	TaWD40-406	TraesCS5B01G190400	0	0	0	0	0	0	0	0	0	0.322424	0.435677	0	0	0	2.26179
407	TaWD40-407	TraesCS5B01G194400	5.32714	5.09703	5.08693	4.36416	4.08828	3.70634	5.35216	4.99526	4.16582	5.00579	4.95027	5.01482	4.96515	2.09672	4.38534
408	TaWD40-408	TraesCS5B01G272800	1.576	0.765221	0.815588	0.790201	0	0	1.30589	0.647443	0	1.81364	0.692574	0.803768	1.14557	0	0.177784
409	TaWD40-409	TraesCS5B01G292800	2.37154	1.918	2.04807	1.75111	1.69636	1.1573	2.81712	1.96262	1.35808	2.72647	1.94652	1.9156	1.99988	0	2.3891
410	TaWD40-410	TraesCS5B01G301100	0.401483	0.359499	0.0836375	0	0	0	1.21193	0	0	1.97684	0.61962	0.71659	0.57805	0	0
411	TaWD40-411	TraesCS5B01G318400	2.30647	2.69244	2.54368	2.06949	2.35932	2.0561	3.24565	2.61157	2.07459	3.63117	3.42007	3.21963	2.8889	0.931717	3.12281
412	TaWD40-412	TraesCS5B01G332200	3.36187	2.96279	3.00309	2.06282	1.70028	0	3.62671	2.06463	0	4.1642	1.63131	2.34495	2.46829	0	1.7653
413	TaWD40-413	TraesCS5B01G363500	3.71232	3.29134	3.39727	2.3145	2.83981	1.3862	4.23653	2.9164	1.96442	3.98041	3.03517	3.44891	3.07109	0.112903	3.58114
414	TaWD40-414	TraesCS5B01G378700	4.36689	4.06859	4.16573	3.05944	3.47321	2.71758	4.8936	3.95869	3.25137	5.60141	4.43991	4.85596	4.57866	2.0898	3.38775
415	TaWD40-415	TraesCS5B01G382700	0	0	0	0	0	0	0	0	0	0	0	2.07034	0	0	0
416	TaWD40-416	TraesCS5B01G387800	2.36066	1.92281	2.08953	0.942477	1.20391	1.12064	2.31827	1.83929	1.15004	2.67766	2.99336	2.82349	2.59115	0.671463	0.819179
417	TaWD40-417	TraesCS5B01G389600	3.01724	3.03137	2.94517	2.28918	2.61587	1.47847	3.63519	2.87767	2.33981	3.77166	2.76592	3.08634	2.5048	0	2.46492
418	TaWD40-418	TraesCS5B01G397200	2.23962	2.06337	1.94701	1.68235	1.24043	1.18059	2.72033	2.70387	1.98222	3.06287	2.70382	2.71131	2.70997	0	2.17371
419	TaWD40-419	TraesCS5B01G401600	0	0	0	0	0	0	1.11666	0	0	2.13571	0	0	0.299192	0	0
420	TaWD40-420	TraesCS5B01G442300	2.44311	2.83316	2.57457	2.10288	2.2196	0.578968	3.41331	2.44211	1.07353	3.27348	2.45759	2.82029	2.30627	0	3.65835
421	TaWD40-421	TraesCS5B01G450700	0	0	0	0	0	0	0	0	0	0	0	0	0	0	0
422	TaWD40-422	TraesCS5B01G497300	0	0	0	0	0	0	0	0	0	0	0	0	0	0	0
423	TaWD40-423	TraesCS5B01G499200	4.35593	4.50588	4.38774	3.42759	3.81193	3.89964	4.57892	4.52243	4.04905	4.5433	4.58934	4.85778	4.51991	2.18818	3.87273
424	TaWD40-424	TraesCS5B01G539500	3.32707	3.3414	3.31411	2.86969	2.85868	2.76238	3.64382	3.35133	2.9309	3.793	3.82906	3.73677	3.47415	0.689668	2.13723
425	TaWD40-425	TraesCS5B01G542700	1.51092	1.32772	1.56853	0.942815	0.817531	0.277933	1.90869	1.3161	0.593733	1.756	1.55145	2.03395	1.65954	0	4.24685
426	TaWD40-426	TraesCS5B01G562100	4.30503	3.92525	4.00985	3.4152	2.85255	2.8708	4.14898	4.01718	3.50498	3.93402	4.0038	4.26259	4.21924	2.33679	5.52366
427	TaWD40-427	TraesCS5B01G568500	2.24061	2.23477	2.48907	1.57492	1.82278	2.19674	2.49356	2.13913	2.79097	2.65991	2.70787	3.22385	2.3882	0.810741	2.21172
428	TaWD40-428	TraesCS6B01G054100	0	0	0	1.06963	0.884563	0	0	0	0	0	0	0	0	0	0
429	TaWD40-429	TraesCS6B01G114600	1.06042	0.886067	1.09014	0	0	0.474672	1.07268	0.860854	0.930035	1.14089	1.73753	1.69695	1.0869	0	0.734622
430	TaWD40-430	TraesCS6B01G166100	1.24712	1.04008	1.28267	0.0931004	0.502249	0.822543	1.89397	1.50536	0.898135	1.81954	2.48708	2.25281	1.75332	0	1.00876
431	TaWD40-431	TraesCS6B01G206500	5.16589	4.76331	5.04075	4.3275	3.94024	3.1565	5.61716	4.74882	4.22518	4.91389	5.67088	4.52592	4.7265	1.72808	3.15518
432	TaWD40-432	TraesCS6B01G216800	4.491	4.4865	4.66887	3.61808	3.64462	3.30444	4.98584	4.54152	4.08948	5.05307	5.25291	4.70619	4.53411	1.45387	2.46004
433	TaWD40-433	TraesCS6B01G221400	1.80188	2.77998	2.56931	2.17296	1.82445	1.126	2.79921	1.9626	2.1368	3.29631	3.24841	3.29825	2.78197	0.338669	1.03673
434	TaWD40-434	TraesCS6B01G225500	0.575908	0.166771	0	0	0	0	1.34157	0.171111	0	2.41287	0	0.769247	0.376707	0	0
435	TaWD40-435	TraesCS6B01G263900	1.24512	1.3585	1.37967	1.28444	0.957513	0	2.09909	1.82745	2.08763	1.88635	2.55566	1.76041	2.00718	0	0.570662
436	TaWD40-436	TraesCS6B01G267900	2.63109	2.44156	2.64875	2.11804	2.10963	2.13869	3.07276	2.61459	2.22192	2.94063	2.90781	3.03268	2.86175	0.565794	2.82095
437	TaWD40-437	TraesCS6B01G275200	1.8816	2.11134	2.12948	2.13884	1.97895	2.02226	2.57688	2.24585	1.94589	2.88357	2.46522	3.13026	2.52074	0	1.72458
438	TaWD40-438	TraesCS6B01G277500	0	0	0	0	0	0	0	0	0	0	0.770212	0.627395	0.247896	0	0
439	TaWD40-439	TraesCS6B01G286700	2.81076	3.09765	2.92271	2.70049	2.12622	2.82014	2.88686	3.51122	4.15029	3.11921	3.16663	3.65194	3.56312	0.970125	2.34511
440	TaWD40-440	TraesCS6B01G296200	2.31828	1.81082	1.99898	1.05993	0.382446	0	2.08153	1.55481	0	2.90879	1.15706	1.39792	1.69415	0	0.472483
441	TaWD40-441	TraesCS6B01G313100	4.82735	4.69402	4.81857	3.87245	4.1308	5.35259	4.97288	5.292	5.16863	5.04873	5.40256	5.6555	5.35763	2.91319	6.03327
442	TaWD40-442	TraesCS6B01G314800	3.7174	3.38502	3.50861	2.67955	2.47379	1.73114	4.15241	3.16743	2.47953	3.91612	3.90858	3.77276	3.6202	1.16928	3.20958
443	TaWD40-443	TraesCS6B01G337800	1.06183	1.11786	1.2644	0.469373	0.925205	0.849378	1.81188	1.55138	1.19974	2.41628	2.25272	2.29518	1.48045	0	1.65234
444	TaWD40-444	TraesCS6B01G356400	0.93873	1.22073	1.24099	2.11072	2.84594	2.78005	1.82516	1.12219	2.29981	2.13909	2.27176	2.18207	1.92216	0	2.14967
445	TaWD40-445	TraesCS6B01G377000	0.454612	0.281465	0.0604341	0	0	0	1.64902	0.268488	0	1.98585	0.247905	0.0249012	0.07098	0	0.578014
446	TaWD40-446	TraesCS6B01G386200	2.60311	2.074	2.10549	0.427746	0.995409	1.04999	1.35961	1.82087	1.29217	1.50375	1.89111	1.5334	0.996935	0	2.62778
447	TaWD40-447	TraesCS6B01G393000	1.28769	1.9753	1.92144	0.389071	1.23935	2.01434	1.89181	1.73803	1.8057	2.03301	2.71034	2.71937	2.52477	0.397129	2.20352
448	TaWD40-448	TraesCS6B01G422600	4.03347	3.44029	3.67777	3.42932	3.29916	2.47482	4.36992	4.04133	3.91574	4.70045	4.69795	4.2809	4.1479	2.93891	1.49648
449	TaWD40-449	TraesCS6B01G422700	0	0.908452	1.19264	0	0	0	0	0	0	0	0	0	0	0	0
450	TaWD40-450	TraesCS6B01G432000	2.54785	2.37179	2.47676	2.01988	2.01714	1.5541	2.98479	2.21961	2.35958	2.89298	2.95939	2.85629	2.44444	0	0.464576
451	TaWD40-451	TraesCS6B01G465600	1.45405	1.57089	1.75506	0	0.509214	1.08497	0.421345	1.4357	1.90028	0	1.71568	1.7521	0	0	0
452	TaWD40-452	TraesCS6B01G466000	2.50876	2.74908	2.88535	0	0	0	0	0	0	0	0	0	0	0	0
453	TaWD40-453	TraesCS7B01G003100	2.55194	2.46113	2.59916	1.99024	2.04983	2.45276	2.50558	2.53819	2.60552	2.76549	2.66923	3.07494	2.30758	0.855145	3.21239
454	TaWD40-454	TraesCS7B01G033300	3.97401	3.87956	3.92331	4.2865	4.13773	4.7176	4.14885	4.32596	4.20621	3.53314	4.04357	4.68056	4.26325	2.0962	5.54167
455	TaWD40-455	TraesCS7B01G100800	0	2.01499	1.79589	0	0	1.47798	0.641338	0.837213	0	0	0	1.66457	0	0	0
456	TaWD40-456	TraesCS7B01G127000	3.12425	2.9664	3.23175	2.09952	2.35608	2.87832	3.36443	3.34041	3.28147	3.74294	3.79885	3.85923	3.41328	2.22873	3.40736
457	TaWD40-457	TraesCS7B01G127900	1.53415	1.79107	1.66592	0.557346	1.21207	1.57277	1.49394	2.02572	2.0429	1.9445	2.15604	2.39081	1.82021	0	2.56066
458	TaWD40-458	TraesCS7B01G135700	2.30155	2.18529	1.85855	2.17059	0.427247	1.50752	1.99246	1.09676	2.22947	1.09046	1.74703	3.55923	3.33661	2.96991	3.28717
459	TaWD40-459	TraesCS7B01G158200	0.948907	0.525142	0.788034	0.11074	0.148531	0.0231134	1.78073	0.512601	0.218403	2.24799	1.35894	1.47335	1.46408	0	0.189287
460	TaWD40-460	TraesCS7B01G173900	3.37944	2.91725	2.92111	2.33123	2.37434	1.70785	3.8635	3.63501	2.10734	3.933	4.35479	3.03563	3.53182	0.412093	0
461	TaWD40-461	TraesCS7B01G175400	2.6769	2.06081	2.42056	1.76144	1.76357	0.909861	3.25914	2.19761	1.53446	3.44447	3.01488	2.75718	2.52989	0	1.84793
462	TaWD40-462	TraesCS7B01G178000	3.38355	3.38121	3.37516	2.19005	2.56587	3.36057	2.79625	3.31933	3.2783	3.06486	3.04265	3.79847	3.2219	1.55908	3.11696
463	TaWD40-463	TraesCS7B01G189300	3.68546	3.90485	3.96715	3.03702	3.63995	3.64931	4.76332	4.10841	3.05594	5.04784	5.00104	4.17014	3.99595	1.42939	3.14282
464	TaWD40-464	TraesCS7B01G210600	2.66514	2.3648	2.44086	1.4621	1.74099	1.79196	2.66309	2.73445	2.19599	2.83868	3.06693	3.23215	3.06515	0.838008	3.19935
465	TaWD40-465	TraesCS7B01G224100	2.01554	1.48343	1.60064	0.475054	0.683333	0	2.81525	1.21393	0	3.35517	0.890384	1.55005	0.81164	0	0
466	TaWD40-466	TraesCS7B01G236400	0.0442157	0.09285	0.382191	0	0.286533	0.132353	0.831202	0.504575	0.525644	1.09733	1.24752	0.960601	0.0630542	0	0
467	TaWD40-467	TraesCS7B01G240600	0.921931	1.04682	0.972252	0.247755	0.313186	0	1.49556	1.25724	0.822281	1.70119	2.36334	1.8517	1.56804	0	0.640907
468	TaWD40-468	TraesCS7B01G254800	3.64184	3.73911	3.5909	3.05234	3.25985	2.96391	4.53607	3.96042	3.06815	4.45572	4.26691	4.48212	4.01196	1.73183	4.91114
469	TaWD40-469	TraesCS7B01G259800	2.86733	2.26456	2.42188	2.36355	2.04746	1.50433	3.02473	2.08555	1.74398	2.62588	1.95082	2.33627	2.29402	0	1.84675
470	TaWD40-470	TraesCS7B01G268700	3.35621	3.60257	3.70124	2.23683	2.7264	2.42763	3.97354	3.53081	3.00282	3.75799	4.18265	3.51908	3.24564	0	2.39512
471	TaWD40-471	TraesCS7B01G346100	0	0	0	0	0	0	0	0	0	0	0	0	0	0	0
472	TaWD40-472	TraesCS7B01G346200	2.4403	2.11697	2.20083	1.14283	1.53788	1.65433	2.47857	2.18032	1.26057	2.5211	2.30162	1.93698	2.56397	0	0
473	TaWD40-473	TraesCS7B01G353500	0	0	0	0	0	0	0	0	0	0	0	0	0	0	0
474	TaWD40-474	TraesCS7B01G354500	2.96118	3.3169	3.38918	1.75031	2.01501	2.20974	2.61545	2.6046	2.49002	2.10608	2.6055	2.81562	2.61974	0	2.37587
475	TaWD40-475	TraesCS7B01G357800	0.827887	0.523935	0.797704	0.646716	1.9584	0.2921	3.65422	3.9941	2.72613	3.61625	3.9926	1.98638	2.18489	0	0
476	TaWD40-476	TraesCS7B01G359800	0	0	0	0	0	0	0	0	0	0	0	0	0	0	0
477	TaWD40-477	TraesCS7B01G367500	2.52058	1.98926	2.12678	1.31882	0.842569	0.0210426	2.53476	2.48823	0.833878	2.21132	2.04061	1.61576	1.99883	0	0
478	TaWD40-478	TraesCS7B01G379500	0	0	0	0	0	0	0	0	0	0	0	0	0	0	0
479	TaWD40-479	TraesCS7B01G406900	3.52287	3.32334	3.27633	2.92942	2.8266	1.70314	3.7843	3.17712	2.59272	3.95682	3.38898	3.51852	3.36553	1.09326	2.7353
480	TaWD40-480	TraesCS7B01G416400	0	0	0	0	0	0	0	0	0	0	0	0	0	0	0
481	TaWD40-481	TraesCS7B01G423400	2.48142	2.40194	2.42773	2.13166	2.42846	0.817979	3.34473	1.84122	1.25332	2.39268	1.8001	2.01301	2.21978	0	2.07693
482	TaWD40-482	TraesCS7B01G433500	2.89311	2.49124	2.67965	1.51663	2.31807	0.445027	3.7495	2.14082	0.899945	3.16389	2.26863	2.08306	1.92939	0	3.54485
483	TaWD40-483	TraesCS7B01G443700	3.39643	3.39404	3.5962	3.57954	3.65247	4.56696	3.24588	4.01109	4.42128	1.18271	2.91833	3.66488	4.34747	0.606139	2.52948
484	TaWD40-484	TraesCS7B01G451600	2.84532	3.14978	3.15196	3.65714	3.14111	0.745057	3.97619	2.54481	1.91605	3.36751	2.48575	2.71771	2.63004	0	2.90604
485	TaWD40-485	TraesCS7B01G459500	1.02827	0.745379	1.15983	0	0	0	0	0	0	0	0	0	0	0	0
486	TaWD40-486	TraesCS7B01G459600	0	0	0	0	3.10519	6.00875	0	0	0	0	0	0	0	0	0
487	TaWD40-487	TraesCS7B01G459700	0	1.0474	1.41295	1.38893	1.97706	2.45045	3.2234	3.37232	2.02525	3.40673	4.63052	2.17925	2.81145	0	0
488	TaWD40-488	TraesCS7B01G459900	2.80967	2.45467	2.70453	0	0	0	0.863419	0.45576	0	0	0.656849	0	0	0	0
489	TaWD40-489	TraesCS7B01G460400	2.70869	2.9762	3.2695	0	0	0	0	0	0	0	0	0	0	0	0
490	TaWD40-490	TraesCS7B01G460600	0.434521	0.991378	1.24135	0	0	0	0	0	0	0	0	0	0	0	0
491	TaWD40-491	TraesCS7B01G461000	0	0	0.243403	0	0	0	0	0	0	0	0	0	0	0	0
492	TaWD40-492	TraesCS7B01G462600	2.84876	2.42122	2.65767	0	0	0	0	0	0	0	0	0	0	0	0
493	TaWD40-493	TraesCS7B01G462900	1.41041	0.95011	1.07635	0	0.329598	2.2429	0	0	0	0	0	0	0	0	0
494	TaWD40-494	TraesCS7B01G463000	2.33512	2.41289	2.52348	0.830764	0.110746	0	0.637864	0.925994	0.485674	1.23123	1.23495	1.7955	1.80937	0	0
495	TaWD40-495	TraesCS7B01G465100	1.38582	1.60786	1.55496	0.992979	1.06093	0.765713	2.04978	1.65089	1.14983	2.52133	2.16213	2.49065	2.37156	0	2.91698
496	TaWD40-496	TraesCS7B01G480400	2.10155	0.427291	0.816168	0	0	0	0	0	0	0	0	0	0	0	0
497	TaWD40-497	TraesCS7B01G481600	1.06322	0.849721	1.01458	0.422165	0.369637	0.268587	1.44129	1.00216	0.620043	1.60463	0.981639	1.26648	0.678952	0	1.44899
498	TaWD40-498	TraesCS7B01G493400	0	0	0	0	0	0	0	0	0	0	0	0	0	0	0
499	TaWD40-499	TraesCS7B01G495800	0.439155	2.55429	2.88919	0	0	0	0	0	0	0	0	0	0	0	0
500	TaWD40-500	TraesCS7B01G496400	0	0	0	0	1.95813	1.01242	4.79635	4.82114	2.91047	0	0	0.301832	1.15302	0	0
501	TaWD40-501	TraesCS7B01G496700	0	0.226536	0.262926	0	0	0	0	0	0	0	0	0	0	0	0
502	TaWD40-502	TraesCS1D01G034200	3.09685	3.15454	3.0347	2.73904	3.37165	3.21998	3.52328	3.73138	3.20618	4.32061	4.27902	4.15769	4.34371	1.71296	3.39874
503	TaWD40-503	TraesCS1D01G044700	2.03635	1.95394	1.8813	1.61158	1.37443	0.939753	2.54852	2.57616	0.981889	2.46906	2.84055	2.25429	2.69838	0.540196	1.55298
504	TaWD40-504	TraesCS1D01G066000	1.8636	1.40028	1.77143	0	0	0.746016	0	1.92403	1.60105	0.752303	0.682277	1.08862	1.26376	0	0
505	TaWD40-505	TraesCS1D01G088200	2.18429	2.34924	2.48486	1.5614	2.37423	3.0163	2.62813	2.57035	2.43004	3.13403	3.11158	3.32347	3.16303	0.857786	3.7984
506	TaWD40-506	TraesCS1D01G096900	0.839557	1	1.09011	0	0.305282	0	2.15864	0.511362	0	1.98332	0.888695	1.11042	0.759522	0	0.742481
507	TaWD40-507	TraesCS1D01G114300	0	0.846297	0.713709	0	0	1.32986	0	0.0625072	1.00153	0	0	0.545484	0	0	1.27684
508	TaWD40-508	TraesCS1D01G144700	1.95624	1.86403	1.93976	1.58087	1.49212	1.8038	2.44987	2.07322	2.02075	2.77568	2.40631	2.65726	2.19657	0.256159	2.38898
509	TaWD40-509	TraesCS1D01G145000	0.357107	0.57947	0.701895	0.409988	0.27608	1.01972	0.942882	1.35995	1.96877	1.01816	1.29729	1.7978	0.970909	0	0
510	TaWD40-510	TraesCS1D01G145900	5.20558	4.72016	4.78498	4.28237	4.23431	3.53946	5.6399	4.65055	3.45317	5.58431	4.84958	4.71855	4.70883	1.84681	4.87583
511	TaWD40-511	TraesCS1D01G148800	1.64889	1.58349	1.6161	1.01689	0.979692	0.813892	2.2442	1.72815	1.07979	2.61495	2.62398	1.93138	1.71489	0	0.305441
512	TaWD40-512	TraesCS1D01G151100	0	0	0	0	0.117403	0.914591	0	0.223423	0.694813	0.0686364	0.345209	0.519809	0	0	0
513	TaWD40-513	TraesCS1D01G161300	0	0	0	0	0	0.428545	0	0	0.41102	0	0	0.196793	0	0	0
514	TaWD40-514	TraesCS1D01G207500	1.69787	1.80504	1.88984	1.46279	1.829	3.05185	1.76812	2.47391	2.98486	1.87374	3.07675	3.27136	3.01302	1.77541	3.53699
515	TaWD40-515	TraesCS1D01G231700	0	0	0	2.17421	0.956769	0	2.14354	0	0	2.55357	4.47305	0.887657	0.274381	0	0
516	TaWD40-516	TraesCS1D01G253700	3.39798	3.35281	3.41847	2.37071	2.50318	2.71865	2.98777	3.4361	3.89454	2.91218	3.46128	3.61541	4.10985	1.28621	2.75307
517	TaWD40-517	TraesCS1D01G254400	1.13776	0.786458	0.955108	1.45541	1.52912	1.223	0.55396	2.70923	3.0768	0	0.671792	2.18693	0	0	1.09418
518	TaWD40-518	TraesCS1D01G263900	0.050641	1.23086	1.444	0	0	1.82318	0.589783	1.20176	1.64572	0.858733	1.64796	1.92187	1.68069	0	0
519	TaWD40-519	TraesCS1D01G284700	0	0	0	0	0	0	0	0	0	0	0	0	0	0	0
520	TaWD40-520	TraesCS1D01G342000	1.97474	2.17618	2.20654	0.915077	1.54842	0	3.2665	1.25215	0.0105178	2.82359	1.54366	2.24031	1.71138	0	2.27204
521	TaWD40-521	TraesCS1D01G353400	2.52761	2.2096	2.30694	1.22663	1.95773	0.546828	2.58295	1.80497	1.05774	2.61795	1.37567	2.24941	1.76866	0	4.48971
522	TaWD40-522	TraesCS1D01G363000	0	0	0	0	0	0	0	0	0	0	0	0	0	0	0
523	TaWD40-523	TraesCS1D01G371100	1.27138	0.856759	1.06524	1.99403	1.20637	0.464423	1.95833	1.7888	2.36292	2.6476	2.00993	2.15153	1.96585	0	1.43965
524	TaWD40-524	TraesCS1D01G385000	7.16012	6.82187	6.78219	7.06114	6.17295	3.19547	7.26303	5.97871	4.48567	6.73046	5.83117	5.84755	6.58443	2.77048	5.69452
525	TaWD40-525	TraesCS1D01G385600	0	0	0	0	0	0	0	0	0	0	0	0	0	0	0
526	TaWD40-526	TraesCS1D01G409800	0.90443	0.253488	0.636557	1.25657	0.553626	0	1.05591	0.62285	0.542762	1.60863	1.67487	1.48826	1.24973	0	0
527	TaWD40-527	TraesCS1D01G417600	2.70204	2.10665	2.34185	2.31562	3.35206	2.87497	3.14727	1.80705	1.69595	2.97904	3.11716	3.0973	2.29852	0.773161	2.5905
528	TaWD40-528	TraesCS1D01G434400	3.56158	3.52771	3.54961	2.63886	3.30915	1.78353	4.03267	3.14256	2.41214	3.92979	3.08558	3.49553	2.8827	0.910357	4.68156
529	TaWD40-529	TraesCS1D01G434700	0	0	0	0	0	0	0	0	0	0	0	0	0	0	0
530	TaWD40-530	TraesCS1D01G451700	3.55209	3.39202	3.34477	2.77621	2.93578	1.14894	3.90445	3.03132	2.32594	3.88823	2.80185	3.69051	2.92933	0.131563	3.41563
531	TaWD40-531	TraesCS2D01G060600	0	0	0	0	0	0	0	0	0	0	0.0732821	0.343908	0	0	0
532	TaWD40-532	TraesCS2D01G082900	2.51453	2.4992	2.48761	1.50364	1.63138	1.52215	2.95035	2.48894	2.36807	2.75963	3.23056	2.74413	2.44958	0	1.64945
533	TaWD40-533	TraesCS2D01G116100	0	0	0	0	0	0	0	0	0	0	0	0	0	0	0
534	TaWD40-534	TraesCS2D01G119500	0	0	0	0	0	0	0	0	0	0	0	0	0	0	0
535	TaWD40-535	TraesCS2D01G129200	3.59758	3.74446	3.80095	2.47924	3.30309	2.40319	4.09252	3.78887	2.77828	3.95461	2.83298	3.40147	3.34742	1.09088	4.50371
536	TaWD40-536	TraesCS2D01G135000	5.49513	4.84785	5.07238	4.15535	3.81391	3.701	5.59252	4.94693	4.24923	5.3612	5.76676	5.05129	5.37424	2.76545	4.39862
537	TaWD40-537	TraesCS2D01G168500	3.6455	3.26014	3.24818	3.1907	2.8716	2.00754	1.81562	4.20898	4.70475	2.39628	2.63242	3.72641	2.92109	0.122441	3.58981
538	TaWD40-538	TraesCS2D01G182600	0	0	0	0	0	0	0	0	0	0	0	0	0	0	0
539	TaWD40-539	TraesCS2D01G185900	3.21848	3.3448	3.05746	2.29686	2.93538	1.12782	4.0928	2.59613	1.26937	3.60397	2.53539	2.83581	2.75565	0	3.16254
540	TaWD40-540	TraesCS2D01G193800	0	0	0	0	0	0	0	0	0	0.625378	0	0	0	0	0
541	TaWD40-541	TraesCS2D01G204900	1.34966	1.81199	1.72276	1.34804	1.03277	1.12001	1.77793	1.73822	1.40104	2.35405	2.32014	2.49462	1.9111	0	0.114934
542	TaWD40-542	TraesCS2D01G232500	3.56042	2.91957	3.20537	2.07503	2.67806	1.10489	3.9237	2.78959	1.75283	3.94893	2.84813	3.19406	3.14771	0.917852	2.94288
543	TaWD40-543	TraesCS2D01G235100	2.43949	2.33896	2.69633	2.03063	2.29551	2.2999	3.16167	2.59628	2.45848	3.7425	3.46767	3.0856	2.95759	0.249197	1.82616
544	TaWD40-544	TraesCS2D01G257400	3.84313	3.43749	3.59488	2.83193	2.71794	2.69684	4.07011	3.45378	3.35349	4.17665	4.00749	3.97321	3.68592	1.3229	2.8792
545	TaWD40-545	TraesCS2D01G262200	0	0.627556	0.577968	0	0.112341	0	0.274454	0	0	0.564298	0	0	0	0	1.30558
546	TaWD40-546	TraesCS2D01G296300	2.21814	2.59307	2.76382	0.21354	1.47052	3.05937	0	1.44517	0.450074	1.64178	1.88816	2.09395	1.45755	0	1.8554
547	TaWD40-547	TraesCS2D01G317700	0	0	0	0	0	0	0	0	0	0	0	0	0	0	0.177809
548	TaWD40-548	TraesCS2D01G338900	1.72241	2.07538	1.83982	0	0	0	0	0	0	1.08938	1.32874	1.78672	1.46378	0	0
549	TaWD40-549	TraesCS2D01G360300	0.487692	0.993548	0.650038	0.504824	0.631644	0	1.60215	0.379338	0	1.29232	0.362891	0	0.277717	0	0.206624
550	TaWD40-550	TraesCS2D01G369700	2.0669	2.72164	2.655	0.988161	1.44689	1.37037	1.80328	2.15902	1.90827	2.896	2.93112	2.44246	2.2151	0	1.39468
551	TaWD40-551	TraesCS2D01G399400	0.46974	0.811035	1.02637	1.05853	1.91745	2.1788	0.990389	0.64399	0	1.73341	2.82988	1.19509	0.391493	0	0
552	TaWD40-552	TraesCS2D01G401000	1.20374	0.445124	0.994674	0	0	3.69454	1.1091	0.268794	0	1.89416	2.54521	3.52144	0.690339	0	0
553	TaWD40-553	TraesCS2D01G408200	2.43243	2.26953	2.37547	1.34994	1.60998	0.809806	3.04345	2.46012	2.04247	3.13409	3.95473	2.85395	2.99934	0.72217	0.95118
554	TaWD40-554	TraesCS2D01G410100	0.669621	0.674293	0.913316	0.540404	0.508905	0.0507524	1.66414	0.911001	1.06877	2.43493	1.7391	2.38669	1.67494	0	2.42812
555	TaWD40-555	TraesCS2D01G438800	2.14803	1.90772	2.08835	1.54243	1.1	0	2.91622	1.69367	0	3.54303	2.6371	2.73711	3.17667	0.314401	1.5203
556	TaWD40-556	TraesCS2D01G446600	2.45109	2.07874	1.95424	1.1286	2.19555	0.686453	3.47412	1.6965	0.918432	2.90828	1.72697	1.88034	1.81081	0	1.70265
557	TaWD40-557	TraesCS2D01G463700	1.94515	2.05588	2.08194	1.8	1.84753	1.55112	1.97753	2.16722	2.01051	2.78541	2.95692	3.11181	2.55009	0.540727	0.294724
558	TaWD40-558	TraesCS2D01G464300	2.43018	2.82463	3.11095	2.52288	3.38911	4.29668	2.62375	3.72466	3.69715	3.14577	3.48659	2.98343	3.40506	0.350339	2.67694
559	TaWD40-559	TraesCS2D01G490600	4.82421	5.2498	5.11272	4.11679	3.95308	4.39367	5.06892	5.29888	4.63691	5.20817	5.65991	5.38367	5.45668	2.22448	4.73673
560	TaWD40-560	TraesCS2D01G561900	2.59617	2.23693	2.23173	1.83612	2.02335	0	3.13128	1.67804	1.84699	3.14461	3.19831	2.14497	2.2058	0	0
561	TaWD40-561	TraesCS2D01G562800	1.26944	1.20285	1.33762	0	0	0	1.29344	0.466481	0.0235982	1.51205	1.80271	0.38632	0.137639	0	0
562	TaWD40-562	TraesCS3D01G022600	0	0	0	0.275906	0.605185	1.28812	0.375829	1.39158	2.67259	0	0	2.11251	0	0	0
563	TaWD40-563	TraesCS3D01G031900	5.00322	4.4982	4.54921	4.43262	3.50877	3.29026	4.69713	4.57567	4.40518	4.19017	4.80099	4.87286	4.43281	1.31366	3.36696
564	TaWD40-564	TraesCS3D01G054200	0	0	0	0.371208	0.770347	0	0.761549	0	0.055279	0.938248	0	0	0	0	3.02638
565	TaWD40-565	TraesCS3D01G080500	0.484133	0.447195	0.697636	0	0	0	0	0	0	0	0	0	0	0	0
566	TaWD40-566	TraesCS3D01G095500	1.77052	1.68576	1.96092	0.700511	0.869271	1.10527	1.75389	2.38319	2.21823	1.69655	2.44806	2.43311	2.2294	0.266175	1.65969
567	TaWD40-567	TraesCS3D01G111400	0	0.328681	0	0	0	0	0.245406	0	0	0.345959	1.2064	1.18326	0.728952	0	0.640413
568	TaWD40-568	TraesCS3D01G113400	0.154084	0.505937	0.32067	0	0.0707809	0.13852	0.611338	0.452606	0.702352	0.890104	1.10647	1.07234	0.235556	0	2.30145
569	TaWD40-569	TraesCS3D01G124800	0.280936	0	0	0	0	0	1.95221	1.09378	0	3.85609	2.63139	2.77148	4.02643	0	0
570	TaWD40-570	TraesCS3D01G137900	2.17143	2.04026	2.0626	1.37476	1.63681	1.21152	2.53151	1.74535	1.58903	2.49105	1.9272	2.08705	2.10902	0	1.87552
571	TaWD40-571	TraesCS3D01G145000	3.44623	3.58573	3.3948	2.37744	2.21203	2.32184	3.39758	3.46989	2.88676	3.58591	3.71094	4.00593	3.62668	1.2862	2.73092
572	TaWD40-572	TraesCS3D01G162400	0	1.02873	1.14608	0	0	0	0	0	0	0	0	0	0	0	0
573	TaWD40-573	TraesCS3D01G163800	0	0	0	0	0	0	0	0	0	0	0.127501	0	0	0	0
574	TaWD40-574	TraesCS3D01G168100	3.77188	3.17637	3.36305	3.04881	2.83059	1.12002	4.2265	3.39695	2.53924	3.71516	2.96639	3.43077	3.51978	0.810974	4.15629
575	TaWD40-575	TraesCS3D01G179800	3.0172	4.15269	4.36273	1.98418	2.8171	3.16667	4.32558	3.70795	2.84868	3.93491	4.32435	4.40777	4.57686	2.25235	1.92894
576	TaWD40-576	TraesCS3D01G181100	3.7835	3.31908	3.42361	2.88935	2.63583	1.57705	4.35857	3.09724	2.19142	4.19867	3.79371	3.28266	3.35277	1.39777	4.48773
577	TaWD40-577	TraesCS3D01G200300	3.32511	3.15916	3.13199	2.69871	2.56624	1.84632	4.11332	3.29046	1.94473	4.30724	3.501	3.07337	3.38538	0.581896	1.67694
578	TaWD40-578	TraesCS3D01G203900	0.97828	0.696225	0.696363	0.643792	0.798805	0.586909	1.61173	0.896655	0.623001	1.72499	1.81445	1.59559	1.3959	0	1.26167
579	TaWD40-579	TraesCS3D01G210700	3.80303	3.575	3.80044	2.44769	2.4326	2.29146	4.2624	3.7278	3.04601	4.32366	4.68025	4.14464	4.17312	1.57163	2.14199
580	TaWD40-580	TraesCS3D01G217100	3.48336	3.09731	3.28728	1.9331	2.23958	1.42986	3.6385	2.99219	2.17527	3.52801	3.12024	3.76965	3.27399	0.034808	2.48603
581	TaWD40-581	TraesCS3D01G219500	3.03976	3.31982	3.2627	2.0057	2.56622	2.86221	3.61706	3.21514	2.56923	4.07594	3.79747	3.45514	3.02658	0.841274	2.93618
582	TaWD40-582	TraesCS3D01G224200	2.77263	2.22155	2.19098	2.33004	1.58389	0	3.27455	1.32347	0.2985	3.53282	1.47063	0.933724	2.81003	0	0
583	TaWD40-583	TraesCS3D01G229700	2.86041	2.40429	2.31839	1.76124	2.28315	1.38529	3.32768	2.31274	1.29439	3.68454	2.71231	2.51502	2.29589	0	1.71282
584	TaWD40-584	TraesCS3D01G234700	2.38222	2.15826	2.43084	2.08302	2.34681	2.27693	3.15278	2.52428	3.03158	3.54879	3.2197	3.02008	2.65401	0	1.08144
585	TaWD40-585	TraesCS3D01G235100	2.67307	2.06494	2.43063	1.70861	1.62182	1.39156	2.90743	2.44771	2.27034	2.87346	2.90918	2.92405	2.51742	0	1.07998
586	TaWD40-586	TraesCS3D01G237000	4.07731	3.69413	3.82624	2.9257	2.7673	2.09512	4.50091	3.88558	3.3388	4.11918	4.80961	3.49891	3.47432	0.782927	2.39496
587	TaWD40-587	TraesCS3D01G251300	5.1925	5.16734	5.04774	4.55234	4.76032	3.82105	6.32432	5.08994	3.70086	7.15434	6.02155	5.67063	5.68194	2.67719	3.85759
588	TaWD40-588	TraesCS3D01G252500	0.766679	0.927977	0.971165	0.536852	0	0	0.478908	0.440499	0	1.17051	0.949884	1.33251	0.760997	0	0.051228
589	TaWD40-589	TraesCS3D01G264000	6.7186	6.93881	6.7769	6.84548	6.58066	4.95495	7.20744	6.70853	5.27153	7.48518	6.66379	6.74975	6.90894	3.69455	6.64118
590	TaWD40-590	TraesCS3D01G284500	1.43841	1.5713	1.88574	2.6227	3.87722	3.81774	2.98462	1.47905	1.98459	1.97428	2.51322	1.83145	2.44608	0	2.67461
591	TaWD40-591	TraesCS3D01G311000	1.69296	0.999448	1.2294	0	0	0	1.9186	1.67282	0.803291	1.4451	2.42629	1.45417	1.39527	0	1.45103
592	TaWD40-592	TraesCS3D01G313800	2.39799	2.02448	2.16839	1.47588	2.30617	1.63791	2.64745	2.29885	1.44306	3.53296	3.59839	2.58041	2.80896	0	2.60026
593	TaWD40-593	TraesCS3D01G318200	2.18841	2.167	2.49604	0.627947	1.68957	2.27028	2.12914	1.89979	2.23648	1.89917	2.53495	2.49682	1.72826	0	2.29654
594	TaWD40-594	TraesCS3D01G338000	0	0.090077	0.0243835	0	0	0	0	0.170194	0.140261	0.84537	0.101816	0.131701	0	0	0.381688
595	TaWD40-595	TraesCS3D01G364100	1.96839	2.26851	2.38949	1.52006	1.34206	1.90385	1.96399	1.69276	2.33828	2.04665	2.58462	2.6118	1.95778	0	3.447
596	TaWD40-596	TraesCS3D01G364200	2.07255	2.04759	2.05784	0.792605	1.67239	2.01276	2.09499	2.12213	2.01997	2.4179	2.14183	2.41706	1.92643	0	2.98882
597	TaWD40-597	TraesCS3D01G371800	0.320901	0.752642	0.902579	0	0.627411	0.955171	1.97585	1.75293	1.47089	0.0588069	0	0.427762	0	0	0.79437
598	TaWD40-598	TraesCS3D01G373900	2.30301	2.32347	2.08648	2.27221	1.72129	2.12065	1.76909	2.42416	2.93863	1.99536	1.97739	2.58762	2.65081	0	1.80869
599	TaWD40-599	TraesCS3D01G428600	0	0	0	0	0	0	0	0	0	0	0	0	0	0	1.27297
600	TaWD40-600	TraesCS3D01G436900	0	0	0	0	0	0.463689	0	0	0	0	0	0	0	0	0
601	TaWD40-601	TraesCS3D01G437100	0.890363	2.11625	2.53545	0	0	0	0	0	0	0	0	0	0	0	0
602	TaWD40-602	TraesCS3D01G480400	0.435911	1.50895	1.19391	0	0	0	0	0	0	0	0	0	0	0	0
603	TaWD40-603	TraesCS3D01G533000	2.65402	1.74788	1.85101	2.26916	1.30383	0	3.07546	0.980504	0	3.14868	1.48388	0.509448	1.59694	2.39774	0
604	TaWD40-604	TraesCS4D01G008400	1.60844	1.50957	1.63287	0.556268	1.13486	0.821175	2.12839	1.29863	0.805425	2.74755	2.14009	2.42812	2.00017	0.365659	2.06171
605	TaWD40-605	TraesCS4D01G017800	3.17807	3.24515	3.39408	2.52877	2.82673	2.26676	3.64089	3.5378	3.10272	3.92124	3.9351	3.49939	3.22298	0.763437	1.90914
606	TaWD40-606	TraesCS4D01G023600	2.75828	2.85305	2.84761	3.12366	2.96606	3.07012	3.60464	3.56976	3.26118	3.38942	3.26478	3.27086	3.20039	1.24743	2.05746
607	TaWD40-607	TraesCS4D01G034500	0.627291	0.379121	0.330266	0	0	0	1.67209	0	0	2.35893	0	0.102951	0.125607	0	0
608	TaWD40-608	TraesCS4D01G045800	3.6514	3.29848	3.45223	2.65716	2.40116	1.79862	4.08945	3.66767	2.95024	4.17247	4.78439	4.17001	4.3189	2.27917	4.02414
609	TaWD40-609	TraesCS4D01G056800	1.89079	1.58392	1.58955	0.0821984	0.421468	0	2.30278	0.889594	0	2.65867	1.24867	1.53882	1.97764	0	0.158188
610	TaWD40-610	TraesCS4D01G064400	3.67923	3.52234	3.71962	2.75819	3.21863	1.55125	4.48122	3.12131	2.18593	3.87598	3.39727	3.19749	3.26117	1.00276	5.24798
611	TaWD40-611	TraesCS4D01G067700	1.51042	1.14957	1.37881	0.8274	0.859584	0	2.10013	1.13995	0	2.04508	0.314592	0.87998	0.909877	0	0.375801
612	TaWD40-612	TraesCS4D01G069800	3.75195	3.22948	3.32516	2.80404	2.86938	1.33262	3.94236	2.66793	1.4542	3.2238	2.42997	2.68831	2.81231	0.223972	3.28278
613	TaWD40-613	TraesCS4D01G071000	0	0	0	0	0	0	0	0	0	0	0	0	0	0	0
614	TaWD40-614	TraesCS4D01G071100	0	0	0	0	0	0	0	0	0	0	0	0	0	0	0
615	TaWD40-615	TraesCS4D01G074000	1.79407	1.76491	1.77473	0.873057	1.02601	1.24162	1.80584	1.81592	2.05472	2.20207	1.70747	2.70989	1.96615	0	2.55147
616	TaWD40-616	TraesCS4D01G089000	2.15929	1.98709	2.19362	0	0.0049867	0	1.69026	1.37946	1.37719	1.92595	2.52879	1.63291	1.60258	0	0
617	TaWD40-617	TraesCS4D01G089300	0.594374	0	0	0	0.241804	3.89692	0	0	0	0	0	0	0	0	0
618	TaWD40-618	TraesCS4D01G091200	3.46772	3.53031	3.63375	2.19164	2.57206	2.62754	3.69955	3.41103	3.08948	3.46884	3.90042	3.24538	3.37284	0.763263	3.01119
619	TaWD40-619	TraesCS4D01G093800	1.55087	1.75056	1.83036	0	0.539159	0.666957	2.07917	1.2392	1.16229	2.27047	1.72866	2.02047	1.65109	0	2.62271
620	TaWD40-620	TraesCS4D01G095600	0	0	0	0	0	0	0	0	0	0	0	0.0809898	0	0	0
621	TaWD40-621	TraesCS4D01G126000	4.23497	3.67475	3.85332	3.47293	3.73676	2.65388	4.52296	3.71366	3.03898	4.59903	3.67343	4.26813	4.04134	1.42718	4.53253
622	TaWD40-622	TraesCS4D01G145700	3.16659	3.58617	3.33804	1.93776	2.27275	2.79799	3.65783	3.31567	2.17574	4.44154	3.80872	4.003	3.9734	1.03665	3.36893
623	TaWD40-623	TraesCS4D01G149800	5.75987	5.35805	5.37749	5.29858	5.09746	3.58712	6.27836	5.24116	4.00635	5.89426	5.44266	5.07948	5.76586	3.17899	4.26841
624	TaWD40-624	TraesCS4D01G152300	2.92108	2.7914	2.93441	3.20156	2.84635	2.97831	2.98684	3.00633	2.67284	2.96293	3.07284	3.39775	3.23514	0.472587	1.82178
625	TaWD40-625	TraesCS4D01G154600	3.18466	2.82948	3.07149	2.96299	2.4883	2.3283	3.68937	2.92489	2.62519	4.16473	3.55784	3.52898	3.33128	1.10686	2.7898
626	TaWD40-626	TraesCS4D01G160600	2.623	2.57086	2.63714	1.60379	1.50114	2.00888	2.82113	2.68769	2.25672	3.10129	2.99565	3.15278	2.43841	1.24926	3.43093
627	TaWD40-627	TraesCS4D01G185600	0	0	0	0	0	0	0	0	0	0	0	0	0	0	0
628	TaWD40-628	TraesCS4D01G189300	3.25481	3.05824	3.11225	2.6062	2.86588	1.27994	4.00766	2.62753	1.26989	3.72759	2.68277	3.06919	2.83651	0	3.61812
629	TaWD40-629	TraesCS4D01G197900	2.5017	1.44784	1.56259	0	0.00340075	2.31486	0.470386	2.3096	0	2.83458	2.08506	2.97867	3.35815	1.23928	5.10165
630	TaWD40-630	TraesCS4D01G212100	0	0	0	0	0	2.78028	0	0	0	0	0	0	0	0.830502	4.24292
631	TaWD40-631	TraesCS4D01G221200	5.14139	5.01988	5.12052	4.41295	4.37994	4.02944	5.55312	4.94518	3.9908	5.84421	5.583	5.24521	5.10356	3.50355	5.23944
632	TaWD40-632	TraesCS4D01G245500	3.47814	3.07841	3.20526	2.71575	2.59822	1.69359	3.91186	2.73235	1.91631	4.49991	3.15975	2.89229	3.14106	0	2.42541
633	TaWD40-633	TraesCS4D01G254200	2.51442	2.3477	2.38449	2.24817	2.30378	1.43461	3.39378	2.56734	2.09138	3.76621	3.34634	3.14522	2.90813	2.44851	1.71904
634	TaWD40-634	TraesCS4D01G301600	2.3194	2.06742	2.21001	1.53029	1.86688	1.86287	2.81298	2.24808	2.28472	2.81437	3.36296	3.2044	3.48212	1.54391	3.70225
635	TaWD40-635	TraesCS4D01G308400	0.00638708	0.836102	0.461073	0	0	0	0	1.29248	0	0	0	0	0.986717	0	0
636	TaWD40-636	TraesCS4D01G337200	2.16441	1.61771	1.83775	2.21007	1.67403	0.692659	2.74899	1.24866	0.819591	2.46704	1.78985	2.12917	2.29418	0.130878	1.46314
637	TaWD40-637	TraesCS4D01G341200	1.8367	1.82307	1.86787	1.92745	1.64142	1.75055	2.6208	2.64744	2.20601	2.44975	2.97735	2.68704	2.41244	0.131326	1.05628
638	TaWD40-638	TraesCS4D01G352900	1.56956	2.6937	2.52241	0.576604	1.27322	1.16572	1.99895	1.57383	2.33121	1.80924	3.01476	2.16967	1.28165	0	1.6071
639	TaWD40-639	TraesCS4D01G363900	4.74941	4.90069	4.95372	3.98463	3.79853	3.18192	5.44953	4.73392	4.1938	4.86008	5.90771	4.67774	4.7664	1.90624	3.31444
640	TaWD40-640	TraesCS5D01G020400	2.07849	1.79634	2.04838	1.4203	1.91981	1.92693	2.53819	2.04224	1.85856	3.04086	2.94935	2.91102	2.69021	1.06657	3.51082
641	TaWD40-641	TraesCS5D01G029800	0	0.113338	0.0107405	0	0.126557	0	1.03147	0.141851	0	1.12717	0.944656	0.536013	0.179365	0	0.380092
642	TaWD40-642	TraesCS5D01G041900	2.43915	2.29323	2.30042	0.868548	1.83953	0.0256894	2.86499	1.85965	1.2849	2.31149	1.48839	2.34147	1.95505	0.235464	2.70925
643	TaWD40-643	TraesCS5D01G051600	2.35365	2.12097	2.08607	1.07642	1.6666	0	3.00486	0.998517	0	1.97905	0.877458	1.56441	1.6231	0	2.65584
644	TaWD40-644	TraesCS5D01G060600	2.2645	2.27854	2.29279	1.15632	1.84912	0	3.26405	1.50047	0.31367	2.79269	1.77659	2.25873	1.64439	0	2.53354
645	TaWD40-645	TraesCS5D01G074900	0	1.15744	0.924765	0	2.31157	5.1399	0	0.478232	1.37936	1.32961	1.81719	2.32929	1.57949	0	0
646	TaWD40-646	TraesCS5D01G088400	2.77541	2.45392	2.59588	2.23328	1.92656	1.8297	2.79049	2.81315	2.88879	2.69274	3.11394	3.26118	2.95293	0.886609	1.37739
647	TaWD40-647	TraesCS5D01G124900	0	0	0	0	0	0	0	0	0	0	0	0.59958	0	0	0
648	TaWD40-648	TraesCS5D01G127600	2.38194	2.5611	2.66449	1.46522	1.97546	2.73683	2.53335	2.27545	2.68701	2.42973	2.80855	2.95834	2.85175	0.388658	3.56195
649	TaWD40-649	TraesCS5D01G131000	3.48197	3.65847	3.65956	2.37167	2.77113	3.18101	3.82581	3.5984	3.19117	3.87133	4.17469	3.88915	3.5889	1.03846	2.78207
650	TaWD40-650	TraesCS5D01G143600	2.70452	2.74043	3.03059	2.05832	2.65165	2.32593	3.53445	2.94374	2.63047	3.79981	3.78726	3.27736	3.12202	1.00611	3.19601
651	TaWD40-651	TraesCS5D01G152200	3.08908	2.73661	2.82842	2.41709	2.69748	2.11747	3.72213	3.17805	2.32047	3.68362	3.07234	3.19374	3.27577	0	1.82871
652	TaWD40-652	TraesCS5D01G171100	2.72584	2.18447	2.17105	1.70932	1.39535	0	3.69845	1.45428	0	4.09232	1.4314	1.9213	1.46953	0	0
653	TaWD40-653	TraesCS5D01G176100	0.733059	0.733411	0.666384	0	0.0639723	0	1.85819	0.921387	0.100801	2.32926	2.17382	1.15145	1.32336	0	0
654	TaWD40-654	TraesCS5D01G182700	3.25837	3.0043	3.25924	2.37169	2.96046	2.2739	3.95799	2.7152	2.30353	3.84505	3.55964	2.75041	2.77467	0.355275	2.53098
655	TaWD40-655	TraesCS5D01G193100	0	0	0	0	0	0	0	0	0	0.777662	0.897624	0	0	0	0
656	TaWD40-656	TraesCS5D01G198200	1.72734	1.58249	1.29692	1.02785	1.10725	0.137458	2.06498	1.28406	0.203642	2.37246	1.83665	2.19188	1.91711	0	1.83694
657	TaWD40-657	TraesCS5D01G201800	5.15784	5.04111	4.92262	4.39858	4.17076	3.66567	5.37307	5.14019	4.00823	5.09203	5.14617	5.14557	5.08175	2.09769	3.98489
658	TaWD40-658	TraesCS5D01G280600	2.52902	2.01115	2.23439	1.3866	0.929208	0	2.57976	1.7195	0	3.47865	2.13981	1.4028	1.7022	0	0.619568
659	TaWD40-659	TraesCS5D01G300900	2.64232	2.1293	2.22152	1.90825	1.62853	1.18045	2.88988	1.69364	1.02575	2.94184	2.37632	2.21865	2.07937	0	2.5691
660	TaWD40-660	TraesCS5D01G307900	0	0.250749	0.272084	1.16996	0.959336	0.492544	0.790969	0.106823	0.382224	1.83274	1.50993	1.59712	1.10922	0	0
661	TaWD40-661	TraesCS5D01G324200	2.10292	2.35127	2.53698	1.74681	2.04636	1.53465	3.14296	2.46877	1.77687	3.34474	2.9519	2.71259	2.40748	0.069243	2.8355
662	TaWD40-662	TraesCS5D01G337800	2.83953	2.37341	2.45113	1.66914	1.42663	0	3.2292	1.86653	0	4.09134	1.50805	2.50456	2.74579	0	0.99577
663	TaWD40-663	TraesCS5D01G370000	3.58583	3.44987	3.47776	2.53505	3.15803	1.73793	4.42994	3.01318	1.937	3.95709	3.15456	3.30284	3.2529	0.639306	4.39255
664	TaWD40-664	TraesCS5D01G376600	0	0.711565	1.24133	0.0960338	0.826635	1.26398	1.599	2.61024	1.93764	1.6325	2.57659	2.54898	2.54281	0	0
665	TaWD40-665	TraesCS5D01G385600	3.69151	3.34465	3.49859	2.66017	2.8553	2.29399	4.25718	3.52368	2.89244	5.01919	3.80314	4.32752	4.12945	2.19552	3.03236
666	TaWD40-666	TraesCS5D01G385800	0	0	0	0	0	0	0	0	0	0	0	0	0	0	0
667	TaWD40-667	TraesCS5D01G389000	0	0	0	0	0	0	0	0	0	0	0	2.92479	0	0	0
668	TaWD40-668	TraesCS5D01G392900	2.34783	1.77868	2.01339	0.785161	1.04073	1.37425	2.20918	1.73415	1.63948	2.60341	3.08489	3.00848	2.68337	0.261158	0.37997
669	TaWD40-669	TraesCS5D01G394200	1.46537	1.28995	1.02326	0.694546	0.408157	0	1.58932	1.2663	2.04521	2.15586	1.95933	1.88218	1.90463	0	0
670	TaWD40-670	TraesCS5D01G394500	3.14427	2.98613	2.86004	1.87947	2.4118	1.72829	3.90167	2.94845	2.06176	3.99764	2.67303	3.30752	3.04412	0.0175806	3.12095
671	TaWD40-671	TraesCS5D01G402200	1.69779	1.18618	1.15937	1.18238	0.713234	0.412955	1.92073	1.8825	1.27943	2.42933	2.05347	1.98451	1.67207	0	1.32965
672	TaWD40-672	TraesCS5D01G406300	1.98764	1.85048	2.04298	1.63586	1.65272	0.727602	3.00514	2.39847	2.0139	3.16861	3.13126	2.14485	1.94759	0	0.304996
673	TaWD40-673	TraesCS5D01G446500	2.29878	2.68026	2.49844	1.83298	1.88954	0.455181	3.11293	1.7845	1.21858	2.56694	1.62231	2.43275	2.09327	0	3.15077
674	TaWD40-674	TraesCS5D01G453600	0	0	0	0	0	0	0	0	0	0	0	0	0	0	0
675	TaWD40-675	TraesCS5D01G502400	0	0	0	0	1.68401	2.09714	0	0	0.620342	0	0	0	0	0	0
676	TaWD40-676	TraesCS5D01G539100	3.44809	3.90538	4.15107	0	0	0	0	0	0	0	0	0	0	0	0
677	TaWD40-677	TraesCS5D01G545100	2.46596	2.0956	2.32785	1.46456	1.57886	1.4964	2.47588	2.18353	1.62766	2.38269	1.97554	2.69263	2.03488	0	4.97571
678	TaWD40-678	TraesCS5D01G548800	3.40346	3.20318	3.0401	2.76015	3.02037	2.94794	3.52798	3.59609	2.90276	4.07402	4.13866	3.72192	3.98486	1.12544	2.31548
679	TaWD40-679	TraesCS5D01G560700	2.10692	2.1861	2.34376	1.68379	1.42853	2.21571	1.98887	1.90587	2.23314	2.39127	2.33388	2.66653	1.59874	1.36068	2.85824
680	TaWD40-680	TraesCS5D01G567300	3.36981	2.94577	2.97475	2.8446	2.09357	1.97965	3.31746	2.96922	2.31397	3.16248	3.20216	3.41741	3.51307	1.81305	4.83741
681	TaWD40-681	TraesCS6D01G045000	0	0	0	2.34144	1.22309	0	0	0	0	0	0	0	0	0	0
682	TaWD40-682	TraesCS6D01G076200	1.50223	0.993365	1.34264	0.766202	0.870246	1.20809	1.48151	1.35783	1.25117	1.51447	1.90667	1.9349	1.57134	0	0.833911
683	TaWD40-683	TraesCS6D01G082100	0	0.282296	0.519112	0	0	0.250431	2.19835	2.02122	1.33803	2.2163	2.17474	2.82198	2.29216	0.435405	3.12141
684	TaWD40-684	TraesCS6D01G126400	1.32521	1.50749	1.60437	0.242621	0.837289	1.13781	1.97491	1.55978	0.909481	2.03592	2.73776	2.30115	1.93153	0	1.27503
685	TaWD40-685	TraesCS6D01G165800	4.92467	4.67874	4.87153	4.10591	3.92144	2.9575	5.56854	4.56928	4.2461	4.79084	5.7701	4.29239	4.58241	1.32473	2.46856
686	TaWD40-686	TraesCS6D01G178300	4.4707	4.39852	4.60306	3.50924	3.4773	3.13829	4.97686	4.45143	3.79348	4.9579	5.1588	4.39548	4.31261	1.33224	2.2695
687	TaWD40-687	TraesCS6D01G190200	2.09201	2.04246	2.08054	1.34173	1.60773	1.32763	2.60815	2.12016	2.08098	3.34537	2.82474	3.10228	2.22721	0.550507	2.54966
688	TaWD40-688	TraesCS6D01G217900	1.2105	1.0168	1.18356	1.23982	0.801933	0	2.18362	2.15255	1.67932	2.13514	2.5031	2.1346	2.28275	0	1.66699
689	TaWD40-689	TraesCS6D01G229300	0	0	0	0	0	0	0	0	0	0	0	0.848444	0	0	0
690	TaWD40-690	TraesCS6D01G232000	1.8065	1.47214	1.3575	1.85093	1.56392	1.61399	2.01432	1.73578	1.74161	2.73218	2.2079	2.71523	2.13229	0	0.413751
691	TaWD40-691	TraesCS6D01G238400	2.66918	2.21321	2.51246	2.08999	1.90902	2.02323	2.99881	2.64302	1.73143	3.05051	2.75408	2.8558	2.76071	0.198526	2.63776
692	TaWD40-692	TraesCS6D01G246000	1.68661	1.26843	1.37386	0.577262	0	0	1.54343	0.189853	0	1.8416	0.14348	0.553621	1.59852	0	0
693	TaWD40-693	TraesCS6D01G264800	5.58073	5.35938	5.52508	4.48972	4.94303	5.85529	5.50116	5.86527	6.11517	5.26605	5.72032	6.04956	5.51345	3.59833	6.19501
694	TaWD40-694	TraesCS6D01G265000	2.71112	2.75415	2.73458	0.942657	1.1322	2.17485	1.9436	2.53753	2.71736	2.57736	2.52864	3.31799	2.87114	0.141322	2.34083
695	TaWD40-695	TraesCS6D01G266500	3.57355	3.29227	3.52228	2.69813	2.43809	1.53908	4.15098	3.13633	2.51494	3.72863	3.93199	3.67268	3.40892	0.997112	3.07618
696	TaWD40-696	TraesCS6D01G305800	0.886641	0.851933	1.06769	1.87732	2.75366	2.39827	1.98884	0.972026	1.94702	1.85674	2.27584	2.19445	1.72124	0	2.10755
697	TaWD40-697	TraesCS6D01G327000	0.303337	0.0297822	0.0126473	0	0	0	1.16482	0	0	1.51444	0.0813717	0.349439	0.243303	0	0.0127696
698	TaWD40-698	TraesCS6D01G335900	2.24071	1.84813	2.14567	0.507226	1.18949	1.14268	1.75483	2.02704	1.16522	1.47191	2.10987	1.8729	1.08958	0	2.76865
699	TaWD40-699	TraesCS6D01G343100	1.1877	1.84217	1.94577	0.40676	1.08477	1.90344	1.74407	1.72403	1.89205	1.85517	2.54448	2.78297	2.51059	0.785915	2.46831
700	TaWD40-700	TraesCS6D01G368200	3.81971	3.10053	3.16352	3.20622	3.1221	2.38309	4.05023	3.85915	3.73189	4.63905	4.65505	4.21476	4.13353	2.23935	0.880784
701	TaWD40-701	TraesCS6D01G368300	0	0	0	0	0	0	0	0	0	0	0	0	0	0	0
702	TaWD40-702	TraesCS6D01G377800	2.37407	2.35768	2.42762	1.72632	1.71108	1.74993	2.84111	2.2581	1.79214	2.65893	2.69805	2.7814	2.35043	0	2.0764
703	TaWD40-703	TraesCS6D01G406100	0	0	0	0	0	0	0	0	0	0	0	0	0	0	0
704	TaWD40-704	TraesCS7D01G001500	2.92909	3.15861	3.2024	2.41742	2.9822	2.97561	3.49937	3.05719	2.62685	3.26528	2.84127	3.64175	2.89977	0.880325	4.47607
705	TaWD40-705	TraesCS7D01G039300	1.66073	1.18623	1.20647	0	0	0	0	0	0	0	0	0	0	0	0
706	TaWD40-706	TraesCS7D01G054600	2.77843	2.55964	2.7346	1.76654	2.43095	1.00282	3.34879	2.39648	2.05724	3.08761	2.45605	2.91221	2.30723	0	3.17478
707	TaWD40-707	TraesCS7D01G062000	0.988866	0.0845882	0.739101	0.431773	0.216169	0.339348	0.895981	0.632761	0.770947	1.23955	0.0943239	1.16357	0.537728	0	2.01467
708	TaWD40-708	TraesCS7D01G083900	4.70216	4.62589	4.69605	3.62802	3.54128	2.91348	5.39871	4.73377	3.97847	4.69845	5.78153	4.46173	4.68887	1.25933	3.41894
709	TaWD40-709	TraesCS7D01G084500	0	0	0	0	0	0	0	0	0	0	0	0	2.23984	0	0
710	TaWD40-710	TraesCS7D01G132200	3.99076	3.71609	3.61016	3.73603	3.79552	4.38274	4.22215	3.94088	3.88889	3.37114	3.80546	4.40595	3.75981	2.4801	4.82763
711	TaWD40-711	TraesCS7D01G196700	1.68245	2.91728	2.76092	0	0.0695578	1.22805	0.619958	0.104384	0	0	0	0	0	0	0
712	TaWD40-712	TraesCS7D01G221700	3.6322	3.62589	3.83631	2.67283	2.72337	3.03624	3.85738	3.60828	3.53293	3.85908	4.02538	3.89237	3.4075	2.15785	3.23167
713	TaWD40-713	TraesCS7D01G222700	1.06769	1.93504	1.56483	0.717789	1.08801	1.85934	1.33358	2.00033	2.50501	1.82388	2.05006	2.55374	2.39829	0	2.48847
714	TaWD40-714	TraesCS7D01G238100	1.52733	2.0832	2.00646	1.78228	0.902533	1.02063	1.53155	2.07165	2.38383	1.83401	1.84457	2.80934	2.9031	1.29827	3.93122
715	TaWD40-715	TraesCS7D01G261200	0.624821	0	0.405644	0	0.0361094	0.0960796	1.62914	0.511731	0	2.13722	1.18422	1.15871	1.43114	0	0
716	TaWD40-716	TraesCS7D01G276000	2.89925	2.81736	2.7961	2.06267	2.0949	0.872972	3.744	3.13117	2.43548	3.44672	4.02188	3.45829	3.44209	0	0.260537
717	TaWD40-717	TraesCS7D01G277600	3.05389	2.6213	2.96114	2.00218	2.21544	1.84676	3.72774	2.66283	1.9656	3.70865	3.4849	3.34279	2.94826	0.561854	3.29904
718	TaWD40-718	TraesCS7D01G290100	3.08756	2.95183	2.97952	2.21948	2.45769	3.05366	2.53132	2.9655	3.036	2.90749	2.77786	3.51683	3.30878	2.50676	2.78884
719	TaWD40-719	TraesCS7D01G293500	3.85402	3.93986	4.06411	2.93344	3.45316	2.96031	5.05841	4.02224	3.16054	5.33829	5.14003	4.52626	4.47353	1.54874	2.8999
720	TaWD40-720	TraesCS7D01G305100	2.00437	1.9646	1.79159	1.51834	1.21195	1.52486	3.00805	2.88956	2.32667	4.14342	3.28946	3.07329	3.83291	0	2.61588
721	TaWD40-721	TraesCS7D01G307300	3.0082	2.65207	2.73887	1.83116	2.04598	2.12213	3.09652	2.88032	2.65406	3.29275	3.37739	3.44776	3.38639	1.31054	3.26541
722	TaWD40-722	TraesCS7D01G319800	2.69884	1.91465	2.03229	0.887139	1.11712	0	3.18077	1.33956	0	3.94046	1.37729	1.90446	1.47441	0	0
723	TaWD40-723	TraesCS7D01G332300	0.222242	0.491029	0.476335	0	0	0	0.707912	0.664095	0.38666	1.50804	1.68845	1.41163	0.283153	0	0
724	TaWD40-724	TraesCS7D01G337300	1.20362	0.615468	0.618605	0.110894	0	0	1.26461	0.512859	0.17518	1.36957	1.76336	1.72072	1.20533	0	0.746571
725	TaWD40-725	TraesCS7D01G350400	3.58493	3.67607	3.77201	3.01837	2.96471	2.98584	4.22974	4.15876	3.32797	4.41662	4.27986	4.10821	3.54308	1.51242	5.25602
726	TaWD40-726	TraesCS7D01G354300	2.49982	1.91152	2.03327	1.59741	1.45469	0.578918	2.9506	1.52766	0.503524	2.91356	1.73524	2.08159	1.49962	0	1.6671
727	TaWD40-727	TraesCS7D01G364000	3.32478	3.54919	3.72968	2.30866	2.58438	2.31849	3.95235	3.52025	2.98498	3.75185	4.01588	3.45221	3.16519	0	2.38833
728	TaWD40-728	TraesCS7D01G435400	3.04242	2.55761	2.63562	1.83254	2.01487	1.81872	3.09223	2.56864	1.50579	2.93253	2.28734	2.19737	2.80179	0	2.25968
729	TaWD40-729	TraesCS7D01G435500	0	0	0	0	0	0	0	0	0	0	0	0	0	0	0
730	TaWD40-730	TraesCS7D01G443200	3.66104	3.46529	3.60237	0.913228	1.12385	1.94399	2.24632	2.86593	2.29267	0.959774	1.71836	2.55701	2.51248	0	2.75804
731	TaWD40-731	TraesCS7D01G447300	0	0	0	0	0	0	0	0	0	0.877533	0.354913	0.480412	0	0	0
732	TaWD40-732	TraesCS7D01G453800	2.36255	2.26109	2.25695	1.31037	1.35968	1.63681	2.75611	2.49751	1.5842	2.53064	2.77482	2.59217	2.73064	0	1.19981
733	TaWD40-733	TraesCS7D01G486800	3.73017	3.41985	3.52092	2.92483	2.99577	2.37602	4.04761	3.44428	2.91998	4.3385	3.64834	3.9303	3.64817	1.58898	3.30813
734	TaWD40-734	TraesCS7D01G496500	0	0	0	0	0	0	0.0469883	0.278092	0	0.975799	0.503344	0.627392	0.226147	0	0
735	TaWD40-735	TraesCS7D01G500800	1.18117	0.927536	0.846914	1.21866	0.959689	0	2.08403	0.0331981	0	1.00839	0	0.579996	0.952908	0	0.0630169
736	TaWD40-736	TraesCS7D01G507400	2.52931	2.41236	2.38899	1.48227	2.20017	0.138736	3.57097	2.05221	0.568149	3.02913	2.13252	2.18025	1.88881	0	3.06968
737	TaWD40-737	TraesCS7D01G521800	3.00828	3.04755	3.22113	3.98309	3.35182	0.79216	3.93667	2.49522	2.20228	3.2208	2.37651	2.76846	2.68562	0	3.43984
738	TaWD40-738	TraesCS7D01G527000	0	0	0	0	0.92009	0	0	0	0	0	3.3294	0	0	0	0
739	TaWD40-739	TraesCS7D01G528700	1.70722	1.87569	1.96327	0.994051	1.39261	1.45139	2.15074	2.15843	1.78893	2.40049	2.02942	2.47282	2.53457	0	3.25111
740	TaWD40-740	TraesCS7D01G528800	0	0	0	0	0	0	0.00918806	0	0	0.467629	0	0	0	0	0
741	TaWD40-741	TraesCS7D01G531000	0	0	0	0	0.617755	0	3.49847	3.25172	0.641069	0	0	0	0	0	0
742	TaWD40-742	TraesCS7D01G545800	2.24285	2.64574	2.74305	0	0	0	0	0	0	0	0	0	0	0	0
743	TaWD40-743	TraesCS7D01G554800	0	0	0.2115	0	0	0	0	0	0	0	0	0	0	0	0

## Sheet: TPM
Table S6. The TPM values for spatial and temporal expression profiles analysis of TaWD40s
No.	Gene name	ID	Roots, seedling stage (n=2)	Roots, three leaf stage (n=2)	Roots, Flag leaf stage (n=2)	Leaf, seedling stage (n=2)	Leaf, tillering stage (n=2)	Leaf, 2 dpa (n=2)	Stem, 1 cm spike (n=2)	Stem, two nodes detectable (n=2)	Stem, anthesis (n=2)	Spike, two nodes detectable (n=2)	Spike, Flag leaf stage (n=2)	Spike, anthesis (n=2)	Grain, 2 dpa (n=2)	Grain, 14 dpa (n=2)	Grain, 30 dpa (n=2)	Average value
1	TaWD40-1	TraesCS1A01G033000	8.5434	7.13453	6.71303	6.114	7.12195	6.23276	7.53278	10.102	7.35315	14.3129	13.8577	15.1907	13.1751	4.0362	15.3876	9.52052
2	TaWD40-2	TraesCS1A01G044200	7.43583	8.46366	8.58564	4.95467	4.59603	6.14065	9.6765	13.1837	8.34539	15.1228	16.3273	16.4451	15.1534	2.55146	5.34553	9.48852
3	TaWD40-3	TraesCS1A01G065300	5.28752	4.37622	4.69925	0.758865	1.32517	2.35712	1.96525	5.40927	3.87661	2.22187	2.94412	2.67025	4.90606	0.246305	0.437064	2.89873
4	TaWD40-4	TraesCS1A01G086800	4.06604	5.00314	5.70022	2.73392	6.46186	10.3063	5.40527	5.75018	4.67932	5.41049	6.5004	7.76714	7.08169	1.81564	12.2603	6.06279
5	TaWD40-5	TraesCS1A01G091700	0.160142	0.0350502	0.0704383	0.0992772	0.188316	0.0172575	0.123779	0.199832	0.0180858	0.87446	0.109157	0.062581	0.363885	0	0	0.154818
6	TaWD40-6	TraesCS1A01G104700	2.44745	2.85729	2.74371	1.13803	2.23476	0.879284	5.84789	2.75484	1.48432	5.64843	3.58457	4.12929	2.75124	0.527529	2.28326	2.75413
7	TaWD40-7	TraesCS1A01G112700	0.63019	1.77	2.36165	1.07965	1.3488	3.39432	0.878791	1.29252	1.84357	0.507441	0.584874	1.20054	0.617963	0.183391	1.93383	1.3085
8	TaWD40-8	TraesCS1A01G146200	8.25712	6.16156	6.70416	5.10379	3.87176	4.44051	8.39144	6.68056	5.37073	9.39658	6.64081	6.98944	4.67776	1.17736	10.126	6.26597
9	TaWD40-9	TraesCS1A01G146900	1.55618	1.20134	1.63891	1.42071	1.37186	2.166	2.17082	2.97043	4.31405	2.00752	1.93578	3.8388	2.03525	0.235761	1.50481	2.02455
10	TaWD40-10	TraesCS1A01G148000	36.5193	25.4047	27.3308	18.6533	17.0302	9.58218	47.1359	23.2572	9.9103	43.6234	26.6697	27.6182	26.3575	3.51885	29.3325	24.7963
11	TaWD40-11	TraesCS1A01G152000	2.4548	2.55242	2.41304	2.17757	1.58581	1.06843	3.60418	2.21285	1.80459	5.1278	5.2552	3.62	2.48853	0.316253	1.5764	2.55052
12	TaWD40-12	TraesCS1A01G164300	0.129258	0.47437	0.403952	0.28168	0.55773	1.43847	0.644567	0.653274	1.44887	0.653546	0.600244	0.85559	0.258478	0.0637909	0.0896947	0.570235
13	TaWD40-13	TraesCS1A01G204200	3.20911	3.46132	3.47419	2.26394	3.32339	11.1616	5.42902	5.24216	7.11089	3.95438	9.7576	9.74848	9.66471	2.50415	9.81252	6.00784
14	TaWD40-14	TraesCS1A01G217800	4.42028	4.54979	4.89504	5.07154	4.35046	2.78983	7.65539	5.40696	4.65219	11.2597	9.3359	7.35562	9.92203	1.11569	2.53389	5.68762
15	TaWD40-15	TraesCS1A01G230300	1.03761	0.426631	0.768223	5.21848	2.09273	0.0192904	6.72211	1.37614	0.352744	9.68998	29.4356	2.01385	1.78534	0.502808	0.0623954	4.10026
16	TaWD40-16	TraesCS1A01G254200	12.3198	10.7667	10.4069	5.54364	5.60799	6.26314	9.062	12.8273	16.2071	7.97152	11.9551	13.313	20.7578	2.33226	5.69024	10.0683
17	TaWD40-17	TraesCS1A01G255000	0.947974	1.36174	1.10324	2.98308	4.09295	4.88861	1.22586	6.48553	10.6889	0.677724	1.83754	6.48776	1.13305	0.41205	3.62665	3.19684
18	TaWD40-18	TraesCS1A01G263800	0.882335	1.14075	1.41864	0.4279	0.675464	1.43684	1.29486	1.21325	1.45041	1.3646	1.66985	1.76617	0.979531	0.175305	0.434646	1.0887
19	TaWD40-19	TraesCS1A01G340000	5.03407	5.1117	5.78637	2.41729	4.25545	0.871028	12.0082	3.97232	2.00836	8.84276	4.47154	5.42464	3.70072	0.357102	6.16233	4.69492
20	TaWD40-20	TraesCS1A01G350600	7.74162	6.10649	7.16413	5.32304	6.5438	2.77622	10.3461	6.47563	4.42031	10.0664	4.71411	8.55459	5.5223	1.90892	27.1524	7.65441
21	TaWD40-21	TraesCS1A01G358200	0	0	0	0	0	0	0	0	0	0	0	0	0	0	0	0
22	TaWD40-22	TraesCS1A01G365700	2.17846	2.22614	2.12329	1.93708	1.58681	1.18984	3.89176	2.6202	2.02745	4.66092	3.56456	3.19851	2.63783	0.329432	4.96854	2.60939
23	TaWD40-23	TraesCS1A01G378000	150.511	139.681	148.671	143.494	73.1903	7.34642	161.039	65.4378	19.8753	111.613	53.5525	62.5885	97.269	8.20501	74.7283	87.8135
24	TaWD40-24	TraesCS1A01G402200	2.09568	1.64539	1.65131	2.63255	1.63916	1.18872	2.15229	1.37253	2.0544	2.14852	2.68582	2.34563	1.89945	0.572348	0.783323	1.79114
25	TaWD40-25	TraesCS1A01G425700	11.7388	9.95028	11.2696	6.00058	9.26156	4.30121	15.3905	10.1108	6.26128	14.0075	8.32418	11.9312	7.83653	1.58929	30.1181	10.5394
26	TaWD40-26	TraesCS1A01G443600	7.42203	6.67172	6.92575	3.6831	4.56433	0.550807	10.9002	4.07961	1.31665	9.92361	2.73628	4.96648	3.15638	0.464163	5.56462	4.86171
27	TaWD40-27	TraesCS2A01G061500	0.484214	0.293922	0.425304	0.360208	0.294069	0.178149	0.612652	0.645029	0.488776	1.05588	0.962897	1.15224	1.05272	0.153957	0.400837	0.570724
28	TaWD40-28	TraesCS2A01G085000	3.85894	4.53747	4.96986	1.99369	2.68535	2.69484	5.54666	4.59706	3.62139	6.41312	7.37869	5.94603	3.59835	0.93845	3.94382	4.18158
29	TaWD40-29	TraesCS2A01G115200	0	0	0	0	0	0	0	0	0	0	0.622971	0	0	0	0	0.0415314
30	TaWD40-30	TraesCS2A01G126700	9.92039	13.3536	14.4863	5.31368	10.5076	7.7313	16.5178	16.1631	8.87675	20.5758	12.2177	16.2252	15.768	2.60558	42.5871	14.19
31	TaWD40-31	TraesCS2A01G132900	57.3335	35.1953	40.7137	24.2295	17.6306	14.5948	57.8046	35.4454	21.0927	45.5173	61.8481	39.1733	49.1706	8.33242	24.0836	35.4777
32	TaWD40-32	TraesCS2A01G161400	12.0836	14.4345	13.7629	8.16394	6.29719	6.56575	4.00788	16.9739	24.5724	7.60251	8.10941	16.8088	5.92251	0.844051	8.96857	10.3412
33	TaWD40-33	TraesCS2A01G175200	0.380363	0.478007	0.536554	0.122161	0.326443	0.236186	0.462753	0.1795	0.149948	0.962388	0.774678	0.983413	0.858141	0.0371349	3.57956	0.671149
34	TaWD40-34	TraesCS2A01G177700	7.41542	6.94597	6.63233	3.99444	4.48547	1.13567	12.5768	3.88149	1.3134	8.54979	3.35743	5.5549	4.91236	0.609101	6.32355	5.17921
35	TaWD40-35	TraesCS2A01G194000	0.088542	0.0811809	0.0694011	0.034009	0.00948215	0	0.123905	0.0639585	0	0.960828	0.543106	0.0644499	0.136406	0.020057	0	0.146355
36	TaWD40-36	TraesCS2A01G196900	5.17324	4.63199	4.93103	5.45984	3.42362	5.06933	5.17308	6.14998	5.47656	8.04462	7.7119	9.22469	7.19871	1.15455	1.50889	5.35547
37	TaWD40-37	TraesCS2A01G206900	0.277917	0.898235	1.06134	0.419309	0.659829	0.421744	0.291597	0.533667	0.64754	0.865353	1.04412	1.31768	0.514914	0.108578	0.415705	0.631835
38	TaWD40-38	TraesCS2A01G227200	3.84345	4.92629	5.20756	3.02277	3.161	3.30265	6.94553	3.57382	2.79904	10.778	6.02601	4.35405	3.95584	0.806913	2.56147	4.35096
39	TaWD40-39	TraesCS2A01G233000	13.113	7.8818	10.2688	5.22125	6.45838	3.07997	17.9664	8.1525	4.4099	16.2767	7.86092	10.7534	8.83463	1.09636	4.91917	8.41954
40	TaWD40-40	TraesCS2A01G261800	0.393568	0.768975	0.856005	0.0922947	0.684468	0.474058	0.432092	0.476837	0.76822	1.60633	0.985629	0.626358	0.328589	0.330866	1.75039	0.704979
41	TaWD40-41	TraesCS2A01G266700	11.9648	7.76108	8.50036	6.76999	4.94358	3.53421	15.0625	9.59204	8.35432	16.0399	12.2862	10.8214	10.6462	2.05876	2.05107	8.69242
42	TaWD40-42	TraesCS2A01G298200	0	0	0.0150939	0	0.0222432	0.447921	0.0309185	0.00853815	0.0077559	0.0368487	0	0.0213302	0.0227631	0.0133758	0.19789	0.0549786
43	TaWD40-43	TraesCS2A01G324000	4.03254	11.9998	12.1158	0.471223	1.09026	1.75056	3.25798	5.68791	1.82783	2.67185	5.31571	2.20922	2.0385	0.0854179	0.0728383	3.64183
44	TaWD40-44	TraesCS2A01G362900	1.29304	1.19376	1.34109	1.22858	1.74621	0.652802	2.38135	1.42183	0.802718	2.17397	1.41525	1.27868	1.24724	0.0909977	0.220949	1.23256
45	TaWD40-45	TraesCS2A01G373500	5.32969	7.555	7.06916	2.45511	3.06867	2.46908	5.95468	7.19502	7.44065	11.6787	10.9087	7.79964	8.20852	0.563959	3.32068	6.06782
46	TaWD40-46	TraesCS2A01G402000	0.99385	1.32899	1.28126	1.7082	2.09224	0.868213	1.89785	1.4624	0.459182	1.99876	4.78852	2.68418	1.28068	0.122512	0.214754	1.54544
47	TaWD40-47	TraesCS2A01G404000	1.82843	1.78662	2.01263	1.56628	1.56656	5.68499	3.63187	1.90015	0.856905	3.36954	5.62131	8.02951	2.17763	0.333984	0.633602	2.73333
48	TaWD40-48	TraesCS2A01G410800	4.94765	4.31169	4.45682	2.59292	2.46385	1.337	6.94525	4.76966	4.44495	8.04962	13.5947	6.37137	7.27375	1.27409	1.24794	4.93875
49	TaWD40-49	TraesCS2A01G412800	1.34583	1.39241	1.86372	1.32095	1.33493	0.861446	2.80871	2.13693	1.55968	4.7991	2.42087	3.67412	2.27942	0.683326	3.7212	2.14684
50	TaWD40-50	TraesCS2A01G440000	3.01467	2.68377	2.40226	2.08367	1.47406	0.961143	5.49268	2.65171	1.08447	8.92183	4.34887	4.56943	7.5667	0.274803	1.66636	3.27976
51	TaWD40-51	TraesCS2A01G447700	6.77976	4.68214	5.388	2.91505	4.90762	0.917412	12.9542	3.11058	1.27825	6.71316	2.79983	2.94064	2.60874	0.295296	2.88548	4.07841
52	TaWD40-52	TraesCS2A01G463100	3.10011	3.76556	3.49482	2.68011	3.37324	2.72257	3.44159	3.41515	3.5511	4.9303	6.78515	7.43733	5.03327	1.23094	1.15448	3.74105
53	TaWD40-53	TraesCS2A01G465900	0.384525	1.11168	1.72097	0	0.0117529	0.00585865	0.279274	0.10968	0	0.0055297	0	0	0	0	0.02225	0.243435
54	TaWD40-54	TraesCS2A01G490200	33.0309	36.3413	35.2914	17.4147	15.2752	18.8591	33.1535	37.4406	23.8869	34.8511	48.4335	36.0563	42.2356	3.80116	14.6556	28.7151
55	TaWD40-55	TraesCS2A01G511400	1.71371	1.99877	2.44192	1.00613	1.70423	0.657734	2.59761	2.60643	1.58283	3.02508	3.30477	2.72851	1.5525	0.0879493	3.07538	2.00557
56	TaWD40-56	TraesCS2A01G591500	2.62265	2.30571	2.61041	1.01391	1.36599	0.226151	2.99659	1.81787	0.936453	4.32651	2.70097	1.51066	2.46682	0.10973	0.509797	1.83468
57	TaWD40-57	TraesCS2A01G592600	7.05902	6.57362	6.86244	3.56	3.99352	0.815446	10.0596	5.88227	4.58167	10.0087	11.7496	5.47294	5.28442	0.407967	0.870556	5.54545
58	TaWD40-58	TraesCS3A01G012700	0.0848204	0.21406	0.0725412	0	0	0	0	0.0133334	0	0	0	0	0	0	0	0.0256503
59	TaWD40-59	TraesCS3A01G047800	19.9171	17.2835	17.0115	10.9688	7.98048	6.80218	20.6044	17.9317	11.9062	19.6776	22.9935	25.5537	20.7482	2.06829	16.5175	15.8643
60	TaWD40-60	TraesCS3A01G054700	0.555866	0.493324	0.457383	1.43648	2.07048	1.21565	1.85927	0.450103	1.21263	2.7957	1.23001	1.16744	0.359438	0.11972	5.02268	1.36308
61	TaWD40-61	TraesCS3A01G095300	3.34322	3.03822	3.65621	1.48767	1.41892	2.52698	2.50042	3.48585	4.26394	2.9135	3.92835	6.28564	5.20029	0.821264	2.62732	3.16652
62	TaWD40-62	TraesCS3A01G109600	0.579496	1.37779	1.24199	0.174943	0.285173	0.407486	1.16568	1.33262	1.1362	0.794504	1.79737	2.91356	1.87699	0.479908	3.68108	1.28299
63	TaWD40-63	TraesCS3A01G111300	1.25994	1.36319	1.45632	0.538204	0.932317	1.14131	1.62282	1.43444	1.34312	2.03437	1.52832	2.42695	1.39871	0.509574	7.38001	1.75797
64	TaWD40-64	TraesCS3A01G123100	1.1469	0.789945	1.06878	0.745196	1.01864	0.241968	4.10156	1.48685	0.915994	9.80831	6.21016	7.30453	7.61781	1.27792	0.143561	2.92521
65	TaWD40-65	TraesCS3A01G137100	2.8215	2.66418	2.56159	2.27121	2.94048	2.27887	4.46851	2.68127	1.88732	5.83625	4.18229	3.50165	3.62892	0.356715	1.52507	2.90706
66	TaWD40-66	TraesCS3A01G154900	0.0390588	0.380116	0.309152	0.0221105	0.030496	2.83196	0.0151866	0.0103646	0.0515956	0.0189156	0	0.0104001	0	0.00202121	0.0457054	0.251139
67	TaWD40-67	TraesCS3A01G156000	0	0	0	0.0683084	0.0978093	0	0.14444	0.11961	0	1.03668	0.706561	0.0263164	0	0	0	0.146648
68	TaWD40-68	TraesCS3A01G160900	21.454	14.3088	17.6212	12.8633	11.302	4.95374	24.2659	12.9758	9.4049	18.6678	9.65007	17.4138	14.9948	2.03807	26.941	14.5903
69	TaWD40-69	TraesCS3A01G173300	12.8442	19.9967	22.3294	6.7844	6.44566	9.87996	16.0553	14.0224	7.69922	16.3355	23.8251	32.1895	33.2355	4.32411	3.77236	15.316
70	TaWD40-70	TraesCS3A01G175600	12.414	8.20668	9.48588	7.50243	5.91462	3.34118	17.2123	8.63599	4.76357	17.227	12.6592	9.21288	9.85225	2.10912	21.6928	10.0153
71	TaWD40-71	TraesCS3A01G197200	10.0401	8.6222	8.64569	8.39541	5.46377	4.78727	16.5068	9.57043	5.36477	19.976	14.8394	10.2744	9.66071	1.75515	3.77426	9.17842
72	TaWD40-72	TraesCS3A01G201200	2.77926	2.21333	2.38663	1.29012	1.37374	1.38332	2.82379	2.2413	1.99373	3.8033	4.17746	3.59244	3.9028	0.481981	2.59174	2.469
73	TaWD40-73	TraesCS3A01G204600	7.47488	7.84256	8.01413	3.41119	3.71061	2.89583	12.9358	7.56416	4.12603	13.4171	18.9141	10.0414	10.5857	2.00837	2.03784	7.66532
74	TaWD40-74	TraesCS3A01G214500	8.03909	7.27274	7.81003	2.6601	3.8316	6.72935	8.91887	7.5343	9.9657	12.25	10.3241	13.6139	8.14294	0.648028	4.0628	7.45357
75	TaWD40-75	TraesCS3A01G217500	8.91912	8.31475	8.73784	3.60779	5.07295	5.2161	10.6985	7.35656	5.3658	13.2198	11.5033	9.27101	7.63197	1.73222	6.72491	7.55817
76	TaWD40-76	TraesCS3A01G217600	4.03421	4.16244	4.6018	3.22397	4.89298	3.6132	6.42069	3.70951	4.27255	9.03932	7.69603	6.70885	5.67149	0.672778	3.09657	4.78776
77	TaWD40-77	TraesCS3A01G223900	4.31452	3.11027	3.75218	2.58259	3.3472	1.41063	6.8792	3.60665	2.44622	8.22268	4.8124	4.32416	3.66703	0.739356	1.91978	3.67566
78	TaWD40-78	TraesCS3A01G226200	6.409	4.61736	4.62125	5.8914	4.36123	2.69389	10.2383	4.34169	4.2225	11.778	4.99047	6.16903	6.72627	0.358834	0.33705	5.18375
79	TaWD40-79	TraesCS3A01G234700	0.6293	0.650924	0.696798	1.00078	0.757142	0.419587	1.44713	1.23941	1.20061	2.10677	1.65475	1.78011	1.00095	0.166273	0.522531	1.0182
80	TaWD40-80	TraesCS3A01G236500	14.934	12.2246	13.2165	7.02814	6.18739	4.4988	20.2072	13.2013	8.55887	15.1382	25.6025	10.291	10.4001	1.49535	4.35402	11.1559
81	TaWD40-81	TraesCS3A01G250900	34.8014	33.3419	28.9629	23.5931	24.3779	12.005	69.1259	27.5832	10.6128	118.505	56.9078	45.2739	45.8092	5.08096	16.3143	36.8197
82	TaWD40-82	TraesCS3A01G263900	115.127	140.307	129.608	132.755	110.2	32.8256	172.282	121.627	49.5904	208.432	117.575	132.853	129.119	16.5109	111.653	114.698
83	TaWD40-83	TraesCS3A01G284700	1.47632	0.702177	1.07801	3.80555	9.49255	9.24819	5.69488	2.17577	2.80845	3.62043	6.01047	3.92183	3.7154	0.543432	3.07274	3.82441
84	TaWD40-84	TraesCS3A01G317500	6.48017	4.04698	4.38056	3.62036	7.28617	4.14106	7.17007	7.35903	3.13582	12.4294	14.3722	7.28185	8.91532	0.541726	8.7435	6.66028
85	TaWD40-85	TraesCS3A01G320200	3.47883	2.76395	3.16763	1.20509	1.07745	0.348914	4.66942	3.08961	1.297	2.74731	4.57728	2.28891	1.99813	0.550469	1.26102	2.3014
86	TaWD40-86	TraesCS3A01G324900	4.39744	4.86511	5.51584	2.06816	3.04491	4.0088	4.09957	4.354	4.8778	4.01592	6.50577	5.04722	4.44315	0.868939	2.77934	4.05946
87	TaWD40-87	TraesCS3A01G344500	1.56408	0.851802	1.47361	0.715396	0.673979	1.17042	1.66928	1.40551	0.808604	1.94187	1.58482	2.18605	1.3079	0.32999	4.89387	1.50515
88	TaWD40-88	TraesCS3A01G371000	4.35177	4.26052	6.08526	2.23551	3.04535	4.9821	4.7746	4.63087	5.71504	5.24728	7.83516	7.19081	4.59131	0.966195	7.03757	4.86329
89	TaWD40-89	TraesCS3A01G436000	0.370482	0.164327	0.205834	0.0847447	0.0066971	0	0.0571786	0.0180056	0	0.0367642	0.0176575	0.123087	0.0655777	0.236749	3.76493	0.343469
90	TaWD40-90	TraesCS3A01G444500	0.0656082	0.742549	0.888082	0	0.0139833	0.0064219	0.0455253	0.123804	0.130117	0.00533515	0.0392099	0.00473183	0.0106629	0	0	0.138402
91	TaWD40-91	TraesCS3A01G453200	4.95611	8.44218	7.58275	3.78113	4.58258	6.90125	7.7779	6.96382	7.0363	8.14319	9.46223	11.9942	13.0271	3.10042	13.3768	7.80854
92	TaWD40-92	TraesCS3A01G485100	0.161325	0.82126	0.990679	0.171451	0.101611	0	0.522523	0.0879045	0	0.392317	0.288929	0.114724	0.0357758	0.0145484	0	0.24687
93	TaWD40-93	TraesCS3A01G527600	5.74031	2.80227	3.27531	3.94579	1.71528	0	6.2	1.72709	0	9.45983	2.9631	1.60743	3.15249	1.76119	0.0626232	2.96085
94	TaWD40-94	TraesCS4A01G002000	5.53169	2.95648	3.42448	3.35166	3.17802	3.59368	5.71156	4.58298	4.10092	6.87021	10.2339	8.46936	8.1683	2.0105	9.52738	5.44741
95	TaWD40-95	TraesCS4A01G028500	1.23696	0.718687	0.886664	1.23163	0.486353	0.0356607	2.2723	0.846797	0.0952786	4.75079	0.849165	0.856596	0.940036	0.0604483	0.396496	1.04426
96	TaWD40-96	TraesCS4A01G050200	4.62427	4.48677	4.37698	2.99104	3.82106	1.9464	9.03209	4.4917	3.58063	15.5432	9.59451	9.2964	6.47387	1.51563	5.33553	5.80734
97	TaWD40-97	TraesCS4A01G058600	9.78067	7.3723	7.87906	5.16812	4.52446	3.01538	10.959	5.53246	3.72204	17.7749	5.8678	5.16681	6.85733	1.27534	5.7157	6.70743
98	TaWD40-98	TraesCS4A01G082700	4.30727	2.73219	3.03655	2.16773	1.81962	1.28295	4.86591	4.2634	2.43119	5.70035	7.33225	3.52673	4.49125	0.616588	1.31737	3.32609
99	TaWD40-99	TraesCS4A01G083300	35.4507	26.9262	31.2288	20.6638	20.4365	15.8296	43.2814	30.5359	16.7872	49.5598	45.6811	37.8963	33.3189	9.70194	35.2343	30.1688
100	TaWD40-100	TraesCS4A01G093000	0.113412	0.117798	0.218843	0	0.102639	2.45262	0.0357803	0.0487566	0	0.0479325	0.0403963	0.124888	0.0339294	1.37081	17.9221	1.50866
101	TaWD40-101	TraesCS4A01G106900	7.12017	1.69798	1.87272	2.2719	2.48683	1.26964	0.833856	4.00807	0.0811858	7.35368	3.03635	3.01066	29.1683	1.40305	3.12081	4.58235
102	TaWD40-102	TraesCS4A01G116300	7.60948	5.8954	6.54303	3.38169	5.62195	1.90762	14.1778	4.39341	1.83623	9.45579	5.07086	6.2724	5.31313	0.574812	8.84776	5.79342
103	TaWD40-103	TraesCS4A01G120400	0.306706	0.333313	0.342415	0.418038	0.435417	0.409703	0.883906	0.297762	0.34123	1.427	1.41985	1.2358	0.641209	0.130091	0.255878	0.591888
104	TaWD40-104	TraesCS4A01G149100	3.40238	2.91718	3.07172	1.80158	1.88163	2.50201	5.51107	4.32059	2.58355	6.78378	4.80544	5.73816	4.14834	0.682819	3.96936	3.60798
105	TaWD40-105	TraesCS4A01G160700	8.26418	5.93661	7.47802	5.22175	4.24561	2.94644	10.1352	5.92739	3.69436	14.0388	9.14397	9.73915	8.83693	2.4615	10.5893	7.24395
106	TaWD40-106	TraesCS4A01G163600	1.17592	1.09571	1.05978	0.427536	0.602178	0.549992	1.26705	0.868858	1.2491	1.65219	1.95773	1.98258	1.29654	0.0630163	0.833273	1.0721
107	TaWD40-107	TraesCS4A01G165700	7.53494	11.8902	9.55417	2.41584	3.07465	2.42536	10.9522	7.83007	2.63503	15.1847	9.47316	9.70659	8.53017	1.20139	6.24869	7.24381
108	TaWD40-108	TraesCS4A01G166500	44.212	38.1403	38.8233	41.3262	35.9937	12.4436	68.613	31.8058	14.1125	50.6183	36.1975	35.492	39.1098	8.36889	17.2326	34.166
109	TaWD40-109	TraesCS4A01G187400	17.5542	12.8872	13.3575	12.0103	13.3446	6.72077	22.1955	13.9035	7.44135	25.7062	13.4715	20.9008	15.6746	4.14055	62.4807	17.4526
110	TaWD40-110	TraesCS4A01G218600	2.7146	3.56136	3.77874	1.23273	2.11207	3.90671	4.83096	3.44496	1.90804	4.81406	4.00277	4.49828	3.60726	1.35551	12.049	3.85447
111	TaWD40-111	TraesCS4A01G221200	0	0.00559605	0	0	0	0	0.00671275	0	0	0	0.005163	0.942317	0	0	0	0.0639859
112	TaWD40-112	TraesCS4A01G221900	10.9797	10.7023	12.4634	4.45177	5.57768	7.30529	12.9697	10.6756	9.53537	11.7869	14.8166	12.2985	11.2841	1.95617	6.92855	9.58212
113	TaWD40-113	TraesCS4A01G239700	1.38058	1.14618	1.55394	0.840648	1.15422	0.874929	1.75185	1.23107	1.61114	1.84567	1.85146	2.43201	1.759	0.33956	1.32477	1.40647
114	TaWD40-114	TraesCS4A01G242800	0	0	0	0	0	0	0	0	2.60436e-07	0	0	0	0	0	0.0120319	0.000802144
115	TaWD40-115	TraesCS4A01G242900	0.0106304	0	0	0	0.054026	0	0	0.0466466	0.0112335	0.0101026	0.0121225	0	0.0347147	0.0057819	0	0.0123505
116	TaWD40-116	TraesCS4A01G244000	10.0862	5.75039	6.8385	4.82494	5.67257	1.1555	12.0751	3.22997	1.73076	7.6799	3.79189	5.61358	6.31381	0.765383	6.1974	5.4484
117	TaWD40-117	TraesCS4A01G246200	4.35743	3.08706	3.93663	2.15075	1.94037	1.64295	5.29622	3.35505	1.99327	5.30547	2.54169	3.34051	3.88842	0.390054	2.10846	3.02229
118	TaWD40-118	TraesCS4A01G249300	12.6708	10.9233	12.5414	7.34296	9.1807	2.78819	21.0678	10.0629	5.02729	15.5814	10.8508	10.0026	8.97567	1.88767	39.6934	11.9065
119	TaWD40-119	TraesCS4A01G258000	4.75491	3.97716	3.77812	1.36725	1.89187	0.685939	6.79927	3.40468	1.53828	8.05334	2.82897	4.13629	4.46902	1.22561	3.59902	3.50065
120	TaWD40-120	TraesCS4A01G268100	13.4135	10.9159	11.5234	6.12778	5.36628	3.68472	18.602	13.5799	8.28195	18.0137	26.7486	17.0003	19.4889	4.37444	12.6675	12.6526
121	TaWD40-121	TraesCS4A01G276500	1.99792	1.3905	1.71313	0.993485	0.987197	0.0276036	4.49737	0.997238	0.0554496	6.27412	1.06715	1.07166	1.41006	0.147734	0.0492908	1.51199
122	TaWD40-122	TraesCS4A01G288600	6.48754	6.40852	6.87176	7.65334	6.92699	9.03861	9.92911	9.35072	8.79797	8.85524	8.24622	9.09654	8.03043	2.01099	4.70953	7.49424
123	TaWD40-123	TraesCS4A01G294000	7.75884	9.52143	9.33764	4.41681	6.05897	5.4155	12.0817	10.6335	6.22746	14.9475	13.5491	10.0314	7.97045	1.57239	8.05562	8.50523
124	TaWD40-124	TraesCS4A01G304500	3.56142	3.10162	3.38149	1.61467	2.43785	1.91819	5.27674	2.99039	1.88354	6.97727	4.80429	5.18896	4.2212	1.21513	5.06307	3.57572
125	TaWD40-125	TraesCS4A01G316800	15.0081	10.4198	10.617	9.87237	5.71173	4.86813	14.36	12.0391	7.83995	12.7523	12.3846	13.3864	14.3026	3.81196	24.6146	11.4659
126	TaWD40-126	TraesCS4A01G326800	12.2388	9.89809	10.022	7.68351	8.66026	8.96411	14.7581	16.1774	8.42701	16.7372	17.9492	13.301	18.0053	2.22358	8.32035	11.5577
127	TaWD40-127	TraesCS4A01G328700	2.35814	2.39891	2.46296	1.46626	1.49662	1.33102	2.51549	2.22661	1.6359	2.52387	2.07416	3.89572	2.15245	0.330465	16.4325	3.02007
128	TaWD40-128	TraesCS4A01G370000	7.6936	6.0099	6.35565	3.10752	4.80814	1.40088	14.4282	4.32481	1.59823	9.54945	4.67439	6.39497	4.80551	0.463005	3.23398	5.25655
129	TaWD40-129	TraesCS4A01G388200	29.7921	24.9056	26.9388	13.1762	12.524	7.92543	44.765	26.8754	15.3668	27.8587	54.7032	22.4845	26.1457	2.37981	10.3937	23.0823
130	TaWD40-130	TraesCS4A01G388400	0	0	0	0	0	0	0	0	0	0.0316965	0	0.0109762	6.67996	0	0	0.448176
131	TaWD40-131	TraesCS4A01G410400	0.341708	0.341248	0.329553	0.277191	0.0889965	0.145817	0.637497	0.915319	0.0756432	0.55712	0.0897532	0.337657	0.871237	0.0823465	0.147943	0.349269
132	TaWD40-132	TraesCS4A01G421400	2.88498	2.35792	2.82169	1.72629	2.18282	1.59784	5.07662	3.11978	1.92926	4.80652	2.97338	2.5647	2.80986	0.598132	5.03407	2.83226
133	TaWD40-133	TraesCS4A01G475000	0.0474441	0.131121	0.0361516	0.0138592	0	0	0.0126074	0.0416229	0.0181137	0	0	0	0.05682	0	0.0124458	0.0246791
134	TaWD40-134	TraesCS4A01G498400	4.98039	3.57983	4.20121	2.59021	2.85421	1.60363	7.10112	4.13192	3.23052	5.93614	3.64305	7.47364	5.02581	0.666449	3.80065	4.05459
135	TaWD40-135	TraesCS5A01G014600	2.31826	2.3192	2.45057	1.54872	2.17173	1.93202	3.732	2.08963	1.80557	5.005	4.96382	4.85116	3.43049	1.06224	5.03488	2.98102
136	TaWD40-136	TraesCS5A01G023900	0.788731	0.714476	0.68307	0.570877	0.85834	0.345948	2.04669	1.08675	0.881058	2.39162	1.82034	1.43583	1.12059	0.25303	0.327927	1.02169
137	TaWD40-137	TraesCS5A01G033600	7.7081	6.21514	6.46486	4.53105	5.32224	2.34897	9.84638	6.13238	4.61404	8.06222	4.80678	7.77851	6.11695	1.31058	11.3957	6.17693
138	TaWD40-138	TraesCS5A01G043100	5.02951	4.8071	5.0197	1.95666	3.4079	0.666684	9.17961	1.98905	0.895912	4.53391	1.969	2.82923	3.74764	0.198229	5.6816	3.46078
139	TaWD40-139	TraesCS5A01G049800	3.9877	4.19688	4.40039	2.21114	3.35727	0.742348	8.52177	2.37942	1.37781	6.24036	3.10812	4.49015	3.07052	0.425257	5.47707	3.59908
140	TaWD40-140	TraesCS5A01G063900	0.194805	3.07307	2.28201	0.13824	3.81461	22.4567	0.228914	1.07483	1.33382	2.36409	2.57871	2.83224	3.39021	0.18846	0.0476993	3.06656
141	TaWD40-141	TraesCS5A01G074900	8.45697	7.15574	8.40989	6.69435	4.73859	5.2569	8.8033	9.9158	10.5533	8.29022	12.9435	12.6854	11.556	2.24337	2.93842	8.04278
142	TaWD40-142	TraesCS5A01G111700	2.32505	3.54981	3.54776	1.35293	1.91095	3.1495	3.6631	3.48326	3.78059	3.50226	5.19611	5.53043	4.07666	0.993626	5.35107	3.42754
143	TaWD40-143	TraesCS5A01G114500	0.0342063	0.0980631	0.0736949	0.1011	0.117096	0.380436	0.253464	0.120389	0.0187428	0.285477	0.0515144	1.64468	0.0622484	0.0501738	0.0588152	0.22334
144	TaWD40-144	TraesCS5A01G122900	13.6169	14.0458	14.1287	6.1293	7.99176	7.97123	16.6324	15.9334	11.9731	16.0732	18.5988	17.4849	12.2741	2.90297	7.64367	12.2267
145	TaWD40-145	TraesCS5A01G138500	6.03707	4.37445	4.83438	4.37395	4.68625	2.83892	10.0004	7.0674	4.65937	12.6384	8.92505	9.76416	8.61255	1.01991	2.07382	6.12707
146	TaWD40-146	TraesCS5A01G139800	0.0153876	0	0.00457357	0.0082346	0	0.008738	0.0347792	0	0.0183147	0.166071	0.166934	0.0355514	0	0.00475655	0.0079971	0.0314225
147	TaWD40-147	TraesCS5A01G149200	5.68574	5.89305	6.25179	3.37765	4.95375	4.32681	9.88905	6.62462	5.28691	12.7599	12.0599	8.94645	8.04406	1.82049	6.75249	6.84485
148	TaWD40-148	TraesCS5A01G166800	7.54222	5.45815	5.44759	3.62679	3.43084	0.460416	15.8839	4.15997	0.39812	22.2787	3.78403	5.37111	3.03843	0.701686	0.0663872	5.44322
149	TaWD40-149	TraesCS5A01G171300	2.09139	1.69196	1.96812	0.998811	1.30031	0.45889	4.60959	2.23358	1.67331	5.4104	6.17422	2.89344	3.18155	0.274465	1.35652	2.42111
150	TaWD40-150	TraesCS5A01G178200	7.25335	8.01431	7.12233	4.52792	9.53893	5.78973	16.7988	8.69707	5.11173	16.9426	13.4754	7.66026	6.22908	0.591528	3.46924	8.08148
151	TaWD40-151	TraesCS5A01G189200	34.7272	29.2985	29.6823	19.2573	19.0747	12.8871	41.7379	34.1221	14.7887	35.1701	33.0725	30.7188	26.1822	5.42405	15.4152	25.4372
152	TaWD40-152	TraesCS5A01G195000	3.89344	2.50064	2.65896	3.10921	2.05931	1.04129	4.92064	2.52834	1.26643	7.17431	3.58457	4.12021	3.89087	0.775525	3.82465	3.15656
153	TaWD40-153	TraesCS5A01G196100	5.09	3.5059	3.46485	1.80951	2.68403	3.11407	3.67354	5.03233	2.08318	7.05821	5.78506	4.44879	4.21589	0.561352	1.7111	3.61585
154	TaWD40-154	TraesCS5A01G197800	0.688501	0.402521	0.393997	0.175425	0.0600811	0.0384499	0.53123	0.121175	0	1.28852	1.13276	0.204475	0.758725	0.0150461	0	0.387394
155	TaWD40-155	TraesCS5A01G272600	6.29984	3.49698	3.83404	2.67266	1.47395	0.410204	5.25103	3.15198	0.474248	8.6693	4.11509	3.21492	4.95229	0.296225	0.863005	3.27839
156	TaWD40-156	TraesCS5A01G293600	7.79182	4.74892	5.04348	5.30877	4.00171	2.92045	8.61607	4.21849	3.17733	9.48474	5.62034	5.59162	5.38842	1.10035	7.51377	5.36842
157	TaWD40-157	TraesCS5A01G317800	3.82191	4.37287	4.04329	2.57688	3.35904	2.46557	7.3089	4.85267	2.83817	10.0653	6.51119	7.22248	4.83629	1.10891	4.65351	4.66913
158	TaWD40-158	TraesCS5A01G331900	10.2801	8.07478	7.83086	4.33042	3.59688	0.275949	11.8185	4.06136	0.474811	25.0556	3.88372	7.68642	7.46002	0.694068	2.11914	6.50951
159	TaWD40-159	TraesCS5A01G360900	10.1493	10.5218	9.95562	5.27128	8.49531	2.32569	21.1813	6.83206	3.33435	15.568	9.24902	9.05448	8.27879	0.991541	10.9784	8.81247
160	TaWD40-160	TraesCS5A01G367700	3.90834	3.39221	4.22606	1.77353	2.16992	2.44392	3.73711	6.7966	5.44252	2.40707	4.14363	5.26236	3.49846	0.0522029	0.12247	3.29176
161	TaWD40-161	TraesCS5A01G379200	0	0	0	0	0	0	0	4.23133e-05	0	0	0	4.56528	0.0113	0	0.0416895	0.307887
162	TaWD40-162	TraesCS5A01G383300	5.46743	3.99568	4.32221	1.715	2.00686	2.32285	5.65259	4.02158	3.92184	6.34457	8.81865	7.84699	6.36433	1.33977	1.68362	4.38827
163	TaWD40-163	TraesCS5A01G384800	7.61563	7.84108	7.53791	2.83864	6.1883	5.76721	12.8534	8.24942	6.68429	13.1167	6.8478	11.1984	6.78641	0.829284	9.1625	7.5678
164	TaWD40-164	TraesCS5A01G392400	2.61122	2.47335	2.29421	1.98021	1.61458	1.98251	3.87195	4.09137	2.86651	6.30208	4.72791	6.11759	4.13397	0.436709	2.85025	3.22363
165	TaWD40-165	TraesCS5A01G396600	1.18513	0.794276	0.669287	0.553256	0.403099	0.0130677	1.50575	0.374539	0	4.27673	0.694776	0.598828	1.09476	0.0548249	0.0223705	0.816047
166	TaWD40-166	TraesCS5A01G439300	3.38754	5.01347	5.01189	3.41292	4.27391	0.884839	7.50331	2.95151	1.777	5.35328	3.07876	5.42249	3.89353	0.529461	7.61923	4.00754
167	TaWD40-167	TraesCS5A01G446800	0.0816801	0.0891288	0.11235	0.0849302	0.184452	0.650287	0.0780995	0.545216	1.19027	0.125316	0.0915824	0.383259	0.133225	0.0198836	0.109188	0.258592
168	TaWD40-168	TraesCS5A01G485600	7.35225	11.048	9.40512	4.69968	7.12452	7.50781	12.4528	10.8328	8.19056	16.018	12.5964	13.5558	10.3932	2.12392	6.6239	9.32832
169	TaWD40-169	TraesCS5A01G510600	2.62935	2.62018	3.08241	1.9934	2.69379	1.40192	5.59661	3.11153	2.26984	6.87932	4.13941	5.43412	4.3002	1.27619	2.75709	3.34569
170	TaWD40-170	TraesCS5A01G528200	2.44454	4.3503	4.43175	1.26955	1.26764	1.06536	3.39988	2.12907	3.77698	3.58608	6.77002	3.22892	1.88291	0.314047	6.81887	3.11573
171	TaWD40-171	TraesCS5A01G539500	1.55662	1.5232	1.45985	0.838048	1.1488	0.462085	2.46662	1.04093	0.619895	2.25249	1.33878	1.31845	1.04024	0.12909	0.816814	1.20079
172	TaWD40-172	TraesCS5A01G540800	27.2751	29.7676	29.758	15.8706	13.4731	8.8627	43.1745	24.485	17.4298	25.237	54.7939	22.0036	25.1255	2.82403	8.59569	23.2451
173	TaWD40-173	TraesCS5A01G556800	1.1207	1.0542	1.22161	0.597063	0.889747	0.243409	2.56702	0.952128	0.366612	2.23982	0.992978	1.03175	0.696126	0.123862	1.29893	1.0264
174	TaWD40-174	TraesCS6A01G039200	0.281353	0.054525	0.112519	4.27447	2.92564	0.459287	0.0910925	0	0.0721147	0	0	0.0407698	0	0.00529345	0	0.554471
175	TaWD40-175	TraesCS6A01G041200	0.751463	1.4613	1.66369	0.0050731	0.0193683	0.0067654	0.174196	0.0108855	0	0	0	0.0375639	0.0055909	0	0	0.275727
176	TaWD40-176	TraesCS6A01G082800	1.67894	1.27323	1.59522	1.16186	1.3617	1.25052	2.02448	1.47391	1.57353	1.92891	2.78563	2.31603	1.69609	0.376601	0.933864	1.56203
177	TaWD40-177	TraesCS6A01G085400	0.403818	0.335282	0.311428	0.113581	0.18147	0.062814	0.480918	0.391067	0.187378	1.31365	0.266483	0.61279	0.250897	0.035264	0.23321	0.345337
178	TaWD40-178	TraesCS6A01G100500	0.577101	2.19675	2.70354	0.203288	0.530716	0.755067	4.62953	4.54093	2.90259	4.80043	3.30913	6.03533	3.67729	1.34405	4.83639	2.86948
179	TaWD40-179	TraesCS6A01G130600	0	0	0	0	0	0.0532245	0	0	0	0	0.0170822	0.0326289	0.123504	0	0	0.015096
180	TaWD40-180	TraesCS6A01G137700	1.98833	2.05913	2.44616	0.801683	1.22835	1.77612	3.00712	2.11259	1.45315	3.0497	4.50816	3.52773	2.61198	0.532645	1.60714	2.18067
181	TaWD40-181	TraesCS6A01G179300	32.8422	26.6449	29.102	18.2133	16.1313	8.49822	49.1801	24.5386	18.4029	29.9124	59.0534	20.7659	25.2401	2.81318	6.97008	24.5539
182	TaWD40-182	TraesCS6A01G187800	22.825	23.9803	28.3949	12.288	12.2609	9.99652	33.7859	20.3695	12.5938	30.3519	35.7266	20.0008	20.5591	2.64369	3.93662	19.3142
183	TaWD40-183	TraesCS6A01G193300	2.5664	5.65733	5.03076	5.05246	3.85097	3.02414	6.64077	3.5914	4.73027	9.13095	9.36346	9.2972	7.0324	1.45463	2.51758	5.26271
184	TaWD40-184	TraesCS6A01G235200	2.65829	3.24111	3.67385	2.38453	2.41943	1.14856	5.62485	4.48757	7.35029	4.52789	7.11593	4.81878	4.97785	1.0223	1.94613	3.82649
185	TaWD40-185	TraesCS6A01G247100	0	0	0.00769241	0	0	0	0	0	0.012574	0.0149406	0.0067874	1.13579	0.022237	0	0	0.0800011
186	TaWD40-186	TraesCS6A01G250200	2.31612	3.11685	3.07479	2.8434	1.9847	2.64832	3.6588	2.96034	2.72527	6.00148	4.12462	6.16766	4.63495	0.682473	1.88784	3.25517
187	TaWD40-187	TraesCS6A01G257200	6.15142	4.73932	5.14414	3.70795	3.46981	3.48592	7.21188	5.24472	4.06237	7.88782	6.38185	7.13173	6.65459	1.17004	5.07835	5.16813
188	TaWD40-188	TraesCS6A01G259400	11.7002	19.3517	18.4718	6.05345	11.4792	12.8641	7.39578	20.2945	8.33094	12.8159	8.64841	11.2291	17.0409	2.68913	5.46964	11.589
189	TaWD40-189	TraesCS6A01G268900	19.4842	16.0526	16.6164	10.4447	5.74491	0.119063	26.2326	5.81373	0.108351	13.3567	3.65135	2.49019	9.36807	0.424733	0.734254	8.70946
190	TaWD40-190	TraesCS6A01G284400	33.6364	33.2239	33.159	14.7672	19.1199	41.9492	33.2756	43.3279	42.185	31.2277	41.377	52.6031	42.4892	6.01899	58.3689	35.1153
191	TaWD40-191	TraesCS6A01G284600	4.26378	4.80248	4.33527	0.700599	0.684458	0.411455	1.42326	2.01441	1.90336	1.91979	1.75292	4.19602	4.45775	0.204418	0.639089	2.24727
192	TaWD40-192	TraesCS6A01G286100	12.0325	10.4472	12.0707	6.18052	5.61748	2.78043	18.7991	9.21056	5.10597	14.8103	14.7253	10.5309	10.0189	1.67597	7.52723	9.43554
193	TaWD40-193	TraesCS6A01G326100	1.51675	1.25068	1.49344	3.31889	5.08836	3.95025	2.29426	1.36158	2.97844	2.73106	2.7428	2.66927	2.47379	0.522084	2.96324	2.49033
194	TaWD40-194	TraesCS6A01G353600	5.13142	3.46619	3.62891	1.55393	2.9689	2.33942	3.07107	5.81462	3.04133	2.84506	4.86224	3.18616	1.94146	0.511715	5.20585	3.30455
195	TaWD40-195	TraesCS6A01G360100	1.98453	3.09901	3.28177	1.17302	1.90012	3.30082	2.92249	2.43705	3.26986	3.01057	5.03245	5.59932	4.70237	1.19909	5.01508	3.19517
196	TaWD40-196	TraesCS6A01G383400	13.8308	8.36638	9.16734	10.262	8.83658	4.65276	17.5509	15.0411	13.8992	28.6446	28.4116	19.2689	21.0726	7.09416	1.71123	13.854
197	TaWD40-197	TraesCS7A01G002100	5.81208	8.27598	7.10194	4.50317	7.08261	5.37074	11.0949	9.44542	7.31078	15.5064	10.227	12.923	8.31395	0.960013	7.83638	8.11763
198	TaWD40-198	TraesCS7A01G043500	0	0.0390643	0.0386806	0	0	0	0	0	0	0	0	0	0	0	0	0.00518299
199	TaWD40-199	TraesCS7A01G060100	4.32737	3.43485	3.83634	1.93354	3.26432	0.658832	6.69513	2.22755	1.70152	3.78725	2.03228	3.46101	2.65946	0.273043	12.7643	3.53712
200	TaWD40-200	TraesCS7A01G067900	2.75046	2.0527	2.5812	1.39366	2.13164	2.28218	2.57043	1.71762	2.50821	3.80892	1.99061	3.39882	3.06221	0.398206	5.77012	2.56113
201	TaWD40-201	TraesCS7A01G088600	24.8489	21.8484	23.2913	11.2129	9.73312	7.21364	36.14	23.2156	12.9193	21.7825	45.7321	19.8404	22.0542	2.33284	13.8222	19.7325
202	TaWD40-202	TraesCS7A01G089100	0	0	0	0	0	0	0	0	0	0.0268973	0	0	0	0	0	0.00179315
203	TaWD40-203	TraesCS7A01G089200	0	0	0.00400454	0	0	0	0	0	0	0.00798955	0	0.00802495	2.89476	0	0	0.194319
204	TaWD40-204	TraesCS7A01G132700	13.9647	14.0209	13.4422	9.48273	9.71028	20.9051	12.1456	12.3585	11.6141	6.62516	9.49446	19.5518	16.7956	3.5043	40.2625	14.2585
205	TaWD40-205	TraesCS7A01G195200	1.27513	2.52969	2.5966	0.284126	0.635485	0.521399	0.702496	0.371744	0.25211	0.0352593	0.0268724	1.60087	0	0	0	0.72212
206	TaWD40-206	TraesCS7A01G220400	7.11846	6.33627	7.12897	2.97274	3.72643	4.92357	7.7894	6.61343	6.81359	10.3894	11.1175	11.2635	6.22812	4.3778	7.3721	6.94475
207	TaWD40-207	TraesCS7A01G240100	3.30391	2.97049	3.31414	2.80565	3.02052	6.78646	1.98314	5.41362	5.38333	4.29727	7.40863	15.1776	11.1014	3.12639	8.51343	5.6404
208	TaWD40-208	TraesCS7A01G255500	1.94468	2.45438	2.79603	1.05647	1.60411	6.90046	4.1098	1.96228	1.52174	3.24278	5.10705	3.61086	4.12119	0.354071	2.45374	2.88264
209	TaWD40-209	TraesCS7A01G260200	2.21749	1.21762	1.35128	1.12854	1.0856	0.860594	3.8355	1.56221	1.23178	4.70268	2.72503	2.63906	3.0747	0.541397	0.785879	1.93063
210	TaWD40-210	TraesCS7A01G276100	10.5954	12.6732	11.873	6.43826	5.77255	4.45861	16.4267	12.6897	9.4399	15.5947	23.8872	14.8787	15.7996	1.2268	3.49986	11.0169
211	TaWD40-211	TraesCS7A01G277700	5.18925	3.47369	3.85908	3.04567	2.80736	1.46385	9.31223	3.3175	2.38481	8.27792	5.93935	5.31956	4.18546	0.676773	3.89396	4.20977
212	TaWD40-212	TraesCS7A01G295100	4.67997	5.82781	6.1296	3.32249	4.64173	5.91341	5.62707	7.52473	6.58818	6.2201	7.12999	9.43123	6.66085	1.5993	3.41491	5.64743
213	TaWD40-213	TraesCS7A01G296100	16.1679	17.7183	18.9314	9.56379	13.9712	10.238	33.7695	18.7859	11.4253	42.494	34.1076	25.4561	21.0603	2.3076	10.4767	19.0982
214	TaWD40-214	TraesCS7A01G308300	3.21204	2.61588	2.50133	2.66406	2.37432	1.8476	5.7755	3.05742	1.34498	8.76281	4.53548	4.16747	6.61854	0.186714	1.04056	3.38031
215	TaWD40-215	TraesCS7A01G311000	6.96944	6.40255	7.0458	3.12373	3.35033	4.1305	6.30728	7.09594	5.48136	8.33697	9.30529	9.65864	9.09333	1.82947	6.41184	6.30283
216	TaWD40-216	TraesCS7A01G323200	6.19063	4.34628	4.23782	2.38099	2.28311	0.170505	9.70473	2.92959	0.114606	15.1054	2.73812	4.64501	3.1764	0.415621	0.746385	3.94568
217	TaWD40-217	TraesCS7A01G342200	1.69722	1.54891	1.64331	0.901188	0.892051	0.693953	2.05849	1.49133	0.912234	2.74394	2.92183	2.48865	1.94492	0.297507	1.32219	1.57051
218	TaWD40-218	TraesCS7A01G346600	1.26068	1.12533	1.18017	0.65543	0.914084	0.884047	2.01355	1.86324	1.2549	2.44966	2.54343	2.4879	1.77674	0.336755	1.14323	1.45928
219	TaWD40-219	TraesCS7A01G358700	9.76538	9.77624	11.254	5.24864	5.8216	4.77076	15.4321	10.9564	7.0438	13.5063	16.1876	11.5139	9.70478	1.59186	5.72741	9.22005
220	TaWD40-220	TraesCS7A01G368600	5.59273	5.0458	5.07726	3.21525	3.37176	2.08268	8.08774	3.61942	1.93045	5.93448	3.36398	4.31309	3.75364	0.563468	5.37856	4.08869
221	TaWD40-221	TraesCS7A01G372500	12.3072	13.4337	13.4409	7.21414	6.99032	6.8903	22.1927	20.1082	11.8806	15.1088	17.3935	20.0882	12.1876	2.95352	19.7661	13.4637
222	TaWD40-222	TraesCS7A01G443900	0.388252	0.216715	0.250468	0.18704	0.226625	0.165596	0.134427	0.245358	0.207308	0.226309	0	0.281575	0.461633	0.0260838	0.123457	0.20939
223	TaWD40-223	TraesCS7A01G446400	0.394331	0.114375	0.261094	0.368806	0.311229	0.256613	0.65138	0.68028	0.704165	0.843774	1.38978	2.10663	1.24257	0.0258821	0.202389	0.636886
224	TaWD40-224	TraesCS7A01G446500	8.40211	6.27154	6.84718	3.00043	4.77095	5.12372	8.55321	7.64114	4.97183	7.64037	6.47097	5.86491	5.77618	1.08101	5.03224	5.82985
225	TaWD40-225	TraesCS7A01G454100	13.6077	9.39892	11.3597	5.84377	6.18218	9.97303	6.07595	7.34963	8.45309	6.29005	5.08199	6.23944	6.41065	0.683662	7.15088	7.34004
226	TaWD40-226	TraesCS7A01G459500	0	0	0	0	0	0	0	0.00903915	0	0.0148515	0.140284	0.856077	0.101314	0.14633	0.0278507	0.0863831
227	TaWD40-227	TraesCS7A01G466100	10.2615	8.24061	8.52293	5.47924	5.80896	7.69429	11.0679	11.4565	5.49479	9.96704	10.5055	10.5742	13.2747	1.01794	3.55751	8.1949
228	TaWD40-228	TraesCS7A01G467500	0.0434836	0.0282099	0.0264421	0.0237971	0	0	0	0	0.0266802	0.0495209	0.0282555	0.0964685	0.208522	0.0259067	0.105832	0.0442079
229	TaWD40-229	TraesCS7A01G499900	13.2709	10.2705	11.3977	9.36866	7.41276	4.07311	14.7104	8.92601	7.28898	15.8532	8.64648	11.5772	9.74427	2.85066	5.87769	9.41791
230	TaWD40-230	TraesCS7A01G508300	1.88742	2.48721	2.45528	1.65501	2.37029	2.1903	3.32683	2.65887	2.45785	4.09556	3.27411	3.25168	2.17489	0.378144	2.99977	2.51088
231	TaWD40-231	TraesCS7A01G517200	5.484	4.94859	4.96262	2.49057	4.54573	0.955272	11.2852	3.89092	1.34327	7.73247	4.5442	3.60505	3.31261	0.324765	5.42154	4.32312
232	TaWD40-232	TraesCS7A01G534500	6.06239	7.30626	7.77124	8.55835	6.712	1.24551	11.4974	4.41181	3.26648	8.53566	4.50721	6.83652	5.24003	0.737841	10.5424	6.21541
233	TaWD40-233	TraesCS7A01G539900	0	0.0360519	0.0558065	0	0	0.0124982	0	0	0	0.0100521	0	0	0	0	0	0.00762725
234	TaWD40-234	TraesCS7A01G540200	17.3865	15.7588	19.5718	0	0.0126272	0.0221044	0.125131	0.0967461	0	0.0185828	0.0337545	0	0.00649772	0.00768279	0	3.53601
235	TaWD40-235	TraesCS7A01G541100	0.00328008	0	0.0019161	7.12156	3.74589	0	1.39337	0.0449274	0.00385818	0.0695132	8.46856	0.0205853	0.173384	0	0	1.40312
236	TaWD40-236	TraesCS7A01G541400	0	0.0055755	0.00515675	0	0.00502065	0	0.00470619	0.0057823	0	0	0.00514395	0.00463782	0	0	0	0.00240154
237	TaWD40-237	TraesCS7A01G543000	3.14441	3.86979	3.91982	1.48754	2.14304	2.35545	3.78699	4.55135	4.08794	5.27041	4.46845	6.04192	4.84725	1.10668	10.6615	4.11617
238	TaWD40-238	TraesCS7A01G543100	0.383331	0.323209	0.623235	0.292274	0.255459	0.217448	0.425558	0.461594	0.458727	0.724554	0.684045	0.966064	0.538241	0.101278	0.358359	0.454225
239	TaWD40-239	TraesCS7A01G544600	0.0203188	0.0219435	0.0380617	0.0233635	2.42132	0.244976	19.1933	12.6414	2.64119	0.263811	0.110129	0.31484	0.515515	0.0265252	0.0941053	2.57139
240	TaWD40-240	TraesCS7A01G564900	0.80932	0.31333	0.438601	0.0450953	2.88028	0.674607	25.2066	16.1093	4.29914	0.352273	0.299601	0.837575	1.78785	0.119595	0.122241	3.6197
241	TaWD40-241	TraesCS1B01G041300	22.562	12.2262	11.4449	10.9325	16.938	13.3146	14.3451	21.3905	9.0312	21.9665	18.456	18.5159	24.768	3.71272	7.11386	15.1145
242	TaWD40-242	TraesCS1B01G057100	1.27337	1.24595	1.25641	1.18444	0.812049	0.438332	1.85119	1.71503	1.16412	2.02404	2.31905	2.43068	1.51116	0.337024	0.675612	1.34923
243	TaWD40-243	TraesCS1B01G083400	4.49952	3.88353	4.19374	0.623082	1.19788	1.47917	1.78398	7.93162	6.64968	1.63798	1.98764	2.20506	3.54732	0.0958665	0.308133	2.80161
244	TaWD40-244	TraesCS1B01G105200	5.21712	4.68859	5.59234	4.42721	5.87569	7.55536	6.51805	6.25874	7.49469	7.52346	8.04242	10.6231	9.04268	1.78573	14.0836	6.98192
245	TaWD40-245	TraesCS1B01G115500	3.12032	2.99207	2.57733	1.8568	1.82095	1.28495	2.18655	2.92948	3.09158	3.61592	3.41789	3.32228	1.52492	0.431539	1.45042	2.37487
246	TaWD40-246	TraesCS1B01G116100	2.45426	2.37496	2.22166	1.13476	1.46033	0.182477	5.11817	1.61847	0.449236	5.40137	2.75432	2.79165	1.70204	0.183033	0.516173	2.02419
247	TaWD40-247	TraesCS1B01G132900	2.50258	3.2062	3.03632	3.33421	3.87296	4.82805	3.02381	3.22573	2.5937	3.72451	4.1716	3.79205	3.70307	0.539301	1.67155	3.14838
248	TaWD40-248	TraesCS1B01G164300	5.15312	3.57154	4.39469	3.13147	3.40808	3.01979	5.73587	3.9048	4.02693	7.40674	5.28616	6.59759	4.63097	1.25662	4.51801	4.40282
249	TaWD40-249	TraesCS1B01G164700	1.38125	1.29463	1.41647	1.16656	1.20168	1.65659	1.69865	2.3893	3.60654	1.79737	1.85865	3.48874	2.10629	0.3103	1.12011	1.76621
250	TaWD40-250	TraesCS1B01G165900	34.4312	26.8028	26.5566	16.2606	18.9429	11.5214	48.1683	25.0692	10.8697	45.9923	28.9117	25.7175	23.0618	3.15623	33.4543	25.2611
251	TaWD40-251	TraesCS1B01G166800	1.13157	0.548369	1.1504	1.37129	0.84801	0.456412	1.75429	1.35958	1.24392	1.53505	2.39189	1.74877	1.64196	0.379941	0.983797	1.23635
252	TaWD40-252	TraesCS1B01G169400	4.97751	4.32128	4.24882	3.6253	3.78377	2.08845	7.95786	5.56642	3.69596	10.0275	8.87338	6.10691	5.69538	0.82912	2.15554	4.93021
253	TaWD40-253	TraesCS1B01G181100	0.435399	0.682943	0.732669	0.279531	0.647112	0.836286	0.811789	0.839819	1.51405	0.932044	1.1967	1.61258	1.30883	0.0675908	0.247329	0.809644
254	TaWD40-254	TraesCS1B01G217800	4.54618	3.64283	4.78646	2.7382	3.00746	5.03501	4.24639	4.80481	6.79891	4.48494	7.87454	8.85722	7.56987	2.21645	4.67623	5.01903
255	TaWD40-255	TraesCS1B01G231200	7.25343	5.9856	5.79817	2.97788	2.41371	1.4673	7.67659	5.33219	4.27768	8.31154	7.833	6.53515	9.41074	0.463305	2.03127	5.1845
256	TaWD40-256	TraesCS1B01G243900	0.491926	0.111777	0.262067	3.99506	1.45567	0.0198727	2.34992	0.43773	0.708538	5.90122	15.0737	1.83616	1.08162	0.342998	0.0950969	2.27756
257	TaWD40-257	TraesCS1B01G263400	2.32435	2.18072	1.91312	4.63924	5.73434	7.24036	2.34668	10.3112	15.6632	2.4905	4.0671	9.76212	1.95528	0.672371	6.70279	5.20023
258	TaWD40-258	TraesCS1B01G264000	8.55008	7.81032	8.56409	3.7515	3.90042	4.68806	6.58733	8.58662	9.77943	5.30404	8.29167	8.95226	16.8615	1.5832	4.26407	7.16497
259	TaWD40-259	TraesCS1B01G274400	1.43089	2.0473	2.48241	0.575581	0.857042	4.2573	1.30038	2.5286	2.82279	1.88474	3.48352	4.43588	3.72301	0.302967	2.32363	2.29707
260	TaWD40-260	TraesCS1B01G294900	3.11051	2.50828	3.04628	0	0	0	0.191993	0.202842	0	0	0	0	0	0.0443729	0.062489	0.611118
261	TaWD40-261	TraesCS1B01G352300	4.67933	5.25757	4.73451	1.94274	3.02964	0.833465	11.499	3.71174	1.08357	7.99605	4.05032	4.87327	3.39594	0.286859	4.67539	4.13662
262	TaWD40-262	TraesCS1B01G364900	4.31503	4.55834	4.79016	8.23345	8.9264	3.94921	9.11428	6.42701	5.39567	8.72402	5.29406	8.93031	5.48799	1.2289	18.0419	6.89445
263	TaWD40-263	TraesCS1B01G374800	0.0120623	0	0.0126067	0	0	0	0	0	0	0.012592	0.284788	0	0.0125762	0.0073231	0	0.0227966
264	TaWD40-264	TraesCS1B01G383300	2.46381	2.52424	2.24565	1.88718	1.57005	1.41773	3.41069	3.05804	2.35827	4.99228	3.68872	4.63455	3.13357	0.721476	7.33058	3.02912
265	TaWD40-265	TraesCS1B01G398800	143.746	123.453	130.821	145.488	71.2472	9.10146	152.403	58.0795	20.4813	91.5421	51.0037	56.2935	94.4459	6.20898	61.0573	81.0248
266	TaWD40-266	TraesCS1B01G399700	0	0	0.00808295	0	0	0.00980385	0.0146567	0	0	0.09533	0.183824	0.039942	0.56195	0.0941679	0.0930482	0.073387
267	TaWD40-267	TraesCS1B01G431300	0.743445	0.522035	0.714892	0.91939	0.769604	0.46768	0.892761	0.702874	0.913936	1.40097	1.31197	1.29998	1.04672	0.22848	0.698237	0.842199
268	TaWD40-268	TraesCS1B01G459900	16.0632	11.827	15.3962	8.30036	11.725	5.2089	20.1284	12.8917	8.77549	18.0375	10.6734	16.4296	12.4055	2.7685	39.0318	13.9775
269	TaWD40-269	TraesCS1B01G478100	11.3489	10.6162	10.5525	4.19144	7.55113	1.98	12.5617	6.46495	2.76008	8.89129	3.44161	6.27368	4.97357	0.913972	14.9674	7.16589
270	TaWD40-270	TraesCS2B01G021800	8.26907	7.88446	8.40304	0.829377	0.807263	0.233434	3.26606	2.08281	1.55767	0.0068388	0.15888	0.0625288	0.315771	0.0863934	0.166068	2.27531
271	TaWD40-271	TraesCS2B01G074700	0.62988	0.823083	0.641101	0.705415	0.591147	0.374375	0.909122	0.732122	0.657602	1.2297	0.973625	1.77641	1.36152	0.217056	0.966785	0.839263
272	TaWD40-272	TraesCS2B01G099700	4.2048	3.72631	4.12934	1.96189	2.61243	2.15311	5.50895	4.38065	3.85052	5.84315	6.90138	5.4646	4.28183	0.747884	2.99111	3.9172
273	TaWD40-273	TraesCS2B01G134400	0	0	0	0	0	0	0	0	0	0	0.0216303	0	0	0.0103932	0	0.0021349
274	TaWD40-274	TraesCS2B01G134500	0.0101595	0	0	0	0	0	0	0	0	0	0.794748	0.0120806	0	0.0404734	0	0.0571641
275	TaWD40-275	TraesCS2B01G134900	0	0	0	0	0	0	0	0	0	0	0.102074	0.0502232	0	0.0152623	0	0.0111707
276	TaWD40-276	TraesCS2B01G148600	15.4312	18.8916	20.2707	10.3636	15.9589	18.47	19.5101	22.8959	18.6774	17.24	13.0412	17.6307	16.8676	2.36364	29.2504	17.1242
277	TaWD40-277	TraesCS2B01G156400	51.7864	32.2183	37.0637	20.891	15.9981	15.0064	53.3537	34.6199	21.1784	44.3519	56.0913	35.0665	45.7075	9.32436	18.363	32.7347
278	TaWD40-278	TraesCS2B01G187400	6.70971	6.02577	5.2673	4.43748	4.5606	4.33612	2.47285	12.5497	15.4259	3.56298	5.00132	10.2742	6.99708	0.744754	10.422	6.58585
279	TaWD40-279	TraesCS2B01G201600	0.0276121	0.0413031	0.0262037	0.0103151	0.0172474	0	0.0539861	0.0719184	0.0106748	0.344581	0.538695	0.343616	0.203837	0.0278392	0.188833	0.127111
280	TaWD40-280	TraesCS2B01G204800	8.94429	8.93398	9.15465	3.82496	6.77277	2.23841	13.1945	4.50956	2.7885	10.6421	5.64874	7.5244	7.04343	0.716835	10.1993	6.8091
281	TaWD40-281	TraesCS2B01G212800	0.178746	0.0478616	0.0698041	0.0278004	0.0584778	0	0.305808	0.0331501	0	1.10143	0.418758	0.111229	0.261583	0.0225874	0.0204711	0.177181
282	TaWD40-282	TraesCS2B01G224500	2.5942	3.18107	2.94995	2.94991	2.0529	2.50064	3.21715	3.50912	4.07829	5.33957	4.72138	7.32428	3.89598	0.876739	2.10966	3.42006
283	TaWD40-283	TraesCS2B01G250300	15.5517	9.89847	12.4404	4.2659	7.15811	2.98845	18.9958	9.89984	5.01565	20.0449	8.82148	10.9514	10.0303	1.01542	8.11593	9.67959
284	TaWD40-284	TraesCS2B01G255700	4.45131	3.87039	4.41568	4.34522	3.83708	4.15986	7.65358	4.92327	4.49781	12.5945	9.22345	7.86652	6.85545	1.27448	3.01396	5.53217
285	TaWD40-285	TraesCS2B01G275700	16.2725	9.30127	10.8725	8.54637	5.8189	5.25659	16.0187	10.3018	8.98122	16.9168	14.3851	14.8229	14.311	1.98439	5.13047	10.5947
286	TaWD40-286	TraesCS2B01G280400	0.480516	1.34726	1.21193	0.315356	1.01783	0.934057	1.23784	1.18455	1.05885	1.87843	1.19078	1.33865	0.53408	0.288052	2.02318	1.06942
287	TaWD40-287	TraesCS2B01G314700	3.05953	5.49704	5.41577	1.26438	2.22457	8.6456	0.846522	2.86065	0.750803	4.83894	5.78772	3.25039	2.46048	1.22581	1.95514	3.33889
288	TaWD40-288	TraesCS2B01G358100	2.7573	5.2325	5.45688	0.0712901	0.250223	0.875702	1.05736	2.51604	1.5189	1.00841	2.37643	4.03163	2.94341	0.170883	0.190486	2.0305
289	TaWD40-289	TraesCS2B01G380800	29.3764	56.1824	38.9034	1.92322	3.48196	1.51029	29.0776	33.6326	10.6379	2.16836	3.32519	2.75805	0.45689	0.0402998	0.872011	14.2898
290	TaWD40-290	TraesCS2B01G390600	4.62807	6.46083	6.36426	1.74201	2.13504	2.5091	3.02783	4.39025	3.08058	7.63254	6.90154	5.47865	6.19683	0.910758	2.37824	4.25577
291	TaWD40-291	TraesCS2B01G420100	1.42088	2.18125	2.0782	1.83902	2.58805	1.23216	1.53152	1.489	0.515897	1.69199	6.03066	1.57586	1.12241	0.230079	0.298275	1.72168
292	TaWD40-292	TraesCS2B01G421900	2.15348	1.65476	1.61045	1.38631	1.09431	7.89766	2.61782	1.8475	0.840294	4.72967	5.93873	10.9407	2.8279	0.3154	0.37874	3.08225
293	TaWD40-293	TraesCS2B01G429600	5.43234	3.97903	4.49491	2.83378	2.25402	0.987508	6.99345	5.17392	4.24061	9.2676	14.1356	6.76639	7.69716	0.945465	0.529904	5.04878
294	TaWD40-294	TraesCS2B01G431400	1.63628	2.05636	2.23188	2.07841	2.02704	1.4726	3.15817	2.24508	2.33008	4.73805	3.26557	4.16758	2.81167	0.982436	5.63	2.72208
295	TaWD40-295	TraesCS2B01G461400	4.80633	5.42026	4.73283	2.64282	2.57661	2.27263	8.17929	4.76147	1.79915	14.6681	7.51894	9.17572	12.5752	1.14053	3.88513	5.74367
296	TaWD40-296	TraesCS2B01G468100	1.34853	1.14034	1.27367	0.558315	0.808851	0.0847995	2.236	0.586388	0.116273	0.8	0.454564	0.86273	0.664102	0.103079	1.60652	0.842944
297	TaWD40-297	TraesCS2B01G484800	3.1285	3.42313	2.89485	2.28761	3.13908	2.19713	3.13867	3.55274	3.43259	4.62407	6.11193	6.34053	4.47913	0.861869	0.77428	3.35908
298	TaWD40-298	TraesCS2B01G518500	27.5531	35.8871	30.8745	14.4815	13.5919	17.0319	29.4074	35.3421	21.2604	34.9553	48.972	34.6803	40.0425	3.47261	13.1128	26.711
299	TaWD40-299	TraesCS2B01G539500	10.0548	9.12789	10.2291	8.64978	9.27032	4.60155	15.5886	12.2118	8.71675	19.7889	12.0814	15.3492	15.9055	1.4391	12.7461	11.0507
300	TaWD40-300	TraesCS2B01G591600	5.99888	6.28157	6.10664	3.85721	4.24017	0.9053	11.1748	5.92141	7.50452	6.94033	9.70414	5.54383	4.81628	0.453615	1.06948	5.36788
301	TaWD40-301	TraesCS2B01G592200	1.91312	2.20033	2.2806	0.518786	0.677092	0.0413466	2.92249	2.71184	0.756846	2.44746	3.06764	1.19083	2.53093	0.122136	0.544233	1.59505
302	TaWD40-302	TraesCS3B01G015000	2.97999	7.20072	7.282	0.0395314	0.222595	0.425013	0.034696	0.01528	0.0695849	0	0.017854	0.0700905	0	0	0	1.22382
303	TaWD40-303	TraesCS3B01G021200	1.58237	0.933511	0.799988	0	0.00781145	0.0252511	0.0308817	0.0736465	0	0	0.307314	0.014458	0	0.0094825	0	0.252314
304	TaWD40-304	TraesCS3B01G021300	0	0.00772015	0.0146911	0.0131444	0.231727	0.309428	0.356509	0.308525	0.0221152	0	0.0218928	0.221758	0	0	0	0.100501
305	TaWD40-305	TraesCS3B01G034400	26.2949	20.4879	20.4901	16.1471	10.923	10.8378	21.9515	18.3822	18.3311	19.1954	23.44	27.4967	20.1655	2.10021	12.8756	17.9413
306	TaWD40-306	TraesCS3B01G066200	0.597999	0.675706	0.59488	1.08265	1.7589	1.42431	1.87105	1.10769	1.22381	3.00982	1.40721	2.3628	0.857374	0.338066	6.17033	1.63217
307	TaWD40-307	TraesCS3B01G095200	1.2119	1.57558	1.60244	0	0	0	0	0	0	0	0	0	0	0	0	0.292661
308	TaWD40-308	TraesCS3B01G095300	12.9455	15.0892	18.1188	0	0.165321	0.272357	0.0104245	0.0976133	0	0	0.0128086	0	0.0474425	0	0	3.1173
309	TaWD40-309	TraesCS3B01G109400	0.625946	0.888449	0.854928	0.609033	0.27633	0.0834357	1.10787	0.931437	0.532929	1.83651	2.87494	0.948155	1.01316	0.0773553	0.281535	0.862801
310	TaWD40-310	TraesCS3B01G110900	4.95473	4.95458	5.7433	2.10952	2.47436	3.95451	4.11888	5.29101	5.83354	4.78972	6.52044	8.44766	7.01232	1.22247	1.63151	4.6039
311	TaWD40-311	TraesCS3B01G130100	0.701704	1.13524	1.15736	0.723414	1.75859	4.10826	1.60274	1.52099	1.64464	1.60112	1.40864	2.45406	1.42196	0.240887	6.71007	1.87931
312	TaWD40-312	TraesCS3B01G142300	1.22914	0.953968	1.14155	0.534124	0.852405	0.0466091	3.39823	1.54573	0.24502	17.9283	6.41095	8.0463	15.8017	1.2217	0.469422	3.98834
313	TaWD40-313	TraesCS3B01G155000	1.83995	1.85922	1.83137	0.985444	1.17653	0.497679	3.58403	1.76859	0.826951	3.13806	2.24792	1.74127	2.01712	0.331012	1.18775	1.66886
314	TaWD40-314	TraesCS3B01G162400	0.0905841	0.42179	0.409577	0.052833	0.110197	0.18231	0.51898	0.300117	0.399465	0.210003	0.903313	0.58715	0	0.0449869	0	0.282087
315	TaWD40-315	TraesCS3B01G181200	0.0491841	0.770675	0.568879	0.0101119	0.29203	1.03306	0.0275953	0.00625315	0.0135225	0.0181403	0.0441102	0.0601435	0.379053	0.0735418	0.0072872	0.223572
316	TaWD40-316	TraesCS3B01G182500	0	0	0	0.0919228	0.089995	0	0.0595415	0.060774	0	0.578642	0.723292	0.0094882	0.0626826	0	0	0.111756
317	TaWD40-317	TraesCS3B01G191500	13.7435	11.2931	13.1445	8.14331	8.38891	6.01554	17.836	12.0522	8.5636	14.7332	9.6307	14.0451	11.831	2.04224	29.5874	12.07
318	TaWD40-318	TraesCS3B01G204200	8.32712	14.9559	18.4529	4.63435	7.49813	11.282	14.1803	16.4455	9.55376	19.0367	24.7064	30.8424	34.8232	5.16156	4.15584	14.9371
319	TaWD40-319	TraesCS3B01G205300	15.0249	9.55884	10.8607	7.83212	6.21739	3.19131	19.4051	8.75619	4.24838	18.84	12.1135	9.38589	9.01112	1.80588	37.263	11.5676
320	TaWD40-320	TraesCS3B01G224700	2.62128	2.10954	2.39742	1.49725	1.56943	1.09737	4.20564	2.61338	1.31706	4.66616	5.863	3.50481	3.41732	0.363043	3.83174	2.7383
321	TaWD40-321	TraesCS3B01G226600	7.28637	5.19821	5.58676	8.79897	5.94712	2.87729	13.9028	7.58989	4.80752	15.0861	11.9524	7.92947	6.18309	1.1771	2.8816	7.14698
322	TaWD40-322	TraesCS3B01G236700	8.51084	8.411	8.83946	3.81804	3.68274	3.90193	13.6201	8.01362	4.55932	12.8438	16.3636	11.1734	9.79805	1.95876	4.16152	7.97708
323	TaWD40-323	TraesCS3B01G245100	8.40675	6.98752	8.60717	3.34616	3.88308	4.45264	9.57871	7.61549	6.94598	10.924	11.3162	10.6745	8.11251	0.615345	5.43884	7.12699
324	TaWD40-324	TraesCS3B01G247800	13.2364	11.1152	12.5325	10.1368	9.71167	10.5622	14.2281	11.6124	9.55194	16.2358	16.3204	13.4442	10.8027	2.41506	9.5365	11.4295
325	TaWD40-325	TraesCS3B01G247900	3.21353	2.76493	2.81631	3.57079	3.39834	2.68421	4.18005	3.79234	4.44717	6.83905	6.65124	6.7382	4.03507	1.04985	2.49552	3.91177
326	TaWD40-326	TraesCS3B01G253300	5.07154	4.64663	4.29068	2.71434	3.254	0.436462	8.78629	3.69521	1.88827	9.32439	5.08708	3.96683	4.93272	0.602085	1.43719	4.00892
327	TaWD40-327	TraesCS3B01G258300	6.24715	3.87018	3.99191	3.64291	2.81632	0.5454	10.3742	3.30071	1.32956	14.5774	4.20216	4.72046	6.32642	0.633332	0.358915	4.46247
328	TaWD40-328	TraesCS3B01G263200	12.2588	10.2306	12.0196	6.07155	5.38105	3.9203	18.1517	11.4702	7.54802	13.8121	22.7907	8.35524	8.04706	1.51205	3.8617	9.69538
329	TaWD40-329	TraesCS3B01G265100	1.43814	1.18803	1.57093	1.09368	1.34149	1.31797	1.37414	1.95896	2.22363	2.93661	1.99276	2.55844	1.68218	0.226021	0.416936	1.55466
330	TaWD40-330	TraesCS3B01G280400	31.5193	34.3194	29.1949	22.9242	25.5141	12.7329	66.8302	26.5393	10.8192	115.422	58.8454	48.5159	44.7384	4.89687	13.4223	36.4156
331	TaWD40-331	TraesCS3B01G286800	0	0	0.0239989	0.0565582	0	0	0.0400324	0.0263985	0	0.0236578	0	0.053426	0.102211	0	0.0122458	0.0225686
332	TaWD40-332	TraesCS3B01G297300	123.728	149.09	137.851	141.959	107.025	35.7591	176.857	120.751	48.421	213.526	129.077	140.375	141.272	18.0792	144.511	121.885
333	TaWD40-333	TraesCS3B01G318600	1.97999	1.28762	1.8028	4.75838	11.1711	10.8188	6.96689	1.90338	3.15191	3.27005	5.5991	2.61103	4.18907	0.920042	5.03289	4.3642
334	TaWD40-334	TraesCS3B01G345700	3.75271	1.98533	2.70046	1.39499	1.34103	0.925457	4.11341	3.38741	1.72018	2.87586	5.29088	2.71698	3.3372	0.504468	1.84628	2.52618
335	TaWD40-335	TraesCS3B01G349000	6.1945	4.21148	5.7349	2.86071	5.9471	2.81259	6.89069	5.09199	2.85634	8.29029	9.76537	6.08895	7.57099	0.67348	8.68046	5.57799
336	TaWD40-336	TraesCS3B01G353900	3.75582	4.37695	5.11661	1.67429	2.78389	4.17603	3.77546	4.22497	4.58619	3.05053	5.76905	4.72261	4.1074	0.612487	3.00617	3.7159
337	TaWD40-337	TraesCS3B01G376400	0.164996	0.0743095	0.240255	0.508762	0.198443	0.256949	0.197396	0.64732	1.34631	0.196763	0.163161	0.753753	0.113916	0.0846374	0.185603	0.342172
338	TaWD40-338	TraesCS3B01G403200	2.89632	3.0228	3.65053	2.29794	1.95706	3.21436	3.23041	2.48023	4.40982	2.92186	3.98116	4.60534	2.67013	0.514517	3.45843	3.02073
339	TaWD40-339	TraesCS3B01G403300	2.82386	2.48896	2.6611	1.05696	2.00682	2.22095	2.69605	2.12277	1.91541	3.70604	3.61519	4.68038	2.12198	0.323649	6.08507	2.70168
340	TaWD40-340	TraesCS3B01G470600	0.363651	0.253263	0.212279	0.0537993	0.0744895	0.071802	0.280423	0.126952	0.0245831	0.0973209	0.123616	0.0683767	0.103686	0.441072	27.8871	2.01216
341	TaWD40-341	TraesCS3B01G478000	2.81987	2.41321	2.23414	0.0277807	0.0400884	0	0	0	0	0	0	0	0	0	0	0.50234
342	TaWD40-342	TraesCS3B01G478400	0.998811	0.642437	0.84538	0.0244146	0.0664561	0.01549	0.159053	0.191999	0.123977	0.123079	0.177398	0.0732432	0.0336994	0.0147772	0.00659025	0.23312
343	TaWD40-343	TraesCS3B01G478700	0.162795	0.378926	0.364264	0	0	0	0	0	0	0	0	0	0	0	0	0.060399
344	TaWD40-344	TraesCS3B01G478900	0.304691	0.231608	0.302592	0	0.0166562	2.49941e-08	0.0053445	0	0	2.18139e-06	0	0	0.031523	0	3.81658e-08	0.0594945
345	TaWD40-345	TraesCS3B01G479100	1.1361	2.84781	3.62216	0.0476448	0.0534677	0.114572	0.126966	0.228717	0.323531	0.0694968	0.124866	0.233446	0.0340478	0	0.0378737	0.600047
346	TaWD40-346	TraesCS3B01G490900	5.12713	8.64082	8.38153	3.12573	3.84813	5.96977	7.69286	7.07838	7.33397	8.99093	10.0421	10.5601	12.6921	2.02887	6.84305	7.2237
347	TaWD40-347	TraesCS3B01G532800	1.04762	1.79512	1.82873	0.183825	0.157419	0	0.588597	0.277859	0	0.757629	0.240111	0.267563	0.316431	0.0105931	0	0.4981
348	TaWD40-348	TraesCS3B01G578100	6.5922	12.6114	15.8572	0.12091	0.168356	0.057048	1.23033	0.376866	0.0079848	0.0283591	0	0.0246793	0	0.0264415	0.0531882	2.477
349	TaWD40-349	TraesCS3B01G595600	6.43221	3.57558	4.28834	4.41535	2.00811	0	7.60597	1.61664	0.0078975	9.49019	3.25066	1.64441	2.94149	3.08088	0.172845	3.36871
350	TaWD40-350	TraesCS3B01G602400	4.25976	4.34051	6.06578	0.644566	0.11484	0.301453	0.356846	1.32891	0.0057172	0.0503165	0.0956091	0.256721	0.055645	0.250772	1.4038	1.30208
351	TaWD40-351	TraesCS4B01G006700	2.99778	2.71117	2.65627	1.55862	1.93994	1.5697	3.96472	2.60235	2.15825	5.64466	4.30706	4.7165	3.70369	0.985386	2.38183	2.92653
352	TaWD40-352	TraesCS4B01G019900	9.3323	9.88699	10.7409	7.06581	7.33142	4.45602	14.274	10.9056	9.68295	14.3685	16.6537	9.87468	7.87297	1.25346	4.53557	9.21566
353	TaWD40-353	TraesCS4B01G026200	6.57961	6.97885	6.69607	5.38135	4.76514	6.0286	9.98444	9.02924	6.95453	7.12432	8.44947	7.83387	7.10426	1.43813	3.55523	6.52688
354	TaWD40-354	TraesCS4B01G037200	2.82927	2.39009	2.55927	1.69694	1.77272	0.468903	5.36543	2.11041	1.25908	9.14623	2.96704	3.43459	2.79793	0.187049	0.913239	2.65988
355	TaWD40-355	TraesCS4B01G046300	11.2883	9.89872	10.7094	5.13237	4.61516	3.88456	14.0643	11.3557	7.21479	14.5678	22.754	14.5365	15.9484	3.82363	14.748	10.9695
356	TaWD40-356	TraesCS4B01G056500	3.34219	1.88737	2.56502	0.796779	0.960239	0.688765	3.63633	1.64213	0.793276	5.01656	1.28411	2.58737	2.92298	0.392942	1.97489	2.03273
357	TaWD40-357	TraesCS4B01G065400	12.4811	10.5896	11.5115	6.74226	7.82073	2.19041	20.4378	7.55453	3.90503	13.1459	9.45367	8.8587	8.30527	1.46229	26.1914	10.0433
358	TaWD40-358	TraesCS4B01G068600	3.58142	2.23388	2.74324	1.25448	1.36175	1.0809	4.09913	2.28485	1.01591	4.3555	2.05393	2.04015	2.38194	0.467043	2.97357	2.26185
359	TaWD40-359	TraesCS4B01G070900	9.97283	9.33567	9.48888	7.21261	9.31428	3.2848	15.7196	9.39457	3.94975	11.542	6.81723	8.5622	8.53407	1.16263	21.4863	9.05183
360	TaWD40-360	TraesCS4B01G072100	0.34617	0.819128	0.861016	0	0.0283419	0.0890357	0	0.00912275	0.02503	0	0.0243981	0.0799112	0	0	0.0697799	0.156796
361	TaWD40-361	TraesCS4B01G072200	4.78369	9.91885	11.1502	0.178914	1.06721	4.12187	0.31314	0.653041	0.189945	0.161716	0.213536	3.99214	2.8438	0.0569506	0.038137	2.64555
362	TaWD40-362	TraesCS4B01G072300	0.0466013	0.449993	0.396084	0	0.175398	1.09056	0	0.139649	0.0100646	0.0970189	0.12288	1.88438	0.309044	0.032497	0.111468	0.324376
363	TaWD40-363	TraesCS4B01G075300	2.16879	2.60822	2.84843	1.01498	1.95348	1.817	2.17226	2.75221	2.80053	3.7475	2.79508	4.45082	2.79743	0.543812	2.63085	2.47343
364	TaWD40-364	TraesCS4B01G086900	3.45694	3.71846	4.54208	3.0493	4.14902	3.05103	6.50045	5.27679	4.17681	6.43004	8.36292	5.49335	3.58089	0.733967	3.56743	4.40596
365	TaWD40-365	TraesCS4B01G092000	0.703357	0.456181	0.439629	0.0990007	0.0459233	0.0347179	0.172287	0.0827555	0.118667	0.408863	0.224122	0.0918849	0.124902	0.0182922	0.0439864	0.204305
366	TaWD40-366	TraesCS4B01G094400	9.93449	10.9762	11.504	4.46646	5.6672	6.69179	12.4603	8.73844	7.71419	11.6478	14.6424	9.66981	10.8894	1.83918	5.5731	8.82765
367	TaWD40-367	TraesCS4B01G097400	2.11583	2.27227	2.6014	0.657657	1.2717	1.799	2.50325	2.22615	1.52499	3.11186	2.5414	3.32235	2.14709	0.490101	7.59296	2.41187
368	TaWD40-368	TraesCS4B01G099600	0.0105218	0.0212491	0.0175326	0.00549806	0.0190968	0.0386427	0.0050014	0.00614813	0.0167803	0	0.0060406	0.938798	0	0	0.00484788	0.0726772
369	TaWD40-369	TraesCS4B01G131200	22.1198	16.4779	18.3673	11.0761	12.8838	7.30888	22.3825	16.5343	9.20057	29.6724	16.294	24.2567	19.9939	4.89233	58.528	19.3326
370	TaWD40-370	TraesCS4B01G144300	6.44786	10.3124	9.87177	3.42829	4.49001	6.08095	9.1122	9.75305	6.37782	20.5828	13.5665	17.5215	14.77	1.82265	8.41706	9.50366
371	TaWD40-371	TraesCS4B01G157400	3.52526	4.06025	3.8481	2.75167	2.02646	1.83641	4.67283	2.72032	1.90029	6.5437	4.7501	4.68163	4.13815	1.08884	4.04316	3.50581
372	TaWD40-372	TraesCS4B01G163800	4.24822	3.87692	4.22701	1.38739	1.67474	1.60404	5.33669	2.61213	2.37048	5.49638	4.04216	2.87596	2.21748	0.440503	0.830949	2.88274
373	TaWD40-373	TraesCS4B01G164300	36.8276	28.3473	29.8048	31.3177	23.9765	9.43441	54.3463	23.4482	10.0951	31.4162	27.2297	21.4826	30.0834	5.82237	13.2124	25.123
374	TaWD40-374	TraesCS4B01G166000	10.8394	9.0406	7.72076	10.0759	5.17298	5.27426	12.655	10.0414	5.91038	8.94972	8.41782	10.4211	10.3713	1.25798	2.41743	7.90441
375	TaWD40-375	TraesCS4B01G179000	1.39093	1.96238	1.57504	5.48302	4.13067	7.40238	1.71739	2.96376	6.30467	2.78293	3.10521	4.40745	2.94877	0.229052	3.30745	3.31407
376	TaWD40-376	TraesCS4B01G187900	8.16116	6.22372	7.18677	5.02701	6.24057	1.74465	13.8839	4.31827	2.03275	9.31135	4.05821	6.64869	5.04833	0.466998	8.75457	5.94047
377	TaWD40-377	TraesCS4B01G197400	25.5728	11.5549	11.4647	2.08826	4.39044	9.35121	12.3399	21.4518	3.47788	21.4925	14.4185	13.0974	16.6944	4.63903	56.5472	15.2387
378	TaWD40-378	TraesCS4B01G211500	0.112216	0.255569	0.197987	0.0316782	0.297061	3.30237	0.0436099	0.461888	0	0.0316181	0.0620619	0.0812967	0.0447246	3.03555	15.6678	1.57503
379	TaWD40-379	TraesCS4B01G220900	35.9374	26.7112	29.9685	20.2131	17.9407	13.2668	41.7969	27.8852	16.7131	45.916	41.7049	33.4814	31.7273	8.00595	23.8926	27.6774
380	TaWD40-380	TraesCS4B01G221300	4.63204	3.21745	3.67242	2.34734	1.61104	0.898926	5.0908	4.40067	2.714	6.36959	8.9278	4.00074	5.55283	0.819693	0.332641	3.6392
381	TaWD40-381	TraesCS4B01G246100	1.1258	1.40328	1.10748	0.646666	0.573211	0.631435	1.36145	0.702329	0.628192	2.57163	0.915129	1.07963	0.815281	0.218763	0.720399	0.966712
382	TaWD40-382	TraesCS4B01G254400	4.16045	3.48057	4.00232	2.96149	2.91693	1.31718	7.89302	3.71315	2.7553	13.3262	7.81013	7.71159	7.63904	1.91884	3.34801	4.99695
383	TaWD40-383	TraesCS4B01G277500	0.310638	0.236578	0.109381	0.359416	0.30202	0.0341006	0.866103	0.154355	0.0555022	1.0482	0.478633	0.361844	0.233156	0.048831	0.190894	0.31931
384	TaWD40-384	TraesCS4B01G303100	3.86699	3.06147	3.63408	1.95337	2.12461	2.15532	5.42811	3.3835	3.74813	5.32625	7.87028	7.184	7.70084	2.82937	10.8212	4.73917
385	TaWD40-385	TraesCS4B01G310500	0.209471	0.415243	0.289469	0.111003	0.109589	0.317227	0.266634	0.434176	0.270896	0.319509	0.336475	0.487609	0.763181	0.134777	0.81821	0.352231
386	TaWD40-386	TraesCS4B01G317800	5.65541	6.19325	6.25345	2.47708	4.359	1.19055	13.1936	2.95634	1.23136	9.05465	4.79523	4.79352	3.71512	0.505084	5.01546	4.75927
387	TaWD40-387	TraesCS4B01G341300	1.5591	1.96961	1.72927	1.40903	1.59111	0.474062	3.06318	0.822771	0.339557	2.07947	1.40129	2.34779	2.52339	0.435487	1.164	1.52728
388	TaWD40-388	TraesCS4B01G346200	3.59705	4.32306	4.48822	3.5891	2.6986	2.02643	5.79069	4.90103	3.65952	4.72199	7.37997	5.78202	5.2348	1.49947	1.58912	4.0854
389	TaWD40-389	TraesCS4B01G359300	3.8886	7.34606	6.72007	1.82925	2.73238	2.59682	4.15509	8.2348	6.69135	3.22185	7.6122	3.74643	2.2815	0.389331	3.31614	4.31746
390	TaWD40-390	TraesCS4B01G373400	24.1769	25.6728	27.1757	14.3483	12.3331	8.23771	38.5245	26.2925	16.5039	26.7497	51.7578	22.9655	24.5883	3.12835	5.08319	21.8359
391	TaWD40-391	TraesCS5B01G012900	2.29261	2.20641	2.58147	1.48838	2.0841	1.97176	3.88614	2.28918	1.74887	5.12146	4.38506	4.94741	3.9864	1.7375	8.09741	3.25494
392	TaWD40-392	TraesCS5B01G033700	3.09601	2.76671	3.27489	1.48604	2.19116	0.948121	4.92385	2.74419	1.81697	3.5507	2.20444	4.43657	3.36507	0.770675	7.11717	2.97951
393	TaWD40-393	TraesCS5B01G055400	6.2168	5.7185	6.24649	3.02644	4.90426	1.29062	12.5408	3.80183	1.89196	9.04391	4.53653	6.6174	3.98317	0.604515	6.90874	5.15547
394	TaWD40-394	TraesCS5B01G068600	0.766172	5.48284	5.78333	0.192634	4.59304	27.4098	0.378593	3.41221	0.664958	2.25768	0.819342	4.20554	6.13356	0.346003	0.00718025	4.16353
395	TaWD40-395	TraesCS5B01G081300	7.5886	6.00337	7.43742	5.58677	4.25561	3.90442	7.79229	7.31888	7.28985	8.47079	11.1067	11.1663	9.65696	1.9445	2.18457	6.78047
396	TaWD40-396	TraesCS5B01G118700	3.6003	4.70364	4.5808	1.76404	2.17112	4.28639	3.65996	3.84827	3.86537	3.46444	4.40442	6.75475	5.78383	1.03709	11.9443	4.39125
397	TaWD40-397	TraesCS5B01G120700	0.0619789	0.162971	0.152837	0.0519758	0.0856764	0.0764369	0.521593	0.207725	0.0852153	0.318346	0.146362	1.78987	0.112995	0.0106975	0.0398606	0.254969
398	TaWD40-398	TraesCS5B01G122700	10.2164	10.6134	11.516	4.68487	6.66653	7.11158	14.4782	11.2098	7.59713	13.9425	17.0006	13.5785	10.1941	2.06701	5.32429	9.74672
399	TaWD40-399	TraesCS5B01G137200	0	0.0369934	0.0082938	0	0	0	0	0.0278361	0.0085337	0.0477499	0.164604	0.0550244	0.414608	0.41869	0.0404088	0.0815161
400	TaWD40-400	TraesCS5B01G138600	10.4298	7.24681	6.737	5.93607	5.86272	3.58365	14.346	9.89821	4.85423	14.6999	10.6039	10.2626	10.5107	0.811132	2.18485	7.8645
401	TaWD40-401	TraesCS5B01G147900	5.50821	6.76618	6.75042	3.53715	5.78736	4.88292	11.4354	7.81172	6.24909	13.2284	13.0175	9.19551	8.62406	1.86972	7.07566	7.44929
402	TaWD40-402	TraesCS5B01G163900	7.1098	4.68534	4.79664	3.02919	2.49802	0.0202068	11.82	3.0459	0.0452147	17.4744	2.81698	4.22862	2.64224	0.489603	0.0106826	4.31418
403	TaWD40-403	TraesCS5B01G168800	2.22374	1.93153	2.06493	1.18642	1.3145	0.487543	5.01835	2.28586	1.7692	5.08747	6.49219	2.47904	2.67634	0.282278	1.39443	2.44626
404	TaWD40-404	TraesCS5B01G175900	8.51826	8.63445	8.2256	5.30042	9.09646	5.83545	16.2885	9.676	5.15878	16.5749	13.654	7.79591	6.39851	1.15413	5.17547	8.49913
405	TaWD40-405	TraesCS5B01G185900	0.456039	0.390066	0.254523	0.33721	0.199126	0.123221	0.635187	0.275088	0.163982	1.60935	1.20981	0.665109	0.685188	0.169257	0.265297	0.495897
406	TaWD40-406	TraesCS5B01G190400	0.486619	0.871754	0.842112	0.452913	0.483255	0.327746	0.85158	0.514664	0.505995	1.25043	1.35255	0.915744	0.691448	0.341427	4.79584	0.978938
407	TaWD40-407	TraesCS5B01G194400	40.1447	34.2261	33.9875	20.5941	17.0097	13.0533	40.847	31.8951	17.9489	32.1286	30.9157	32.3303	31.2363	4.27736	20.8987	26.7662
408	TaWD40-408	TraesCS5B01G272800	2.98142	1.69963	1.76002	1.72931	0.779027	0.322912	2.47236	1.56639	0.509363	3.51529	1.61617	1.74565	2.21234	0.0603677	1.13115	1.60676
409	TaWD40-409	TraesCS5B01G292800	5.17494	3.77898	4.13551	3.36617	3.24082	2.23039	7.04754	3.8977	2.56344	6.61833	3.85444	3.77271	3.99965	0.713985	5.2383	3.97553
410	TaWD40-410	TraesCS5B01G301100	1.32086	1.28298	1.05969	0.91286	0.869349	0.443126	2.31648	0.853749	0.683269	3.93629	1.53647	1.64329	1.49283	0.142492	0.182533	1.24508
411	TaWD40-411	TraesCS5B01G318400	4.9467	6.46403	5.83073	4.19738	5.13127	4.15862	9.485	6.11167	4.21225	12.3905	10.7039	9.31549	7.40705	1.90755	8.7108	6.73153
412	TaWD40-412	TraesCS5B01G332200	10.2807	7.79631	8.01713	4.17801	3.24964	0.192039	12.3523	4.18328	0.394319	17.9287	3.09795	5.08042	5.53386	0.690532	3.39945	5.75831
413	TaWD40-413	TraesCS5B01G363500	13.1075	9.79023	10.5361	4.97433	7.15925	2.61389	18.8504	7.54961	3.90257	15.7842	8.1974	10.9201	8.4041	1.0814	11.9682	8.98929
414	TaWD40-414	TraesCS5B01G378700	20.6331	16.779	17.9477	8.33651	11.1055	6.57768	29.7249	15.5483	9.52268	48.5504	21.7043	28.9594	23.8954	4.2569	10.4668	18.2672
415	TaWD40-415	TraesCS5B01G382700	0.0410119	0	0	0	0	0	0	0.0187461	0.011649	0	0	4.19986	0.0256837	0	0	0.286463
416	TaWD40-416	TraesCS5B01G387800	5.13604	3.79161	4.2561	1.92182	2.30364	2.17444	4.98735	3.57835	2.2192	6.39817	7.96325	7.07873	6.02578	1.59269	1.7644	4.07944
417	TaWD40-417	TraesCS5B01G389600	8.09618	8.17588	7.70167	4.88779	6.12993	2.78653	12.4251	7.34963	5.06236	13.6579	6.8018	8.49338	5.6757	0.569303	5.52095	6.88894
418	TaWD40-418	TraesCS5B01G397200	4.72273	4.17962	3.85574	3.2095	2.36269	2.26669	6.59025	6.51548	3.95101	8.3563	6.51525	6.54915	6.54309	0.656598	4.51183	4.71906
419	TaWD40-419	TraesCS5B01G401600	0.976287	0.710413	0.616858	0.621509	0.5972	0	2.16845	0.516529	0.0218217	4.39454	0.849504	0.626512	1.23046	0.0238937	0.0202494	0.891615
420	TaWD40-420	TraesCS5B01G442300	5.43812	7.12636	5.95693	4.29567	4.65763	1.49378	10.6539	5.43436	2.10458	9.66975	5.49297	7.06304	4.94604	0.487685	12.6262	5.8298
421	TaWD40-421	TraesCS5B01G450700	0.114312	0.141988	0.303364	0	0	0	0.0146953	0.0574608	0.0131967	0	0	0.0130761	0	0	0	0.0438729
422	TaWD40-422	TraesCS5B01G497300	0	0	0.0029923	0	0	0	0	0	0	0	0	0	0.136898	0	0	0.00932604
423	TaWD40-423	TraesCS5B01G499200	20.477	22.7198	20.9335	10.7599	14.0445	14.9248	23.8997	22.9819	16.5533	23.3169	24.0729	28.996	22.9419	4.5573	14.6489	19.0552
424	TaWD40-424	TraesCS5B01G539500	10.0357	10.1359	9.94596	7.3091	7.25351	6.78516	12.4997	10.2059	7.62584	13.8613	14.2122	13.3315	11.1128	1.61291	4.39918	9.35511
425	TaWD40-425	TraesCS5B01G542700	2.84992	2.51005	2.96603	1.92227	1.76239	1.21246	3.75469	2.48993	1.50915	3.37761	2.93112	4.09525	3.15915	0.628089	18.9858	3.61026
426	TaWD40-426	TraesCS5B01G562100	19.7671	15.1921	16.1096	10.6679	7.22274	7.31473	17.7405	16.1917	11.3528	15.2847	16.0421	19.1941	18.6259	5.05178	46.0033	16.1174
427	TaWD40-427	TraesCS5B01G568500	4.72597	4.70686	5.61414	2.97918	3.53761	4.58443	5.63165	4.40496	6.92096	6.31993	6.53358	9.34275	5.23503	1.75411	4.63228	5.12823
428	TaWD40-428	TraesCS6B01G054100	0.207827	0.0619565	0.0773811	2.09889	1.8462	0.451134	0.0281173	0.0507602	0.0582953	0	0	0.0376034	0	0	0	0.327878
429	TaWD40-429	TraesCS6B01G114600	2.08554	1.84813	2.12895	0.943474	0.968948	1.3896	2.10334	1.81611	1.90532	2.20517	3.33463	3.24215	2.12417	0.563104	1.66396	1.88817
430	TaWD40-430	TraesCS6B01G166100	2.37367	2.05634	2.43289	1.06666	1.41642	1.76852	3.71657	2.83895	1.86366	3.52968	5.60642	4.7661	3.37132	0.603442	2.01218	2.62819
431	TaWD40-431	TraesCS6B01G206500	35.8995	27.1581	32.9167	20.0774	15.3508	8.91662	49.0835	26.8867	18.7027	30.146	50.9453	23.0377	26.474	3.31286	8.90848	25.1877
432	TaWD40-432	TraesCS6B01G216800	22.4867	22.4167	25.4373	12.2786	12.5066	9.8795	31.6874	23.2881	17.0238	33.1992	38.1314	26.1038	23.1687	2.73942	5.5023	20.39
433	TaWD40-433	TraesCS6B01G221400	3.48676	6.86841	5.93525	4.50947	3.54172	2.18252	6.96058	3.89765	4.39784	9.82399	9.50321	9.83723	6.87791	1.26459	2.05157	5.40925
434	TaWD40-434	TraesCS6B01G225500	1.49062	1.12254	0.951956	0.78357	0.844295	0.112826	2.53426	1.12593	0.173617	5.32534	0.945511	1.70438	1.29838	0.103199	0.0772984	1.23958
435	TaWD40-435	TraesCS6B01G263900	2.37038	2.56418	2.6021	2.43588	1.94196	0.587974	4.28439	3.54909	4.25049	3.69698	5.87936	3.38795	4.01995	0.870441	1.48521	2.92842
436	TaWD40-436	TraesCS6B01G267900	6.19495	5.43231	6.27124	4.34103	4.31581	4.40361	8.41383	6.12449	4.66513	7.67746	7.5048	8.18327	7.26896	1.4802	7.06629	5.95622
437	TaWD40-437	TraesCS6B01G275200	3.68484	4.32091	4.37561	4.40409	3.94205	4.0622	5.9665	4.74315	3.85276	7.37972	5.52212	8.75594	5.73878	0.74685	3.30485	4.72002
438	TaWD40-438	TraesCS6B01G277500	0.0133365	0.0204183	0.0338544	0.231693	0.205385	0.00267003	0.33009	0.408176	0.471096	0.343985	1.70552	1.54477	1.18747	0.00544653	0	0.433594
439	TaWD40-439	TraesCS6B01G286700	7.01656	8.56024	7.58268	6.50023	4.36573	7.06229	7.39661	11.402	17.7567	8.68914	8.97949	12.5702	11.8196	1.95901	5.08099	8.44943
440	TaWD40-440	TraesCS6B01G296200	4.98736	3.50841	3.99717	2.08483	1.30355	0.0811535	4.23257	2.93795	0.263333	7.50986	2.23002	2.63521	3.23585	0.765203	1.38749	2.744
441	TaWD40-441	TraesCS6B01G313100	28.3907	25.8846	28.2186	14.6461	17.5184	40.8591	31.404	39.1787	35.9678	33.0993	42.2993	50.4053	41.0023	7.5328	65.4932	33.46
442	TaWD40-442	TraesCS6B01G314800	13.1537	10.447	11.3814	6.40656	5.555	3.31989	17.7828	8.98447	5.57716	15.0962	15.0176	13.6683	12.2967	2.249	9.2508	10.0124
443	TaWD40-443	TraesCS6B01G337800	2.08758	2.17024	2.40228	1.38451	1.89895	1.80172	3.511	2.93098	2.29698	5.33791	4.76582	4.90816	2.79035	0.583504	3.14343	2.80089
444	TaWD40-444	TraesCS6B01G356400	1.91684	2.33064	2.36361	4.31905	7.18976	6.86875	3.54346	2.17677	4.92394	4.40484	4.82913	4.53803	3.78989	0.539511	4.43727	3.8781
445	TaWD40-445	TraesCS6B01G377000	1.37041	1.21543	1.04278	0.609633	0.880394	0.117718	3.1362	1.20454	0.296588	3.96097	1.18748	1.01741	1.05043	0.159782	1.49279	1.2495
446	TaWD40-446	TraesCS6B01G386200	6.07597	4.21054	4.30344	1.34513	1.99364	2.07051	2.56616	3.53294	2.44896	2.83579	3.70921	2.89468	1.99575	0.688891	6.18075	3.12349
447	TaWD40-447	TraesCS6B01G393000	2.44137	3.9321	3.788	1.30955	2.36092	4.03997	3.71101	3.3358	3.49598	4.09256	6.54478	6.58583	5.75483	1.31689	4.606	3.82104
448	TaWD40-448	TraesCS6B01G422600	16.3755	10.855	12.7973	10.7728	9.84341	5.559	20.6765	16.465	15.0923	26.0003	25.9551	19.4392	17.7272	7.66834	2.82154	14.5366
449	TaWD40-449	TraesCS6B01G422700	0.861171	1.87703	2.2857	0	0.0104965	0	0	0	0.0129906	0	0.0126783	0	0.0143369	0.0763385	0	0.343383
450	TaWD40-450	TraesCS6B01G432000	5.84762	5.17581	5.56645	4.05551	4.04779	2.93651	7.91609	4.65768	5.13221	7.42803	7.77793	7.24151	5.44313	0.751637	1.37991	5.02385
451	TaWD40-451	TraesCS6B01G465600	2.73977	2.97088	3.37541	0.35117	1.42327	2.12133	1.33918	2.70514	3.73285	0.0999527	3.28451	3.36848	0.260829	0.213687	0.150557	1.8758
452	TaWD40-452	TraesCS6B01G466000	5.6913	6.72288	7.38884	0	0.138301	0.00639385	0.0488659	0.0352603	0	0	0	0	0	0.00627775	0	1.33587
453	TaWD40-453	TraesCS7B01G003100	5.86422	5.50648	6.05932	3.97302	4.14058	5.47463	5.67879	5.80858	6.0861	6.79979	6.3609	8.42652	4.95051	1.80894	9.26883	5.74715
454	TaWD40-454	TraesCS7B01G033300	15.7143	14.7185	15.1717	19.5148	17.6028	26.311	17.739	20.056	18.4585	11.5766	16.4906	25.6441	19.2029	4.27583	46.5811	19.2705
455	TaWD40-455	TraesCS7B01G100800	0.745202	4.04177	3.4723	0.27042	0.878004	2.78558	1.55977	1.78659	0.59621	0.0290965	0.0317732	3.1702	0.0212606	0	0	1.29255
456	TaWD40-456	TraesCS7B01G127000	8.71953	7.81586	9.3941	4.28567	5.11979	7.35295	10.299	10.1289	9.72343	13.3886	13.9177	14.5126	10.6537	4.6872	10.6101	9.37394
457	TaWD40-457	TraesCS7B01G127900	2.89617	3.4607	3.17317	1.47156	2.3167	2.97476	2.81656	4.07194	4.12074	3.84904	4.4569	5.2445	3.53132	0.759087	5.89976	3.40286
458	TaWD40-458	TraesCS7B01G135700	4.92985	4.54817	3.62643	4.50207	1.34466	2.84321	3.97915	2.13875	4.68963	2.12942	3.35667	11.7879	10.1023	7.83486	9.76197	5.17167
459	TaWD40-459	TraesCS7B01G158200	1.93041	1.43907	1.72672	1.07978	1.10844	1.01615	3.436	1.42662	1.16344	4.75021	2.56496	2.77665	2.75887	0.549231	1.1402	1.92445
460	TaWD40-460	TraesCS7B01G173900	10.4067	7.55403	7.57428	5.03235	5.185	3.26673	14.5556	12.4236	4.30896	15.2739	20.4608	8.20006	11.566	1.33061	0.533883	8.5115
461	TaWD40-461	TraesCS7B01G175400	6.3948	4.1722	5.3538	3.39036	3.39536	1.87887	9.57411	4.58718	2.8968	10.8865	8.08296	6.76072	5.77529	0.825699	3.59984	5.17163
462	TaWD40-462	TraesCS7B01G178000	10.4363	10.4195	10.3759	4.56321	5.92112	10.2715	6.94631	9.98201	9.70211	8.3679	8.24004	13.914	9.33012	2.94665	8.67559	8.67282
463	TaWD40-463	TraesCS7B01G189300	12.8657	14.9788	15.6398	8.20794	12.4662	12.5473	27.1584	17.2486	8.31626	33.0789	32.0231	18.0027	15.9551	2.69332	8.83246	16.001
464	TaWD40-464	TraesCS7B01G210600	6.34287	5.15079	5.42964	2.7551	3.34265	3.46285	6.33387	6.65506	4.58205	7.15364	8.37989	9.39671	8.36953	1.78758	9.18544	5.88851
465	TaWD40-465	TraesCS7B01G224100	4.04332	2.79614	3.03277	1.38997	1.60584	0.298563	7.03842	2.31968	0.120422	10.2331	1.85367	2.92828	1.7552	0.210771	0.177789	2.6536
466	TaWD40-466	TraesCS7B01G236400	1.03112	1.06647	1.30332	0.886494	1.21971	1.09608	1.77917	1.41871	1.43958	2.13959	2.37433	1.94612	1.04468	0.167402	0.888506	1.32008
467	TaWD40-467	TraesCS7B01G240600	1.89465	2.06597	1.9619	1.18736	1.24245	0.874949	2.81973	2.39039	1.7682	3.25169	5.14562	3.60926	2.96501	0.559279	1.55931	2.21972
468	TaWD40-468	TraesCS7B01G254800	12.4825	13.3531	12.0495	8.29554	9.57883	7.80234	23.2002	15.567	8.387	21.9434	19.2516	22.3487	16.1332	3.3215	30.0885	14.9202
469	TaWD40-469	TraesCS7B01G259800	7.29713	4.80507	5.35868	5.14634	4.13376	2.83692	8.13831	4.24438	3.34958	6.1726	3.86593	5.04994	4.90422	0.537021	3.59688	4.62912
470	TaWD40-470	TraesCS7B01G268700	10.2404	12.1473	13.0073	4.71359	6.61803	5.38007	15.7093	11.5579	8.01566	13.5291	18.1594	11.4643	9.48493	0.934909	5.26022	9.74816
471	TaWD40-471	TraesCS7B01G346100	0.0207884	0.0236822	0.0388537	0	0.0309323	0	0.028362	0.0393587	0.0122832	0.188666	0.127881	0.138116	0.325888	0.0087386	0	0.06557
472	TaWD40-472	TraesCS7B01G346200	5.42753	4.33783	4.59743	2.20815	2.90368	3.14776	5.57346	4.53253	2.3959	5.74019	4.93009	3.82902	5.91333	0.375787	0.905866	3.7879
473	TaWD40-473	TraesCS7B01G353500	0	0	0	0	0	0	0	0	0	0.0221899	0	0	0	0	0	0.00147933
474	TaWD40-474	TraesCS7B01G354500	7.78759	9.96522	10.4772	3.3643	4.04183	4.62593	6.12816	6.08221	5.61784	4.3052	6.08603	7.04024	6.1464	0.640725	5.19048	5.83329
475	TaWD40-475	TraesCS7B01G357800	1.77508	1.43787	1.73833	1.5656	3.88631	1.22442	12.5901	15.9347	6.61679	12.2631	15.9182	3.96241	4.54692	0.082005	0.0324764	5.57162
476	TaWD40-476	TraesCS7B01G359800	0.0128118	0.0204232	0.0106287	0.00918858	0.00683046	0.00463756	0.0762006	0.13716	0.0259995	0.226612	0.132583	0.847134	0.320094	0.0616856	0.191923	0.138928
477	TaWD40-477	TraesCS7B01G367500	5.73813	3.97035	4.36743	2.49462	1.79324	1.01469	5.79482	5.61088	1.78247	4.63098	4.11419	3.06473	3.99676	0.22928	0.662354	3.28433
478	TaWD40-478	TraesCS7B01G379500	0.0248242	0	0	0	0	0.0104738	0	0	0	0.0253419	0.561272	0.0939125	0	0	0	0.0477216
479	TaWD40-479	TraesCS7B01G406900	11.4945	10.0098	9.68888	7.61804	7.09398	3.25608	13.7781	9.04499	6.03233	15.5282	10.4758	11.4599	10.3069	2.13355	6.65899	8.97199
480	TaWD40-480	TraesCS7B01G416400	0	0	0	0	0	0	0	0	0	0	0.0118887	0.0451119	0.0633673	0.006833	0	0.00848007
481	TaWD40-481	TraesCS7B01G423400	5.58448	5.28514	5.38046	4.38221	5.38317	1.76293	10.1593	3.58312	2.3839	5.25132	3.48245	4.03624	4.65824	0.541906	4.21909	4.40627
482	TaWD40-482	TraesCS7B01G433500	7.42869	5.62262	6.407	2.86122	4.98663	1.36134	13.4497	4.41014	1.86599	8.96242	4.81865	4.23706	3.80894	0.666821	11.6709	5.50388
483	TaWD40-483	TraesCS7B01G443700	10.53	10.5125	12.0938	11.955	12.5748	23.7023	9.4865	16.1235	21.4258	2.27002	7.55971	12.6835	20.3573	1.52218	5.77363	11.9047
484	TaWD40-484	TraesCS7B01G451600	7.18663	8.87518	8.88864	12.6156	8.82205	1.67604	15.7381	5.83531	3.77387	10.321	5.60124	6.57829	6.19042	0.771709	7.49558	7.35798
485	TaWD40-485	TraesCS7B01G459500	2.03958	1.67641	2.2343	0	0	0	0	0	0	0	0	0	0	0	0	0.396687
486	TaWD40-486	TraesCS7B01G459600	0.0293162	0.0391666	0.0584491	0	8.60506	64.3894	0	0.0067693	0	0	0.0120515	0.123363	0.00686395	0	0	4.8847
487	TaWD40-487	TraesCS7B01G459700	0.906778	2.06681	2.66281	2.61884	3.9369	5.46585	9.33985	10.3554	4.07062	10.6054	24.7699	4.52917	7.01988	0.137911	0.225324	5.9141
488	TaWD40-488	TraesCS7B01G459900	7.01122	5.48186	6.51846	0.0299545	0.167488	0.00496622	1.81934	1.3715	0.751753	0.354097	1.57664	0.281844	0.898691	0.0666344	0.0725998	1.76047
489	TaWD40-489	TraesCS7B01G460400	6.53726	7.8691	9.64309	0.0287309	0.0507185	0	0.499518	0.0663951	0.0133121	0	0.00775605	0.0192098	0	0.0106952	0.0066776	1.65016
490	TaWD40-490	TraesCS7B01G460600	1.35146	1.98808	2.36419	0	0	0.0242639	0.229142	0.205781	0.0281429	0.00832995	0.00544715	0.0417889	0.018626	0.0161084	0.0269583	0.420555
491	TaWD40-491	TraesCS7B01G461000	0.0282709	0.713075	1.18378	0	0	0.0469433	0	0.00528596	0.0137194	0.0047649	0	0	0	0.0085122	0	0.133624
492	TaWD40-492	TraesCS7B01G462600	7.20382	5.35623	6.31013	0.0070476	0.0530692	0.0059826	0.989956	0.632046	0.0850404	0.192198	0.614432	0.0766818	0.372123	0.0838708	0.154263	1.47579
493	TaWD40-493	TraesCS7B01G462900	2.65812	1.93202	2.1087	0.677778	1.25666	4.73346	0.530985	0.713884	0.837164	0.772221	0.627269	0.74986	0.350428	0.0242518	0.047552	1.20136
494	TaWD40-494	TraesCS7B01G463000	5.04592	5.32539	5.74968	1.77863	1.07979	0.948533	1.55602	1.89999	1.40024	2.34767	2.35374	3.47136	3.50489	0.184874	0.203304	2.45667
495	TaWD40-495	TraesCS7B01G465100	2.61321	3.04799	2.93826	1.99029	2.08628	1.70021	4.14042	3.14027	2.21889	5.74113	4.47576	5.62033	5.175	0.986649	7.55265	3.56182
496	TaWD40-496	TraesCS7B01G480400	4.29169	1.34471	1.76072	0	0	0	0.0397757	0	0	0.0084133	0.0091783	0	0	0	0	0.496966
497	TaWD40-497	TraesCS7B01G481600	2.08959	1.80215	2.02031	1.33994	1.29203	1.20463	2.71564	2.003	1.53692	3.04119	1.97471	2.40573	1.60098	0.543944	2.73016	1.88673
498	TaWD40-498	TraesCS7B01G493400	0.0559175	0.567382	0.767085	0.0763081	0.671132	0.952851	0	0	0.0558516	0	0.0253775	0.0381004	0	0.0019744	0	0.214132
499	TaWD40-499	TraesCS7B01G495800	1.35581	5.8738	7.40856	0.054825	0.0459579	0.119999	0.0139881	0.0303695	0.162623	0	0.0246945	0.0811021	0.00312386	0	0	1.01166
500	TaWD40-500	TraesCS7B01G496400	0	0.146795	0.161482	0.0367868	3.88557	2.01729	27.7872	28.2689	7.51861	0.787292	0.736473	1.23271	2.22379	0.0806802	0.0851183	4.99791
501	TaWD40-501	TraesCS7B01G496700	0.632946	1.17002	1.19991	0	0	0	0	0	0	0	0	0	0	0	0	0.200192
502	TaWD40-502	TraesCS1D01G034200	8.55547	8.90452	8.19476	6.67626	10.3507	9.31771	11.4978	13.2819	9.22904	19.9817	19.4139	17.848	20.3042	3.27833	10.5468	11.8254
503	TaWD40-503	TraesCS1D01G044700	4.10205	3.8743	3.68408	3.05586	2.59266	1.9182	5.85033	5.9635	1.97505	5.53684	7.16295	4.77098	6.49071	1.45417	2.93424	4.09106
504	TaWD40-504	TraesCS1D01G066000	3.63913	2.63952	3.41391	0.39149	0.965479	1.67715	0.927804	3.79482	3.03364	1.68448	1.60467	2.1267	2.4012	0.0817331	0.43467	1.92109
505	TaWD40-505	TraesCS1D01G088200	4.54502	5.09558	5.59781	2.9514	5.1846	8.09091	6.18224	5.93952	5.38909	8.77884	8.64331	10.0107	8.95707	1.81225	13.9134	6.73945
506	TaWD40-506	TraesCS1D01G096900	1.7895	2	2.12891	0.940957	1.23566	0.345714	4.46493	1.4254	0.441173	3.95403	1.8515	2.15908	1.69293	0.243217	1.67305	1.7564
507	TaWD40-507	TraesCS1D01G114300	0.328029	1.79788	1.64002	0.687889	0.919053	2.51379	0.940481	1.04428	2.00212	0.878481	0.68486	1.45951	0.422086	0.448043	2.42307	1.21264
508	TaWD40-508	TraesCS1D01G144700	3.88049	3.64022	3.83643	2.99151	2.81303	3.49138	5.46366	4.20826	4.05795	6.84797	5.30115	6.30832	4.58387	1.19429	5.23788	4.25709
509	TaWD40-509	TraesCS1D01G145000	1.28085	1.4943	1.62664	1.32868	1.2109	2.02752	1.92237	2.56676	3.91435	2.02534	2.45767	3.47688	1.96008	0.356739	0.810351	1.8973
510	TaWD40-510	TraesCS1D01G145900	36.9008	26.3578	27.5691	19.459	18.8215	11.6274	49.8629	25.1163	10.9524	47.9783	28.8316	26.3285	26.1516	3.59704	29.3611	25.9277
511	TaWD40-511	TraesCS1D01G148800	3.13592	2.99694	3.06546	2.02355	1.97204	1.75795	4.73775	3.31302	2.11373	6.126	6.16449	3.81419	3.28272	0.377294	1.2358	3.07446
512	TaWD40-512	TraesCS1D01G151100	0.240628	0.429588	0.713699	0.304396	1.08478	1.88504	0.659402	1.1675	1.61868	1.04872	1.27033	1.43376	0.883145	0.107148	0.313933	0.877384
513	TaWD40-513	TraesCS1D01G161300	0.139506	0.408481	0.477982	0.0951169	0.462222	1.34588	0.599036	0.878671	1.32963	0.728184	0.687561	1.14615	0.668426	0.166588	0.114456	0.616525
514	TaWD40-514	TraesCS1D01G207500	3.24422	3.49439	3.70595	2.75642	3.55291	8.29277	3.40611	5.55546	7.91647	3.6648	8.43714	9.65556	8.07251	3.42336	11.6075	5.78571
515	TaWD40-515	TraesCS1D01G231700	0.917303	0.286913	0.498511	4.51338	1.94096	0.102844	4.41843	0.865618	0.290345	5.87086	22.2086	1.85017	1.20948	0.48613	0.117091	3.03844
516	TaWD40-516	TraesCS1D01G253700	10.5413	10.2163	10.6921	5.17195	5.66935	6.58257	7.93249	10.8236	14.8721	7.52757	11.0141	12.256	17.2658	2.43886	6.74152	9.31637
517	TaWD40-517	TraesCS1D01G254400	2.20038	1.72483	1.93872	2.74234	2.8861	2.33432	1.46811	6.53971	8.43741	0.916679	1.59305	4.55337	0.909292	0.348521	2.13492	2.71519
518	TaWD40-518	TraesCS1D01G263900	1.03573	2.34707	2.72073	0.414473	0.846986	3.53861	1.50502	2.30019	3.12905	1.81344	3.1339	3.78915	3.20581	0.223593	0.619577	2.04155
519	TaWD40-519	TraesCS1D01G284700	0	0.00741085	0.0076665	0.0152963	0	0	0	0	0	0	0	0.00690645	0	0	0	0.00248534
520	TaWD40-520	TraesCS1D01G342000	3.93057	4.51956	4.61566	1.88567	2.92497	0.629416	9.62307	2.38197	1.00732	7.07922	2.91533	4.72497	3.27475	0.360926	4.83007	3.6469
521	TaWD40-521	TraesCS1D01G353400	5.76616	4.62545	4.94834	2.34019	3.88451	1.46087	5.99165	3.49421	2.08167	6.13879	2.59488	4.75488	3.40738	0.8017	22.4665	4.98382
522	TaWD40-522	TraesCS1D01G363000	0	0	0	0	0	0	0	0	0	0	0	0	0	0	0	0
523	TaWD40-523	TraesCS1D01G371100	2.41392	1.81096	2.09253	3.98348	2.30757	1.37976	3.88611	3.45528	5.14411	6.26622	4.02761	4.44297	3.90642	0.392287	2.71255	3.21479
524	TaWD40-524	TraesCS1D01G385000	143.024	113.133	110.063	133.541	72.1511	9.16078	153.6	63.0623	22.4038	106.187	56.932	57.5823	95.9646	6.82334	51.7869	79.6944
525	TaWD40-525	TraesCS1D01G385600	0	0	0.00847985	0	0	0	0	0	0	0	0.18603	0.0247653	0.127856	0	0	0.0231421
526	TaWD40-526	TraesCS1D01G409800	1.8718	1.19209	1.55462	2.38927	1.46777	0.768364	2.07903	1.53991	1.45676	3.04962	3.19291	2.80551	2.37796	0.613468	0.744073	1.80688
527	TaWD40-527	TraesCS1D01G417600	6.5072	4.30689	5.06954	4.97819	10.2111	7.33587	8.85976	3.49926	3.2399	7.88461	8.67679	8.55814	4.91955	1.70901	6.02308	6.11859
528	TaWD40-528	TraesCS1D01G434400	11.8071	11.5331	11.7096	6.22841	9.91182	3.44268	16.3665	8.83087	5.32261	15.24	8.48892	11.2787	7.37528	1.87951	25.6619	10.3385
529	TaWD40-529	TraesCS1D01G434700	0.145665	0.376022	0.403544	0	0	0	0.293677	0.040068	0	0	0	0	0	0	0	0.0839318
530	TaWD40-530	TraesCS1D01G451700	11.7297	10.4978	10.1596	6.85049	7.6517	2.21751	14.9747	8.17559	5.01393	14.8072	6.97334	12.9108	7.61758	1.09548	10.671	8.75643
531	TaWD40-531	TraesCS2D01G060600	0.748088	0.5116	0.508267	0.702712	0.573362	0.229379	0.796859	0.821153	0.419936	0.837943	1.05211	1.26919	0.810192	0.126188	0.432064	0.655936
532	TaWD40-532	TraesCS2D01G082900	5.71413	5.65372	5.60847	2.83558	3.09809	2.87218	7.72937	5.61367	5.1625	6.77223	9.38634	6.69986	5.46258	0.966162	3.13714	5.11413
533	TaWD40-533	TraesCS2D01G116100	0	0	0	0	0	0	0	0	0	0	0.227937	0	0	0	0	0.0151958
534	TaWD40-534	TraesCS2D01G119500	0	0	0	0	0	0	0	0	0	0	0.338098	0	0	0	0	0.0225399
535	TaWD40-535	TraesCS2D01G129200	12.1054	13.4028	13.938	5.57604	9.87027	5.2897	17.0598	13.8217	6.86032	15.5044	7.12544	10.5668	10.1783	2.13004	22.6857	11.0743
536	TaWD40-536	TraesCS2D01G135000	45.1023	28.797	33.6463	17.8191	14.0638	13.0051	48.2521	30.8443	19.0172	41.1038	54.4462	33.158	41.4769	6.79962	21.0919	29.9082
537	TaWD40-537	TraesCS2D01G168500	12.5143	9.58075	9.50168	9.13054	7.31875	4.02096	3.5201	18.4939	26.0778	5.26444	6.20066	13.2361	7.57416	1.08858	12.0404	9.70421
538	TaWD40-538	TraesCS2D01G182600	0.186117	0.227711	0.263767	0	0.0257314	0.0094218	0.0992664	0.0324016	0.0497338	0.45001	0.377688	0.33339	0.147707	0.060078	0.333796	0.173121
539	TaWD40-539	TraesCS2D01G185900	9.30803	10.1598	8.32505	4.91387	7.64958	2.18529	17.063	6.04664	2.41056	12.1592	5.79732	7.13941	6.75357	0.327908	8.95403	7.27955
540	TaWD40-540	TraesCS2D01G193800	0.232963	0.175374	0.115345	0.0920123	0.0642144	0	0.374244	0.0722825	0	1.54262	0.560914	0.0735553	0.206503	0.0127705	0	0.234853
541	TaWD40-541	TraesCS2D01G204900	2.54852	3.51126	3.30068	2.54566	2.04595	2.17349	3.42934	3.33623	2.64091	5.11258	4.99379	5.63579	3.76097	0.786204	1.08293	3.12695
542	TaWD40-542	TraesCS2D01G232500	11.7976	7.56622	9.22386	4.21354	6.39996	2.15082	15.1758	6.91431	3.37019	15.4436	7.20069	9.1518	8.86247	1.8893	7.68947	7.8033
543	TaWD40-543	TraesCS2D01G235100	5.4245	5.05936	6.48151	4.08583	4.90929	4.92425	8.94867	6.04725	5.49639	13.3846	11.063	8.48902	7.76827	1.18854	3.54593	6.45443
544	TaWD40-544	TraesCS2D01G257400	14.3515	10.8339	12.0828	7.12028	6.57932	6.48378	16.7968	10.957	10.2212	18.0842	16.0832	15.7056	12.8698	2.50169	7.3574	11.2019
545	TaWD40-545	TraesCS2D01G262200	0.768308	1.54495	1.49274	0.312148	1.08098	0.365985	1.20954	0.794509	0.95417	1.47867	0.883211	0.85109	0.311131	0.238837	2.47183	0.983873
546	TaWD40-546	TraesCS2D01G296300	4.65294	6.03382	6.7919	1.15953	2.77121	8.33609	0.58675	2.72295	1.36611	3.12051	3.70162	4.26916	2.74641	0.402087	3.61852	3.48531
547	TaWD40-547	TraesCS2D01G317700	0.47327	0.371935	0.406658	0.0866317	0.45054	0.100116	0.624042	0.238658	0.16757	0.703049	0.331797	0.571771	0.18025	0.00675965	1.13116	0.389614
548	TaWD40-548	TraesCS2D01G338900	3.29987	4.21455	3.57965	0.282766	0.242829	0.0820551	0.367803	0.760597	0.197832	2.12782	2.51183	3.45029	2.7583	0.0872786	0.185507	1.60993
549	TaWD40-549	TraesCS2D01G360300	1.4022	1.99107	1.56921	1.41895	1.54933	0.457275	3.03595	1.30075	0.566866	2.44922	1.286	0.895776	1.21227	0.0939471	1.15399	1.35885
550	TaWD40-550	TraesCS2D01G369700	4.18984	6.59621	6.29848	1.98365	2.72621	2.58538	3.49012	4.46612	3.7536	7.4436	7.62701	5.43569	4.64314	0.500768	2.62931	4.29127
551	TaWD40-551	TraesCS2D01G399400	1.38486	1.75447	2.03689	2.08282	3.77753	4.52776	1.98672	1.56265	0.456032	3.32513	7.11015	2.28959	1.31175	0.283052	0.927091	2.3211
552	TaWD40-552	TraesCS2D01G401000	2.30336	1.36143	1.99263	0.743766	0.831036	12.9469	2.15712	1.2048	0.35034	3.71706	5.83695	11.4831	1.61366	0.433034	0.838987	3.18761
553	TaWD40-553	TraesCS2D01G408200	5.398	4.82165	5.18906	2.54902	3.05248	1.75298	8.2446	5.50263	4.1195	8.77919	15.5058	7.22976	7.99636	1.64966	1.93345	5.58161
554	TaWD40-554	TraesCS2D01G410100	1.59065	1.59581	1.88337	1.45438	1.42297	1.0358	3.16925	1.88035	2.09764	5.40738	3.33827	5.22955	3.19306	0.793578	5.38192	2.6316
555	TaWD40-555	TraesCS2D01G438800	4.43222	3.75215	4.2526	2.91284	2.14354	0.396884	7.54868	3.2348	0.835651	11.6562	6.22081	6.66732	9.0422	1.2435	2.8685	4.48053
556	TaWD40-556	TraesCS2D01G446600	5.46829	4.22439	3.87512	2.18647	4.58064	1.60932	11.1126	3.24114	1.89006	7.50725	3.31032	3.68163	3.5084	0.265636	3.25498	3.98108
557	TaWD40-557	TraesCS2D01G463700	3.85079	4.15798	4.23376	3.4822	3.59884	2.93045	3.93818	4.49156	4.02923	6.89431	7.76462	8.64467	5.85672	1.4547	1.22665	4.43698
558	TaWD40-558	TraesCS2D01G464300	5.38962	7.08432	8.6395	5.74728	10.4767	19.653	6.16349	13.2201	12.9704	8.85057	11.209	7.90866	10.5932	1.27486	6.395	9.03838
559	TaWD40-559	TraesCS2D01G490600	28.329	38.0493	34.6005	17.3491	15.488	21.0197	33.5658	39.3659	24.8798	36.9671	50.5593	41.7489	43.9161	4.67343	26.6623	30.4783
560	TaWD40-560	TraesCS2D01G561900	6.04681	4.71392	4.69698	3.57049	4.06528	0.60119	8.76213	3.19993	3.5975	8.84347	9.17884	4.42283	4.6133	0.37331	0.961858	4.50986
561	TaWD40-561	TraesCS2D01G562800	2.41068	2.30193	2.52734	0.774698	0.933751	0.0841917	2.45111	1.38173	1.01649	2.85216	3.48876	1.30706	1.1001	0.0910399	0.395234	1.54109
562	TaWD40-562	TraesCS3D01G022600	0.35419	0.791675	0.978784	1.21075	1.52117	2.4421	1.29758	2.62366	6.37573	0.022245	0.606976	4.32443	0.692206	0.0338852	0	1.55169
563	TaWD40-563	TraesCS3D01G031900	32.0715	22.5992	23.4125	21.5949	11.3827	9.78291	25.9405	23.8459	21.1881	18.2543	27.8766	29.3006	21.5977	2.48571	10.317	20.11
564	TaWD40-564	TraesCS3D01G054200	0.493662	0.352538	0.389468	1.29343	1.70568	0.896122	1.69531	0.793205	1.03906	1.9162	0.891486	0.889983	0.155042	0.256203	8.14762	1.39433
565	TaWD40-565	TraesCS3D01G080500	1.39874	1.36339	1.62184	0	0	0.0062951	0	0	0	0	0	0	0	0	0	0.292685
566	TaWD40-566	TraesCS3D01G095500	3.41177	3.2171	3.8931	1.62508	1.82674	2.15138	3.37266	5.2169	4.65321	3.24126	5.4568	5.40055	4.68939	1.20261	3.15949	3.5012
567	TaWD40-567	TraesCS3D01G111400	0.841484	1.25587	0.813742	0.297283	0.725343	0.931395	1.18543	0.940125	0.725039	1.271	2.30761	2.27089	1.65743	0.364344	1.55878	1.14305
568	TaWD40-568	TraesCS3D01G113400	1.11271	1.42005	1.24891	0.56569	1.05028	1.10078	1.52767	1.36851	1.62715	1.85331	2.15318	2.10284	1.17736	0.359843	4.92952	1.57319
569	TaWD40-569	TraesCS3D01G124800	1.21498	0.647633	0.780764	0.253597	0.614351	0.0975418	3.86966	2.13433	0.575012	14.481	6.19621	6.82807	16.2958	0.523828	0.278694	3.65276
570	TaWD40-570	TraesCS3D01G137900	4.50471	4.11321	4.17739	2.59325	3.10978	2.31581	5.78178	3.35277	3.00847	5.62189	3.80317	4.24879	4.314	0.525432	3.66935	3.67599
571	TaWD40-571	TraesCS3D01G145000	10.8998	12.0064	10.518	5.19614	4.63327	4.99968	10.5384	11.08	7.39607	12.0078	13.095	16.0659	12.3521	2.43884	6.63881	9.32442
572	TaWD40-572	TraesCS3D01G162400	0.505063	2.04023	2.21312	0.00600435	0.072169	0.165565	0.0591401	0.111795	0.0100464	0.0314546	0.0171014	0.0196296	0.0438407	0.00926814	0	0.353628
573	TaWD40-573	TraesCS3D01G163800	0	0	0	0	0.0436693	0	0.148115	0.0735171	0	0.8233	1.0924	0.0617788	0	0	0	0.149519
574	TaWD40-574	TraesCS3D01G168100	13.6599	9.04027	10.2891	8.27531	7.11367	2.17349	18.72	10.5338	5.81283	13.1333	7.8158	10.7836	11.4699	1.75439	17.8306	9.89373
575	TaWD40-575	TraesCS3D01G179800	8.09592	17.7862	20.5737	3.95637	7.04744	8.97971	20.0507	13.0678	7.20339	15.2942	20.0336	21.2261	23.8655	4.7646	3.80776	13.0502
576	TaWD40-576	TraesCS3D01G181100	13.7705	9.9803	10.7302	7.40937	6.21533	2.98358	20.5145	8.55782	4.56756	18.3622	13.8682	9.73151	10.2161	2.63494	22.4357	10.7985
577	TaWD40-577	TraesCS3D01G200300	10.022	8.93311	8.76642	6.4922	5.92262	3.59581	17.3074	9.78425	3.84965	19.7974	11.3216	8.41737	10.4496	1.49682	3.19748	8.62359
578	TaWD40-578	TraesCS3D01G203900	1.97012	1.62026	1.62041	1.56243	1.73966	1.50202	3.05619	1.86174	1.54008	3.30577	3.51724	3.02217	2.63153	0.261775	2.39772	2.10728
579	TaWD40-579	TraesCS3D01G210700	13.9581	11.9175	13.9331	5.4554	5.39865	4.89552	19.1916	13.2489	8.25923	20.024	25.6387	17.6873	18.0399	2.97241	4.4137	12.3356
580	TaWD40-580	TraesCS3D01G217100	11.1839	8.55824	9.76268	3.81876	4.72258	2.6942	12.4537	7.95679	4.5167	11.5355	8.69534	13.6388	9.67319	1.02442	5.60234	7.72248
581	TaWD40-581	TraesCS3D01G219500	8.22354	9.98541	9.59775	4.01583	5.92255	7.27127	12.27	9.28653	5.93491	16.8648	13.9044	10.9673	8.14875	1.79163	7.6538	8.78923
582	TaWD40-582	TraesCS3D01G224200	6.83352	4.66394	4.56615	5.02819	2.99778	0.638721	9.67694	2.50266	1.22986	11.574	2.77143	1.9102	7.01298	0.258506	0.3122	4.13181
583	TaWD40-583	TraesCS3D01G229700	7.26222	5.29376	4.98775	3.38989	4.8674	2.61225	10.0399	4.96827	2.45273	12.8575	6.55369	5.71607	4.91057	0.815966	3.278	5.33373
584	TaWD40-584	TraesCS3D01G234700	5.2134	4.46376	5.39209	4.23692	5.08698	4.84647	8.89366	5.75288	8.17704	11.7029	9.31596	8.1121	6.29416	0.80201	2.11614	6.0271
585	TaWD40-585	TraesCS3D01G235100	6.37783	4.18415	5.39129	3.26846	3.07762	2.62362	7.50279	5.45551	4.82437	7.32821	7.51191	7.58972	5.72558	0.401111	2.11401	4.89175
586	TaWD40-586	TraesCS3D01G237000	16.8808	12.9433	14.1845	7.59844	6.80832	4.27261	22.6417	14.78	10.1177	17.3778	28.0437	11.3052	11.1141	1.72062	5.25964	12.3366
587	TaWD40-587	TraesCS3D01G251300	36.5678	35.9356	33.0766	23.4635	27.102	14.1335	80.1329	34.0584	13.0038	142.453	64.9633	50.9366	51.3375	6.39607	14.4961	41.8704
588	TaWD40-588	TraesCS3D01G252500	1.70135	1.90261	1.96042	1.4508	0.775486	0.671075	1.39369	1.35707	0.847417	2.25091	1.93172	2.51841	1.69466	0.132264	1.03615	1.4416
589	TaWD40-589	TraesCS3D01G264000	105.317	122.684	109.661	114.999	95.7143	31.0161	147.793	104.584	38.6269	179.169	101.391	107.616	120.171	12.9471	99.8145	99.4337
590	TaWD40-590	TraesCS3D01G284500	2.71021	2.97172	3.69541	6.159	14.6947	14.1011	7.91517	2.78765	3.9575	3.92932	5.70893	3.55894	5.44932	0.755452	6.38465	5.65194
591	TaWD40-591	TraesCS3D01G311000	3.23318	1.99924	2.3447	0.957075	0.91674	0.706358	3.78056	3.18837	1.74508	2.72282	5.3751	2.73998	2.63037	0.5273	2.73403	2.37339
592	TaWD40-592	TraesCS3D01G313800	5.27069	4.06844	4.49521	2.78153	4.94568	3.11214	6.26559	4.92066	2.71896	11.5752	12.1122	5.98109	7.00781	0.634848	6.06396	5.4636
593	TaWD40-593	TraesCS3D01G318200	4.55803	4.4909	5.64136	1.54536	3.2256	4.82416	4.37457	3.73158	4.71246	3.73	5.79558	5.64439	3.31328	0.64059	4.9128	4.07604
594	TaWD40-594	TraesCS3D01G338000	0.851066	1.06443	1.01704	0.644784	0.550809	0.888803	0.812075	1.12521	1.1021	1.79672	1.07312	1.09559	0.850143	0.230517	1.30286	0.960352
595	TaWD40-595	TraesCS3D01G364100	3.91331	4.81825	5.2397	2.86804	2.53513	3.74211	3.9014	3.23275	5.05698	4.13146	5.99857	6.11266	3.88463	0.653055	10.9056	4.46625
596	TaWD40-596	TraesCS3D01G364200	4.2063	4.13416	4.16362	1.7322	3.18742	4.03555	4.27224	4.35337	4.05575	5.34392	4.41321	5.34082	3.80113	0.353364	7.93827	4.08876
597	TaWD40-597	TraesCS3D01G371800	1.24911	1.68487	1.8694	0.810238	1.54479	1.93881	3.9336	3.37041	2.77192	1.0416	0.806052	1.34515	0.914169	0.172235	1.73432	1.67911
598	TaWD40-598	TraesCS3D01G373900	4.93485	5.00536	4.24712	4.83063	3.29732	4.34889	3.40838	5.36716	7.66684	3.98716	3.93779	6.01105	6.28018	0.968196	3.50324	4.51961
599	TaWD40-599	TraesCS3D01G428600	0.110558	0.33359	0.224445	0.14861	0.0311638	0.00802765	0.12691	0.127414	0.0676319	0.14792	0.145756	0.318275	0.0593398	0.0409735	2.41658	0.287147
600	TaWD40-600	TraesCS3D01G436900	0.0069614	0	0.00666095	0.247648	0.841689	1.37906	0.0765318	0.370673	0.835491	0.114508	0.129363	0.999334	0.0525385	0	0	0.337364
601	TaWD40-601	TraesCS3D01G437100	1.85364	4.33564	5.79758	0.0158016	0.0567805	0.0408154	0.140605	0.137495	0.256046	0.0579152	0.0848452	0.00519725	0	0	0.0059768	0.852556
602	TaWD40-602	TraesCS3D01G480400	1.35276	2.84603	2.28772	0.587228	0.245733	0.0179327	0.829792	0.351857	0	0.846157	0.388844	0.672293	0.494103	0.0200983	0.0096163	0.730012
603	TaWD40-603	TraesCS3D01G533000	6.2942	3.35864	3.60751	4.82042	2.46884	0.110637	8.42955	1.97315	0	8.86847	2.797	1.42351	3.02501	5.26978	0.251447	3.51321
604	TaWD40-604	TraesCS4D01G008400	3.04922	2.84725	3.10128	1.47046	2.19597	1.76684	4.3723	2.45995	1.74766	6.71574	4.40789	5.38193	4.00047	1.28847	4.1748	3.26535
605	TaWD40-605	TraesCS4D01G017800	9.05093	9.48171	10.5128	5.77078	7.09464	4.81241	12.4743	11.6141	8.59038	15.1499	15.2962	11.3089	9.3371	1.69753	3.75585	9.06317
606	TaWD40-606	TraesCS4D01G023600	6.76588	7.22527	7.19806	8.71595	7.81399	8.39843	12.1648	11.8742	9.58766	10.4789	9.61163	9.65219	9.19205	2.37418	4.16253	8.34771
607	TaWD40-607	TraesCS4D01G034500	1.54466	1.30055	1.25724	0.698825	0.673197	0.00696681	3.18676	0.598082	0.0206706	5.12988	0.83879	1.07397	1.09097	0.0517639	0.0322512	1.16697
608	TaWD40-608	TraesCS4D01G045800	12.5655	9.83878	10.9452	6.3079	5.28229	3.47889	17.0234	12.7081	7.72875	18.0318	27.5578	18.0011	19.9581	4.85399	16.27	12.7034
609	TaWD40-609	TraesCS4D01G056800	3.70838	2.99783	3.00955	1.05863	1.33929	0.382501	4.93409	1.85265	0.594409	6.31452	2.37622	2.90557	3.93847	0.70423	1.11589	2.48215
610	TaWD40-610	TraesCS4D01G064400	12.8103	11.4903	13.174	6.76547	9.30906	2.93071	22.3347	8.70176	4.5502	14.6821	10.5361	9.17362	9.58763	2.00383	38.0014	11.7367
611	TaWD40-611	TraesCS4D01G067700	2.84892	2.21847	2.60054	1.77448	1.81452	0.536304	4.28749	2.20373	0.937667	4.12696	1.24366	1.84035	1.87888	0.212677	1.29756	1.98815
612	TaWD40-612	TraesCS4D01G069800	13.4725	9.3793	10.0224	6.98393	7.30749	2.51859	15.3734	6.35515	2.74005	9.34243	5.38883	6.44557	7.02407	1.16794	9.73226	7.55026
613	TaWD40-613	TraesCS4D01G071000	0	0.0459111	0.075481	0.0321287	0.132216	0.0272676	0.0147383	0.0561471	0	0	0	0.0661135	0.351225	0.0675371	0.0196527	0.0592279
614	TaWD40-614	TraesCS4D01G071100	0	0	0	0	0	0	0.109786	0.182002	0	0	0	0	0	0	0	0.0194525
615	TaWD40-615	TraesCS4D01G074000	3.46792	3.39853	3.42173	1.83154	2.03638	2.36464	3.49632	3.52083	4.15462	4.6014	3.26587	6.54272	3.90725	0.745294	5.86233	3.50782
616	TaWD40-616	TraesCS4D01G089000	4.46694	3.96437	4.57453	0.792963	1.00346	0.759745	3.22715	2.60171	2.59761	3.79987	5.77088	3.10137	3.03685	0.25902	0.814673	2.71808
617	TaWD40-617	TraesCS4D01G089300	1.50982	0.885798	0.919382	0.0435821	1.18247	14.8967	0.0912929	0.280345	0.179996	0.280243	0.151679	0.194408	0.256754	0.0405026	0	1.3942
618	TaWD40-618	TraesCS4D01G091200	11.0634	11.5539	12.4127	4.56825	5.9466	6.17972	12.9919	10.6371	8.51192	11.0719	14.9329	9.48324	10.3592	1.69732	8.06228	9.29817
619	TaWD40-619	TraesCS4D01G093800	2.92994	3.36489	3.55625	0.973581	1.45312	1.58772	4.22565	2.36067	2.23813	4.82479	3.3142	4.05715	3.14071	0.947209	6.15908	3.00887
620	TaWD40-620	TraesCS4D01G095600	0.0619995	0.0107902	0.031594	0	0.0326396	0	0.0750624	0.12	0.010312	0.0384789	0.0054995	1.05774	0.0264042	0.00266803	0	0.0982128
621	TaWD40-621	TraesCS4D01G126000	18.8301	12.7706	14.4533	11.1034	13.3314	6.29355	22.9904	13.1197	8.21912	24.2352	12.7589	19.2679	16.4651	2.68921	23.1434	14.6448
622	TaWD40-622	TraesCS4D01G145700	8.9792	12.01	10.1123	3.8311	4.83244	6.95472	12.6216	9.9567	4.51816	21.7289	14.0132	16.0333	15.7077	2.05146	10.3312	10.2455
623	TaWD40-623	TraesCS4D01G149800	54.1868	41.0142	41.5706	39.3578	34.2365	12.018	77.6202	37.822	16.0706	59.477	43.4914	33.8124	54.4124	9.05671	19.2716	38.2279
624	TaWD40-624	TraesCS4D01G152300	7.5741	6.92301	7.64444	9.19952	7.19178	7.88061	7.92736	8.0352	6.37681	7.79707	8.41427	10.5396	9.41614	1.38759	3.53518	7.32285
625	TaWD40-625	TraesCS4D01G154600	9.09238	7.10817	8.40639	7.79741	5.61117	5.02213	12.9006	7.59417	6.16965	17.9353	11.7765	11.5433	10.0651	2.15376	6.91533	8.67276
626	TaWD40-626	TraesCS4D01G160600	6.1603	5.94161	6.22096	3.03941	2.83066	4.02469	7.06714	6.44281	4.77902	8.58188	7.97594	8.89368	5.42045	2.37719	10.7848	6.03604
627	TaWD40-627	TraesCS4D01G185600	0.303772	0.181463	0.234121	0.072656	0.173082	0.206159	0.408969	0.282923	0.29742	0.518377	0.932188	0.803433	0.545324	0.0196899	0.0325379	0.334141
628	TaWD40-628	TraesCS4D01G189300	9.54543	8.32956	8.6473	6.08897	7.28983	2.42828	16.0852	6.17968	2.41144	13.247	6.42087	8.393	7.14288	0.668994	12.279	7.67716
629	TaWD40-629	TraesCS4D01G197900	5.66352	2.72798	2.95383	0.59184	1.00236	4.97556	1.38548	4.95746	0.207959	7.13335	4.24294	7.88258	10.2543	2.36081	34.3361	6.04507
630	TaWD40-630	TraesCS4D01G212100	0.0359353	0.116918	0.208366	0.0176547	0.256999	6.86988	0.0102507	0.0442008	0	0.0664269	0.0410462	0.149895	0.008886	1.7783	18.9341	1.90259
631	TaWD40-631	TraesCS4D01G221200	35.2949	32.4441	34.7881	21.3025	20.8206	16.3299	46.952	30.8069	15.8983	57.4491	47.9347	37.9285	34.3816	11.3415	37.7772	32.0967
632	TaWD40-632	TraesCS4D01G245500	11.1435	8.44684	9.22314	6.56935	6.05538	3.23461	15.0518	6.64539	3.77456	22.626	8.93675	7.42447	8.82173	0.992319	5.37183	8.28785
633	TaWD40-633	TraesCS4D01G254200	5.71367	5.09012	5.22157	4.7508	4.9375	2.7031	10.5107	5.92714	4.26157	13.6063	10.1706	8.84718	7.50643	5.45851	3.29218	6.53316
634	TaWD40-634	TraesCS4D01G301600	4.99126	4.19137	4.6268	2.88843	3.64743	3.63729	7.02736	4.75052	4.87268	7.03411	10.2885	9.21765	11.1744	2.91585	13.0163	6.28533
635	TaWD40-635	TraesCS4D01G308400	1.00444	1.78522	1.37657	0.232159	0.346679	0.920255	0.720584	2.44949	0.330479	0.742698	0.573447	0.708255	1.98167	0.305453	0.14155	0.907929
636	TaWD40-636	TraesCS4D01G337200	4.48283	3.06887	3.57452	4.62697	3.19104	1.61626	6.72246	2.3762	1.7649	5.52907	3.45779	4.37465	4.90473	1.09496	2.75707	3.56949
637	TaWD40-637	TraesCS4D01G341200	3.57191	3.53832	3.64994	3.80383	3.11972	3.36488	6.15092	6.26556	4.61396	5.4632	7.87536	6.43991	5.32373	1.0953	2.07956	4.42374
638	TaWD40-638	TraesCS4D01G352900	2.96814	6.46971	5.7454	1.49134	2.417	2.24345	3.99708	2.97694	5.03226	3.50457	8.08228	4.4992	2.43117	0.278278	3.04638	3.67888
639	TaWD40-639	TraesCS4D01G363900	26.8976	29.8714	30.9898	15.8304	13.9147	9.07514	43.6989	26.6105	18.3004	29.0422	60.0342	25.5941	27.2163	3.7483	9.94823	24.7181
640	TaWD40-640	TraesCS5D01G020400	4.22364	3.47337	4.13641	2.67642	3.78373	3.80244	5.80858	4.11883	3.62646	8.22984	7.72402	7.5215	6.45406	2.09445	11.3989	5.27151
641	TaWD40-641	TraesCS5D01G029800	0.788253	1.08173	1.00747	0.596313	1.09169	0.708995	2.0441	1.10332	0.784775	2.18431	1.92473	1.44996	1.13238	0.271242	1.30143	1.16471
642	TaWD40-642	TraesCS5D01G041900	5.42321	4.90152	4.92601	1.82583	3.57893	1.01797	7.28533	3.6292	2.43666	4.96394	2.80575	5.06819	3.87729	1.17728	6.53981	3.96379
643	TaWD40-643	TraesCS5D01G051600	5.11117	4.34987	4.24591	2.10879	3.17466	0.505012	8.02702	1.99795	0.80886	3.94234	1.83713	2.95756	3.08037	0.256016	6.30212	3.24699
644	TaWD40-644	TraesCS5D01G060600	4.80489	4.85185	4.90001	2.22888	3.60281	0.921893	9.60675	2.82934	1.24287	6.92919	3.42616	4.7857	3.12616	0.425098	5.78991	3.96477
645	TaWD40-645	TraesCS5D01G074900	0.162419	2.23061	1.89837	0.255628	4.96421	35.2584	0.303839	1.39303	2.60154	2.51335	3.52393	5.0256	2.98864	0.10723	0	4.21512
646	TaWD40-646	TraesCS5D01G088400	6.84671	5.47903	6.04557	4.70202	3.80149	3.55462	6.91865	7.0282	7.40651	6.4654	8.65742	9.58767	7.74318	1.84882	2.59797	5.91222
647	TaWD40-647	TraesCS5D01G124900	0.0449627	0.0792796	0.0430393	0.146617	0.0817849	0.409946	0.0651227	0.0428907	0.0753142	0.0818919	0.0596633	1.51527	0.0696319	0	0.0563772	0.184786
648	TaWD40-648	TraesCS5D01G127600	5.21237	5.90156	6.34004	2.76105	3.93253	6.66606	5.78916	4.8415	6.43975	5.38794	7.00578	7.77229	7.21875	1.30917	11.8101	5.89254
649	TaWD40-649	TraesCS5D01G131000	11.1732	12.6273	12.6368	5.17542	6.82643	9.06944	14.1803	12.1123	9.13349	14.6348	18.0596	14.8167	12.0328	2.05403	6.87837	10.7607
650	TaWD40-650	TraesCS5D01G143600	6.51839	6.68269	8.17146	4.16501	6.28388	5.01388	11.5871	7.69401	6.1923	13.927	13.8063	9.69577	8.70605	2.00849	9.16422	7.97444
651	TaWD40-651	TraesCS5D01G152200	8.50951	6.66504	7.10295	5.34093	6.4867	4.33932	13.1969	9.05084	4.99495	12.8493	8.41138	9.14983	9.6851	0.63964	3.5522	7.33165
652	TaWD40-652	TraesCS5D01G171100	6.61547	4.5456	4.5035	3.27006	2.63053	0.355903	12.982	2.7402	0.509265	17.0573	2.69708	3.78765	2.76931	0.553965	0.0063427	4.33495
653	TaWD40-653	TraesCS5D01G176100	1.66216	1.66256	1.58709	0.713386	1.04534	0.193207	3.62554	1.89393	1.07237	5.02547	4.51218	2.22137	2.50249	0.163524	0.680245	1.90406
654	TaWD40-654	TraesCS5D01G182700	9.56904	8.02389	9.57476	5.17545	7.78374	4.83628	15.5408	6.56684	4.93663	14.3706	11.7912	6.7291	6.84317	1.27923	5.77963	7.92003
655	TaWD40-655	TraesCS5D01G193100	0.454962	0.445892	0.404436	0.207518	0.243755	0.207915	0.947702	0.546363	0.322634	1.71435	1.86299	0.901091	0.677289	0.156789	0.29086	0.625637
656	TaWD40-656	TraesCS5D01G198200	3.31117	2.99485	2.45703	2.03898	2.15434	1.09997	4.18428	2.43522	1.1516	5.17825	3.5718	4.569	3.77664	0.666042	3.57252	2.87745
657	TaWD40-657	TraesCS5D01G201800	35.6997	32.925	30.3289	21.0913	18.0104	12.6904	41.4433	35.2656	16.0915	34.1078	35.4122	35.3974	33.8655	4.28024	15.8333	26.8295
658	TaWD40-658	TraesCS5D01G280600	5.77177	4.03104	4.70565	2.61461	1.90423	0.307756	5.97839	3.29323	0.560793	11.1475	4.40705	2.64414	3.25397	0.377321	1.53642	3.50226
659	TaWD40-659	TraesCS5D01G300900	6.24335	4.37504	4.66386	3.75354	3.09197	2.26648	7.41208	3.23471	2.03602	7.68391	5.19211	4.65459	4.22624	0.893997	5.93439	4.37749
660	TaWD40-660	TraesCS5D01G307900	0.839684	1.18983	1.20755	2.25006	1.94442	1.40692	1.73024	1.07685	1.30335	3.56213	2.84796	3.02539	2.15728	0.315644	0.383813	1.68274
661	TaWD40-661	TraesCS5D01G324200	4.29578	5.10275	5.80373	3.35616	4.13062	2.89719	8.83335	5.53571	3.42683	10.1594	7.73768	6.55499	5.30547	1.04917	7.1379	5.42178
662	TaWD40-662	TraesCS5D01G337800	7.15787	5.18164	5.46842	3.18025	2.68818	0.171243	9.37749	3.64654	0.549468	17.0457	2.84424	5.67478	6.70756	0.491602	1.99415	4.81194
663	TaWD40-663	TraesCS5D01G370000	12.0072	10.9273	11.1407	5.79595	8.92611	3.33555	21.5549	8.07343	3.82909	15.5312	8.90463	9.86855	9.53279	1.55758	21.0034	10.1326
664	TaWD40-664	TraesCS5D01G376600	0.685303	1.63758	2.36417	1.06883	1.77354	2.40157	3.02933	6.10603	3.83078	3.1005	5.96527	5.85219	5.82722	0.0933145	0.0333956	2.91794
665	TaWD40-665	TraesCS5D01G385600	12.9198	10.1587	11.3026	6.32106	7.23654	4.90411	19.1223	11.5009	7.42525	32.4286	13.9591	20.0777	17.502	4.58056	8.18148	12.5081
666	TaWD40-666	TraesCS5D01G385800	0	0	0.0173987	0	0	0	0.111711	0.0264115	0	0	0	0	0	0	0	0.0103681
667	TaWD40-667	TraesCS5D01G389000	0.0074295	0.0126514	0	0	0	0.00843725	0	0	0	0.007975	0	7.59363	0.0098951	0	0	0.509335
668	TaWD40-668	TraesCS5D01G392900	5.09056	3.43111	4.03731	1.72328	2.05727	2.59233	4.62413	3.32683	3.11553	6.07719	8.48483	8.04716	6.42356	1.19844	1.30131	4.10206
669	TaWD40-669	TraesCS5D01G394200	2.76134	2.4452	2.03251	1.61837	1.32699	0.888807	3.00906	2.40544	4.12734	4.45633	3.88882	3.6863	3.74414	0.42835	0.997988	2.52113
670	TaWD40-670	TraesCS5D01G394500	8.84135	7.92347	7.26037	3.67939	5.32138	3.31336	14.9459	7.71917	4.17495	15.9738	6.37767	9.90062	8.24844	1.01226	8.69958	7.55944
671	TaWD40-671	TraesCS5D01G402200	3.24404	2.27549	2.2336	2.26952	1.63948	1.33141	3.78615	3.68712	2.42744	5.38643	4.15104	3.95728	3.18673	0.437796	2.51342	2.83513
672	TaWD40-672	TraesCS5D01G406300	3.96588	3.60619	4.12096	3.10773	3.14426	1.65589	8.02855	5.27245	4.03872	8.99181	8.76202	4.42248	3.85729	0.356925	1.23541	4.30444
673	TaWD40-673	TraesCS5D01G446500	4.92042	6.40973	5.65076	3.56273	3.70517	1.37095	8.65137	3.44498	2.32718	5.92549	3.07868	5.39921	4.26715	0.369795	8.88129	4.53099
674	TaWD40-674	TraesCS5D01G453600	0	0.0074036	0.0282299	0	0.012678	0.0980661	0.035221	0.0343456	0.0484229	0.0965121	0	0.0139715	0.0500575	0.00789625	0	0.0288536
675	TaWD40-675	TraesCS5D01G502400	0.0196592	0.012515	0.0411742	0.625117	3.21319	4.2786	0.146536	0.157998	1.53724	0	0	0.193897	0.0363384	0	0	0.684151
676	TaWD40-676	TraesCS5D01G539100	10.9138	14.9843	17.7663	0	0.00496573	0.00495904	0.300443	0.186581	0	0	0.0204191	0	0	0.0250817	0.056454	2.95089
677	TaWD40-677	TraesCS5D01G545100	5.52495	4.27403	5.02055	2.75979	2.98733	2.82137	5.56305	4.54264	3.09012	5.21509	3.93275	6.46489	4.09789	0.917702	31.4658	5.91187
678	TaWD40-678	TraesCS5D01G548800	10.5814	9.20987	8.22546	6.77465	8.11374	7.71644	11.5353	12.0929	7.47858	16.8424	17.6141	13.195	15.8329	2.18168	4.97769	10.1581
679	TaWD40-679	TraesCS5D01G560700	4.30771	4.55075	5.07624	3.21272	2.69172	4.64509	3.96925	3.74734	4.70157	5.24619	5.04159	6.34899	3.02879	2.56806	7.25129	4.42582
680	TaWD40-680	TraesCS5D01G567300	10.3375	7.70486	7.86121	7.18309	4.26803	3.94398	9.9691	7.83114	4.9725	8.95368	9.20336	10.6843	11.4167	3.51385	28.5894	9.09551
681	TaWD40-681	TraesCS6D01G045000	0.350902	0.102285	0.158875	5.0681	2.33446	0.568678	0.299633	0.196135	0.138348	0.0123313	0	0.0777372	0	0.0078634	0.0260671	0.622761
682	TaWD40-682	TraesCS6D01G076200	2.8328	1.99082	2.53615	1.70079	1.82797	2.31031	2.79242	2.56299	2.38034	2.85694	3.74943	3.82351	2.9718	0.585701	1.78251	2.44696
683	TaWD40-683	TraesCS6D01G082100	0.22192	1.21613	1.43307	0.174217	0.952245	1.18956	4.58955	4.05926	2.52806	4.647	4.51503	7.07134	4.89789	1.35229	8.7024	3.17
684	TaWD40-684	TraesCS6D01G126400	2.5057	2.84315	3.04063	1.18314	1.78669	2.20046	3.93102	2.94809	1.87837	4.10084	6.67034	4.92852	3.81459	0.665527	2.42005	2.99447
685	TaWD40-685	TraesCS6D01G165800	30.372	25.6119	29.2737	17.2187	15.152	7.76776	47.4565	23.7405	18.9759	27.6814	54.5725	19.5947	23.9576	2.50485	5.53493	23.2943
686	TaWD40-686	TraesCS6D01G178300	22.1726	21.0905	24.3029	11.3864	11.1371	8.80483	31.4909	21.8783	13.866	31.0796	35.7235	21.0461	19.8713	2.51793	4.82157	18.746
687	TaWD40-687	TraesCS6D01G190200	4.26342	4.11948	4.22965	2.53455	3.04772	2.5099	6.0972	4.34743	4.23094	10.1638	7.08484	8.58775	4.68227	1.4646	5.85495	4.88124
688	TaWD40-688	TraesCS6D01G217900	2.31418	2.02342	2.27136	2.36169	1.74344	0.41782	4.54292	4.44613	3.20278	4.3928	5.66902	4.39116	4.86603	0.550056	3.17551	3.09122
689	TaWD40-689	TraesCS6D01G229300	0.0789275	0.0614773	0.0691142	0.064813	0.0494146	0.0205406	0.203591	0.0622863	0.0513492	0.141264	0.113587	1.80056	0.233392	0.00878799	0.0124356	0.198103
690	TaWD40-690	TraesCS6D01G232000	3.49793	2.77433	2.56241	3.60733	2.95655	3.06096	4.03991	3.33059	3.34408	6.64459	4.62002	6.56697	4.38413	0.522994	1.33214	3.54966
691	TaWD40-691	TraesCS6D01G238400	6.36066	4.63705	5.70592	4.25745	3.75554	4.06494	7.99341	6.24639	3.32057	8.28502	6.74621	7.23904	6.7773	1.14753	6.22365	5.51738
692	TaWD40-692	TraesCS6D01G246000	3.21901	2.40899	2.59163	1.49201	0.931974	0.0893226	2.91487	1.14065	0.141716	3.58407	1.10457	1.46776	3.02832	0.313026	0.335996	1.65093
693	TaWD40-693	TraesCS6D01G264800	47.8595	41.052	46.0485	22.4667	30.7611	57.8918	45.2911	58.2937	69.3187	38.4804	52.7217	66.2367	45.6787	12.1117	73.2627	47.165
694	TaWD40-694	TraesCS6D01G265000	6.54831	6.74653	6.65566	1.92206	2.19192	4.5154	3.84663	5.80594	6.57667	5.96849	5.77028	9.97275	7.31642	1.10291	5.06595	5.33373
695	TaWD40-695	TraesCS6D01G266500	11.9055	9.79654	11.4898	6.48962	5.41922	2.9061	17.7651	8.79281	5.71574	13.2565	15.2632	12.7523	10.6215	1.996	8.43379	9.50691
696	TaWD40-696	TraesCS6D01G305800	1.84887	1.80492	2.09608	3.67393	6.74428	5.27169	3.96916	1.96159	3.85578	3.62188	4.8428	4.57714	3.2972	0.638463	4.30959	3.50089
697	TaWD40-697	TraesCS6D01G327000	1.23399	1.02086	1.0088	0.6828	0.706063	0.255065	2.24206	0.977728	0.188071	2.85687	1.05802	1.27407	1.1837	0.12356	1.00889	1.0547
698	TaWD40-698	TraesCS6D01G335900	4.7263	3.60032	4.42497	1.42131	2.28071	2.20791	3.37486	4.07568	2.24268	2.77389	4.31651	3.66267	2.12812	0.540459	6.81468	3.23941
699	TaWD40-699	TraesCS6D01G343100	2.27789	3.58548	3.85243	1.3257	2.12103	3.74105	3.34978	3.30357	3.71161	3.61794	5.83397	6.88269	5.69852	1.72419	5.53395	3.77065
700	TaWD40-700	TraesCS6D01G368200	14.1204	8.57735	8.96014	9.22932	8.70655	5.21652	16.5668	14.5118	13.2865	24.9169	25.1947	18.5681	17.5516	4.72185	1.84138	12.798
701	TaWD40-701	TraesCS6D01G368300	0.243109	0.171413	0.230301	0.041461	0.0606322	0.0107332	0.0478715	0.0251132	0	0.0442191	0.0802922	0.064438	0.0585016	0.0130341	0.0515569	0.0761784
702	TaWD40-702	TraesCS6D01G377800	5.18403	5.12545	5.38005	3.30883	3.27405	3.36342	7.16571	4.7836	3.46329	6.31563	6.48922	6.87521	5.09975	0.917732	4.21753	4.7309
703	TaWD40-703	TraesCS6D01G406100	0	0	0	0	0	0	0	0	0	0	0.102156	0	0	0	0	0.00681037
704	TaWD40-704	TraesCS7D01G001500	7.61632	8.92971	9.20491	5.34213	7.90189	7.86591	11.3088	8.32353	6.17675	9.61493	7.16649	12.4817	7.4631	1.84079	22.2552	8.89948
705	TaWD40-705	TraesCS7D01G039300	3.16176	2.27557	2.30773	0	0	0	0.423925	0.0607095	0	0.0095352	0	0	0	0.0132172	0.00416841	0.550441
706	TaWD40-706	TraesCS7D01G054600	6.86103	5.8956	6.65573	3.40236	5.39247	2.00392	10.188	5.26516	4.1619	8.50088	5.4871	7.52772	4.94932	0.657552	9.03032	5.73194
707	TaWD40-707	TraesCS7D01G062000	1.98462	1.06038	1.66914	1.34889	1.16165	1.26519	1.86088	1.55053	1.70639	2.36124	1.06757	2.24011	1.45168	0.330215	4.04087	1.67329
708	TaWD40-708	TraesCS7D01G083900	26.031	24.6907	25.921	12.3635	11.6421	7.53434	42.1866	26.6077	15.763	25.9642	55.0066	22.035	25.7924	2.39384	10.6955	22.3085
709	TaWD40-709	TraesCS7D01G084500	0	0	0	0	0	0	0	0	0	0.0482602	0	0	4.72345	0	0	0.318114
710	TaWD40-710	TraesCS7D01G132200	15.8978	13.1418	12.2114	13.3247	13.8856	20.861	18.6635	15.3576	14.814	10.347	13.9816	21.1993	13.5462	5.57937	28.3962	15.4138
711	TaWD40-711	TraesCS7D01G196700	3.20973	7.5542	6.77827	0.357359	1.0494	2.34251	1.53683	1.07503	0.821534	0.041264	0.0451026	0.9206	0.0215661	0	0	1.71689
712	TaWD40-712	TraesCS7D01G221700	12.3994	12.3453	14.2838	6.37678	6.60416	8.20352	14.494	12.1955	11.5749	14.511	16.284	14.8498	10.6111	4.4625	9.39354	11.2393
713	TaWD40-713	TraesCS7D01G222700	2.09607	3.82388	2.95843	1.64466	2.12581	3.62841	2.52027	4.0009	5.67653	3.54031	4.14122	5.87154	5.27178	0.96089	5.61181	3.5915
714	TaWD40-714	TraesCS7D01G238100	2.88251	4.23747	4.01795	3.43969	1.86935	2.0288	2.89096	4.20367	5.2192	3.56526	3.59147	7.00963	7.48031	2.45933	15.2552	4.67672
715	TaWD40-715	TraesCS7D01G261200	1.54202	0.892365	1.32468	0.997234	1.02534	1.06886	3.09329	1.42576	0.717211	4.39912	2.27241	2.23257	2.69659	0.471271	0.845849	1.66697
716	TaWD40-716	TraesCS7D01G276000	7.46038	7.04873	6.94559	4.17758	4.27195	1.83143	13.3985	8.76146	5.40943	10.9035	16.2445	10.9913	10.8686	0.939739	1.19792	7.36337
717	TaWD40-717	TraesCS7D01G277600	8.30448	6.15305	7.7874	4.00606	4.64422	3.59692	13.2484	6.33272	3.90575	13.0741	11.1959	10.1457	7.71819	1.47616	9.8426	7.42878
718	TaWD40-718	TraesCS7D01G290100	8.50058	7.73732	7.88721	4.65726	5.49338	8.30314	5.78101	7.81095	8.20215	7.50312	6.85833	11.4465	9.90927	5.68341	6.91076	7.51229
719	TaWD40-719	TraesCS7D01G293500	14.4602	15.3468	16.7271	7.63931	10.9523	7.78292	33.3221	16.2486	8.94163	40.4562	35.2616	23.043	22.2161	2.92563	7.46376	17.5191
720	TaWD40-720	TraesCS7D01G305100	4.01213	3.90306	3.46196	2.86461	2.31651	2.87759	8.04479	7.41043	5.01647	17.6724	9.77744	8.4169	14.2502	0.665655	6.12997	6.45467
721	TaWD40-721	TraesCS7D01G307300	8.04561	6.28566	6.67549	3.55823	4.12954	4.35337	8.55352	7.36314	6.29436	9.7998	10.3919	10.9114	10.4569	2.48035	9.61582	7.26101
722	TaWD40-722	TraesCS7D01G319800	6.49278	3.77023	4.09055	1.8495	2.16914	0.0579558	9.06794	2.53075	0.118312	15.3531	2.59781	3.7437	2.77869	0.276095	0.315378	3.6808
723	TaWD40-723	TraesCS7D01G332300	1.16654	1.40545	1.39121	0.678398	0.986269	0.833037	1.63344	1.58457	1.30736	2.84423	3.22309	2.66037	1.21685	0.227272	0.936748	1.47299
724	TaWD40-724	TraesCS7D01G337300	2.30317	1.53205	1.53539	1.0799	0.807253	0.895139	2.40263	1.42687	1.12911	2.58393	3.39488	3.29602	2.3059	0.365806	1.6778	1.78239
725	TaWD40-725	TraesCS7D01G350400	11.9998	12.7822	13.6611	8.10252	7.80668	7.92187	18.762	17.8612	10.042	21.3568	19.4252	17.2462	11.6566	2.85288	38.2139	14.6461
726	TaWD40-726	TraesCS7D01G354300	5.65613	3.76206	4.09332	3.02599	2.74098	1.49373	7.73073	2.88318	1.41767	7.53474	3.32934	4.23273	2.82769	0.310837	3.17577	3.61433
727	TaWD40-727	TraesCS7D01G364000	10.0198	11.7061	13.2661	4.95424	5.99758	4.98811	15.4802	11.4736	7.91716	13.4716	16.1771	10.9451	8.97053	0.982873	5.2355	9.43904
728	TaWD40-728	TraesCS7D01G435400	8.23874	5.8873	6.21441	3.56163	4.04144	3.52768	8.52811	5.93248	2.83981	7.63449	4.88154	4.58644	6.97303	0.57415	4.78886	5.21401
729	TaWD40-729	TraesCS7D01G435500	0.0441953	0.0189164	0	0.024758	0.0165014	0	0.0295003	0.0493427	0	0.162404	0.146276	0.145607	0.712071	0.0177478	0	0.0911546
730	TaWD40-730	TraesCS7D01G443200	12.6497	11.0447	12.1457	1.88325	2.17929	3.84768	4.7447	7.29005	4.89961	1.94501	3.29061	5.88486	5.70601	0.835157	6.76478	5.67408
731	TaWD40-731	TraesCS7D01G447300	0.00132261	0.00217861	0.00137043	0.0544493	0.0888746	0.0541295	0.298295	0.157289	0.0772535	1.83723	1.27891	1.39514	0.402628	0.0142035	0.00145442	0.377649
732	TaWD40-732	TraesCS7D01G453800	5.14278	4.79355	4.77981	2.48005	2.56628	3.10977	6.7557	5.64709	2.99841	5.7783	6.84391	6.03007	6.63752	0.579678	2.29709	4.42933
733	TaWD40-733	TraesCS7D01G486800	13.2706	10.7023	11.4789	7.59385	7.97657	5.19104	16.5368	10.8851	7.56837	20.2311	12.5389	15.2454	12.5374	3.00836	9.90483	10.978
734	TaWD40-734	TraesCS7D01G496500	0.312613	0.538101	0.498922	0.308408	0.573789	0.800904	1.03311	1.21259	0.880918	1.96673	1.41749	1.54477	1.16971	0.120692	0.574248	0.863533
735	TaWD40-735	TraesCS7D01G500800	2.2676	1.90203	1.79865	2.3273	1.94489	0.39434	4.23989	1.02328	0.60617	2.01167	0.946705	1.49484	1.93577	0.121661	1.04465	1.60396
736	TaWD40-736	TraesCS7D01G507400	5.77295	5.32346	5.23789	2.79388	4.59532	1.10094	11.8841	4.14739	1.48262	8.16318	4.38481	4.53233	3.70329	0.469542	8.39586	4.79918
737	TaWD40-737	TraesCS7D01G521800	8.04605	8.26806	9.32514	15.8136	10.2094	1.73167	15.3128	5.63813	4.60207	9.32305	5.1928	6.81379	6.43357	0.738524	10.8516	7.88669
738	TaWD40-738	TraesCS7D01G527000	0	0.00381195	0.00353361	0.44638	1.89223	0	0.334881	0.136041	0.231278	0.0423234	10.0519	0.0126569	0.0125778	0	0	0.877842
739	TaWD40-739	TraesCS7D01G528700	3.26532	3.66978	3.89944	1.99177	2.62553	2.7347	4.44056	4.46429	3.45557	5.27983	4.08241	5.55126	5.79405	0.999761	9.52095	4.11835
740	TaWD40-740	TraesCS7D01G528800	0.207816	0.165701	0.0314752	0.711656	0.3216	0.0612077	1.00639	0.544267	0.497979	1.38284	0.963656	0.840983	0.54659	0.154036	0.00698735	0.496212
741	TaWD40-741	TraesCS7D01G531000	0	0.0090466	0	0	1.53449	0.0307484	11.3017	9.52504	1.55948	0.100557	0.0276954	0.149735	0.089771	0.0081066	0.0109899	1.62316
742	TaWD40-742	TraesCS7D01G545800	4.7333	6.25817	6.69485	0.0136108	0.0130665	0.00408223	0.0105517	0.012054	0.00376968	0.0063093	0.0274547	0.0112331	0.00424499	0.00225197	0.00386007	1.18659
743	TaWD40-743	TraesCS7D01G554800	0.891369	0.971377	1.15789	0	0	0	0	0	0	0	0.0458744	0	0	0	0	0.204434
