# Supplementary material for: Genome-wide identification and analysis of WD40 proteins in wheat (Triticum aestivum L.)
Source: BMC Genomics. 2018 Nov 6;19:803. doi: 10.1186/s12864-018-5157-0 (PMC6219084; doi:10.1186/s12864-018-5157-0)
Supplement: Supplementary file 1 — Table S1. Characteristic features of 743 TaWD40s. Table S2. KaKs ratios of tandemly duplicated TaWD40s. Table S3. KaKs ratios of segmentally duplicated TaWD40s. Table S4. Syntenic relationships of WD40s between wheat and rice. Table S5. Homologous WD40s among wheat, rice, and Arabidopsis. Table S6. The expression levels of TaWD40s for spatial and temporal expression profiles analysis. Table S7. Significantly and differentially expressed TaWD40s under biotic and abiotic stresses. Table S8. Primers used for qRT-PCR. Table S9. Amino acid sequences of 743 TaWD40s. Table S10. Coding sequences of 743 TaWD40s. Table S11. Corresponding table for homologous TaWD40s located on 21 wheat chromosomes. Table S12. Functional annotation of TaWD40s from IWGSC RefSeqv1.0. (ZIP 1478 kb) [file 12864_2018_5157_MOESM1_ESM.zip › Table S7 Significantly and differentially expressed TaWD40s under biotic and abiotic stresses.xls]

## Sheet: Ta S7 (a)
Table S7 (a) Significantly and differentially expressed TaWD40s under cold stress for 2 weeks
No.	Gene name	baseMean	log2 Fold Change	lfcSE	stat	pvalue	padj(<0.05)
1	TaWD40-83	619.64	2.21359	0.116376	19.021	1.14217e-80	7.05863e-78
2	TaWD40-696	1746.85	1.34861	0.0793801	16.9892	9.8665e-65	3.04875e-62
3	TaWD40-590	786.537	2.24395	0.132847	16.8913	5.21627e-64	1.07455e-61
4	TaWD40-333	677.649	1.96245	0.125255	15.6676	2.51729e-55	3.88922e-53
5	TaWD40-289	572.436	-2.21651	0.156036	-14.2051	8.52011e-46	1.05309e-43
6	TaWD40-373	678.506	1.58732	0.142454	11.1427	7.77185e-29	8.00501e-27
7	TaWD40-592	469.856	1.73267	0.165398	10.4758	1.11585e-25	9.85139e-24
8	TaWD40-564	168.238	2.00609	0.206052	9.73582	2.12093e-22	1.63842e-20
9	TaWD40-599	112.697	-6.77259	0.698621	-9.69423	3.19031e-22	2.19068e-20
10	TaWD40-694	413.666	-1.53591	0.163918	-9.36999	7.25418e-21	4.48308e-19
11	TaWD40-84	543.367	1.81973	0.202206	8.99938	2.27004e-19	1.27535e-17
12	TaWD40-447	606.048	1.0669	0.125661	8.49025	2.06194e-17	1.0619e-15
13	TaWD40-407	654.703	1.0078	0.123204	8.17988	2.84129e-16	1.3507e-14
14	TaWD40-335	303.246	1.67118	0.205709	8.12402	4.50994e-16	1.99082e-14
15	TaWD40-699	1374.89	0.719978	0.0941853	7.64428	2.10125e-14	8.65716e-13
16	TaWD40-108	512.786	1.01285	0.133381	7.59365	3.11017e-14	1.2013e-12
17	TaWD40-657	597.996	0.86699	0.116934	7.41435	1.22224e-13	4.44321e-12
18	TaWD40-623	257.625	1.46415	0.198226	7.38626	1.51019e-13	5.185e-12
19	TaWD40-151	608.119	0.899544	0.122602	7.33712	2.18241e-13	7.09859e-12
20	TaWD40-60	187.2	1.28939	0.177949	7.24587	4.29679e-13	1.32771e-11
21	TaWD40-340	121.485	-4.44187	0.625488	-7.10145	1.23455e-12	3.63311e-11
22	TaWD40-66	77.8453	-3.17366	0.447528	-7.09154	1.32631e-12	3.72573e-11
23	TaWD40-509	388.424	-0.938083	0.135339	-6.93137	4.1679e-12	1.1199e-10
24	TaWD40-4	380.329	1.46872	0.215897	6.80291	1.0253e-11	2.64015e-10
25	TaWD40-558	939.967	0.763528	0.113014	6.75604	1.41819e-11	3.50576e-10
26	TaWD40-483	1457.17	0.763874	0.117531	6.49935	8.06675e-11	1.9174e-09
27	TaWD40-494	224.327	-1.29834	0.200602	-6.47223	9.65688e-11	2.21035e-09
28	TaWD40-563	775.709	-0.668723	0.10348	-6.46232	1.0311e-10	2.27579e-09
29	TaWD40-89	34.412	-5.36211	0.83818	-6.39733	1.58117e-10	3.36954e-09
30	TaWD40-629	174.278	1.45346	0.231665	6.27395	3.51997e-10	7.25114e-09
31	TaWD40-277	1440.17	0.651643	0.106108	6.14134	8.1829e-10	1.6313e-08
32	TaWD40-257	539.806	-0.722301	0.118412	-6.09991	1.06128e-09	2.04959e-08
33	TaWD40-546	92.3411	1.67025	0.27873	5.99235	2.0683e-09	3.87336e-08
34	TaWD40-518	203.478	1.0751	0.180245	5.96465	2.45165e-09	4.37515e-08
35	TaWD40-663	271.985	0.944897	0.158462	5.96291	2.47784e-09	4.37515e-08
36	TaWD40-576	167.346	1.13862	0.193956	5.8705	4.34491e-09	7.45876e-08
37	TaWD40-132	85.3275	1.59661	0.278148	5.74016	9.45874e-09	1.57987e-07
38	TaWD40-205	61.0982	-2.17701	0.393938	-5.52628	3.27098e-08	5.31964e-07
39	TaWD40-505	412.355	0.875949	0.159792	5.4818	4.2101e-08	6.67139e-07
40	TaWD40-444	449.646	1.61988	0.304659	5.31703	1.05475e-07	1.62959e-06
41	TaWD40-535	301.344	0.814128	0.155704	5.22871	1.707e-07	2.57299e-06
42	TaWD40-292	129.394	-1.55324	0.302008	-5.14305	2.70321e-07	3.97758e-06
43	TaWD40-455	77.8777	-1.75883	0.34488	-5.09983	3.39958e-07	4.8859e-06
44	TaWD40-298	334.121	-1.04305	0.205827	-5.0676	4.02854e-07	5.65827e-06
45	TaWD40-9	492.664	-0.636171	0.126144	-5.0432	4.57801e-07	6.21422e-06
46	TaWD40-390	635.713	-0.571623	0.11339	-5.04123	4.62547e-07	6.21422e-06
47	TaWD40-458	202.68	-1.0185	0.202252	-5.03581	4.75841e-07	6.25681e-06
48	TaWD40-731	66.5207	1.5799	0.317033	4.98339	6.24809e-07	8.04442e-06
49	TaWD40-247	122.058	-1.21778	0.246133	-4.94767	7.51065e-07	9.47261e-06
50	TaWD40-375	201.637	-1.13363	0.235178	-4.82031	1.43337e-06	1.77165e-05
51	TaWD40-730	230.699	-0.950307	0.197612	-4.80896	1.51715e-06	1.83842e-05
52	TaWD40-81	529.428	0.643465	0.134291	4.79159	1.65466e-06	1.9665e-05
53	TaWD40-527	798.819	1.29668	0.271593	4.77437	1.80272e-06	2.10204e-05
54	TaWD40-687	176.38	-0.877142	0.185979	-4.71634	2.40124e-06	2.74808e-05
55	TaWD40-380	120.188	-1.05926	0.229638	-4.61276	3.97362e-06	4.4649e-05
56	TaWD40-544	631.77	0.466849	0.102299	4.56356	5.02924e-06	5.55013e-05
57	TaWD40-244	319.21	0.640691	0.143151	4.47565	7.61808e-06	8.2596e-05
58	TaWD40-42	46.8394	1.68187	0.380216	4.42347	9.713e-06	0.000103494
59	TaWD40-686	27.7844	2.52319	0.572781	4.40516	1.05708e-05	0.000110725
60	TaWD40-224	276.001	0.659315	0.152835	4.31389	1.60405e-05	0.000165217
61	TaWD40-190	94.4728	-1.83282	0.425356	-4.30891	1.64062e-05	0.000166214
62	TaWD40-287	47.3443	1.57541	0.376618	4.18304	2.87641e-05	0.000286713
63	TaWD40-55	7.06492	6.62796	1.58715	4.17602	2.96652e-05	0.000291002
64	TaWD40-54	362.764	-0.727403	0.175897	-4.1354	3.5434e-05	0.000341307
65	TaWD40-306	95.4774	1.32415	0.32043	4.13241	3.5898e-05	0.000341307
66	TaWD40-362	13.8734	3.12709	0.757482	4.12827	3.65501e-05	0.000342242
67	TaWD40-36	166.995	-1.0323	0.251091	-4.11127	3.93493e-05	0.000362953
68	TaWD40-552	69.9823	-1.29105	0.324288	-3.98117	6.8578e-05	0.000623253
69	TaWD40-645	29.3535	2.28533	0.576207	3.96616	7.304e-05	0.000654185
70	TaWD40-420	65.4418	-1.54423	0.391127	-3.94815	7.87569e-05	0.000695311
71	TaWD40-596	8.31444	-6.15685	1.56726	-3.92841	8.55089e-05	0.000744289
72	TaWD40-104	101.867	-1.08219	0.277564	-3.89891	9.66275e-05	0.000829386
73	TaWD40-61	142.307	-1.1485	0.295321	-3.88898	0.000100667	0.000852225
74	TaWD40-457	146.502	-0.821954	0.211614	-3.88422	0.000102658	0.000857332
75	TaWD40-59	480.918	-0.489135	0.127155	-3.84676	0.000119691	0.000973277
76	TaWD40-608	310.052	-0.604884	0.157203	-3.8478	0.000119185	0.000973277
77	TaWD40-267	34.3369	-1.73578	0.454824	-3.81639	0.00013542	0.00108444
78	TaWD40-389	138.578	0.831496	0.218026	3.81376	0.000136871	0.00108444
79	TaWD40-19	183.464	0.689592	0.181986	3.78926	0.000151095	0.00118199
80	TaWD40-324	457.784	-0.541067	0.143999	-3.75743	0.000171667	0.00132613
81	TaWD40-140	20.2599	2.25508	0.601404	3.7497	0.000177046	0.00135079
82	TaWD40-690	170.08	-0.739057	0.197552	-3.74108	0.000183233	0.00138095
83	TaWD40-150	155.16	0.786502	0.211652	3.71602	0.000202387	0.00150693
84	TaWD40-370	159.315	-1.14691	0.309334	-3.70768	0.000209166	0.00152076
85	TaWD40-394	32.9877	1.70143	0.458672	3.70948	0.000207689	0.00152076
86	TaWD40-386	118.755	0.871775	0.236359	3.68836	0.000225707	0.00162194
87	TaWD40-159	200.909	0.66329	0.181212	3.6603	0.000251916	0.00178947
88	TaWD40-209	101.468	0.962803	0.263944	3.64775	0.00026455	0.00185786
89	TaWD40-490	122.627	-0.994986	0.27594	-3.60581	0.000311184	0.00216081
90	TaWD40-207	90.0547	-1.00678	0.279802	-3.5982	0.000320429	0.00220028
91	TaWD40-610	289.322	0.553021	0.155035	3.56707	0.000360999	0.00245162
92	TaWD40-231	110.319	0.855857	0.240303	3.56158	0.000368637	0.00247628
93	TaWD40-651	105.055	-0.882073	0.248726	-3.54636	0.000390585	0.0025955
94	TaWD40-537	331.047	-0.868515	0.247169	-3.51385	0.000441663	0.0029037
95	TaWD40-129	144.329	1.51413	0.433893	3.48964	0.000483671	0.00314641
96	TaWD40-577	132.675	0.934779	0.269874	3.46377	0.000532669	0.00342906
97	TaWD40-268	176.916	-0.635563	0.183656	-3.46062	0.000538935	0.00343362
98	TaWD40-713	135.561	-0.785228	0.22768	-3.44882	0.000563045	0.00355063
99	TaWD40-357	271.721	0.526847	0.155018	3.39863	0.000677247	0.00422766
100	TaWD40-584	483.834	0.465035	0.14007	3.32001	0.000900148	0.00556291
101	TaWD40-170	195.741	0.71705	0.216305	3.31499	0.000916467	0.00560769
102	TaWD40-472	200.757	0.64409	0.194686	3.30834	0.000938498	0.00568619
103	TaWD40-120	314.849	-0.494709	0.151102	-3.27401	0.00106034	0.00630085
104	TaWD40-680	224.232	0.556931	0.169966	3.27672	0.0010502	0.00630085
105	TaWD40-98	130.308	-0.92255	0.282369	-3.26718	0.00108625	0.00639337
106	TaWD40-409	153.167	0.861085	0.264413	3.25659	0.00112758	0.006574
107	TaWD40-255	72.8201	-1.0081	0.316066	-3.18953	0.00142503	0.00823053
108	TaWD40-413	247.697	0.50968	0.161044	3.16485	0.00155164	0.0088788
109	TaWD40-393	123.02	0.671804	0.214264	3.1354	0.00171618	0.00973026
110	TaWD40-675	100.51	-0.830393	0.265797	-3.12416	0.00178311	0.0100178
111	TaWD40-481	198.88	0.53885	0.172751	3.11924	0.0018132	0.0100951
112	TaWD40-647	18.3141	1.76941	0.57265	3.08987	0.00200243	0.0110491
113	TaWD40-17	645.477	-0.357616	0.116824	-3.06116	0.00220481	0.0119524
114	TaWD40-314	18.2507	-1.87315	0.611474	-3.06334	0.00218882	0.0119524
115	TaWD40-704	392.35	0.464611	0.152595	3.04473	0.00232892	0.0125154
116	TaWD40-243	143.094	0.673524	0.221646	3.03874	0.00237571	0.0126568
117	TaWD40-489	8.82699	-3.98697	1.32268	-3.01431	0.00257565	0.0136047
118	TaWD40-685	1453.01	0.413125	0.137308	3.00874	0.00262329	0.0137389
119	TaWD40-319	191.888	0.540582	0.180372	2.99704	0.00272612	0.0141575
120	TaWD40-148	44.9049	-1.15456	0.385899	-2.99188	0.00277263	0.014279
121	TaWD40-463	878.629	0.423398	0.1421	2.97958	0.0028864	0.0147421
122	TaWD40-361	40.9727	1.32108	0.444747	2.97041	0.00297407	0.0150654
123	TaWD40-71	226.086	0.508341	0.171752	2.95974	0.00307895	0.0154699
124	TaWD40-100	5.79071	-4.64271	1.57066	-2.95589	0.00311764	0.0155379
125	TaWD40-336	613.76	0.334902	0.113757	2.94401	0.00323985	0.0158907
126	TaWD40-416	247.97	-0.699111	0.2374	-2.94487	0.00323092	0.0158907
127	TaWD40-271	19.9893	-1.7143	0.591237	-2.89952	0.00373738	0.0181866
128	TaWD40-232	46.5124	-1.16596	0.403048	-2.89285	0.00381764	0.018432
129	TaWD40-79	13.0185	3.65536	1.26912	2.88024	0.0039737	0.018797
130	TaWD40-264	62.9748	-0.92367	0.320787	-2.87939	0.00398448	0.018797
131	TaWD40-559	435.341	-0.505488	0.175406	-2.88182	0.00395387	0.018797
132	TaWD40-45	261.13	0.530265	0.184688	2.87114	0.00408997	0.0191485
133	TaWD40-12	79.0319	0.959687	0.335439	2.86099	0.00422319	0.0196235
134	TaWD40-199	31.9912	1.26661	0.446272	2.8382	0.0045369	0.0209239
135	TaWD40-418	84.354	-0.758567	0.269048	-2.81945	0.00481066	0.0220221
136	TaWD40-387	52.645	1.16803	0.416631	2.8035	0.00505505	0.0229707
137	TaWD40-70	224.534	0.535728	0.192577	2.78189	0.0054044	0.024379
138	TaWD40-678	420.798	0.696096	0.250525	2.77855	0.00546017	0.0244521
139	TaWD40-97	166.309	-0.606854	0.220595	-2.75099	0.00594153	0.0262276
140	TaWD40-118	321.296	0.447027	0.162432	2.7521	0.00592151	0.0262276
141	TaWD40-149	35.093	-1.14629	0.419271	-2.73401	0.0062569	0.0274238
142	TaWD40-117	98.3567	-0.700523	0.256486	-2.73123	0.00630986	0.0274612
143	TaWD40-474	308.215	0.447861	0.164463	2.72317	0.00646586	0.027862
144	TaWD40-493	164.339	-1.70232	0.625431	-2.72183	0.00649211	0.027862
145	TaWD40-587	536.864	0.332513	0.122982	2.70376	0.00685598	0.0292206
146	TaWD40-282	90.6408	-1.03639	0.383714	-2.70096	0.00691402	0.0292662
147	TaWD40-334	29.0905	1.30734	0.484483	2.69842	0.00696691	0.0292894
148	TaWD40-454	335.897	0.948664	0.353311	2.68507	0.00725156	0.0302802
149	TaWD40-14	14.4989	-1.78914	0.669466	-2.67248	0.0075292	0.0312285
150	TaWD40-487	127.853	-0.735034	0.277243	-2.65123	0.00802001	0.0330425
151	TaWD40-621	270.627	0.432472	0.163339	2.6477	0.0081042	0.0331682
152	TaWD40-593	345.039	0.594873	0.227519	2.61461	0.00893303	0.0363198
153	TaWD40-310	141.808	-0.733302	0.282065	-2.59976	0.00932891	0.0376815
154	TaWD40-460	101.352	0.637075	0.24604	2.58931	0.0096168	0.0385921
155	TaWD40-313	44.3467	1.04084	0.402716	2.58454	0.00975093	0.0388779
156	TaWD40-351	25.6403	-2.43984	0.947679	-2.57454	0.0100373	0.0397632
157	TaWD40-216	39.8368	0.97804	0.382804	2.55494	0.0106206	0.0415413
158	TaWD40-543	307.987	0.391106	0.153005	2.55617	0.0105833	0.0415413
159	TaWD40-637	134.785	-0.584174	0.230328	-2.53627	0.0112042	0.0435482
160	TaWD40-622	141.117	-0.58495	0.232654	-2.51424	0.0119288	0.0460749
161	TaWD40-673	77.1413	-0.887509	0.353413	-2.51126	0.0120303	0.0461783
162	TaWD40-432	283.424	-0.95978	0.382933	-2.50639	0.0121971	0.0462443
163	TaWD40-737	88.5693	-0.69863	0.2787	-2.50675	0.0121848	0.0462443
164	TaWD40-636	125.629	0.596011	0.239108	2.49264	0.0126797	0.0477809
165	TaWD40-714	195.5	-0.603396	0.24278	-2.48536	0.012942	0.0484738

## Sheet: Ta S7 (b)
Table S7 (b) Significantly and differentially expressed TaWD40s under heat stress for one hour
No.	Gene name	baseMean	log2 Fold Change	lfcSE	stat	pvalue	padj(<0.05)
1	TaWD40-578	7141.72	4.75499	0.116017	40.9853	0	0
2	TaWD40-210	1148.99	3.9631	0.111109	35.6684	1.22286e-278	3.95596e-276
3	TaWD40-716	643.501	3.89891	0.142688	27.3247	2.15588e-164	4.64952e-162
4	TaWD40-320	4198.25	4.12771	0.169388	24.3685	3.69552e-131	5.97751e-129
5	TaWD40-361	657.966	5.18621	0.23863	21.7333	9.94976e-105	1.2875e-102
6	TaWD40-645	549.839	5.28345	0.256984	20.5595	6.33177e-94	6.82775e-92
7	TaWD40-634	820.227	1.92753	0.099336	19.4041	7.12504e-84	6.58557e-82
8	TaWD40-515	378.351	3.22255	0.167073	19.2883	6.73131e-83	5.44395e-81
9	TaWD40-72	2258.33	2.5217	0.143261	17.6022	2.36981e-69	1.70363e-67
10	TaWD40-140	234.112	5.05254	0.289148	17.4739	2.26572e-68	1.46592e-66
11	TaWD40-394	276.949	4.64113	0.273266	16.9839	1.08025e-64	6.35381e-63
12	TaWD40-575	2306.1	1.65762	0.103425	16.0272	8.25224e-58	4.44933e-56
13	TaWD40-42	354.521	2.21472	0.156787	14.1256	2.64041e-45	1.31411e-43
14	TaWD40-204	1108.75	1.18807	0.085612	13.8773	8.69353e-44	4.01765e-42
15	TaWD40-318	2936.57	1.86745	0.134655	13.8684	9.84591e-44	4.24687e-42
16	TaWD40-460	300.476	2.00772	0.169807	11.8236	2.9495e-32	1.1927e-30
17	TaWD40-73	755.241	1.15135	0.100477	11.4589	2.12178e-30	8.07524e-29
18	TaWD40-509	211.464	-2.14771	0.204987	-10.4773	1.09856e-25	3.94873e-24
19	TaWD40-408	63.3174	4.33565	0.479489	9.04224	1.53496e-19	5.22694e-18
20	TaWD40-186	246.823	1.61697	0.179282	9.01911	1.89631e-19	6.13455e-18
21	TaWD40-336	766.598	0.971846	0.116151	8.3671	5.90518e-17	1.81936e-15
22	TaWD40-454	687.53	1.51148	0.185839	8.13324	4.17969e-16	1.22921e-14
23	TaWD40-551	128.661	2.16312	0.273381	7.91247	2.52337e-15	7.09835e-14
24	TaWD40-384	236.911	1.32684	0.170005	7.80474	5.96255e-15	1.6074e-13
25	TaWD40-463	804.538	-0.753169	0.100232	-7.51425	5.72361e-14	1.48127e-12
26	TaWD40-241	384.494	1.07063	0.144797	7.394	1.42481e-13	3.54559e-12
27	TaWD40-9	271.269	-1.19293	0.167169	-7.13609	9.60238e-13	2.30102e-11
28	TaWD40-324	465.779	-0.91588	0.129466	-7.0743	1.5021e-12	3.47092e-11
29	TaWD40-91	504.964	0.8486	0.120406	7.04783	1.81728e-12	4.05441e-11
30	TaWD40-590	180.466	-2.1675	0.312353	-6.93925	3.94174e-12	8.50101e-11
31	TaWD40-297	165.347	-1.55929	0.231627	-6.73187	1.67491e-11	3.49569e-10
32	TaWD40-83	110.482	-9.51426	1.46401	-6.49877	8.09782e-11	1.63728e-09
33	TaWD40-617	112.801	-3.11469	0.496254	-6.27641	3.4648e-10	6.79311e-09
34	TaWD40-537	93.1393	-2.69847	0.433254	-6.22838	4.71278e-10	8.96814e-09
35	TaWD40-428	62.4299	-2.90138	0.470232	-6.1701	6.82467e-10	1.26159e-08
36	TaWD40-346	456.48	0.914316	0.148727	6.1476	7.86656e-10	1.4138e-08
37	TaWD40-142	216.28	0.996177	0.164145	6.06887	1.28814e-09	2.2525e-08
38	TaWD40-447	755.711	0.696392	0.115133	6.04861	1.46101e-09	2.48757e-08
39	TaWD40-59	555.005	0.843595	0.141991	5.94119	2.82968e-09	4.69437e-08
40	TaWD40-527	706.316	-0.650499	0.113241	-5.74436	9.227e-09	1.49247e-07
41	TaWD40-377	172.974	1.3617	0.237938	5.72294	1.04699e-08	1.6522e-07
42	TaWD40-193	211.383	-1.20109	0.214227	-5.6066	2.06342e-08	3.17865e-07
43	TaWD40-249	158.062	-1.24655	0.223368	-5.58069	2.39573e-08	3.60473e-07
44	TaWD40-555	74.6683	1.98272	0.360927	5.4934	3.94273e-08	5.79761e-07
45	TaWD40-219	378.285	0.692026	0.12679	5.45806	4.81373e-08	6.92108e-07
46	TaWD40-196	494.612	0.589232	0.108155	5.44803	5.09295e-08	7.16335e-07
47	TaWD40-731	21.8506	8.62854	1.60784	5.36656	8.02544e-08	1.10478e-06
48	TaWD40-637	111.463	-1.47908	0.280986	-5.26391	1.41022e-07	1.90086e-06
49	TaWD40-319	275.398	0.752678	0.143571	5.24254	1.5838e-07	2.09126e-06
50	TaWD40-710	808.384	0.481627	0.092194	5.22406	1.75042e-07	2.26504e-06
51	TaWD40-15	79.5649	1.82767	0.351336	5.20204	1.97111e-07	2.5006e-06
52	TaWD40-700	511.338	0.800713	0.155418	5.15199	2.57734e-07	3.20681e-06
53	TaWD40-305	821.928	0.58974	0.118165	4.9908	6.01312e-07	7.34054e-06
54	TaWD40-375	118.351	-1.89299	0.38001	-4.98141	6.31212e-07	7.56285e-06
55	TaWD40-47	42.8458	-8.1456	1.64654	-4.94711	7.53221e-07	8.86062e-06
56	TaWD40-557	142.652	-1.33716	0.272725	-4.90295	9.44098e-07	1.09077e-05
57	TaWD40-535	375.561	0.816823	0.166958	4.8924	9.96144e-07	1.13071e-05
58	TaWD40-75	26.527	-7.45742	1.55896	-4.78359	1.72193e-06	1.92084e-05
59	TaWD40-290	197.45	1.14368	0.239647	4.77235	1.82087e-06	1.99679e-05
60	TaWD40-52	160.037	-1.06797	0.226093	-4.72359	2.31715e-06	2.49866e-05
61	TaWD40-174	34.4774	-3.46101	0.743892	-4.65257	3.27829e-06	3.47713e-05
62	TaWD40-439	339.354	0.701616	0.152527	4.59994	4.22606e-06	4.41009e-05
63	TaWD40-706	172.529	-0.99893	0.218505	-4.57165	4.83895e-06	4.96952e-05
64	TaWD40-362	25.637	3.25133	0.713743	4.55532	5.23048e-06	5.28769e-05
65	TaWD40-200	17.8132	5.36668	1.19336	4.49713	6.88759e-06	6.8558e-05
66	TaWD40-675	82.3496	-1.4805	0.330346	-4.48167	7.40619e-06	7.26031e-05
67	TaWD40-86	186.303	0.964773	0.217143	4.44303	8.86995e-06	8.56546e-05
68	TaWD40-355	705.64	0.486884	0.110407	4.4099	1.03418e-05	9.83994e-05
69	TaWD40-520	115.961	1.10103	0.250611	4.39338	1.11602e-05	0.000104647
70	TaWD40-648	615.223	0.457911	0.105367	4.34588	1.38718e-05	0.000128215
71	TaWD40-423	531.605	0.60627	0.140009	4.33024	1.48949e-05	0.000135733
72	TaWD40-580	189.62	-1.1511	0.266519	-4.31904	1.56709e-05	0.00014082
73	TaWD40-608	567.307	0.544233	0.126711	4.29506	1.74644e-05	0.000154787
74	TaWD40-385	38.3665	2.23025	0.526779	4.23375	2.29827e-05	0.000200943
75	TaWD40-677	122.698	1.17636	0.280677	4.19115	2.77543e-05	0.000239427
76	TaWD40-699	1416.53	0.54954	0.132135	4.15894	3.19725e-05	0.000272187
77	TaWD40-277	1701.48	0.34495	0.0833613	4.13801	3.50325e-05	0.000294364
78	TaWD40-41	333.468	-0.580611	0.140998	-4.11787	3.82397e-05	0.000317193
79	TaWD40-245	108.962	-1.13807	0.276642	-4.11387	3.89073e-05	0.000318646
80	TaWD40-448	506.176	0.536486	0.131195	4.08922	4.32835e-05	0.000350055
81	TaWD40-444	197.549	-0.885342	0.218586	-4.05032	5.11477e-05	0.00040855
82	TaWD40-635	27.1379	2.40368	0.594107	4.04586	5.21309e-05	0.000411325
83	TaWD40-681	14.8563	-6.61976	1.65228	-4.00644	6.1641e-05	0.000480503
84	TaWD40-595	99.1102	1.45499	0.364387	3.99299	6.5245e-05	0.000496813
85	TaWD40-598	421.334	0.849099	0.212652	3.9929	6.52692e-05	0.000496813
86	TaWD40-285	543.819	-0.462074	0.116953	-3.95095	7.78404e-05	0.000585613
87	TaWD40-370	250.175	0.733012	0.186026	3.94038	8.13537e-05	0.000605009
88	TaWD40-143	24.955	2.61448	0.667002	3.91975	8.86401e-05	0.000651707
89	TaWD40-388	113.382	-1.23787	0.317868	-3.8943	9.84843e-05	0.000715947
90	TaWD40-498	22.4861	-3.68285	0.958709	-3.84147	0.0001223	0.000879203
91	TaWD40-696	304.225	-0.831313	0.216863	-3.83335	0.000126409	0.000898752
92	TaWD40-430	639.363	-0.570737	0.151534	-3.76639	0.000165624	0.00116477
93	TaWD40-442	275.237	-1.02732	0.277891	-3.69685	0.000218293	0.00151866
94	TaWD40-638	178.107	-0.721045	0.195236	-3.69319	0.000221459	0.0015243
95	TaWD40-190	150.801	-6.12112	1.67435	-3.65581	0.000256369	0.00174249
96	TaWD40-212	267.327	-0.546766	0.149649	-3.65364	0.000258546	0.00174249
97	TaWD40-698	96.4475	1.02166	0.282756	3.61323	0.000302407	0.00201709
98	TaWD40-269	255.432	0.533925	0.14992	3.56139	0.000368894	0.00243545
99	TaWD40-407	591.558	0.42148	0.119201	3.53588	0.000406423	0.00265612
100	TaWD40-606	473.052	0.467325	0.132927	3.51565	0.000438671	0.0028382
101	TaWD40-102	49.794	-1.48299	0.435885	-3.40225	0.000668346	0.00428139
102	TaWD40-406	96.6737	0.918197	0.270519	3.3942	0.000688293	0.00436593
103	TaWD40-505	556.674	0.481063	0.14256	3.37446	0.000739618	0.00464595
104	TaWD40-725	554.545	0.383735	0.114036	3.36503	0.000765353	0.00476138
105	TaWD40-737	98.1759	-0.969469	0.289916	-3.34396	0.000825909	0.00508918
106	TaWD40-458	472.438	0.400144	0.120136	3.33075	0.000866132	0.00528667
107	TaWD40-490	25.3678	-2.39102	0.722519	-3.30929	0.000935332	0.0056557
108	TaWD40-31	1279.82	0.582398	0.176613	3.2976	0.000975161	0.00584194
109	TaWD40-32	378.239	0.441591	0.134901	3.27344	0.00106248	0.00630667
110	TaWD40-229	252.426	0.53812	0.164847	3.26436	0.0010971	0.00645294
111	TaWD40-695	311.672	-0.547919	0.168636	-3.24913	0.0011576	0.00674746
112	TaWD40-289	241.091	-0.561307	0.173055	-3.24351	0.00118065	0.00678037
113	TaWD40-461	155.245	0.691252	0.21319	3.24242	0.0011852	0.00678037
114	TaWD40-688	84.7766	1.30351	0.4023	3.24015	0.00119469	0.00678037
115	TaWD40-317	423.342	0.45709	0.141232	3.23645	0.00121025	0.006809
116	TaWD40-176	287.846	-0.538851	0.167186	-3.22306	0.00126828	0.00707392
117	TaWD40-623	236.874	0.641051	0.201717	3.17797	0.00148308	0.00820132
118	TaWD40-397	9.08907	3.8282	1.20669	3.17248	0.00151142	0.0082872
119	TaWD40-45	274.101	0.629627	0.199148	3.1616	0.00156905	0.00853088
120	TaWD40-366	597.927	0.335345	0.106366	3.15275	0.00161741	0.00872054
121	TaWD40-105	267.566	-0.48101	0.153414	-3.13536	0.00171641	0.00917782
122	TaWD40-467	220.587	-0.518948	0.166845	-3.11035	0.00186865	0.00990996
123	TaWD40-215	141.741	-0.850472	0.27495	-3.09319	0.00198017	0.010416
124	TaWD40-544	570.657	-0.42318	0.137676	-3.07374	0.00211394	0.01103
125	TaWD40-244	511.394	0.330599	0.107665	3.07063	0.00213607	0.0110563
126	TaWD40-299	140.675	-0.677809	0.221415	-3.06126	0.00220407	0.0113177
127	TaWD40-379	2059.77	0.40541	0.133367	3.03981	0.00236727	0.0120071
128	TaWD40-554	44.732	-1.39452	0.45891	-3.03877	0.00237543	0.0120071
129	TaWD40-213	419.153	0.422547	0.13935	3.03227	0.00242723	0.0121738
130	TaWD40-224	284.431	0.438597	0.144947	3.02592	0.00247875	0.0123366
131	TaWD40-563	781.87	0.405568	0.134294	3.02	0.00252772	0.0124843
132	TaWD40-354	19.9502	-2.55233	0.847229	-3.01256	0.00259056	0.0126977
133	TaWD40-512	37.7622	-1.57493	0.525831	-2.99513	0.00274327	0.0133451
134	TaWD40-621	237.628	-0.618888	0.208587	-2.96705	0.00300676	0.0145177
135	TaWD40-424	413.291	0.381316	0.129153	2.95243	0.00315285	0.0149992
136	TaWD40-443	28.034	-3.18375	1.07793	-2.95359	0.00314102	0.0149992
137	TaWD40-160	30.0213	-1.93477	0.656365	-2.9477	0.00320151	0.0151195
138	TaWD40-315	46.6551	1.29117	0.439863	2.93539	0.00333129	0.0156184
139	TaWD40-581	279.338	-0.617304	0.213033	-2.89769	0.00375917	0.0174977
140	TaWD40-139	36.2466	-1.5796	0.545923	-2.89344	0.00381042	0.0176096
141	TaWD40-517	271.85	-0.425067	0.147595	-2.87997	0.00397716	0.0182498
142	TaWD40-81	403.877	0.374051	0.13	2.87733	0.00401058	0.0182736
143	TaWD40-232	70.2377	-1.05199	0.36642	-2.87101	0.00409166	0.0185126
144	TaWD40-556	80.8841	-0.985979	0.349047	-2.82477	0.00473144	0.0212586
145	TaWD40-323	72.7155	-1.73043	0.619926	-2.79136	0.00524873	0.0234202
146	TaWD40-38	153.755	-0.589633	0.212155	-2.77925	0.00544845	0.0241449
147	TaWD40-332	1433.59	0.443186	0.159647	2.77603	0.00550267	0.0242193
148	TaWD40-413	204.117	-0.480522	0.174072	-2.76047	0.00577174	0.0252319
149	TaWD40-566	219.616	0.550398	0.200317	2.74764	0.00600263	0.0260651
150	TaWD40-618	436.625	-0.332812	0.121348	-2.74263	0.00609499	0.0262897
151	TaWD40-221	349.86	-0.389328	0.142199	-2.73791	0.00618316	0.0263191
152	TaWD40-484	194.811	-0.579283	0.211478	-2.73922	0.00615858	0.0263191
153	TaWD40-718	414.375	-0.36756	0.134638	-2.72999	0.00633356	0.0267831
154	TaWD40-153	152.284	-0.744672	0.274186	-2.71594	0.00660876	0.0277654
155	TaWD40-214	68.345	-1.03655	0.381976	-2.71365	0.00665472	0.027766
156	TaWD40-502	478.061	0.322432	0.118906	2.71166	0.00669474	0.027766
157	TaWD40-395	352.203	-0.35977	0.133981	-2.68522	0.00724822	0.02987
158	TaWD40-613	4.11046	6.21896	2.33879	2.65905	0.00783615	0.0320885
159	TaWD40-733	246.633	0.4532	0.171421	2.64378	0.00819855	0.0333614
160	TaWD40-22	39.6897	1.21137	0.460253	2.63196	0.00848942	0.0343291
161	TaWD40-440	10.0896	2.51168	0.960175	2.61586	0.00890032	0.0357671
162	TaWD40-133	68.1322	-0.947993	0.363735	-2.60627	0.00915332	0.0365568
163	TaWD40-453	362.394	0.476232	0.183683	2.59269	0.00952294	0.0377996
164	TaWD40-261	53.0879	-1.06727	0.412406	-2.58792	0.00965583	0.0380934
165	TaWD40-470	389.241	0.326064	0.126644	2.57466	0.010034	0.0393453
166	TaWD40-206	321.941	0.633353	0.248208	2.5517	0.0107199	0.0412842
167	TaWD40-259	108.682	-0.923625	0.361461	-2.55525	0.010611	0.0412842
168	TaWD40-494	72.0833	-1.49825	0.586851	-2.55303	0.0106791	0.0412842
169	TaWD40-564	85.0065	-0.898227	0.356003	-2.52309	0.0116329	0.0445355
170	TaWD40-644	53.4987	-1.07049	0.426127	-2.51215	0.0119999	0.0456704
171	TaWD40-450	66.6658	-1.26922	0.508559	-2.49572	0.0125703	0.0475612
172	TaWD40-485	10.2928	-3.49892	1.40809	-2.48487	0.01296	0.0486817
173	TaWD40-736	84.7064	-0.802468	0.323145	-2.48331	0.0130169	0.0486817
174	TaWD40-574	160.867	0.569349	0.229764	2.47797	0.0132134	0.0491325
175	TaWD40-217	204.942	-0.522401	0.211445	-2.47063	0.0134877	0.0498659

## Sheet: Ta S7 (c)
Table S7 (c) Significantly and differentially expressed TaWD40s under heat stress for six hours
No.	Gene name	baseMean	log2 Fold Change	lfcSE	stat	pvalue	padj(<0.05)
1	TaWD40-72	8357.35	3.88129	0.0909118	42.6929	0	0
2	TaWD40-318	4395.62	1.75757	0.0522612	33.6304	6.02289e-248	1.9213e-245
3	TaWD40-578	3070.33	2.71901	0.0933252	29.1348	1.30221e-186	2.76937e-184
4	TaWD40-320	2856.72	2.79317	0.0999713	27.9397	8.78666e-172	1.40147e-169
5	TaWD40-575	3257.39	1.43326	0.0587034	24.4153	1.17639e-131	1.50107e-129
6	TaWD40-319	980.875	2.32534	0.0979707	23.735	1.56882e-124	1.66818e-122
7	TaWD40-634	1464.66	2.13929	0.0964689	22.176	5.86132e-109	5.34218e-107
8	TaWD40-454	1159.49	1.62799	0.0747196	21.788	3.01387e-105	2.40356e-103
9	TaWD40-204	1930.07	1.37405	0.0683103	20.1148	5.47855e-90	3.88368e-88
10	TaWD40-684	2120.27	1.15927	0.0671198	17.2716	7.69292e-67	4.90808e-65
11	TaWD40-377	543.343	2.58943	0.156987	16.4945	4.0171e-61	2.32992e-59
12	TaWD40-97	621.907	1.6758	0.108722	15.4137	1.32386e-53	7.03854e-52
13	TaWD40-680	712.715	1.83661	0.122031	15.0503	3.43814e-51	1.68733e-49
14	TaWD40-132	337.56	2.9521	0.204384	14.4439	2.74042e-47	1.24885e-45
15	TaWD40-707	301.477	2.51149	0.174387	14.4018	5.03888e-47	2.14321e-45
16	TaWD40-101	260.141	2.79421	0.194477	14.3678	8.2401e-47	3.28574e-45
17	TaWD40-84	585.957	1.74627	0.128712	13.5673	6.26229e-42	2.3502e-40
18	TaWD40-180	1357.43	0.924305	0.0682161	13.5497	7.95895e-42	2.821e-40
19	TaWD40-379	4210.46	0.997006	0.0746865	13.3492	1.19695e-40	4.01922e-39
20	TaWD40-407	1186.51	0.964047	0.0745006	12.9401	2.67193e-38	8.52345e-37
21	TaWD40-677	325.7	2.15257	0.16687	12.8997	4.51881e-38	1.37286e-36
22	TaWD40-31	2138.35	0.700854	0.0576395	12.1593	5.12179e-34	1.48532e-32
23	TaWD40-589	1529.14	-0.893845	0.0745791	-11.9852	4.24848e-33	1.17849e-31
24	TaWD40-125	741.471	1.14707	0.0963039	11.9109	1.03836e-32	2.7603e-31
25	TaWD40-455	151.078	-5.56083	0.476179	-11.678	1.65106e-31	4.2135e-30
26	TaWD40-559	1421.86	0.821237	0.072158	11.3811	5.1945e-30	1.27465e-28
27	TaWD40-213	857.055	1.00551	0.0893763	11.2503	2.30809e-29	5.45393e-28
28	TaWD40-328	1366.39	0.788235	0.070564	11.1705	5.68613e-29	1.29562e-27
29	TaWD40-355	1277.45	0.799818	0.0730521	10.9486	6.7477e-28	1.48449e-26
30	TaWD40-36	578.386	-1.3134	0.120494	-10.9001	1.15089e-27	2.44755e-26
31	TaWD40-298	1257.9	0.906301	0.0831761	10.8962	1.20211e-27	2.47402e-26
32	TaWD40-264	331.578	1.74758	0.160557	10.8845	1.36699e-27	2.72544e-26
33	TaWD40-696	412.885	-1.577	0.145769	-10.8184	2.81547e-27	5.44324e-26
34	TaWD40-430	1573.76	0.675962	0.0627552	10.7714	4.69779e-27	8.81526e-26
35	TaWD40-518	291.586	-1.8189	0.170263	-10.6829	1.22414e-26	2.23144e-25
36	TaWD40-250	640.016	-1.19164	0.112474	-10.5948	3.14915e-26	5.581e-25
37	TaWD40-426	907.923	1.43756	0.13718	10.4793	1.07482e-25	1.85334e-24
38	TaWD40-32	770.462	1.01772	0.0975776	10.4298	1.81236e-25	2.96483e-24
39	TaWD40-711	115.145	-4.24581	0.407012	-10.4317	1.77741e-25	2.96483e-24
40	TaWD40-699	2439.68	0.744683	0.0721399	10.3228	5.55988e-25	8.86801e-24
41	TaWD40-70	449.337	1.20125	0.120223	9.99186	1.65445e-23	2.57448e-22
42	TaWD40-335	400.708	1.65761	0.166768	9.93961	2.79928e-23	4.25223e-22
43	TaWD40-429	676.987	1.13234	0.114128	9.92164	3.35207e-23	4.97354e-22
44	TaWD40-224	578.548	1.01094	0.102196	9.89217	4.5017e-23	6.52746e-22
45	TaWD40-384	386.197	1.38168	0.140934	9.80379	1.08442e-22	1.53746e-21
46	TaWD40-363	553.022	1.07017	0.109797	9.74674	1.9048e-22	2.64188e-21
47	TaWD40-289	293.177	-1.81487	0.188577	-9.62398	6.33344e-22	8.59731e-21
48	TaWD40-336	1160.05	0.86907	0.0918863	9.4581	3.13584e-21	4.16805e-20
49	TaWD40-682	944.33	0.805287	0.0868996	9.26686	1.917e-20	2.49601e-19
50	TaWD40-59	918.182	0.935661	0.101375	9.22968	2.71433e-20	3.46349e-19
51	TaWD40-54	1126.85	0.666981	0.0724672	9.20389	3.45214e-20	4.31855e-19
52	TaWD40-329	262.296	1.71745	0.188315	9.12012	7.50428e-20	9.20717e-19
53	TaWD40-479	517.993	1.02174	0.112344	9.09471	9.48357e-20	1.14161e-18
54	TaWD40-645	137.599	2.40181	0.266654	9.0072	2.11378e-19	2.49739e-18
55	TaWD40-122	860.372	0.840773	0.0938546	8.95825	3.29877e-19	3.82657e-18
56	TaWD40-615	475.885	1.14862	0.130306	8.81483	1.19866e-18	1.36562e-17
57	TaWD40-576	376.233	1.15491	0.131551	8.77916	1.64699e-18	1.84348e-17
58	TaWD40-464	526.726	1.01767	0.116537	8.73256	2.48967e-18	2.73864e-17
59	TaWD40-428	88.7632	-6.06476	0.710633	-8.5343	1.41007e-17	1.52478e-16
60	TaWD40-205	81.0352	-4.20683	0.513404	-8.19399	2.52708e-16	2.68713e-15
61	TaWD40-584	1057.37	0.658047	0.0805635	8.16805	3.13408e-16	3.27794e-15
62	TaWD40-310	544.671	0.893087	0.110456	8.08543	6.19438e-16	6.37421e-15
63	TaWD40-361	153.873	2.16677	0.268771	8.06174	7.52161e-16	7.61712e-15
64	TaWD40-541	334.18	-1.57881	0.19725	-8.00412	1.20323e-15	1.19947e-14
65	TaWD40-556	96.8211	-2.89016	0.365902	-7.89871	2.81799e-15	2.76597e-14
66	TaWD40-670	145.885	-2.01897	0.25654	-7.87	3.54646e-15	3.42824e-14
67	TaWD40-632	318.587	1.34444	0.171536	7.83762	4.59169e-15	4.37239e-14
68	TaWD40-66	125.36	-2.37753	0.303966	-7.82168	5.21235e-15	4.89041e-14
69	TaWD40-19	123.591	-2.1301	0.272841	-7.8071	5.85175e-15	5.41075e-14
70	TaWD40-444	274.82	-1.51637	0.195486	-7.75694	8.70049e-15	7.92988e-14
71	TaWD40-617	201.969	-1.93654	0.252223	-7.67788	1.61745e-14	1.45343e-13
72	TaWD40-123	532.632	0.832227	0.108638	7.66058	1.85095e-14	1.64015e-13
73	TaWD40-381	210.784	1.46895	0.193461	7.59301	3.12547e-14	2.73158e-13
74	TaWD40-650	570.964	1.42669	0.187972	7.58995	3.20029e-14	2.75917e-13
75	TaWD40-287	127.959	-2.14876	0.284849	-7.54352	4.57463e-14	3.89149e-13
76	TaWD40-595	221.615	2.10278	0.280463	7.49753	6.50319e-14	5.45926e-13
77	TaWD40-568	211.818	1.42941	0.191292	7.4724	7.87423e-14	6.52436e-13
78	TaWD40-171	70.1463	-3.10704	0.417341	-7.44484	9.70642e-14	7.93935e-13
79	TaWD40-241	542.389	0.811246	0.112047	7.24021	4.4799e-13	3.61794e-12
80	TaWD40-413	273.915	-1.15024	0.160126	-7.18332	6.80367e-13	5.42593e-12
81	TaWD40-447	1160.89	0.620912	0.0867712	7.15574	8.32246e-13	6.55522e-12
82	TaWD40-193	334.411	-1.21687	0.170675	-7.12973	1.00567e-12	7.82461e-12
83	TaWD40-675	116.835	-2.21634	0.313455	-7.07066	1.54194e-12	1.18525e-11
84	TaWD40-282	360.549	-0.941069	0.133188	-7.06572	1.59782e-12	1.21358e-11
85	TaWD40-22	107.133	2.20762	0.31257	7.06278	1.63199e-12	1.22496e-11
86	TaWD40-596	105.365	2.9579	0.421442	7.01852	2.24236e-12	1.66352e-11
87	TaWD40-651	198.399	-1.36026	0.194476	-6.99446	2.66288e-12	1.95278e-11
88	TaWD40-463	1169.35	-1.12555	0.161796	-6.95662	3.48544e-12	2.52695e-11
89	TaWD40-293	449.287	-1.26057	0.181612	-6.94098	3.89378e-12	2.79127e-11
90	TaWD40-592	301.854	1.31752	0.190183	6.92765	4.27888e-12	3.03325e-11
91	TaWD40-278	730.492	0.766758	0.111164	6.89756	5.29021e-12	3.68269e-11
92	TaWD40-687	415.702	0.948224	0.137483	6.89702	5.31046e-12	3.68269e-11
93	TaWD40-535	583.759	0.765124	0.111258	6.87703	6.11134e-12	4.19251e-11
94	TaWD40-417	134.268	-1.77321	0.260957	-6.79502	1.083e-11	7.35054e-11
95	TaWD40-566	406.15	0.902254	0.133232	6.77206	1.26965e-11	8.52669e-11
96	TaWD40-608	929.808	0.623177	0.0963167	6.47008	9.79498e-11	6.48942e-10
97	TaWD40-618	630.547	-0.664746	0.102759	-6.46898	9.86636e-11	6.48942e-10
98	TaWD40-86	325.918	1.17055	0.181303	6.45629	1.07298e-10	6.98529e-10
99	TaWD40-733	462.583	0.847552	0.131308	6.45466	1.08459e-10	6.98958e-10
100	TaWD40-332	1669.14	-0.452347	0.0711255	-6.35984	2.01964e-10	1.28853e-09
101	TaWD40-290	344.161	1.33044	0.209653	6.3459	2.21124e-10	1.3968e-09
102	TaWD40-394	96.7618	2.23965	0.353197	6.34107	2.28174e-10	1.42721e-09
103	TaWD40-704	555.985	0.671097	0.107878	6.22091	4.94287e-10	3.0617e-09
104	TaWD40-163	92.6031	-1.97167	0.317897	-6.20222	5.56733e-10	3.41534e-09
105	TaWD40-186	282.874	0.955617	0.154123	6.20037	5.63304e-10	3.42274e-09
106	TaWD40-61	414.371	0.753247	0.121554	6.1968	5.7624e-10	3.46831e-09
107	TaWD40-514	224.167	-1.16908	0.189347	-6.17427	6.64699e-10	3.96335e-09
108	TaWD40-647	55.5909	2.81273	0.458326	6.13696	8.4116e-10	4.96908e-09
109	TaWD40-229	454.87	0.837741	0.136732	6.1269	8.961e-10	5.24506e-09
110	TaWD40-126	1208.97	0.427601	0.0700703	6.10246	1.04448e-09	6.05796e-09
111	TaWD40-261	68.5895	-2.31501	0.379919	-6.09343	1.10513e-09	6.35204e-09
112	TaWD40-721	391.567	0.842194	0.138859	6.06508	1.31886e-09	7.5128e-09
113	TaWD40-317	734.051	0.668547	0.110732	6.03752	1.56498e-09	8.83591e-09
114	TaWD40-151	1055.77	0.570711	0.0947286	6.0247	1.69423e-09	9.48173e-09
115	TaWD40-543	391.272	-1.03018	0.171359	-6.0118	1.8347e-09	1.01786e-08
116	TaWD40-174	50.1513	-9.02249	1.51424	-5.95843	2.54671e-09	1.40069e-08
117	TaWD40-469	86.6016	-1.90528	0.321725	-5.92207	3.17906e-09	1.73354e-08
118	TaWD40-739	322.751	0.827336	0.140646	5.88242	4.04321e-09	2.18608e-08
119	TaWD40-390	1574.14	-0.507634	0.0890444	-5.7009	1.19174e-08	6.38932e-08
120	TaWD40-663	253.843	-1.08088	0.189963	-5.68995	1.27076e-08	6.7562e-08
121	TaWD40-406	179.824	1.25353	0.220529	5.6842	1.31424e-08	6.92965e-08
122	TaWD40-17	1219.61	0.456561	0.0806327	5.66224	1.49411e-08	7.81347e-08
123	TaWD40-217	293.786	-0.909759	0.161579	-5.63044	1.79754e-08	9.32382e-08
124	TaWD40-494	281	1.23166	0.220303	5.59077	2.26067e-08	1.16315e-07
125	TaWD40-505	611.909	-0.603253	0.108113	-5.57986	2.40715e-08	1.22861e-07
126	TaWD40-448	781.711	0.470916	0.0846681	5.56191	2.66834e-08	1.35111e-07
127	TaWD40-734	123.151	1.73419	0.312703	5.54582	2.92583e-08	1.46983e-07
128	TaWD40-338	173.468	1.20567	0.217637	5.53981	3.02804e-08	1.50929e-07
129	TaWD40-527	1182.34	-0.462336	0.0842302	-5.48896	4.043e-08	1.99956e-07
130	TaWD40-656	225.595	1.11776	0.20576	5.43237	5.5609e-08	2.72912e-07
131	TaWD40-717	291.668	-0.873148	0.160985	-5.4238	5.83467e-08	2.84162e-07
132	TaWD40-176	665.709	0.549506	0.101606	5.40819	6.36649e-08	3.07714e-07
133	TaWD40-458	532.775	-0.626943	0.116166	-5.39694	6.77856e-08	3.25167e-07
134	TaWD40-305	1216.09	0.417407	0.077595	5.3793	7.47746e-08	3.56016e-07
135	TaWD40-156	306.102	1.04293	0.193952	5.37724	7.56363e-08	3.57452e-07
136	TaWD40-272	482.286	0.587754	0.109986	5.3439	9.09692e-08	4.26753e-07
137	TaWD40-95	30.2985	5.98491	1.13307	5.28205	1.27745e-07	5.94902e-07
138	TaWD40-323	117.756	-1.61163	0.305694	-5.27204	1.34918e-07	6.23752e-07
139	TaWD40-145	104.796	-1.7516	0.333332	-5.25484	1.48152e-07	6.80007e-07
140	TaWD40-622	197.242	-1.10815	0.211325	-5.24382	1.57283e-07	7.16762e-07
141	TaWD40-373	610.402	-0.541511	0.103552	-5.22935	1.70107e-07	7.69703e-07
142	TaWD40-76	179.505	1.55558	0.297703	5.22526	1.73908e-07	7.81359e-07
143	TaWD40-39	178.902	-1.10027	0.2108	-5.21949	1.79416e-07	8.00471e-07
144	TaWD40-498	33.6702	-6.00632	1.15133	-5.21686	1.81981e-07	8.06275e-07
145	TaWD40-523	218.293	1.09712	0.210889	5.20235	1.96786e-07	8.6586e-07
146	TaWD40-695	485.999	-0.615477	0.118536	-5.19231	2.07696e-07	9.07601e-07
147	TaWD40-432	249.174	-1.02368	0.197303	-5.18838	2.12127e-07	9.2066e-07
148	TaWD40-196	781.349	0.578519	0.111656	5.18126	2.20395e-07	9.50081e-07
149	TaWD40-472	217.522	-0.934341	0.180823	-5.16715	2.37694e-07	1.01778e-06
150	TaWD40-537	340.345	0.735012	0.142319	5.16452	2.41054e-07	1.02528e-06
151	TaWD40-192	29.1929	-8.23961	1.60762	-5.12534	2.97009e-07	1.25491e-06
152	TaWD40-62	63.9537	1.95959	0.387164	5.0614	4.1618e-07	1.74686e-06
153	TaWD40-439	505.169	0.545283	0.108933	5.00569	5.5662e-07	2.306e-06
154	TaWD40-606	754.118	0.477293	0.0953269	5.00691	5.53101e-07	2.306e-06
155	TaWD40-706	280.266	-0.902884	0.182061	-4.95923	7.07744e-07	2.91317e-06
156	TaWD40-215	406.572	0.849747	0.171454	4.95613	7.1912e-07	2.94102e-06
157	TaWD40-82	1745.97	-0.364907	0.0741009	-4.92446	8.45928e-07	3.43759e-06
158	TaWD40-57	71.2115	-1.87513	0.382009	-4.9086	9.1731e-07	3.70408e-06
159	TaWD40-340	27.42	-5.08958	1.04252	-4.882	1.05017e-06	4.21387e-06
160	TaWD40-405	133.423	1.27484	0.26174	4.87064	1.11235e-06	4.43551e-06
161	TaWD40-143	39.5427	2.60674	0.539128	4.8351	1.33079e-06	5.27355e-06
162	TaWD40-446	155.817	1.07212	0.222046	4.82836	1.37665e-06	5.42162e-06
163	TaWD40-136	106.898	-1.4501	0.30212	-4.79975	1.58863e-06	6.21806e-06
164	TaWD40-210	296.41	0.755489	0.158359	4.77075	1.83542e-06	7.14023e-06
165	TaWD40-11	17.9866	7.68007	1.61989	4.74111	2.12556e-06	8.21882e-06
166	TaWD40-623	377.381	0.648534	0.136829	4.73974	2.13991e-06	8.22446e-06
167	TaWD40-128	77.6821	-1.65254	0.349696	-4.72565	2.29386e-06	8.76335e-06
168	TaWD40-350	93.4026	-1.53898	0.327949	-4.69275	2.69558e-06	1.02368e-05
169	TaWD40-728	505.972	0.544453	0.116945	4.65563	3.22988e-06	1.21933e-05
170	TaWD40-191	58.9859	-1.78604	0.386576	-4.62015	3.83459e-06	1.4391e-05
171	TaWD40-657	876.093	0.603112	0.130876	4.60826	4.06055e-06	1.51499e-05
172	TaWD40-470	466.93	-0.510951	0.112783	-4.53037	5.88791e-06	2.18401e-05
173	TaWD40-476	45.534	-1.99654	0.441606	-4.52108	6.1524e-06	2.26892e-05
174	TaWD40-81	657.412	0.437053	0.0967334	4.51812	6.23922e-06	2.28771e-05
175	TaWD40-221	532.08	-0.537435	0.119183	-4.50934	6.50309e-06	2.37084e-05
176	TaWD40-150	320.609	0.813556	0.181627	4.47926	7.49015e-06	2.71518e-05
177	TaWD40-48	1412.57	-0.309044	0.0692126	-4.46514	8.00155e-06	2.88418e-05
178	TaWD40-442	427.355	-1.13716	0.25483	-4.46243	8.10354e-06	2.90453e-05
179	TaWD40-129	128.938	-1.63969	0.370411	-4.42668	9.56944e-06	3.41078e-05
180	TaWD40-509	468.783	-0.491023	0.111911	-4.38764	1.14589e-05	4.06153e-05
181	TaWD40-504	242.848	0.916254	0.209492	4.3737	1.22161e-05	4.30599e-05
182	TaWD40-141	105.791	-1.20281	0.275094	-4.37236	1.22909e-05	4.30859e-05
183	TaWD40-41	535.049	-0.544914	0.124697	-4.36993	1.24289e-05	4.30959e-05
184	TaWD40-375	375.611	0.616859	0.14115	4.37024	1.24108e-05	4.30959e-05
185	TaWD40-207	215.17	-0.778658	0.178876	-4.35306	1.3425e-05	4.62981e-05
186	TaWD40-188	592.867	0.466227	0.107501	4.33696	1.44466e-05	4.95535e-05
187	TaWD40-637	196.439	-0.975464	0.225167	-4.33219	1.47633e-05	5.0369e-05
188	TaWD40-396	413.667	-0.565653	0.130676	-4.32867	1.50015e-05	5.06398e-05
189	TaWD40-604	373.347	0.595336	0.137531	4.32874	1.49964e-05	5.06398e-05
190	TaWD40-294	33.0501	-2.62242	0.61145	-4.28885	1.796e-05	6.03079e-05
191	TaWD40-700	730.924	0.556656	0.130335	4.27097	1.94623e-05	6.50102e-05
192	TaWD40-230	284.322	0.754959	0.177051	4.26408	2.00724e-05	6.66988e-05
193	TaWD40-681	23.8228	-6.49877	1.52464	-4.2625	2.02152e-05	6.68253e-05
194	TaWD40-252	15.5579	-7.34432	1.72935	-4.24688	2.16769e-05	7.12881e-05
195	TaWD40-694	278.752	-0.690071	0.1626	-4.24398	2.1959e-05	7.18454e-05
196	TaWD40-63	208.045	0.828329	0.200143	4.13869	3.49287e-05	0.000113697
197	TaWD40-668	1550.55	-0.295096	0.0722773	-4.08283	4.44912e-05	0.000144088
198	TaWD40-560	60.4761	-1.51926	0.372526	-4.07828	4.53703e-05	0.000146193
199	TaWD40-557	260.08	-0.724995	0.178124	-4.07017	4.6979e-05	0.000150616
200	TaWD40-698	148.741	0.95574	0.235404	4.06	4.90721e-05	0.00015654
201	TaWD40-231	109.305	-1.1136	0.275303	-4.04499	5.2325e-05	0.000166086
202	TaWD40-431	230.96	0.748853	0.185273	4.0419	5.30204e-05	0.000167461
203	TaWD40-14	52.8694	-1.6419	0.406575	-4.03838	5.3822e-05	0.000169155
204	TaWD40-249	427.06	0.505409	0.125268	4.03463	5.46873e-05	0.000171032
205	TaWD40-731	10.6927	6.93193	1.7212	4.02739	5.64004e-05	0.000175529
206	TaWD40-380	216.308	-0.768229	0.191573	-4.0101	6.0693e-05	0.000187238
207	TaWD40-482	148.77	-0.90868	0.22661	-4.00988	6.07497e-05	0.000187238
208	TaWD40-597	25.431	-2.80956	0.701359	-4.00588	6.17861e-05	0.000189517
209	TaWD40-511	127.483	-1.31479	0.329481	-3.99048	6.594e-05	0.00020129
210	TaWD40-485	15.4918	-4.84216	1.22133	-3.96466	7.35011e-05	0.000223303
211	TaWD40-563	1253.18	0.429866	0.108628	3.95724	7.58222e-05	0.000229263
212	TaWD40-475	16.6941	-3.91091	0.990978	-3.94651	7.92978e-05	0.000238641
213	TaWD40-714	318.281	-0.679017	0.172408	-3.93844	8.20137e-05	0.000245656
214	TaWD40-659	280.97	0.648372	0.166565	3.89261	9.91712e-05	0.00029566
215	TaWD40-144	947.31	0.389256	0.100122	3.8878	0.000101157	0.000300177
216	TaWD40-206	532.134	0.73382	0.188942	3.88384	0.000102819	0.000303695
217	TaWD40-571	630.222	0.40902	0.105397	3.88077	0.000104125	0.000306138
218	TaWD40-285	1153.35	0.383936	0.099393	3.86281	0.000112092	0.000328049
219	TaWD40-133	105.265	-1.07261	0.278384	-3.853	0.000116679	0.000339915
220	TaWD40-337	47.9715	2.09599	0.54444	3.84981	0.000118211	0.000342813
221	TaWD40-200	18.055	4.69863	1.22409	3.83846	0.000123808	0.000357419
222	TaWD40-173	31.2313	-2.15125	0.561469	-3.83146	0.000127383	0.000366083
223	TaWD40-678	1165.56	0.340242	0.0895619	3.79896	0.000145305	0.000415716
224	TaWD40-725	867.39	0.344467	0.0908788	3.79039	0.000150408	0.000428395
225	TaWD40-679	89.2458	1.49597	0.395476	3.78271	0.000155128	0.000439873
226	TaWD40-555	82.1748	1.28364	0.34219	3.75124	0.000175962	0.000496743
227	TaWD40-8	368.017	0.517363	0.138368	3.73902	0.000184736	0.000519213
228	TaWD40-300	52.8245	-1.62993	0.437082	-3.72911	0.000192157	0.000537365
229	TaWD40-688	133.804	1.28572	0.344867	3.72817	0.000192879	0.000537365
230	TaWD40-374	497.893	0.468349	0.125806	3.72278	0.000197043	0.000544476
231	TaWD40-661	9.44942	6.75636	1.81493	3.72266	0.000197138	0.000544476
232	TaWD40-459	107.977	-1.02513	0.2767	-3.70484	0.000211525	0.000581694
233	TaWD40-387	22.1782	-2.46054	0.664963	-3.70027	0.000215368	0.00058972
234	TaWD40-131	14.6042	3.56518	0.969707	3.67656	0.000236403	0.000644553
235	TaWD40-352	468.435	0.422812	0.115834	3.65015	0.000262089	0.000708529
236	TaWD40-648	740.612	-0.320653	0.0878406	-3.6504	0.000261835	0.000708529
237	TaWD40-468	623.872	0.55453	0.152367	3.63944	0.000273227	0.000735524
238	TaWD40-162	1154.84	-0.255197	0.0703223	-3.62896	0.000284564	0.000762822
239	TaWD40-18	66.1509	-1.56601	0.439479	-3.56334	0.000366162	0.000977455
240	TaWD40-587	604.331	-0.345955	0.0972721	-3.55657	0.000375725	0.000998802
241	TaWD40-346	573.552	0.357672	0.100617	3.55478	0.0003783	0.00100147
242	TaWD40-542	157.281	-0.833752	0.236597	-3.52393	0.000425198	0.00112098
243	TaWD40-283	176.258	-0.822424	0.234391	-3.50876	0.000450199	0.001182
244	TaWD40-259	166.47	-1.08784	0.311372	-3.4937	0.000476378	0.00124561
245	TaWD40-326	174.901	0.888311	0.255683	3.47427	0.000512248	0.00133394
246	TaWD40-408	25.0017	2.08059	0.60394	3.44503	0.000570991	0.00148086
247	TaWD40-297	313.093	-0.745076	0.217155	-3.43108	0.000601191	0.00155287
248	TaWD40-183	423.935	0.485691	0.14248	3.40883	0.000652425	0.00167842
249	TaWD40-107	49.7736	-1.38989	0.4111	-3.3809	0.000722477	0.00185117
250	TaWD40-586	649.614	-0.318666	0.0946837	-3.36559	0.000763809	0.00194924
251	TaWD40-311	156.642	0.762574	0.226739	3.36322	0.000770382	0.00195818
252	TaWD40-388	204.477	-0.703921	0.20958	-3.35872	0.000783054	0.00198249
253	TaWD40-487	27.6639	-1.94912	0.580553	-3.35735	0.000786935	0.00198445
254	TaWD40-254	362.229	-0.489749	0.146176	-3.35041	0.000806913	0.00202681
255	TaWD40-253	109.314	0.91499	0.273846	3.34126	0.000834003	0.00208664
256	TaWD40-437	306.864	0.551584	0.165851	3.32577	0.000881738	0.00219746
257	TaWD40-88	104.53	1.62284	0.488725	3.32057	0.000898349	0.00223014
258	TaWD40-80	721.484	-0.397044	0.1206	-3.29223	0.000993966	0.00245795
259	TaWD40-135	518.367	0.357615	0.108937	3.28276	0.00102797	0.00252247
260	TaWD40-453	559.109	0.400523	0.121999	3.283	0.00102709	0.00252247
261	TaWD40-255	124.247	-0.825713	0.251932	-3.27753	0.0010472	0.00255982
262	TaWD40-740	16.2604	-2.57274	0.785647	-3.27468	0.00105781	0.00257588
263	TaWD40-389	380.694	0.504628	0.154336	3.26967	0.00107671	0.00261195
264	TaWD40-208	273.283	0.504879	0.154566	3.26644	0.00108909	0.00263197
265	TaWD40-664	194.345	-1.21624	0.372478	-3.26526	0.00109364	0.002633
266	TaWD40-201	85.5127	-1.36134	0.418193	-3.2553	0.00113274	0.00271398
267	TaWD40-616	30.5246	-1.86324	0.572506	-3.25453	0.00113579	0.00271398
268	TaWD40-60	185.717	0.636101	0.196236	3.24151	0.00118898	0.00283048
269	TaWD40-386	61.5756	-1.15889	0.359292	-3.22548	0.00125763	0.00298277
270	TaWD40-243	277.277	0.517007	0.160881	3.2136	0.00131084	0.00309747
271	TaWD40-716	166.329	0.672264	0.211893	3.17267	0.00151046	0.003556
272	TaWD40-736	134.614	-0.792806	0.251136	-3.15688	0.00159466	0.00374042
273	TaWD40-222	90.9273	1.01906	0.323712	3.14804	0.00164371	0.00384134
274	TaWD40-212	447.397	-0.367653	0.117153	-3.13822	0.00169976	0.00395784
275	TaWD40-51	54.4384	-1.35218	0.432925	-3.12336	0.00178797	0.0041481
276	TaWD40-732	6.8755	-6.16563	1.97728	-3.11824	0.00181937	0.00420564
277	TaWD40-457	363.199	0.443472	0.142379	3.11473	0.00184113	0.00422532
278	TaWD40-621	388.574	-0.513265	0.164761	-3.11521	0.00183816	0.00422532
279	TaWD40-461	231.889	0.549789	0.176671	3.11194	0.00185861	0.00423761
280	TaWD40-580	479.77	0.387174	0.124423	3.11176	0.00185977	0.00423761
281	TaWD40-520	87.6372	-0.998498	0.328207	-3.04228	0.00234794	0.0053309
282	TaWD40-313	37.238	-1.52862	0.503735	-3.03457	0.00240879	0.00543042
283	TaWD40-646	783.337	0.304509	0.100333	3.03499	0.00240544	0.00543042
284	TaWD40-65	152.153	-0.718321	0.236916	-3.03196	0.00242968	0.00545822
285	TaWD40-38	250.033	-0.506063	0.167123	-3.02808	0.00246111	0.00547657
286	TaWD40-242	26.2133	-1.81506	0.599471	-3.02778	0.0024636	0.00547657
287	TaWD40-558	1520.98	0.199564	0.0658733	3.02951	0.00244952	0.00547657
288	TaWD40-78	84.6867	-0.958189	0.317176	-3.021	0.0025194	0.00558118
289	TaWD40-64	12.2566	-5.54367	1.86158	-2.97794	0.00290197	0.00640643
290	TaWD40-539	85.5454	-0.893542	0.304046	-2.93884	0.00329446	0.00724781
291	TaWD40-629	153.533	0.770899	0.263022	2.93092	0.00337955	0.00740945
292	TaWD40-44	44.3346	-1.28746	0.440558	-2.92234	0.0034741	0.00759068
293	TaWD40-636	198.127	0.603069	0.208165	2.89707	0.00376663	0.00820175
294	TaWD40-226	8.41131	-4.94564	1.73111	-2.85692	0.00427767	0.00928284
295	TaWD40-306	59.8964	-1.23355	0.439027	-2.80974	0.00495814	0.010723
296	TaWD40-710	1159.33	0.217909	0.0776724	2.80549	0.00502398	0.0108287
297	TaWD40-391	610.644	0.32312	0.115976	2.78609	0.00533483	0.01146
298	TaWD40-718	680.089	-0.256295	0.093881	-2.73	0.00633353	0.0135597
299	TaWD40-465	39.667	-1.2073	0.442565	-2.72796	0.00637264	0.0135768
300	TaWD40-477	72.9833	-0.894993	0.328152	-2.72737	0.00638408	0.0135768
301	TaWD40-730	546.985	-0.302625	0.111179	-2.72195	0.00648973	0.0137556
302	TaWD40-159	234.296	-0.554983	0.204177	-2.71815	0.00656475	0.013859
303	TaWD40-545	23.4821	-2.04364	0.75209	-2.71729	0.00658192	0.013859
304	TaWD40-321	186.555	0.579738	0.21439	2.70413	0.00684826	0.0143252
305	TaWD40-639	2323.83	0.231122	0.0854383	2.70513	0.00682778	0.0143252
306	TaWD40-503	86.7694	-0.856596	0.317934	-2.69426	0.00705453	0.0147085
307	TaWD40-577	103.688	-0.873613	0.32514	-2.68688	0.00721228	0.0149884
308	TaWD40-631	2949	0.607132	0.227611	2.66741	0.0076439	0.0158338
309	TaWD40-187	267.048	0.584096	0.219226	2.66435	0.00771367	0.0159266
310	TaWD40-690	188.715	0.573738	0.216487	2.65022	0.00804397	0.016555
311	TaWD40-116	85.8682	-0.878924	0.332308	-2.64491	0.00817131	0.016763
312	TaWD40-93	6.33278	4.63799	1.8202	2.54806	0.0108323	0.0221507
313	TaWD40-85	4.38486	-5.51221	2.20805	-2.49642	0.0125455	0.0254906
314	TaWD40-392	93.8852	0.80848	0.323732	2.49737	0.0125118	0.0254906
315	TaWD40-626	333.693	0.340624	0.136516	2.49512	0.0125916	0.025498
316	TaWD40-665	394.359	-0.308906	0.123857	-2.49406	0.0126291	0.025498
317	TaWD40-607	4.19554	5.58156	2.24523	2.48596	0.0129203	0.0260035
318	TaWD40-211	125.794	-0.606099	0.244379	-2.48016	0.0131323	0.0263471
319	TaWD40-572	22.9973	-1.50256	0.606509	-2.47739	0.0132347	0.0264693
320	TaWD40-9	547.705	-0.277671	0.112244	-2.47383	0.0133675	0.0266515
321	TaWD40-409	287.048	0.408279	0.165605	2.46538	0.0136868	0.027203
322	TaWD40-385	34.9039	1.1702	0.485587	2.40986	0.0159587	0.03162
323	TaWD40-507	246.697	-0.414082	0.172151	-2.40534	0.0161576	0.0318811
324	TaWD40-574	238.095	0.398538	0.16574	2.40459	0.0161904	0.0318811
325	TaWD40-108	618.97	-0.231125	0.0961826	-2.40299	0.0162618	0.0319232
326	TaWD40-291	68.1488	-0.863834	0.360007	-2.39949	0.0164177	0.0321058
327	TaWD40-720	31.5741	-1.18336	0.493342	-2.39865	0.0164555	0.0321058
328	TaWD40-635	24.7902	1.38323	0.578132	2.39258	0.0167304	0.0325426
329	TaWD40-34	45.8373	-1.04318	0.438339	-2.37985	0.0173199	0.0335869
330	TaWD40-502	750.766	0.291798	0.122869	2.37487	0.0175553	0.0339402
331	TaWD40-50	53.7188	-0.942705	0.398408	-2.36618	0.0179726	0.0346421
332	TaWD40-496	6.32053	-3.46562	1.47274	-2.35318	0.0186137	0.0357697
333	TaWD40-383	6.7732	3.12615	1.33036	2.34984	0.0187813	0.0359835
334	TaWD40-74	123.106	-0.967814	0.412579	-2.34577	0.0189879	0.0362703
335	TaWD40-4	4.03054	5.52115	2.36053	2.33895	0.0193382	0.0367978
336	TaWD40-735	53.2968	-1.11383	0.476371	-2.33815	0.0193794	0.0367978
337	TaWD40-324	491.219	-5.86833	2.5162	-2.33222	0.0196889	0.0372745
338	TaWD40-364	379.461	-0.522463	0.225134	-2.32067	0.0203046	0.0383263
339	TaWD40-590	239.764	-5.5366	2.38741	-2.31908	0.0203908	0.0383757
340	TaWD40-658	21.4988	-1.5832	0.687107	-2.30416	0.0212139	0.0398073
341	TaWD40-672	55.0713	-1.1569	0.508372	-2.27569	0.0228648	0.0427793
342	TaWD40-124	330.97	0.327642	0.144079	2.27405	0.0229632	0.0428369
343	TaWD40-644	92.6239	-0.716933	0.315421	-2.27294	0.0230299	0.0428369
344	TaWD40-349	4.88186	4.33206	1.91789	2.25877	0.0238979	0.0443223
345	TaWD40-436	296.698	0.331683	0.14732	2.25144	0.0243578	0.0450442
346	TaWD40-669	227.205	0.414343	0.184987	2.23985	0.0251006	0.0462838
347	TaWD40-214	121.714	-0.589846	0.264493	-2.2301	0.0257408	0.0473275
348	TaWD40-40	23.233	-1.283	0.581141	-2.20773	0.0272632	0.0499826

## Sheet: Ta S7 (d)
Table S7 (d) Significantly and differentially expressed TaWD40s under drough stress for one hour
No.	Gene name	baseMean	log2 Fold Change	lfcSE	stat	pvalue	padj(<0.05)
1	TaWD40-552	1189.06	3.97622	0.114939	34.5941	3.09759e-262	1.809e-259
2	TaWD40-416	1659.73	1.65842	0.0764478	21.6934	2.36617e-104	6.90921e-102
3	TaWD40-617	777.893	1.95336	0.0987885	19.7731	5.07235e-87	9.87418e-85
4	TaWD40-361	303.673	3.31255	0.192108	17.2431	1.26073e-66	1.84067e-64
5	TaWD40-162	2339.55	1.45333	0.0931458	15.6027	6.97576e-55	8.14769e-53
6	TaWD40-208	581.562	2.05509	0.131953	15.5745	1.08521e-54	1.05627e-52
7	TaWD40-551	312.514	2.89802	0.189961	15.2559	1.50396e-52	1.25473e-50
8	TaWD40-292	447.259	1.96032	0.132034	14.8471	7.26786e-50	5.30553e-48
9	TaWD40-572	203.121	3.47233	0.253721	13.6856	1.23766e-42	8.03102e-41
10	TaWD40-243	470.073	1.64728	0.128098	12.8595	7.60746e-38	4.44276e-36
11	TaWD40-668	2701.39	1.12049	0.0926686	12.0913	1.17378e-33	6.23169e-32
12	TaWD40-315	188.915	2.97267	0.257484	11.5451	7.81765e-31	3.80459e-29
13	TaWD40-645	156.064	2.61895	0.246976	10.6041	2.8528e-26	1.28157e-24
14	TaWD40-394	117.343	2.57028	0.295663	8.69328	3.52129e-18	1.46888e-16
15	TaWD40-46	153.145	1.86664	0.223156	8.36471	6.02654e-17	2.34633e-15
16	TaWD40-504	300.83	1.3691	0.166829	8.20664	2.27468e-16	8.30259e-15
17	TaWD40-3	144.821	2.12786	0.281064	7.57072	3.71175e-14	1.27509e-12
18	TaWD40-188	650.658	0.695884	0.101788	6.83661	8.10875e-12	2.63084e-10
19	TaWD40-355	1146.28	0.553503	0.0814714	6.79384	1.09191e-11	3.35619e-10
20	TaWD40-172	2694.85	0.445757	0.0672499	6.62837	3.39411e-11	9.91081e-10
21	TaWD40-558	1679.25	0.464396	0.0702399	6.61156	3.80285e-11	1.05755e-09
22	TaWD40-548	44.8581	5.5419	0.845944	6.55115	5.70969e-11	1.51566e-09
23	TaWD40-66	317.71	1.02472	0.163659	6.26132	3.81739e-10	9.69285e-09
24	TaWD40-362	43.088	3.35581	0.566799	5.92064	3.20695e-09	7.80357e-08
25	TaWD40-54	1054.59	0.513064	0.0874475	5.86712	4.43442e-09	1.03588e-07
26	TaWD40-45	465.354	0.794504	0.136229	5.8321	5.47347e-09	1.18389e-07
27	TaWD40-298	1058.63	0.511286	0.0876036	5.83636	5.33536e-09	1.18389e-07
28	TaWD40-639	2529.56	0.457999	0.0795793	5.75525	8.65121e-09	1.8044e-07
29	TaWD40-608	893.526	0.536434	0.100597	5.3325	9.68708e-08	1.95078e-06
30	TaWD40-145	231.357	0.910042	0.171144	5.31742	1.0525e-07	2.04887e-06
31	TaWD40-390	2189.01	0.461195	0.0877345	5.25672	1.46649e-07	2.76267e-06
32	TaWD40-559	1186.32	0.395507	0.0790439	5.00365	5.62561e-07	1.02667e-05
33	TaWD40-550	472.737	0.591377	0.118451	4.9926	5.9571e-07	1.05423e-05
34	TaWD40-120	999.886	0.447096	0.0907962	4.92418	8.47167e-07	1.45513e-05
35	TaWD40-458	545.346	-0.532831	0.112386	-4.74106	2.12607e-06	3.54749e-05
36	TaWD40-291	137.571	1.10456	0.233264	4.73526	2.18775e-06	3.54901e-05
37	TaWD40-140	55.1665	2.00836	0.426217	4.71205	2.45232e-06	3.87069e-05
38	TaWD40-536	2428.88	0.313402	0.0670039	4.67737	2.90584e-06	4.46582e-05
39	TaWD40-623	380.739	0.672198	0.149537	4.49518	6.95101e-06	0.000104087
40	TaWD40-32	603.647	0.463609	0.103282	4.48877	7.16366e-06	0.000104589
41	TaWD40-728	501.799	0.536759	0.11982	4.47972	7.47414e-06	0.000106461
42	TaWD40-9	506.435	-0.523372	0.117161	-4.46712	7.9279e-06	0.000110236
43	TaWD40-100	20.4713	4.37285	0.992274	4.4069	1.04862e-05	0.000142417
44	TaWD40-47	608.871	3.00104	0.682823	4.39505	1.10748e-05	0.000143726
45	TaWD40-204	950.077	-0.366847	0.0834115	-4.39804	1.09235e-05	0.000143726
46	TaWD40-537	326.056	0.644917	0.147891	4.36074	1.29621e-05	0.000164562
47	TaWD40-710	949.668	-0.361127	0.083095	-4.34595	1.38673e-05	0.000172309
48	TaWD40-389	400.137	0.630941	0.147566	4.27565	1.90581e-05	0.000231873
49	TaWD40-252	15.4755	-7.32943	1.77156	-4.13726	3.5147e-05	0.000410972
50	TaWD40-429	348.31	-0.619438	0.149731	-4.13701	3.5186e-05	0.000410972
51	TaWD40-277	2611.08	0.266414	0.0669722	3.97799	6.95015e-05	0.000795861
52	TaWD40-289	383.598	-0.542786	0.140132	-3.87339	0.000107331	0.00120541
53	TaWD40-78	154.174	0.822711	0.212796	3.86619	0.000110547	0.0012181
54	TaWD40-509	465.427	-0.512187	0.132637	-3.86156	0.000112666	0.00121846
55	TaWD40-714	328.075	-0.5574	0.148241	-3.76009	0.000169855	0.00180356
56	TaWD40-207	223.679	-0.621441	0.170988	-3.63441	0.000278615	0.00290555
57	TaWD40-42	252.973	0.634863	0.177056	3.58567	0.000336214	0.00344472
58	TaWD40-61	366.279	0.465411	0.133604	3.4835	0.000494909	0.00497081
59	TaWD40-595	127.837	1.0374	0.298139	3.47959	0.000502188	0.00497081
60	TaWD40-366	936.225	0.304769	0.0879119	3.46675	0.000526795	0.00512747
61	TaWD40-439	474.293	0.396598	0.11627	3.411	0.000647239	0.00619652
62	TaWD40-237	304.393	-0.512624	0.153968	-3.32941	0.000870308	0.00819774
63	TaWD40-360	14.9595	4.01634	1.22777	3.27125	0.00107073	0.00992548
64	TaWD40-472	337.389	0.453627	0.139491	3.25203	0.00114584	0.0104558
65	TaWD40-39	203.09	-0.582489	0.180077	-3.23466	0.00121786	0.0107762
66	TaWD40-460	232.67	0.542161	0.167548	3.23587	0.00121274	0.0107762
67	TaWD40-249	302.766	-0.466367	0.147657	-3.15844	0.00158616	0.0138256
68	TaWD40-396	406.006	-0.608662	0.193009	-3.15355	0.00161298	0.0138527
69	TaWD40-598	563.606	0.452685	0.146925	3.08107	0.00206261	0.0174575
70	TaWD40-401	729.276	-0.36454	0.11992	-3.03986	0.00236686	0.0197464
71	TaWD40-368	20.5496	3.3008	1.10144	2.9968	0.0027283	0.0224412
72	TaWD40-663	297.566	-0.44817	0.150445	-2.97896	0.00289232	0.0234599
73	TaWD40-224	435.99	0.355849	0.120965	2.94176	0.00326357	0.0261086
74	TaWD40-332	2083.52	0.222418	0.0766931	2.90011	0.00373038	0.0294397
75	TaWD40-50	96.9595	0.806473	0.280212	2.87809	0.00400096	0.0311541
76	TaWD40-255	195.393	0.55874	0.196739	2.84	0.00451131	0.0346659
77	TaWD40-618	845.258	0.25502	0.0900681	2.83142	0.00463424	0.035148
78	TaWD40-153	348.519	0.389941	0.139276	2.79977	0.00511396	0.0382891
79	TaWD40-407	874.879	0.246374	0.0883423	2.78886	0.00528944	0.0386129
80	TaWD40-455	254.943	-0.459398	0.164588	-2.7912	0.00525122	0.0386129
81	TaWD40-730	691.132	0.367781	0.132439	2.77699	0.00548647	0.0395568
82	TaWD40-590	389.883	-0.576719	0.208235	-2.76956	0.00561326	0.0399774
83	TaWD40-278	619.593	0.371733	0.135318	2.74711	0.00601238	0.0416573
84	TaWD40-428	144.962	-0.596825	0.217164	-2.74827	0.00599114	0.0416573
85	TaWD40-430	1106	-0.262846	0.0957771	-2.74435	0.00606314	0.0416573
86	TaWD40-288	30.8715	1.5121	0.555466	2.72222	0.00648445	0.0435278
87	TaWD40-651	332.622	0.414291	0.152089	2.72401	0.00644952	0.0435278
88	TaWD40-377	192.385	0.596761	0.220411	2.70748	0.00677952	0.0449914
89	TaWD40-443	57.2842	-1.19361	0.442885	-2.69509	0.00703702	0.0461755
90	TaWD40-48	1735.13	0.298139	0.111622	2.67098	0.00756308	0.049076

## Sheet: Ta S7 (e)
Table S7 (e) Significantly and differentially expressed TaWD40s under dought stress for six hours
No.	Gene name	baseMean	log2 Fold Change	lfcSE	stat	pvalue	padj(<0.05)
1	TaWD40-292	1652.73	4.20616	0.100779	41.7366	0	0
2	TaWD40-361	2604.61	6.65335	0.148506	44.8019	0	0
3	TaWD40-552	1870.03	4.77627	0.10777	44.3193	0	0
4	TaWD40-362	970.03	8.12123	0.372016	21.8303	1.19627e-105	1.81833e-103
5	TaWD40-514	671.199	1.87668	0.111351	16.8538	9.84298e-64	1.19691e-61
6	TaWD40-377	488.063	2.5423	0.159782	15.9111	5.3107e-57	5.38151e-55
7	TaWD40-527	820.416	-1.7599	0.114347	-15.3909	1.88335e-53	1.63583e-51
8	TaWD40-615	581.553	1.70124	0.120673	14.0979	3.91048e-45	2.97196e-43
9	TaWD40-360	807.514	9.86469	0.728053	13.5494	7.98715e-42	5.39577e-40
10	TaWD40-48	1062.67	-1.08866	0.0835969	-13.0227	9.08965e-39	5.52651e-37
11	TaWD40-363	591.999	1.37361	0.107513	12.7761	2.22868e-37	1.23185e-35
12	TaWD40-91	853.859	1.15373	0.0909261	12.6887	6.8305e-37	3.46079e-35
13	TaWD40-535	651.887	1.17506	0.109666	10.7149	8.66454e-27	4.05234e-25
14	TaWD40-483	3425.42	0.622745	0.0584884	10.6473	1.7944e-26	7.79283e-25
15	TaWD40-551	196.501	2.23605	0.226542	9.87038	5.59518e-23	2.26791e-21
16	TaWD40-207	422.175	1.23836	0.126405	9.79676	1.16251e-22	4.26898e-21
17	TaWD40-548	143.17	7.35719	0.751186	9.79409	1.19363e-22	4.26898e-21
18	TaWD40-455	161.64	-2.44199	0.286117	-8.53494	1.40232e-17	4.73672e-16
19	TaWD40-54	1041.29	0.666145	0.0818342	8.14018	3.94691e-16	1.26301e-14
20	TaWD40-301	65.5017	3.84481	0.473475	8.1204	4.64647e-16	1.41253e-14
21	TaWD40-719	1183.45	-0.652209	0.0808076	-8.07114	6.96474e-16	2.01646e-14
22	TaWD40-43	83.5921	2.70306	0.338717	7.98027	1.46009e-15	4.03514e-14
23	TaWD40-196	435.191	-0.997699	0.125698	-7.93726	2.06699e-15	5.46405e-14
24	TaWD40-208	335.18	1.14545	0.145145	7.89177	2.97927e-15	7.54749e-14
25	TaWD40-696	418.726	-1.10768	0.145043	-7.63693	2.22467e-14	5.41041e-13
26	TaWD40-288	65.0268	2.95923	0.399675	7.40409	1.32054e-13	3.08803e-12
27	TaWD40-675	110.505	-2.04706	0.279098	-7.33456	2.22448e-13	5.00919e-12
28	TaWD40-430	916.779	-0.654335	0.0894357	-7.31626	2.54977e-13	5.53664e-12
29	TaWD40-293	446.668	-0.937088	0.128884	-7.2708	3.57363e-13	7.4923e-12
30	TaWD40-180	699.555	-0.7028	0.0988461	-7.11005	1.16003e-12	2.35099e-11
31	TaWD40-613	107.969	10.3789	1.46879	7.06631	1.59107e-12	3.12055e-11
32	TaWD40-9	426.501	-0.894108	0.127451	-7.01533	2.29415e-12	4.35888e-11
33	TaWD40-444	265.175	-1.2916	0.184227	-7.01091	2.36766e-12	4.36224e-11
34	TaWD40-193	310.168	-1.19789	0.17165	-6.97868	2.97956e-12	5.32815e-11
35	TaWD40-23	349.706	1.04406	0.15004	6.95858	3.43727e-12	5.97103e-11
36	TaWD40-630	48.5229	5.17478	0.746999	6.92742	4.28593e-12	7.23845e-11
37	TaWD40-504	259.258	1.2201	0.177113	6.88882	5.62576e-12	9.24449e-11
38	TaWD40-332	2243.47	0.600478	0.0873778	6.8722	6.32196e-12	1.01151e-10
39	TaWD40-265	394.996	1.05467	0.159222	6.62392	3.49805e-11	5.45336e-10
40	TaWD40-553	63.0324	9.60413	1.48193	6.48081	9.12306e-11	1.38671e-09
41	TaWD40-595	173.488	1.79806	0.280905	6.40093	1.54433e-10	2.29013e-09
42	TaWD40-318	1606.46	-0.449167	0.0702213	-6.39646	1.59025e-10	2.30207e-09
43	TaWD40-82	2158.44	0.459127	0.0722357	6.35597	2.07121e-10	2.9286e-09
44	TaWD40-243	310.571	0.958941	0.1516	6.32547	2.52457e-10	3.48849e-09
45	TaWD40-524	627.572	0.757537	0.120323	6.29585	3.05723e-10	4.13065e-09
46	TaWD40-464	445.289	0.818649	0.130105	6.29221	3.1297e-10	4.13664e-09
47	TaWD40-59	759.359	0.681984	0.10845	6.28848	3.2059e-10	4.1472e-09
48	TaWD40-711	137.061	-1.4924	0.245825	-6.07098	1.27135e-09	1.61037e-08
49	TaWD40-448	482.239	-0.755138	0.125242	-6.02942	1.64552e-09	2.04179e-08
50	TaWD40-439	496.835	0.692048	0.115035	6.01596	1.7882e-09	2.17445e-08
51	TaWD40-684	1024.87	-0.538657	0.0897147	-6.00411	1.92387e-09	2.29355e-08
52	TaWD40-590	316.379	-1.12265	0.188901	-5.94306	2.79748e-09	3.2709e-08
53	TaWD40-699	2017.99	0.477593	0.0805103	5.93207	2.99136e-09	3.4316e-08
54	TaWD40-174	52.8983	-2.84283	0.488366	-5.8211	5.84605e-09	6.58222e-08
55	TaWD40-287	132.889	-1.40684	0.243267	-5.78309	7.33398e-09	8.10738e-08
56	TaWD40-289	552.763	0.692641	0.121072	5.72089	1.05967e-08	1.1505e-07
57	TaWD40-389	402.933	0.824526	0.145226	5.67754	1.36645e-08	1.45754e-07
58	TaWD40-575	1405.25	-0.464614	0.0821027	-5.65894	1.52308e-08	1.5966e-07
59	TaWD40-429	297.566	-0.938331	0.166158	-5.64721	1.63068e-08	1.68043e-07
60	TaWD40-86	276.487	0.987615	0.175252	5.6354	1.74654e-08	1.76983e-07
61	TaWD40-498	32.6019	-3.97344	0.732551	-5.42411	5.82432e-08	5.80522e-07
62	TaWD40-589	2218.87	0.501496	0.0929717	5.39407	6.88795e-08	6.75464e-07
63	TaWD40-215	386.687	0.916712	0.172628	5.31033	1.09427e-07	1.05606e-06
64	TaWD40-463	1270.02	-0.488541	0.0925526	-5.27852	1.30232e-07	1.22219e-06
65	TaWD40-623	364.941	0.753988	0.142857	5.27791	1.30662e-07	1.22219e-06
66	TaWD40-60	89.1117	-1.60823	0.305131	-5.27062	1.35963e-07	1.25251e-06
67	TaWD40-326	72.7183	-1.82671	0.347831	-5.25173	1.50678e-07	1.36735e-06
68	TaWD40-47	855.15	3.65703	0.698308	5.23699	1.63216e-07	1.45935e-06
69	TaWD40-346	579.017	0.575228	0.110115	5.22391	1.75185e-07	1.54366e-06
70	TaWD40-126	800.754	-0.552881	0.10695	-5.16951	2.34703e-07	2.03856e-06
71	TaWD40-83	229.011	-1.28609	0.249478	-5.15511	2.53486e-07	2.1707e-06
72	TaWD40-505	836.003	0.535783	0.104325	5.1357	2.81098e-07	2.37372e-06
73	TaWD40-668	1372.18	-0.442192	0.0867836	-5.09534	3.48111e-07	2.89933e-06
74	TaWD40-401	638.385	-0.568723	0.113175	-5.02519	5.02939e-07	4.07716e-06
75	TaWD40-566	345.578	0.71467	0.142171	5.02682	4.98667e-07	4.07716e-06
76	TaWD40-61	372.399	0.688277	0.138544	4.96793	6.76718e-07	5.41374e-06
77	TaWD40-366	953.931	0.545226	0.11092	4.91549	8.85617e-07	6.99292e-06
78	TaWD40-509	417.629	-0.62562	0.128478	-4.86947	1.119e-06	8.72243e-06
79	TaWD40-516	940.048	0.42513	0.0873635	4.86622	1.13756e-06	8.75487e-06
80	TaWD40-618	844.108	0.444602	0.0919541	4.83504	1.3312e-06	1.00436e-05
81	TaWD40-700	431.162	-0.801115	0.165725	-4.83402	1.33804e-06	1.00436e-05
82	TaWD40-559	1093.93	0.382507	0.0802625	4.76569	1.88204e-06	1.39546e-05
83	TaWD40-98	244.617	-0.890314	0.186999	-4.76106	1.92583e-06	1.41073e-05
84	TaWD40-16	1872.06	0.325179	0.0687876	4.72729	2.2754e-06	1.64695e-05
85	TaWD40-546	219.384	-0.883152	0.188157	-4.69368	2.68328e-06	1.91933e-05
86	TaWD40-254	506.801	0.673602	0.14483	4.65099	3.30349e-06	2.33549e-05
87	TaWD40-100	19.8309	4.43847	0.964073	4.60387	4.14708e-06	2.89819e-05
88	TaWD40-458	705.385	0.445423	0.0992106	4.48967	7.13345e-06	4.92856e-05
89	TaWD40-205	97.1577	-1.45495	0.329664	-4.41343	1.01746e-05	6.95073e-05
90	TaWD40-188	553.024	0.488628	0.110861	4.40757	1.04535e-05	7.06191e-05
91	TaWD40-206	506.623	0.798396	0.183769	4.34457	1.3955e-05	9.32378e-05
92	TaWD40-395	680.981	0.425977	0.0991803	4.29498	1.74712e-05	0.000115462
93	TaWD40-484	431.7	0.606137	0.141708	4.27736	1.89127e-05	0.000123644
94	TaWD40-380	194.037	-0.888076	0.208404	-4.26132	2.03224e-05	0.000131447
95	TaWD40-305	1104.88	0.370724	0.0873763	4.24284	2.20706e-05	0.000141252
96	TaWD40-348	59.5126	-1.61291	0.383356	-4.20733	2.584e-05	0.000163654
97	TaWD40-108	729.163	0.444343	0.107562	4.13105	3.61109e-05	0.000226344
98	TaWD40-249	267.6	-0.64265	0.157384	-4.08334	4.43938e-05	0.000275423
99	TaWD40-22	65.4267	1.4393	0.353587	4.07056	4.68998e-05	0.000288031
100	TaWD40-252	14.3394	-7.12284	1.75449	-4.05977	4.91201e-05	0.00029865
101	TaWD40-298	927.571	0.370252	0.091285	4.056	4.99206e-05	0.000300512
102	TaWD40-135	352.355	-0.561303	0.139243	-4.03111	5.55139e-05	0.000330906
103	TaWD40-370	347.827	0.605173	0.151115	4.00473	6.20892e-05	0.000366507
104	TaWD40-310	424.575	0.495299	0.126367	3.91952	8.87252e-05	0.000518701
105	TaWD40-428	123.422	-0.925516	0.240422	-3.84955	0.000118337	0.000685227
106	TaWD40-3	86.7194	1.31466	0.344973	3.81092	0.000138453	0.000794146
107	TaWD40-627	50.6886	-1.56074	0.410362	-3.80332	0.000142768	0.000811242
108	TaWD40-176	430.458	-0.471516	0.124095	-3.79963	0.000144915	0.000815817
109	TaWD40-335	237.651	0.731432	0.193108	3.78768	0.000152061	0.000848193
110	TaWD40-578	656.992	-0.40871	0.108467	-3.76805	0.000164526	0.000909379
111	TaWD40-244	760.824	0.364102	0.0968424	3.75974	0.000170093	0.000931681
112	TaWD40-42	137.96	-0.987396	0.263074	-3.7533	0.000174521	0.000947402
113	TaWD40-714	434.734	0.487445	0.130787	3.72703	0.000193751	0.00104248
114	TaWD40-407	839.172	0.331593	0.0895277	3.7038	0.000212391	0.00113275
115	TaWD40-708	121.673	-1.61259	0.436807	-3.69176	0.000222709	0.00117745
116	TaWD40-617	245.57	-0.605535	0.165474	-3.65939	0.000252818	0.00132511
117	TaWD40-250	939.451	0.356105	0.0980333	3.63248	0.000280705	0.00145871
118	TaWD40-456	159.543	1.20941	0.334677	3.61368	0.000301883	0.00155547
119	TaWD40-472	217.352	-0.630403	0.177097	-3.55965	0.000371354	0.00189734
120	TaWD40-267	25.2215	-2.31387	0.650706	-3.55593	0.000376641	0.00190832
121	TaWD40-217	300.673	-0.520746	0.147746	-3.5246	0.000424118	0.00213111
122	TaWD40-148	124.514	-0.890281	0.253014	-3.5187	0.000433662	0.0021612
123	TaWD40-145	115.124	-0.883747	0.254077	-3.47827	0.000504666	0.00249461
124	TaWD40-467	325.975	-0.493933	0.142112	-3.47566	0.000509603	0.0024987
125	TaWD40-592	213.709	0.739308	0.213108	3.46917	0.000522063	0.00253932
126	TaWD40-109	402.894	0.472681	0.136591	3.46055	0.000539074	0.00258109
127	TaWD40-391	418.211	-0.590263	0.170571	-3.46052	0.000539142	0.00258109
128	TaWD40-677	149.196	0.765422	0.223226	3.42891	0.000606009	0.00287855
129	TaWD40-136	111.463	-0.887499	0.259642	-3.41817	0.000630445	0.0029714
130	TaWD40-610	426.321	0.417586	0.122466	3.40981	0.000650072	0.00304034
131	TaWD40-462	831.441	0.310539	0.0913292	3.40021	0.000673332	0.00310141
132	TaWD40-558	1197.08	-0.270343	0.0794782	-3.40147	0.000670233	0.00310141
133	TaWD40-518	361.392	-0.472311	0.139785	-3.37885	0.000727909	0.00332759
134	TaWD40-375	229.573	-0.567084	0.171582	-3.30503	0.000949649	0.00430885
135	TaWD40-651	220.62	-0.573719	0.174683	-3.28434	0.0010222	0.00460368
136	TaWD40-624	727.682	0.329282	0.101178	3.2545	0.00113594	0.0050783
137	TaWD40-721	312.062	0.494756	0.152165	3.25144	0.00114822	0.00509575
138	TaWD40-73	614.088	-0.348008	0.107603	-3.23418	0.00121991	0.0053747
139	TaWD40-201	81.031	-1.24209	0.386683	-3.21216	0.00131742	0.00576254
140	TaWD40-116	76.4363	-1.04016	0.324503	-3.2054	0.00134876	0.00585747
141	TaWD40-285	1024.96	0.280958	0.0877308	3.2025	0.00136238	0.00587466
142	TaWD40-646	728.035	0.317497	0.101894	3.11595	0.00183353	0.00785061
143	TaWD40-420	130.931	0.72079	0.232131	3.10511	0.0019021	0.00808726
144	TaWD40-502	556.467	-0.349934	0.112828	-3.10147	0.00192561	0.00813035
145	TaWD40-264	176.714	0.599558	0.19472	3.07908	0.00207641	0.0087066
146	TaWD40-649	865.991	-0.346546	0.112887	-3.06986	0.0021416	0.00891845
147	TaWD40-103	39.7083	-1.57492	0.513587	-3.06651	0.00216571	0.00895751
148	TaWD40-50	92.5835	0.879673	0.292035	3.01222	0.00259347	0.0106543
149	TaWD40-698	124.881	0.7433	0.248285	2.99373	0.00275586	0.0112454
150	TaWD40-432	371.985	0.496492	0.166168	2.9879	0.00280905	0.011386
151	TaWD40-657	723.561	0.322833	0.108219	2.98314	0.00285307	0.0114879
152	TaWD40-728	331.036	-0.429669	0.144271	-2.97822	0.00289932	0.0115973
153	TaWD40-32	533.61	0.344149	0.116109	2.96402	0.00303648	0.0119108
154	TaWD40-272	309.873	-0.437192	0.147453	-2.96496	0.00302726	0.0119108
155	TaWD40-530	230.236	0.511113	0.172258	2.96714	0.00300584	0.0119108
156	TaWD40-512	61.2707	-1.06177	0.358545	-2.96133	0.00306309	0.0119382
157	TaWD40-475	15.7374	-3.42712	1.1609	-2.95213	0.00315589	0.0122215
158	TaWD40-541	401.995	-0.442145	0.15069	-2.93413	0.00334486	0.0128713
159	TaWD40-65	143.054	-0.652182	0.224947	-2.89927	0.00374027	0.0143024
160	TaWD40-150	172.064	-0.730598	0.253817	-2.87844	0.00399649	0.0151867
161	TaWD40-564	132.358	-0.669734	0.233334	-2.87029	0.00410102	0.0154871
162	TaWD40-660	78.1991	-0.888243	0.309729	-2.86781	0.00413329	0.0155126
163	TaWD40-214	106.742	-0.789421	0.276578	-2.85425	0.00431387	0.016091
164	TaWD40-245	175.359	-0.742655	0.2626	-2.82808	0.00468275	0.0173604
165	TaWD40-120	718.592	-0.27162	0.0961386	-2.8253	0.0047237	0.0174061
166	TaWD40-357	461.511	0.362315	0.130054	2.78589	0.00533814	0.0195517
167	TaWD40-225	444.754	-0.334178	0.120461	-2.77415	0.00553453	0.0200229
168	TaWD40-412	22.1123	1.81343	0.654116	2.77233	0.00556558	0.0200229
169	TaWD40-626	316.433	0.4037	0.145484	2.77487	0.00552243	0.0200229
170	TaWD40-373	737.061	0.2671	0.0964847	2.76831	0.00563478	0.0200678
171	TaWD40-469	100.486	-0.758198	0.273938	-2.76777	0.00564406	0.0200678
172	TaWD40-166	109.656	0.695362	0.25271	2.75162	0.00593015	0.0208412
173	TaWD40-507	306.629	0.435786	0.158368	2.75173	0.00592813	0.0208412
174	TaWD40-77	78.0913	-0.930829	0.338962	-2.74612	0.00603051	0.0210721
175	TaWD40-406	125.686	0.641097	0.234046	2.73919	0.00615914	0.0213986
176	TaWD40-635	25.6087	1.60386	0.586582	2.73424	0.00625239	0.0215992
177	TaWD40-737	227.607	0.472552	0.173341	2.72615	0.00640778	0.0220109
178	TaWD40-385	34.5606	1.31389	0.486116	2.70283	0.00687527	0.0234841
179	TaWD40-394	49.3762	1.12142	0.416216	2.69433	0.00705302	0.0239566
180	TaWD40-24	232.643	-0.474084	0.176666	-2.68351	0.00728548	0.0246087
181	TaWD40-313	35.2247	-1.39589	0.521486	-2.67676	0.00743374	0.0249708
182	TaWD40-732	6.34089	-5.94327	2.22357	-2.67286	0.00752086	0.0251246
183	TaWD40-490	45.0074	-1.20473	0.451848	-2.66623	0.00767064	0.025485
184	TaWD40-704	445.636	0.321787	0.121451	2.64952	0.0080607	0.0266354
185	TaWD40-319	263.308	-0.416679	0.158476	-2.62928	0.00855651	0.0281208
186	TaWD40-12	86.0041	-0.787995	0.30107	-2.61731	0.00886249	0.0288149
187	TaWD40-57	80.784	-0.823364	0.314445	-2.61847	0.00883259	0.0288149
188	TaWD40-465	35.1635	-1.40737	0.538759	-2.61224	0.0089952	0.0290908
189	TaWD40-681	29.8233	-1.43542	0.553348	-2.59406	0.00948496	0.0305125
190	TaWD40-560	63.8049	-0.890102	0.344986	-2.58011	0.00987682	0.0316058
191	TaWD40-584	695.915	-0.263773	0.102449	-2.57469	0.010033	0.0319376
192	TaWD40-306	57.0795	-1.09475	0.425832	-2.57084	0.0101451	0.0321261
193	TaWD40-216	43.4421	-1.10777	0.432685	-2.56023	0.0104603	0.0329528
194	TaWD40-616	30.2849	-1.44393	0.567147	-2.54595	0.0108981	0.0341548
195	TaWD40-598	381.974	-0.455608	0.179601	-2.53678	0.0111877	0.0348827
196	TaWD40-31	1411.84	-0.192319	0.0762011	-2.52384	0.0116082	0.036009
197	TaWD40-221	639.859	0.259785	0.104317	2.49035	0.0127618	0.0392224
198	TaWD40-555	63.8671	0.91077	0.365766	2.49003	0.0127731	0.0392224
199	TaWD40-494	125.191	-0.725396	0.295751	-2.45272	0.0141779	0.0433174
200	TaWD40-622	290.521	0.415776	0.171228	2.42821	0.0151737	0.0461281
201	TaWD40-257	716.207	-0.248624	0.102516	-2.42522	0.0152992	0.0462783
202	TaWD40-583	140.97	-0.535452	0.221731	-2.41487	0.0157407	0.047378
203	TaWD40-576	186.365	-0.45681	0.190541	-2.39744	0.0165103	0.0494494

## Sheet: Ta S7 (f)
Table S7 (f) Significantly and differentially expressed TaWD40s under drought and heat stresses for one hour
No.	Gene name	baseMean	log2 Fold Change	lfcSE	stat	pvalue	padj(<0.05)
1	TaWD40-515	2288.62	6.15007	0.139246	44.167	0	0
2	TaWD40-578	4425.7	4.24902	0.108863	39.0308	0	0
3	TaWD40-634	1405.37	3.08659	0.076901	40.1372	0	0
4	TaWD40-320	4607.53	4.4858	0.124128	36.1386	5.62743e-286	8.66623e-284
5	TaWD40-318	2887.46	2.09508	0.0603036	34.7422	1.817e-264	2.23855e-262
6	TaWD40-361	496.895	4.99122	0.161916	30.8259	1.17898e-208	1.21042e-206
7	TaWD40-716	489.901	3.69919	0.122377	30.2279	1.01947e-200	8.97136e-199
8	TaWD40-210	881.062	3.77162	0.145859	25.858	1.97652e-147	1.52192e-145
9	TaWD40-72	2481.23	2.91574	0.115576	25.2279	1.9818e-140	1.35643e-138
10	TaWD40-73	1079.11	2.10668	0.0870845	24.1912	2.75347e-129	1.69614e-127
11	TaWD40-42	448.99	2.85385	0.126838	22.4999	4.15743e-112	2.32816e-110
12	TaWD40-454	768.821	1.98868	0.0910106	21.8511	7.58539e-106	3.89383e-104
13	TaWD40-575	2479.22	2.0537	0.0978445	20.9894	8.19619e-98	3.88373e-96
14	TaWD40-15	285.855	4.14186	0.198135	20.9043	4.89751e-97	2.1549e-95
15	TaWD40-241	554.448	2.05633	0.0991023	20.7496	1.23728e-95	5.08111e-94
16	TaWD40-204	1099.79	1.45977	0.0715882	20.3912	2.00358e-92	7.71378e-91
17	TaWD40-645	276.957	4.47431	0.226354	19.7669	5.73911e-87	2.07958e-85
18	TaWD40-460	307.325	2.2971	0.12827	17.9084	1.0143e-71	3.47116e-70
19	TaWD40-384	351.965	2.32856	0.138048	16.8677	7.77118e-64	2.5195e-62
20	TaWD40-502	653.22	1.34681	0.0916033	14.7027	6.19656e-49	1.90854e-47
21	TaWD40-377	261.739	2.38132	0.180297	13.2078	7.91264e-40	2.32104e-38
22	TaWD40-394	114.232	3.50428	0.273806	12.7984	1.67428e-37	4.68799e-36
23	TaWD40-677	180.495	2.18105	0.17396	12.5376	4.64603e-36	1.24433e-34
24	TaWD40-448	568.587	1.12362	0.0912171	12.3181	7.23733e-35	1.85758e-33
25	TaWD40-463	620.412	-1.26178	0.104957	-12.0219	2.7264e-33	6.71785e-32
26	TaWD40-196	567.669	1.21085	0.101609	11.9167	9.69004e-33	2.2958e-31
27	TaWD40-186	228.251	1.74182	0.147404	11.8167	3.20147e-32	7.30411e-31
28	TaWD40-324	361.844	-1.42799	0.132364	-10.7884	3.90542e-27	8.59193e-26
29	TaWD40-509	176.666	-2.46898	0.22955	-10.7558	5.56723e-27	1.18256e-25
30	TaWD40-590	139.454	-3.49493	0.349579	-9.99756	1.56197e-23	3.20726e-22
31	TaWD40-336	686.435	1.0424	0.104899	9.93717	2.86853e-23	5.70005e-22
32	TaWD40-32	458.434	1.20167	0.121416	9.89709	4.28554e-23	8.24967e-22
33	TaWD40-698	136.624	1.97804	0.211067	9.37165	7.14075e-21	1.33294e-19
34	TaWD40-719	660.159	-0.87604	0.0960847	-9.11737	7.69683e-20	1.39448e-18
35	TaWD40-700	572.332	1.34381	0.153717	8.74207	2.28879e-18	4.02826e-17
36	TaWD40-84	274.804	1.44997	0.166209	8.72378	2.69075e-18	4.60418e-17
37	TaWD40-555	94.0906	2.63712	0.303928	8.67681	4.07042e-18	6.7767e-17
38	TaWD40-45	322.512	1.29708	0.152219	8.52116	1.5796e-17	2.56062e-16
39	TaWD40-249	115.748	-2.31024	0.279978	-8.2515	1.56417e-16	2.47058e-15
40	TaWD40-101	95.6895	2.1226	0.267053	7.94821	1.89219e-15	2.91397e-14
41	TaWD40-551	106.284	2.07824	0.262742	7.90979	2.57826e-15	3.87368e-14
42	TaWD40-710	746.68	0.634517	0.0818318	7.75391	8.91025e-15	1.30684e-13
43	TaWD40-295	168.255	1.50245	0.194708	7.71644	1.19628e-14	1.71374e-13
44	TaWD40-140	62.3169	3.23002	0.432777	7.46347	8.42744e-14	1.17984e-12
45	TaWD40-335	197.015	1.45154	0.198806	7.30125	2.85097e-13	3.90265e-12
46	TaWD40-83	109.651	-2.79811	0.387746	-7.21636	5.33963e-13	7.11338e-12
47	TaWD40-455	95.4822	-2.4583	0.340761	-7.21414	5.42742e-13	7.11338e-12
48	TaWD40-552	136.45	1.32997	0.185975	7.15132	8.59457e-13	1.10297e-11
49	TaWD40-319	259.864	0.942779	0.132949	7.09128	1.32875e-12	1.67042e-11
50	TaWD40-221	252.858	-1.08591	0.154249	-7.03998	1.92266e-12	2.36872e-11
51	TaWD40-9	213.759	-1.70708	0.242792	-7.03104	2.04993e-12	2.476e-11
52	TaWD40-243	195.3	1.09456	0.15823	6.91747	4.5977e-12	5.4465e-11
53	TaWD40-408	34.3562	3.61361	0.522595	6.91473	4.68743e-12	5.44803e-11
54	TaWD40-711	63.0998	-4.1688	0.605648	-6.88321	5.85198e-12	6.67559e-11
55	TaWD40-504	159.983	1.31051	0.192798	6.79732	1.06581e-11	1.19371e-10
56	TaWD40-535	340.883	0.917239	0.135851	6.75178	1.46041e-11	1.60645e-10
57	TaWD40-38	99.9174	-2.01051	0.298787	-6.7289	1.70949e-11	1.84745e-10
58	TaWD40-172	1009.31	-0.704838	0.105181	-6.70118	2.06744e-11	2.19577e-10
59	TaWD40-283	195.921	1.12546	0.170094	6.61668	3.6735e-11	3.83539e-10
60	TaWD40-151	578.779	0.581494	0.0891821	6.5203	7.01673e-11	7.12859e-10
61	TaWD40-546	245.202	0.94417	0.144825	6.51939	7.05916e-11	7.12859e-10
62	TaWD40-593	318.256	1.30521	0.200981	6.49418	8.34856e-11	8.2947e-10
63	TaWD40-458	263.235	-1.02544	0.158678	-6.46239	1.03062e-10	1.00772e-09
64	TaWD40-278	397.652	0.760194	0.118878	6.39473	1.6083e-10	1.54799e-09
65	TaWD40-190	129.124	-9.53061	1.49405	-6.37903	1.78208e-10	1.68886e-09
66	TaWD40-428	52.5103	-3.33237	0.52842	-6.3063	2.85784e-10	2.66732e-09
67	TaWD40-617	100.939	-2.71821	0.4354	-6.24302	4.29198e-10	3.94606e-09
68	TaWD40-684	913.453	0.63081	0.102681	6.14341	8.07663e-10	7.31648e-09
69	TaWD40-439	303.88	0.774326	0.126685	6.11224	9.82424e-10	8.77063e-09
70	TaWD40-407	548.439	0.58413	0.0966855	6.04154	1.52647e-09	1.34329e-08
71	TaWD40-446	97.5775	1.35446	0.226762	5.97305	2.32862e-09	2.02032e-08
72	TaWD40-333	69.8012	-8.64308	1.46495	-5.89993	3.63646e-09	3.06857e-08
73	TaWD40-696	248.906	-1.08419	0.183743	-5.9006	3.62192e-09	3.06857e-08
74	TaWD40-589	912.64	-0.552726	0.0940707	-5.87564	4.21203e-09	3.50623e-08
75	TaWD40-675	63.9778	-2.20741	0.377611	-5.84572	5.0437e-09	4.14256e-08
76	TaWD40-31	1043.12	0.428894	0.0737349	5.8167	6.00197e-09	4.86476e-08
77	TaWD40-132	91.7566	1.7598	0.309345	5.6888	1.27937e-08	1.02349e-07
78	TaWD40-638	136.923	-1.2372	0.217586	-5.68606	1.30005e-08	1.02671e-07
79	TaWD40-126	675.388	0.485125	0.0855715	5.66924	1.43433e-08	1.11842e-07
80	TaWD40-635	33.5296	2.99463	0.530648	5.64336	1.66767e-08	1.28411e-07
81	TaWD40-48	1016.74	0.46598	0.0835184	5.57936	2.41402e-08	1.81346e-07
82	TaWD40-731	20.8661	8.76865	1.57153	5.57968	2.40968e-08	1.81346e-07
83	TaWD40-390	818.277	-0.69114	0.124282	-5.56105	2.68152e-08	1.99014e-07
84	TaWD40-580	167.126	-1.08403	0.195042	-5.55796	2.72954e-08	2.00166e-07
85	TaWD40-19	70.1004	-1.85708	0.335824	-5.5299	3.20406e-08	2.322e-07
86	TaWD40-290	193.628	1.39703	0.25454	5.48847	4.05421e-08	2.90395e-07
87	TaWD40-317	401.758	0.675824	0.123219	5.48473	4.14102e-08	2.93203e-07
88	TaWD40-714	156.506	-1.10471	0.204233	-5.40907	6.33515e-08	4.4346e-07
89	TaWD40-639	964.338	-0.6204	0.115676	-5.36328	8.17261e-08	5.65655e-07
90	TaWD40-695	246.418	-0.904883	0.171012	-5.29135	1.21415e-07	8.31018e-07
91	TaWD40-680	226.344	0.731976	0.140768	5.19987	1.99431e-07	1.34999e-06
92	TaWD40-375	115.55	-1.2261	0.235992	-5.1955	2.04165e-07	1.36702e-06
93	TaWD40-444	161.751	-1.13482	0.218614	-5.19099	2.09184e-07	1.38556e-06
94	TaWD40-725	503.086	0.497986	0.0976225	5.10114	3.3762e-07	2.21249e-06
95	TaWD40-363	252.897	0.67557	0.133464	5.06182	4.15263e-07	2.68917e-06
96	TaWD40-411	341.015	0.591833	0.117007	5.0581	4.23457e-07	2.68917e-06
97	TaWD40-479	244.024	0.691096	0.13659	5.05963	4.20076e-07	2.68917e-06
98	TaWD40-511	63.0833	-1.90386	0.380071	-5.00923	5.46468e-07	3.43494e-06
99	TaWD40-566	209.661	0.776079	0.155549	4.98929	6.06011e-07	3.77074e-06
100	TaWD40-723	137.51	-1.10351	0.223553	-4.93624	7.96447e-07	4.90611e-06
101	TaWD40-623	223.426	0.834392	0.169123	4.93365	8.0707e-07	4.92233e-06
102	TaWD40-264	121.564	0.948546	0.196004	4.83941	1.30222e-06	7.74154e-06
103	TaWD40-379	1923.6	0.587849	0.121477	4.83919	1.30372e-06	7.74154e-06
104	TaWD40-598	367.687	0.861951	0.178137	4.83868	1.30701e-06	7.74154e-06
105	TaWD40-219	312.4	0.578654	0.119986	4.8227	1.4163e-06	8.30896e-06
106	TaWD40-558	903.482	0.420314	0.0885716	4.74548	2.08015e-06	1.20884e-05
107	TaWD40-388	97.0338	-1.30767	0.278171	-4.70097	2.58932e-06	1.49067e-05
108	TaWD40-541	205.232	-0.995586	0.212674	-4.68128	2.8509e-06	1.62607e-05
109	TaWD40-707	79.8378	1.17816	0.255358	4.61375	3.95472e-06	2.23496e-05
110	TaWD40-59	452.318	0.699768	0.152576	4.58635	4.51055e-06	2.52591e-05
111	TaWD40-472	116.386	-1.02154	0.223955	-4.56135	5.08262e-06	2.82062e-05
112	TaWD40-477	81.8546	1.1105	0.244169	4.54808	5.41373e-06	2.97755e-05
113	TaWD40-108	437.504	0.482701	0.106794	4.51993	6.18595e-06	3.37217e-05
114	TaWD40-615	211.785	0.699775	0.155814	4.4911	7.0856e-06	3.82871e-05
115	TaWD40-180	604.152	0.443738	0.100014	4.43678	9.13138e-06	4.89124e-05
116	TaWD40-737	79.6291	-1.27786	0.290928	-4.39237	1.1212e-05	5.95395e-05
117	TaWD40-618	356.516	-0.537286	0.122381	-4.39028	1.13206e-05	5.96027e-05
118	TaWD40-718	339.379	-0.561165	0.128294	-4.37405	1.21962e-05	6.36683e-05
119	TaWD40-61	217.449	0.660543	0.152291	4.33737	1.44195e-05	7.46421e-05
120	TaWD40-373	464.102	0.433135	0.100068	4.32839	1.50203e-05	7.71041e-05
121	TaWD40-406	90.237	1.07805	0.24967	4.31791	1.57512e-05	8.0188e-05
122	TaWD40-346	342.857	0.582635	0.135459	4.30121	1.69868e-05	8.57696e-05
123	TaWD40-41	285.079	-0.63144	0.146908	-4.29819	1.72196e-05	8.62378e-05
124	TaWD40-605	225.293	-0.665895	0.155418	-4.28453	1.83126e-05	9.02444e-05
125	TaWD40-712	463.569	-0.73813	0.172264	-4.28487	1.82849e-05	9.02444e-05
126	TaWD40-604	206.696	0.630095	0.147421	4.27413	1.91889e-05	9.38125e-05
127	TaWD40-297	168.95	-0.787114	0.187185	-4.20501	2.61074e-05	0.000126631
128	TaWD40-193	200.428	-0.809027	0.192544	-4.20178	2.64824e-05	0.000127447
129	TaWD40-518	198.44	-0.738191	0.175829	-4.19834	2.68879e-05	0.000128395
130	TaWD40-323	53.8511	-3.21141	0.768197	-4.18045	2.90932e-05	0.000137857
131	TaWD40-416	509.875	0.412657	0.0989069	4.17217	3.01706e-05	0.000141871
132	TaWD40-205	53.4659	-1.88408	0.452008	-4.16826	3.0694e-05	0.000142162
133	TaWD40-261	39.2341	-1.95296	0.468392	-4.1695	3.05269e-05	0.000142162
134	TaWD40-171	44.2431	-1.78784	0.430766	-4.15039	3.31912e-05	0.00015258
135	TaWD40-413	164.262	-0.753844	0.183891	-4.0994	4.14226e-05	0.00018901
136	TaWD40-362	19.1766	3.00968	0.737521	4.0808	4.48809e-05	0.000203284
137	TaWD40-1	26.4879	2.65781	0.652385	4.07399	4.6215e-05	0.000207799
138	TaWD40-678	659.058	0.428191	0.105242	4.06864	4.72875e-05	0.00021108
139	TaWD40-350	51.1727	-1.51479	0.37439	-4.04603	5.20938e-05	0.000230862
140	TaWD40-637	104.255	-1.10326	0.273349	-4.0361	5.4347e-05	0.000239127
141	TaWD40-123	256.486	0.540102	0.134875	4.00446	6.21584e-05	0.000271557
142	TaWD40-217	168.164	-0.720406	0.180165	-3.99858	6.37232e-05	0.0002745
143	TaWD40-595	87.9387	1.49759	0.374461	3.99932	6.35243e-05	0.0002745
144	TaWD40-721	195.796	0.641677	0.160626	3.99486	6.47319e-05	0.000276909
145	TaWD40-94	11.7571	7.94219	1.99265	3.98575	6.72687e-05	0.000285776
146	TaWD40-86	152.202	0.834651	0.210108	3.97248	7.11289e-05	0.000300106
147	TaWD40-277	1548.6	0.467235	0.117679	3.97041	7.17505e-05	0.000300669
148	TaWD40-229	234.755	0.704828	0.178329	3.9524	7.73724e-05	0.000322036
149	TaWD40-245	97.6358	-0.990773	0.252796	-3.91926	8.88203e-05	0.000367203
150	TaWD40-184	117.409	0.928703	0.239128	3.88371	0.000102874	0.000422471
151	TaWD40-168	118.892	0.821542	0.213127	3.8547	0.000115873	0.0004727
152	TaWD40-282	205.173	-0.773797	0.201604	-3.8382	0.000123939	0.000502278
153	TaWD40-174	27.9197	-5.85335	1.52594	-3.83589	0.000125111	0.000503704
154	TaWD40-728	271.8	0.506717	0.132154	3.83429	0.000125926	0.000503704
155	TaWD40-358	13.4501	-6.26758	1.64009	-3.82148	0.000132654	0.000527193
156	TaWD40-192	16.0191	-6.51796	1.71476	-3.80108	0.000144067	0.00056888
157	TaWD40-681	12.8859	-6.20695	1.63794	-3.7895	0.000150954	0.000592277
158	TaWD40-157	204.261	0.594583	0.156985	3.78752	0.00015216	0.000593232
159	TaWD40-554	36.1548	-1.80098	0.480904	-3.74498	0.000180405	0.000698929
160	TaWD40-706	152.57	-0.922047	0.246648	-3.73831	0.000185262	0.00071326
161	TaWD40-621	197.892	-0.765728	0.205913	-3.71869	0.000200257	0.000766203
162	TaWD40-548	9.97121	4.18873	1.13961	3.67558	0.000237314	0.000902378
163	TaWD40-544	497.291	-0.404642	0.11142	-3.63169	0.000281572	0.0010641
164	TaWD40-498	19.9892	-3.2583	0.900928	-3.6166	0.000298494	0.00112117
165	TaWD40-256	79.9922	1.46233	0.405852	3.60311	0.000314434	0.00117389
166	TaWD40-244	449.244	0.36522	0.102999	3.54585	0.000391355	0.00145226
167	TaWD40-112	607.262	-0.3681	0.104029	-3.53844	0.000402494	0.00147581
168	TaWD40-739	163.122	0.648933	0.183391	3.53853	0.000402365	0.00147581
169	TaWD40-401	353.548	-0.814949	0.231405	-3.52175	0.000428712	0.00156264
170	TaWD40-539	41.272	-1.4785	0.422079	-3.50291	0.000460211	0.00166759
171	TaWD40-259	86.7426	-1.29756	0.372159	-3.48657	0.000489259	0.00176248
172	TaWD40-143	17.2358	2.22189	0.639659	3.47356	0.000513607	0.00183943
173	TaWD40-25	300.897	0.434108	0.125119	3.46956	0.000521317	0.00185625
174	TaWD40-88	70.4064	2.02292	0.585947	3.45239	0.000555643	0.0019671
175	TaWD40-395	293.108	-0.495424	0.144192	-3.43585	0.000590694	0.00207924
176	TaWD40-717	169.23	-0.636755	0.185615	-3.43052	0.000602428	0.0021085
177	TaWD40-141	58.7599	-1.12415	0.328543	-3.42163	0.000622476	0.00216636
178	TaWD40-131	9.12038	3.78778	1.1108	3.40996	0.000649732	0.00224851
179	TaWD40-104	78.0284	-1.16013	0.341708	-3.3951	0.000686024	0.00236084
180	TaWD40-657	438.694	0.391397	0.118311	3.30819	0.000939009	0.0032135
181	TaWD40-254	190.596	-0.616992	0.187004	-3.29935	0.00096909	0.00329812
182	TaWD40-537	110.708	-0.775516	0.235325	-3.29551	0.000982428	0.00332514
183	TaWD40-49	43.756	-1.42375	0.432247	-3.29384	0.000988298	0.00332673
184	TaWD40-232	58.0786	-1.27216	0.387907	-3.27954	0.00103976	0.00348092
185	TaWD40-380	118.152	-0.7702	0.234973	-3.27782	0.00104611	0.00348328
186	TaWD40-536	1406.58	0.452327	0.13834	3.26967	0.00107671	0.00356588
187	TaWD40-17	627.216	0.304541	0.0932024	3.26752	0.00108494	0.00357393
188	TaWD40-585	115.829	-0.758167	0.232216	-3.26492	0.00109494	0.00358769
189	TaWD40-468	336.037	0.524793	0.161187	3.2558	0.00113072	0.0036853
190	TaWD40-644	43.1828	-1.40923	0.436625	-3.22755	0.00124855	0.00404794
191	TaWD40-490	22.7834	-2.11615	0.656725	-3.22228	0.00127174	0.00409893
192	TaWD40-624	437.528	0.374498	0.116269	3.22097	0.00127759	0.00409893
193	TaWD40-735	24.0727	-2.22139	0.695997	-3.19167	0.00141453	0.00451477
194	TaWD40-437	171.524	0.606436	0.191444	3.1677	0.0015365	0.00487879
195	TaWD40-353	37.0644	-1.74256	0.554146	-3.14458	0.00166324	0.00525412
196	TaWD40-294	16.9954	-3.4471	1.09788	-3.13976	0.00169085	0.00531408
197	TaWD40-426	329.091	0.554715	0.177625	3.12295	0.00179045	0.00559858
198	TaWD40-520	86.3425	0.767803	0.246455	3.11538	0.00183706	0.00571528
199	TaWD40-62	27.5613	1.5116	0.486606	3.10641	0.00189371	0.00586194
200	TaWD40-418	94.5523	0.751963	0.243545	3.08757	0.00201801	0.00621546
201	TaWD40-330	21.8342	2.06892	0.672399	3.07692	0.00209151	0.00640981
202	TaWD40-440	10.3089	2.78748	0.907298	3.07229	0.00212426	0.00647794
203	TaWD40-97	193.487	0.480277	0.158328	3.03342	0.00241798	0.00733731
204	TaWD40-574	143.125	0.635551	0.212335	2.99316	0.00276108	0.00833739
205	TaWD40-299	123.882	-0.620476	0.207488	-2.99042	0.00278595	0.00837144
206	TaWD40-464	233.009	0.53135	0.177899	2.9868	0.0028191	0.00842992
207	TaWD40-207	121.118	-0.662647	0.222099	-2.98357	0.00284908	0.00847843
208	TaWD40-81	348.189	0.360687	0.121589	2.96645	0.00301256	0.00892182
209	TaWD40-664	104.435	-1.31657	0.444053	-2.96488	0.003028	0.00892462
210	TaWD40-160	27.2148	-1.63481	0.551959	-2.96183	0.00305816	0.00892809
211	TaWD40-269	213.36	0.440419	0.14868	2.96221	0.00305444	0.00892809
212	TaWD40-311	85.8104	0.768703	0.262319	2.93041	0.00338512	0.00978984
213	TaWD40-436	117.85	-0.641764	0.218983	-2.93066	0.00338241	0.00978984
214	TaWD40-216	22.2661	-1.88475	0.647873	-2.90914	0.00362424	0.0104324
215	TaWD40-155	17.4388	2.12213	0.734729	2.88832	0.00387309	0.0110969
216	TaWD40-137	53.1379	-1.02579	0.356318	-2.87888	0.00399094	0.0113816
217	TaWD40-516	421.789	-0.359971	0.125381	-2.87102	0.00409145	0.0116144
218	TaWD40-633	131.234	-0.641292	0.227629	-2.81727	0.00484334	0.0136858
219	TaWD40-432	145.835	-0.745706	0.266099	-2.80237	0.00507293	0.0142691
220	TaWD40-142	150.831	0.494743	0.177598	2.78574	0.00534056	0.0149536
221	TaWD40-462	483.661	0.271754	0.0980817	2.77069	0.0055937	0.0155915
222	TaWD40-484	169.109	-0.578594	0.20894	-2.76919	0.00561957	0.015593
223	TaWD40-212	232.64	-0.532304	0.194828	-2.73218	0.00629166	0.0173797
224	TaWD40-163	62.5974	-0.853953	0.318899	-2.67781	0.00741046	0.0203788
225	TaWD40-120	422.324	-0.287935	0.107856	-2.66961	0.00759387	0.0207627
226	TaWD40-268	64.3215	0.781606	0.292893	2.66857	0.00761747	0.0207627
227	TaWD40-352	190.224	-0.430799	0.162487	-2.65127	0.00801888	0.0217605
228	TaWD40-694	160.622	-0.493063	0.186245	-2.64739	0.00811158	0.0219155
229	TaWD40-641	40.0073	-1.09088	0.416632	-2.61832	0.00883639	0.0237695
230	TaWD40-122	374.553	0.295852	0.113278	2.61173	0.00900862	0.0241274
231	TaWD40-557	147.913	-0.576534	0.220931	-2.60957	0.00906557	0.0241748
232	TaWD40-650	224.384	0.719599	0.277053	2.59734	0.00939497	0.0249453
233	TaWD40-423	416.801	0.355047	0.136778	2.59579	0.00943745	0.0249505
234	TaWD40-136	67.8473	-0.764529	0.294709	-2.59418	0.00948158	0.0249601
235	TaWD40-238	19.3358	-2.28139	0.88762	-2.57024	0.0101629	0.0265543
236	TaWD40-315	36.4487	1.07278	0.417511	2.56947	0.0101854	0.0265543
237	TaWD40-730	295.618	-0.336149	0.130878	-2.56841	0.0102165	0.0265543
238	TaWD40-417	93.6818	-0.61626	0.24103	-2.55678	0.0105646	0.0273436
239	TaWD40-220	46.5368	1.23786	0.485539	2.54946	0.0107891	0.027808
240	TaWD40-597	14.9614	-2.09382	0.82597	-2.53499	0.0112452	0.0288627
241	TaWD40-568	79.6218	0.627689	0.247785	2.5332	0.0113026	0.0288896
242	TaWD40-46	24.6908	-1.44227	0.571885	-2.52196	0.0116703	0.0297061
243	TaWD40-276	116.713	4.60404	1.83354	2.51101	0.0120388	0.0305181
244	TaWD40-376	42.9286	-1.08799	0.442011	-2.46146	0.0138371	0.0348474
245	TaWD40-682	413.858	0.270642	0.109978	2.46088	0.0138598	0.0348474
246	TaWD40-338	73.7476	0.653608	0.267013	2.44785	0.0143713	0.0359867
247	TaWD40-242	13.5297	-2.23344	0.916645	-2.43654	0.0148285	0.0369811
248	TaWD40-230	136.845	0.45214	0.187225	2.41495	0.0157372	0.0390893
249	TaWD40-156	132.603	0.515093	0.213958	2.40745	0.0160643	0.0395825
250	TaWD40-387	12.1497	-2.43066	1.00919	-2.40854	0.0160166	0.0395825
251	TaWD40-16	917.416	-0.201716	0.0840104	-2.40109	0.0163465	0.0401172
252	TaWD40-733	210.797	0.415633	0.173287	2.39853	0.0164613	0.0402386
253	TaWD40-517	240.149	-0.36106	0.150929	-2.39226	0.0167452	0.0407708
254	TaWD40-139	34.3832	-1.11089	0.465739	-2.38522	0.0170689	0.0413953
255	TaWD40-173	18.1571	-1.70624	0.721871	-2.36364	0.0180965	0.0437155
256	TaWD40-39	113.606	-0.506279	0.214698	-2.35809	0.0183691	0.0440287
257	TaWD40-355	555.416	0.239942	0.101748	2.35819	0.0183641	0.0440287
258	TaWD40-176	266.247	-0.316817	0.137056	-2.31159	0.0208005	0.0496633

## Sheet: Ta S7 (g)
Table S7 (g) Significantly and differentially expressed TaWD40s under drought and heat stresses for six hours
No.	Gene name	baseMean	log2 Fold Change	lfcSE	stat	pvalue	padj(<0.05)
1	TaWD40-72	4743.59	3.21577	0.095055	33.8306	7.00607e-251	4.35077e-248
2	TaWD40-292	1166.75	3.76907	0.112906	33.3824	2.46906e-244	7.66642e-242
3	TaWD40-552	1123	4.10225	0.133935	30.6287	5.07714e-206	1.05097e-203
4	TaWD40-634	1189.68	2.02003	0.0855894	23.6015	3.72394e-123	5.78142e-121
5	TaWD40-318	3389.51	1.53314	0.0659511	23.2466	1.53912e-119	1.91159e-117
6	TaWD40-578	1569.16	1.79435	0.0788074	22.7688	9.34225e-115	9.66923e-113
7	TaWD40-319	812.166	2.24473	0.0992197	22.6238	2.52566e-113	2.24062e-111
8	TaWD40-575	3013.76	1.55782	0.0697094	22.3473	1.28329e-110	9.96155e-109
9	TaWD40-377	623.283	3.04705	0.145016	21.0119	5.10986e-98	3.5258e-96
10	TaWD40-361	385.106	3.89945	0.196241	19.8708	7.28606e-88	4.52464e-86
11	TaWD40-320	1326.46	1.69837	0.0891262	19.0558	5.88027e-81	3.31968e-79
12	TaWD40-589	1140.53	-1.63216	0.0940704	-17.3504	1.95908e-67	1.01382e-65
13	TaWD40-463	878.959	-1.92407	0.112334	-17.1281	9.15647e-66	4.37397e-64
14	TaWD40-329	396.75	2.69213	0.170807	15.7612	5.74912e-56	2.55015e-54
15	TaWD40-684	2030.25	1.35937	0.0893009	15.2224	2.51301e-52	1.04039e-50
16	TaWD40-680	566.147	1.6724	0.113631	14.7178	4.95488e-49	1.92311e-47
17	TaWD40-36	440.282	-2.11785	0.154864	-13.6755	1.42156e-42	5.19286e-41
18	TaWD40-454	843.116	1.27917	0.0942321	13.5747	5.66123e-42	1.95312e-40
19	TaWD40-132	271.839	2.83149	0.209787	13.497	1.62905e-41	5.32442e-40
20	TaWD40-677	300.515	2.26144	0.170118	13.2934	2.52967e-40	7.85461e-39
21	TaWD40-204	1524.1	1.18307	0.0930981	12.7078	5.3533e-37	1.58305e-35
22	TaWD40-687	489.637	1.57328	0.125148	12.5714	3.03446e-36	8.56546e-35
23	TaWD40-725	1029.05	1.07259	0.0873533	12.2788	1.17783e-34	3.18013e-33
24	TaWD40-328	1286.56	0.969245	0.0831064	11.6627	1.97694e-31	5.11532e-30
25	TaWD40-645	192.624	3.19301	0.27762	11.5014	1.29851e-30	3.22549e-29
26	TaWD40-355	1169.08	0.918837	0.0819192	11.2164	3.38864e-29	8.09364e-28
27	TaWD40-430	1507.71	0.900485	0.0806536	11.1648	6.06e-29	1.3938e-27
28	TaWD40-332	1262.24	-0.97697	0.0898336	-10.8753	1.51109e-27	3.35139e-26
29	TaWD40-696	342.732	-1.8554	0.170849	-10.8599	1.78932e-27	3.83161e-26
30	TaWD40-407	1001.46	0.904086	0.0833756	10.8435	2.14019e-27	4.43019e-26
31	TaWD40-180	1235.42	1.02682	0.0957139	10.728	7.52148e-27	1.50672e-25
32	TaWD40-455	131.335	-5.41934	0.520444	-10.4129	2.16469e-25	4.20085e-24
33	TaWD40-593	552.399	1.48101	0.143141	10.3465	4.33972e-25	8.16657e-24
34	TaWD40-426	760.131	1.3665	0.133465	10.2386	1.33085e-24	2.43075e-23
35	TaWD40-707	221.773	2.23062	0.220271	10.1267	4.20694e-24	7.46431e-23
36	TaWD40-518	245.073	-2.03827	0.201525	-10.1142	4.77772e-24	8.24156e-23
37	TaWD40-213	764.756	1.06657	0.106363	10.0277	1.15174e-23	1.93306e-22
38	TaWD40-541	260.456	-2.33289	0.238016	-9.80138	1.11059e-22	1.81493e-21
39	TaWD40-429	599.58	1.17527	0.120193	9.77813	1.39775e-22	2.22564e-21
40	TaWD40-584	977.194	0.802516	0.0824981	9.72769	2.29756e-22	3.56697e-21
41	TaWD40-97	438.086	1.26853	0.130649	9.70942	2.7489e-22	4.16358e-21
42	TaWD40-82	1360.5	-0.750329	0.0790641	-9.49014	2.30729e-21	3.41149e-20
43	TaWD40-363	486.858	1.10168	0.118191	9.32112	1.15114e-20	1.66246e-19
44	TaWD40-647	96.7736	3.91202	0.421602	9.27895	1.71164e-20	2.41575e-19
45	TaWD40-615	436.202	1.26154	0.138579	9.10344	8.7517e-20	1.20773e-18
46	TaWD40-222	152.291	2.27677	0.254684	8.93956	3.90714e-19	5.27464e-18
47	TaWD40-711	102.689	-3.60312	0.406388	-8.86621	7.5679e-19	9.99929e-18
48	TaWD40-379	3313.87	0.779279	0.0885308	8.80234	1.33992e-18	1.73353e-17
49	TaWD40-282	273.389	-1.60636	0.183723	-8.74337	2.26255e-18	2.86743e-17
50	TaWD40-384	334.732	1.37754	0.157675	8.73658	2.40278e-18	2.98425e-17
51	TaWD40-608	891.389	0.853448	0.0978905	8.7184	2.8216e-18	3.43571e-17
52	TaWD40-264	255.928	1.52599	0.176425	8.64952	5.17188e-18	6.17641e-17
53	TaWD40-84	447.094	1.49576	0.178157	8.39574	4.62969e-17	5.39005e-16
54	TaWD40-699	2054.31	0.674244	0.0803217	8.39429	4.687e-17	5.39005e-16
55	TaWD40-595	208.106	2.24248	0.268054	8.36577	5.97233e-17	6.7433e-16
56	TaWD40-617	173.683	-2.0095	0.243304	-8.25923	1.46616e-16	1.62587e-15
57	TaWD40-287	102.543	-2.91548	0.357014	-8.16629	3.18011e-16	3.46465e-15
58	TaWD40-723	192.266	-1.78507	0.220818	-8.0839	6.27264e-16	6.71605e-15
59	TaWD40-734	137.131	2.18504	0.272076	8.031	9.66832e-16	1.01763e-14
60	TaWD40-472	154.524	-2.0161	0.253196	-7.96261	1.68444e-15	1.74339e-14
61	TaWD40-568	208.63	1.67549	0.212325	7.89119	2.99326e-15	3.04724e-14
62	TaWD40-250	595.561	-0.886298	0.112409	-7.88461	3.15512e-15	3.16021e-14
63	TaWD40-81	721.994	0.985579	0.125058	7.88096	3.24886e-15	3.20245e-14
64	TaWD40-112	870.034	-0.735379	0.0953452	-7.7128	1.23083e-14	1.19429e-13
65	TaWD40-537	349.687	1.10645	0.144267	7.66947	1.72712e-14	1.65006e-13
66	TaWD40-32	635.07	0.907337	0.119214	7.611	2.71985e-14	2.55913e-13
67	TaWD40-381	195.515	1.59817	0.211989	7.53894	4.73813e-14	4.39161e-13
68	TaWD40-428	77.0856	-5.98087	0.794905	-7.524	5.31254e-14	4.8516e-13
69	TaWD40-590	203.647	-10.8503	1.45871	-7.43833	1.01967e-13	9.17699e-13
70	TaWD40-558	1514.03	0.550339	0.075256	7.31289	2.61466e-13	2.31957e-12
71	TaWD40-17	1130.33	0.616539	0.0845672	7.29052	3.08759e-13	2.70055e-12
72	TaWD40-241	481.946	0.865812	0.118973	7.27737	3.40399e-13	2.93594e-12
73	TaWD40-101	134.033	1.89527	0.260575	7.27341	3.50518e-13	2.9818e-12
74	TaWD40-151	929.109	0.605461	0.0843494	7.17802	7.07296e-13	5.93555e-12
75	TaWD40-350	65.6355	-3.4789	0.486082	-7.15702	8.24499e-13	6.82685e-12
76	TaWD40-336	940.476	0.712419	0.100489	7.08956	1.34543e-12	1.09936e-11
77	TaWD40-675	95.5748	-2.79582	0.396863	-7.0448	1.85724e-12	1.49786e-11
78	TaWD40-651	162.004	-1.70038	0.242945	-6.99902	2.57764e-12	2.0522e-11
79	TaWD40-682	828.981	0.831798	0.120714	6.89065	5.55397e-12	4.36585e-11
80	TaWD40-76	169.995	1.72661	0.253194	6.81934	9.14566e-12	7.09932e-11
81	TaWD40-618	525.682	-0.817867	0.121161	-6.75025	1.47595e-11	1.11776e-10
82	TaWD40-670	125.804	-2.06462	0.305851	-6.75039	1.4745e-11	1.11776e-10
83	TaWD40-444	236.756	-1.55775	0.232434	-6.70189	2.05747e-11	1.53939e-10
84	TaWD40-19	102.958	-2.48092	0.370658	-6.69329	2.18203e-11	1.61314e-10
85	TaWD40-278	638.329	0.783236	0.117498	6.66597	2.62929e-11	1.92093e-10
86	TaWD40-468	630.414	0.906004	0.136666	6.62933	3.37221e-11	2.43505e-10
87	TaWD40-548	41.0624	5.61932	0.864712	6.49848	8.11342e-11	5.7913e-10
88	TaWD40-205	74.859	-3.04038	0.4716	-6.44694	1.1413e-10	8.05395e-10
89	TaWD40-125	540.606	0.768266	0.119241	6.44295	1.17172e-10	8.17568e-10
90	TaWD40-556	88.3749	-2.36263	0.36698	-6.43803	1.21035e-10	8.35142e-10
91	TaWD40-298	945.55	0.575525	0.0896202	6.42182	1.34651e-10	9.18884e-10
92	TaWD40-156	278.934	1.14389	0.179445	6.37461	1.83434e-10	1.23818e-09
93	TaWD40-193	293.434	-1.16455	0.182815	-6.37011	1.88897e-10	1.26134e-09
94	TaWD40-659	294.967	1.07374	0.169773	6.32457	2.53943e-10	1.67764e-09
95	TaWD40-648	580.771	-0.674129	0.108105	-6.23588	4.49253e-10	2.9367e-09
96	TaWD40-293	423.273	-0.894949	0.144818	-6.17984	6.41681e-10	4.15087e-09
97	TaWD40-375	364.555	0.876327	0.142248	6.16057	7.24825e-10	4.62854e-09
98	TaWD40-479	407.328	0.803911	0.130519	6.15935	7.3043e-10	4.62854e-09
99	TaWD40-390	1343.84	-0.566105	0.0935932	-6.04857	1.46139e-09	9.16691e-09
100	TaWD40-650	410.545	1.04107	0.173487	6.00082	1.96322e-09	1.21916e-08
101	TaWD40-253	130.964	1.57656	0.263858	5.97502	2.30065e-09	1.41456e-08
102	TaWD40-209	146.624	1.45666	0.244195	5.96514	2.44421e-09	1.48809e-08
103	TaWD40-70	335.331	0.876938	0.147181	5.95822	2.54994e-09	1.53739e-08
104	TaWD40-396	321.422	-0.996238	0.167719	-5.93992	2.85164e-09	1.70276e-08
105	TaWD40-176	602.912	0.650218	0.10951	5.93754	2.89336e-09	1.71121e-08
106	TaWD40-289	286.674	-1.1583	0.195506	-5.92464	3.12978e-09	1.83358e-08
107	TaWD40-704	489.162	0.704448	0.119254	5.90711	3.4817e-09	2.02069e-08
108	TaWD40-171	63.8396	-2.55226	0.434739	-5.8708	4.3371e-09	2.49383e-08
109	TaWD40-230	273.679	0.984219	0.168331	5.84693	5.0073e-09	2.85278e-08
110	TaWD40-373	482.242	-0.896776	0.153752	-5.83262	5.45631e-09	3.08033e-08
111	TaWD40-86	291.727	1.23569	0.214409	5.76322	8.25239e-09	4.61688e-08
112	TaWD40-335	271.586	1.16391	0.203228	5.72712	1.02148e-08	5.66375e-08
113	TaWD40-297	248.981	-1.10711	0.194426	-5.69426	1.23906e-08	6.80935e-08
114	TaWD40-592	245.381	1.18112	0.208816	5.65626	1.54706e-08	8.4274e-08
115	TaWD40-174	43.5367	-8.61962	1.52961	-5.63517	1.74889e-08	9.36261e-08
116	TaWD40-338	160.839	1.34129	0.23799	5.6359	1.74142e-08	9.36261e-08
117	TaWD40-311	171.566	1.26555	0.228772	5.53191	3.16767e-08	1.6813e-07
118	TaWD40-622	160.268	-1.43596	0.259862	-5.52585	3.27886e-08	1.72557e-07
119	TaWD40-229	388.141	0.797959	0.144714	5.51405	3.50663e-08	1.82993e-07
120	TaWD40-163	79.0974	-2.09013	0.393063	-5.31754	1.05181e-07	5.44309e-07
121	TaWD40-483	2266.83	-0.339138	0.0641191	-5.28919	1.22862e-07	6.30558e-07
122	TaWD40-464	408.648	0.766997	0.147399	5.20356	1.95505e-07	9.9515e-07
123	TaWD40-469	73.1127	-2.10432	0.404781	-5.19867	2.00716e-07	1.01337e-06
124	TaWD40-317	626.286	0.629303	0.12135	5.18585	2.1503e-07	1.07688e-06
125	TaWD40-136	88.2619	-1.73259	0.334229	-5.18385	2.17349e-07	1.07979e-06
126	TaWD40-632	237.276	1.03006	0.19929	5.16866	2.35776e-07	1.16204e-06
127	TaWD40-65	110.237	-1.54082	0.298648	-5.15932	2.47844e-07	1.2119e-06
128	TaWD40-417	124.004	-1.40915	0.273619	-5.15004	2.60436e-07	1.26352e-06
129	TaWD40-364	269.93	-1.35817	0.263865	-5.14723	2.64354e-07	1.27259e-06
130	TaWD40-543	366.893	-0.717198	0.140095	-5.11938	3.06539e-07	1.46431e-06
131	TaWD40-710	1077.39	0.39761	0.0777172	5.11612	3.1189e-07	1.4785e-06
132	TaWD40-196	659.114	0.507769	0.099736	5.09114	3.55924e-07	1.67446e-06
133	TaWD40-47	678.573	3.39857	0.676576	5.02319	5.08197e-07	2.37286e-06
134	TaWD40-217	256.344	-0.884626	0.176707	-5.00618	5.55197e-07	2.57296e-06
135	TaWD40-394	71.8311	1.9665	0.395077	4.97752	6.44051e-07	2.96263e-06
136	TaWD40-408	35.9976	2.94345	0.595211	4.94521	7.60599e-07	3.47303e-06
137	TaWD40-59	672.82	0.545114	0.110307	4.94179	7.74075e-07	3.50876e-06
138	TaWD40-649	766.616	-0.545206	0.110453	-4.93611	7.96945e-07	3.58625e-06
139	TaWD40-416	820.121	0.442993	0.089832	4.93135	8.16649e-07	3.64848e-06
140	TaWD40-721	328.595	0.767978	0.157434	4.87809	1.0712e-06	4.75152e-06
141	TaWD40-716	171.787	1.06222	0.218024	4.87203	1.10455e-06	4.86471e-06
142	TaWD40-362	34.3029	3.20659	0.659209	4.86431	1.14858e-06	5.02303e-06
143	TaWD40-261	60.0257	-2.24013	0.460718	-4.86225	1.16056e-06	5.03019e-06
144	TaWD40-448	681.749	0.482835	0.099323	4.86126	1.16642e-06	5.03019e-06
145	TaWD40-566	328.132	0.740694	0.152845	4.84605	1.25945e-06	5.39392e-06
146	TaWD40-310	418.896	0.617224	0.127789	4.83002	1.3652e-06	5.80678e-06
147	TaWD40-739	275.315	0.788825	0.163785	4.81623	1.46294e-06	6.18018e-06
148	TaWD40-453	527.617	0.605926	0.125863	4.81415	1.47827e-06	6.20275e-06
149	TaWD40-145	94.0854	-1.54274	0.320922	-4.80721	1.53054e-06	6.37898e-06
150	TaWD40-192	25.3514	-7.83749	1.63587	-4.79101	1.65943e-06	6.87003e-06
151	TaWD40-717	253.084	-0.873544	0.182886	-4.77644	1.7843e-06	7.33807e-06
152	TaWD40-559	1061.47	0.466006	0.0976896	4.77027	1.8398e-06	7.51655e-06
153	TaWD40-61	348.416	0.679269	0.142499	4.76684	1.87138e-06	7.59561e-06
154	TaWD40-63	194.544	0.995036	0.20881	4.76526	1.88609e-06	7.60558e-06
155	TaWD40-446	141.379	1.16589	0.246771	4.72459	2.30575e-06	9.23788e-06
156	TaWD40-22	71.9877	1.74596	0.369998	4.71883	2.3721e-06	9.44279e-06
157	TaWD40-413	256.248	-0.82584	0.17509	-4.71666	2.39748e-06	9.48302e-06
158	TaWD40-733	378.604	0.713121	0.151619	4.70337	2.559e-06	1.00578e-05
159	TaWD40-8	345.674	0.707821	0.15154	4.67085	2.99956e-06	1.17152e-05
160	TaWD40-88	117.951	2.10338	0.450542	4.66856	3.03315e-06	1.17724e-05
161	TaWD40-509	391.779	-0.625608	0.134102	-4.66516	3.0838e-06	1.18946e-05
162	TaWD40-57	60.7956	-1.97963	0.424483	-4.66363	3.10686e-06	1.19096e-05
163	TaWD40-604	338.547	0.700646	0.150515	4.655	3.23988e-06	1.23434e-05
164	TaWD40-681	20.4652	-7.53296	1.62291	-4.64165	3.45637e-06	1.30878e-05
165	TaWD40-470	392.78	-0.622779	0.135488	-4.59656	4.2952e-06	1.61656e-05
166	TaWD40-11	17.3561	7.83561	1.71293	4.5744	4.77593e-06	1.78666e-05
167	TaWD40-685	1000.67	0.390332	0.0859061	4.5437	5.52747e-06	2.05542e-05
168	TaWD40-249	387.044	0.611784	0.13516	4.52637	6.00056e-06	2.21806e-05
169	TaWD40-255	93.232	-1.50257	0.332805	-4.51485	6.33607e-06	2.32822e-05
170	TaWD40-31	1596.78	0.33321	0.0741437	4.49411	6.98604e-06	2.55196e-05
171	TaWD40-366	626.599	-0.474454	0.105707	-4.48839	7.1765e-06	2.6062e-05
172	TaWD40-442	376.027	-1.07106	0.239036	-4.48076	7.43776e-06	2.68538e-05
173	TaWD40-580	464.979	0.656246	0.146679	4.47404	7.67554e-06	2.75521e-05
174	TaWD40-210	259.098	0.772727	0.174081	4.4389	9.04209e-06	3.22709e-05
175	TaWD40-39	156.428	-1.06978	0.241556	-4.42868	9.481e-06	3.3644e-05
176	TaWD40-14	39.878	-2.76304	0.627263	-4.40492	1.05824e-05	3.73392e-05
177	TaWD40-447	950.171	0.476858	0.108593	4.39124	1.12708e-05	3.95433e-05
178	TaWD40-41	455.137	-0.614542	0.140039	-4.38837	1.14204e-05	3.98433e-05
179	TaWD40-141	85.2789	-1.5883	0.365867	-4.34119	1.41712e-05	4.91638e-05
180	TaWD40-95	19.0002	5.50379	1.26999	4.33372	1.46608e-05	5.05798e-05
181	TaWD40-62	53.7406	1.89955	0.438539	4.33154	1.4807e-05	5.08019e-05
182	TaWD40-511	103.88	-1.66737	0.38567	-4.3233	1.53709e-05	5.2447e-05
183	TaWD40-657	719.763	0.46992	0.109528	4.29039	1.78358e-05	6.05248e-05
184	TaWD40-395	460.816	-0.53501	0.125266	-4.27098	1.94617e-05	6.56833e-05
185	TaWD40-498	29.0952	-6.58563	1.56243	-4.21499	2.49786e-05	8.38472e-05
186	TaWD40-126	1025.13	0.36941	0.0879154	4.20188	2.64702e-05	8.83764e-05
187	TaWD40-731	12.6112	7.37446	1.77136	4.16316	3.13879e-05	0.000104235
188	TaWD40-391	565.728	0.489494	0.119178	4.10727	4.00363e-05	0.000132247
189	TaWD40-143	31.5262	2.46257	0.601109	4.09671	4.19065e-05	0.000137693
190	TaWD40-409	296.515	0.822413	0.201676	4.07789	4.54461e-05	0.000148537
191	TaWD40-221	464.338	-0.515906	0.12677	-4.06961	4.70917e-05	0.00015241
192	TaWD40-527	1061.06	-0.34895	0.0857483	-4.06946	4.71219e-05	0.00015241
193	TaWD40-113	119.991	1.11985	0.276749	4.04644	5.20016e-05	0.000167321
194	TaWD40-191	50.8044	-1.83809	0.458112	-4.01232	6.01249e-05	0.000192462
195	TaWD40-348	54.0738	-1.80597	0.452623	-3.99002	6.60685e-05	0.000210403
196	TaWD40-694	237.71	-0.754832	0.190223	-3.96815	7.2433e-05	0.000229494
197	TaWD40-128	68.3441	-1.57744	0.399508	-3.94845	7.86588e-05	0.000247955
198	TaWD40-718	558.058	-0.44094	0.111718	-3.9469	7.91685e-05	0.000248301
199	TaWD40-485	12.9891	-6.87794	1.75325	-3.92298	8.74613e-05	0.000272932
200	TaWD40-524	356.755	-0.666901	0.170492	-3.91164	9.16732e-05	0.000284645
201	TaWD40-51	42.3215	-2.01045	0.514686	-3.90617	9.37695e-05	0.000289706
202	TaWD40-576	261.919	0.666685	0.170879	3.9015	9.55984e-05	0.000293894
203	TaWD40-212	368.087	-0.548788	0.141012	-3.89179	9.9508e-05	0.000304406
204	TaWD40-340	23.4462	-6.26257	1.61742	-3.87195	0.000107967	0.000328665
205	TaWD40-557	224.722	-0.740063	0.193157	-3.83142	0.000127408	0.000385952
206	TaWD40-252	13.4919	-6.93778	1.81371	-3.82518	0.000130676	0.000393931
207	TaWD40-596	54.7645	2.10354	0.551959	3.81104	0.000138382	0.000415146
208	TaWD40-663	240.921	-0.708519	0.187422	-3.78033	0.000156619	0.000467597
209	TaWD40-295	194.094	0.834595	0.22163	3.76571	0.000166076	0.000493459
210	TaWD40-535	448.108	0.472732	0.126698	3.73118	0.000190585	0.000563588
211	TaWD40-337	41.0758	2.07162	0.569592	3.63702	0.000275806	0.000811734
212	TaWD40-432	219.755	-0.95714	0.263537	-3.6319	0.000281341	0.000824117
213	TaWD40-712	796.567	-0.449076	0.124192	-3.61598	0.000299208	0.000872339
214	TaWD40-18	57.0307	-1.60985	0.44537	-3.61463	0.000300778	0.000872818
215	TaWD40-150	266.416	0.714812	0.199003	3.59196	0.000328203	0.000947971
216	TaWD40-108	504.759	-0.434552	0.121245	-3.58409	0.000338256	0.000972485
217	TaWD40-173	25.7016	-2.61847	0.732431	-3.57504	0.000350169	0.0010021
218	TaWD40-231	94.9174	-1.11315	0.312226	-3.5652	0.000363581	0.00103287
219	TaWD40-380	183.306	-0.864566	0.242534	-3.56472	0.000364247	0.00103287
220	TaWD40-73	734.919	0.350608	0.0985792	3.55662	0.000375663	0.0010556
221	TaWD40-80	611.609	-0.477635	0.134261	-3.55752	0.000374379	0.0010556
222	TaWD40-484	263.965	-0.641356	0.182333	-3.51749	0.000435642	0.00121862
223	TaWD40-423	502.136	-0.456928	0.131644	-3.47093	0.00051865	0.00144431
224	TaWD40-706	257.854	-0.675905	0.197421	-3.42367	0.000617813	0.00171278
225	TaWD40-25	474.342	0.412784	0.120872	3.41504	0.000637725	0.00176012
226	TaWD40-679	75.4306	1.44403	0.424697	3.40014	0.000673522	0.0018507
227	TaWD40-66	141.065	-0.868516	0.257072	-3.37849	0.000728851	0.00199391
228	TaWD40-698	126.084	0.905537	0.269894	3.35516	0.000793196	0.00216042
229	TaWD40-285	968.909	0.298463	0.089054	3.35149	0.00080379	0.00217971
230	TaWD40-702	233.893	0.610261	0.182585	3.34234	0.000830743	0.00224301
231	TaWD40-109	375.978	0.456095	0.137216	3.32391	0.000887657	0.0023863
232	TaWD40-427	147.036	-1.01653	0.307809	-3.30249	0.000958322	0.00256516
233	TaWD40-560	52.1372	-1.55662	0.473518	-3.28736	0.00101133	0.00269543
234	TaWD40-598	335.541	-0.693437	0.21244	-3.26415	0.00109794	0.00291375
235	TaWD40-482	128.98	-0.911557	0.279559	-3.2607	0.00111139	0.00292764
236	TaWD40-563	1046.97	0.333824	0.102388	3.26039	0.0011126	0.00292764
237	TaWD40-688	110.51	1.18544	0.365979	3.2391	0.00119908	0.00314189
238	TaWD40-232	97.1076	-1.04097	0.321688	-3.23595	0.00121239	0.00316341
239	TaWD40-129	113.235	-1.5746	0.487223	-3.23178	0.0012302	0.00318314
240	TaWD40-219	460.838	0.39389	0.121878	3.23184	0.00122994	0.00318314
241	TaWD40-28	396.307	-0.472905	0.146422	-3.22975	0.001239	0.00319262
242	TaWD40-502	663.828	0.341297	0.105726	3.22813	0.00124603	0.00319745
243	TaWD40-326	145.419	0.78943	0.245362	3.21741	0.00129354	0.0032654
244	TaWD40-475	14.1793	-4.49758	1.39772	-3.21781	0.00129175	0.0032654
245	TaWD40-574	228.252	0.642321	0.199639	3.21742	0.00129349	0.0032654
246	TaWD40-736	114.016	-0.893268	0.277626	-3.21752	0.00129304	0.0032654
247	TaWD40-405	101.315	0.990682	0.308631	3.20993	0.00132769	0.00333805
248	TaWD40-93	10.7339	5.64249	1.75927	3.2073	0.00133989	0.00335512
249	TaWD40-411	499.862	0.3916	0.122204	3.20449	0.00135303	0.00337443
250	TaWD40-242	20.4247	-2.70702	0.851424	-3.17941	0.00147576	0.00366579
251	TaWD40-539	69.8674	-1.15956	0.365802	-3.16991	0.00152484	0.00377262
252	TaWD40-34	33.4464	-2.0185	0.637921	-3.16418	0.00155518	0.00383241
253	TaWD40-288	32.1662	1.85463	0.586851	3.16031	0.00157601	0.0038684
254	TaWD40-254	314.282	-0.488062	0.154637	-3.15618	0.00159849	0.00390813
255	TaWD40-507	200.941	-0.635634	0.201841	-3.14918	0.00163728	0.00398726
256	TaWD40-54	865.78	0.369196	0.117804	3.13397	0.00172459	0.00418348
257	TaWD40-353	63.3086	-1.32756	0.425996	-3.11637	0.00183089	0.00442407
258	TaWD40-494	207.64	0.882851	0.28369	3.11202	0.00185811	0.00447243
259	TaWD40-476	41.2413	-1.71463	0.558677	-3.06909	0.00214712	0.00514811
260	TaWD40-387	19.2748	-2.43828	0.814488	-2.99364	0.0027567	0.00658428
261	TaWD40-461	208.036	0.627386	0.209913	2.98879	0.00280085	0.00666408
262	TaWD40-116	68.0373	-1.28507	0.43118	-2.98036	0.0028791	0.00682412
263	TaWD40-124	304.29	0.472579	0.159551	2.96193	0.00305714	0.00721858
264	TaWD40-636	174.303	0.633508	0.214028	2.95993	0.00307707	0.00723812
265	TaWD40-214	96.997	-0.916568	0.30982	-2.95839	0.00309256	0.00724708
266	TaWD40-247	208.298	-0.571972	0.19469	-2.93787	0.0033048	0.00770319
267	TaWD40-700	611.332	0.463923	0.157948	2.93719	0.003312	0.00770319
268	TaWD40-510	6.32041	6.3776	2.17597	2.93092	0.00337959	0.00783107
269	TaWD40-389	325.995	0.472189	0.161698	2.92019	0.00349813	0.00807562
270	TaWD40-226	7.05679	-5.99591	2.06795	-2.89945	0.00373822	0.00859791
271	TaWD40-284	63.4761	1.60451	0.554502	2.8936	0.00380855	0.00872735
272	TaWD40-245	168.893	-0.652442	0.227077	-2.87321	0.00406318	0.00927661
273	TaWD40-91	428.881	-0.463681	0.161917	-2.8637	0.00418719	0.0095247
274	TaWD40-256	99.9679	0.971355	0.340021	2.85675	0.00428005	0.00968997
275	TaWD40-305	996.831	0.268744	0.0941002	2.85593	0.00429105	0.00968997
276	TaWD40-503	69.6524	-1.20504	0.422823	-2.84999	0.004372	0.00983701
277	TaWD40-656	158.097	0.643684	0.225968	2.84856	0.00439169	0.00984564
278	TaWD40-664	176.585	-1.00768	0.354718	-2.8408	0.00450005	0.0100523
279	TaWD40-186	207.566	0.570586	0.20106	2.83789	0.00454122	0.0100926
280	TaWD40-724	205.6	-0.582217	0.205206	-2.83723	0.00455063	0.0100926
281	TaWD40-44	36.57	-1.55117	0.547033	-2.8356	0.00457392	0.0101082
282	TaWD40-107	40.8533	-1.70773	0.604656	-2.8243	0.00473837	0.0104345
283	TaWD40-613	6.27298	6.36745	2.26066	2.81663	0.00485305	0.0106493
284	TaWD40-201	75.3392	-1.28454	0.462517	-2.77729	0.00548138	0.0119857
285	TaWD40-730	466.945	-0.35713	0.128943	-2.76967	0.00561126	0.0122266
286	TaWD40-122	599.811	0.315523	0.11398	2.76822	0.0056363	0.0122383
287	TaWD40-616	25.019	-2.29782	0.833025	-2.7584	0.00580847	0.0125682
288	TaWD40-523	154.194	0.64012	0.233661	2.73952	0.00615284	0.0132671
289	TaWD40-490	40.8024	-1.36607	0.502345	-2.71939	0.00654021	0.0140535
290	TaWD40-359	265.008	-0.456971	0.169005	-2.70389	0.00685335	0.0146252
291	TaWD40-668	1606.89	0.223156	0.0825155	2.70442	0.00684242	0.0146252
292	TaWD40-401	626.075	-0.418642	0.155029	-2.70041	0.00692541	0.0147071
293	TaWD40-443	45.7396	-1.68578	0.624421	-2.69975	0.00693909	0.0147071
294	TaWD40-431	186.271	0.577556	0.215072	2.6854	0.0072443	0.0153017
295	TaWD40-607	5.41665	6.155	2.29788	2.67856	0.00739393	0.0155649
296	TaWD40-215	312.176	0.568558	0.213822	2.65903	0.00783666	0.0164084
297	TaWD40-465	32.4261	-1.51541	0.570013	-2.65856	0.00784748	0.0164084
298	TaWD40-135	447.784	0.346026	0.131682	2.62775	0.00859529	0.0179117
299	TaWD40-60	160.506	0.628036	0.240747	2.6087	0.00908878	0.0188767
300	TaWD40-123	378.841	0.356529	0.136849	2.60528	0.00917991	0.0190024
301	TaWD40-313	32.0907	-1.56798	0.603113	-2.59981	0.00932763	0.0191965
302	TaWD40-708	116.958	-1.46472	0.563458	-2.59952	0.00933552	0.0191965
303	TaWD40-244	684.231	0.253606	0.0978249	2.59245	0.0095294	0.0195306
304	TaWD40-637	188.544	-0.585132	0.226536	-2.58296	0.00979568	0.0200103
305	TaWD40-728	404.943	0.343698	0.133482	2.57486	0.0100281	0.0204179
306	TaWD40-516	682.727	-0.300868	0.117354	-2.56376	0.0103544	0.0210134
307	TaWD40-184	161.579	0.600503	0.23466	2.55904	0.0104962	0.0212318
308	TaWD40-386	52.7809	-1.21629	0.478161	-2.54368	0.0109692	0.0221164
309	TaWD40-714	297.034	-0.418267	0.165094	-2.53351	0.0112927	0.0226951
310	TaWD40-187	233.073	0.600194	0.241243	2.48793	0.0128491	0.0257396
311	TaWD40-291	56.7833	-1.03386	0.41619	-2.4841	0.0129879	0.025934
312	TaWD40-695	459.836	-0.317881	0.128289	-2.47785	0.0132178	0.0263086
313	TaWD40-621	344.369	-0.440801	0.178152	-2.4743	0.0133499	0.0264865
314	TaWD40-64	11.0203	-4.1169	1.69367	-2.43076	0.015067	0.0297982
315	TaWD40-414	450.067	0.338271	0.139236	2.42947	0.0151208	0.0298096
316	TaWD40-542	145.365	-0.595958	0.245956	-2.42302	0.015392	0.0302481
317	TaWD40-457	310.196	0.400645	0.166932	2.40004	0.0163931	0.0321139
318	TaWD40-190	209.312	-5.42555	2.29288	-2.36626	0.017969	0.0350905
319	TaWD40-133	98.1374	-0.771154	0.327325	-2.35593	0.0184764	0.0359681
320	TaWD40-577	92.7632	-0.756948	0.321477	-2.3546	0.0185427	0.0359845
321	TaWD40-528	371.471	0.327266	0.139861	2.33993	0.0192875	0.0373131
322	TaWD40-352	388.194	0.306014	0.132441	2.31056	0.0208569	0.0400995
323	TaWD40-672	49.1315	-1.02397	0.443131	-2.31076	0.0208463	0.0400995
324	TaWD40-170	259.851	0.452182	0.196466	2.30158	0.021359	0.040938
325	TaWD40-224	373.059	0.311124	0.136164	2.28492	0.0223173	0.0426431
326	TaWD40-642	59.6345	-1.01411	0.44412	-2.28342	0.0224055	0.0426803
327	TaWD40-259	158.197	-0.711434	0.312807	-2.27435	0.0229448	0.0435741
328	TaWD40-487	26.002	-1.4675	0.64679	-2.26889	0.0232748	0.044066
329	TaWD40-183	350.94	0.367022	0.162043	2.26497	0.0235147	0.0443849
330	TaWD40-148	183.235	0.494815	0.220193	2.24719	0.0246279	0.0463452
331	TaWD40-299	204.014	-0.493282	0.219827	-2.24396	0.0248353	0.0465943

## Sheet: Ta S7 (h)
Table S7 (h) Significantly and differentially expressed TaWD40s under the infection of powdery mildew pathogen (E09) for 24 hours
No.	Gene name	baseMean	log2 Fold Change	lfcSE	stat	pvalue	padj(<0.05)
1	TaWD40-617	67.5271	9.45857	1.24391	7.60388	2.87385e-14	1.39956e-11
2	TaWD40-277	701.304	0.909013	0.142284	6.3887	1.67297e-10	4.07368e-08
3	TaWD40-536	591.65	1.11245	0.182148	6.10736	1.0129e-09	1.64427e-07
4	TaWD40-120	273.855	1.71913	0.287719	5.97505	2.30026e-09	2.32304e-07
5	TaWD40-172	820.939	1.05902	0.177415	5.96914	2.38505e-09	2.32304e-07
6	TaWD40-390	617.391	1.2673	0.225203	5.62739	1.82957e-08	1.485e-06
7	TaWD40-355	307.979	1.32736	0.255364	5.19792	2.01531e-07	1.40208e-05
8	TaWD40-298	338.566	1.08036	0.21005	5.14336	2.69868e-07	1.64282e-05
9	TaWD40-685	357.685	1.18833	0.236553	5.02353	5.07295e-07	2.74503e-05
10	TaWD40-428	90.9897	-3.03733	0.61319	-4.95332	7.29575e-07	3.55303e-05
11	TaWD40-54	289.401	1.05971	0.215393	4.91988	8.65951e-07	3.8338e-05
12	TaWD40-696	261.781	-2.83887	0.582174	-4.87632	1.08082e-06	4.38631e-05
13	TaWD40-681	122.439	-2.39008	0.513846	-4.65136	3.29754e-06	0.000123531
14	TaWD40-333	175.004	-3.09219	0.671856	-4.60245	4.17549e-06	0.000145247
15	TaWD40-439	159.548	1.39898	0.31094	4.49919	6.82137e-06	0.000221467
16	TaWD40-527	436.683	-1.83508	0.411202	-4.46272	8.0924e-06	0.000246312
17	TaWD40-639	775.611	0.989833	0.223878	4.42132	9.81018e-06	0.000281033
18	TaWD40-486	505.882	1.35284	0.317864	4.25604	2.08075e-05	0.000562959
19	TaWD40-145	48.0945	1.6833	0.398236	4.22689	2.36942e-05	0.000607321
20	TaWD40-444	153.547	-2.29751	0.546135	-4.20686	2.58943e-05	0.000630527
21	TaWD40-278	123.044	-1.07225	0.264235	-4.05793	4.95093e-05	0.00114814
22	TaWD40-328	220.336	0.986554	0.244692	4.03182	5.53455e-05	0.00122515
23	TaWD40-188	198.879	1.11125	0.287845	3.86057	0.000113121	0.00229541
24	TaWD40-608	215.716	1.21431	0.314258	3.86407	0.000111515	0.00229541
25	TaWD40-730	80.5047	1.28664	0.34288	3.75246	0.000175108	0.0034111
26	TaWD40-193	249.426	-1.68352	0.454379	-3.70509	0.000211313	0.00395805
27	TaWD40-174	60.6757	-2.5927	0.721435	-3.59381	0.000325884	0.00587798
28	TaWD40-629	26.7986	2.35203	0.661238	3.557	0.000375111	0.00652426
29	TaWD40-518	150.295	0.978966	0.28038	3.49157	0.000480193	0.00806392
30	TaWD40-564	70.0749	-1.77301	0.514871	-3.4436	0.000574021	0.00931828
31	TaWD40-302	59.4972	1.3685	0.412609	3.31669	0.00091091	0.0143101
32	TaWD40-31	525.578	0.833406	0.258444	3.2247	0.00126104	0.0191915
33	TaWD40-559	122.347	0.998698	0.315692	3.16352	0.00155875	0.0230034
34	TaWD40-60	42.8698	-1.65109	0.528719	-3.12281	0.00179135	0.0256585
35	TaWD40-208	53.4024	-1.39676	0.455352	-3.06742	0.00215914	0.0300429
36	TaWD40-431	155.389	1.00176	0.329659	3.03879	0.00237531	0.0321327
37	TaWD40-4	144.188	-0.893198	0.300224	-2.9751	0.00292888	0.0385504
38	TaWD40-101	20.644	1.95155	0.666331	2.92879	0.00340282	0.0436098

## Sheet: Ta S7(i)
Table S7 (i) Significantly and differentially expressed TaWD40s under the infection of powdery mildew pathogen (E09) for 48 hours
No.	Gene name	baseMean	log2 Fold Change	lfcSE	stat	pvalue	padj(<0.05)
1	TaWD40-617	60.2242	8.88881	1.2325	7.21201	5.5133e-13	2.49201e-10
2	TaWD40-681	146.631	-3.67485	0.596287	-6.16288	7.14341e-10	1.61441e-07
3	TaWD40-444	186.114	-3.32185	0.548138	-6.06025	1.35913e-09	2.04776e-07
4	TaWD40-4	163.138	-1.67453	0.309326	-5.41349	6.18088e-08	6.61374e-06
5	TaWD40-486	775.835	1.63742	0.304171	5.38323	7.31608e-08	6.61374e-06
6	TaWD40-428	116.797	-3.50369	0.663431	-5.28116	1.28368e-07	9.67037e-06
7	TaWD40-333	229.413	-3.2572	0.72068	-4.51962	6.19494e-06	0.000350014
8	TaWD40-696	366.771	-2.27829	0.502941	-4.52994	5.89991e-06	0.000350014
9	TaWD40-174	74.0274	-3.7273	0.837767	-4.44909	8.62344e-06	0.000433088
10	TaWD40-527	562.4	-2.0199	0.484678	-4.16751	3.07942e-05	0.0013919
11	TaWD40-193	318.446	-1.92285	0.486119	-3.95552	7.6368e-05	0.00313803
12	TaWD40-590	345.706	-2.86411	0.752898	-3.80412	0.000142309	0.00536031
13	TaWD40-60	52.3916	-2.19881	0.597811	-3.67811	0.000234969	0.00774588
14	TaWD40-629	34.5417	2.29805	0.625695	3.67279	0.000239917	0.00774588
15	TaWD40-487	46.313	1.49166	0.410445	3.63425	0.000278789	0.00840084
16	TaWD40-719	388.133	-0.849943	0.242717	-3.50178	0.000462156	0.0130559
17	TaWD40-83	299.507	-2.56945	0.771512	-3.33041	0.000867181	0.0230568
18	TaWD40-306	38.2853	-1.78678	0.559405	-3.19408	0.00140278	0.0321751
19	TaWD40-315	40.2313	-1.53152	0.482265	-3.17568	0.00149486	0.0321751
20	TaWD40-463	457.212	-0.728025	0.228501	-3.18609	0.00144212	0.0321751
21	TaWD40-532	207.213	0.674573	0.211481	3.18976	0.00142393	0.0321751
22	TaWD40-684	391.347	0.693368	0.219377	3.16062	0.00157433	0.0323454

## Sheet: Ta S7 (j)
Table S7 (j) Significantly and differentially expressed TaWD40s under the infection of powdery mildew pathogen (E09) for 72 hours
No.	Gene name	baseMean	log2 Fold Change	lfcSE	stat	pvalue	padj(<0.05)
1	TaWD40-444	201.506	-2.41124	0.495559	-4.86571	1.14048e-06	0.000352409
2	TaWD40-428	124.9	-2.61829	0.605181	-4.32645	1.5153e-05	0.00234114
3	TaWD40-696	381.713	-1.98261	0.479687	-4.13313	3.57857e-05	0.00368592
4	TaWD40-174	78.3033	-2.85114	0.718154	-3.9701	7.18437e-05	0.00554992
5	TaWD40-193	335.419	-1.60645	0.462386	-3.47426	0.000512265	0.031658
6	TaWD40-290	100.457	-1.28738	0.376396	-3.42027	0.000625593	0.0322181
7	TaWD40-91	216.997	-0.719657	0.216795	-3.31953	0.000901698	0.0334405
8	TaWD40-333	255.409	-2.13508	0.657046	-3.24951	0.00115604	0.0334405
9	TaWD40-373	230.572	-0.955773	0.294886	-3.24116	0.00119044	0.0334405
10	TaWD40-527	621.928	-1.40893	0.43395	-3.24676	0.00116727	0.0334405
11	TaWD40-590	370.138	-2.2016	0.667982	-3.2959	0.000981066	0.0334405
12	TaWD40-494	93.1748	1.21815	0.381725	3.19116	0.00141704	0.033682
13	TaWD40-584	870.873	0.632717	0.196857	3.2141	0.00130856	0.033682

[truncated: 3 more sheets: Ta S7 (k), Ta S7 (l), Ta S7 (m)]
