# Supplementary material for: Genome-wide identification and analysis of WD40 proteins in wheat (Triticum aestivum L.)
Source: BMC Genomics. 2018 Nov 6;19:803. doi: 10.1186/s12864-018-5157-0 (PMC6219084; doi:10.1186/s12864-018-5157-0)
Supplement: Supplementary file 1 — Table S1. Characteristic features of 743 TaWD40s. Table S2. KaKs ratios of tandemly duplicated TaWD40s. Table S3. KaKs ratios of segmentally duplicated TaWD40s. Table S4. Syntenic relationships of WD40s between wheat and rice. Table S5. Homologous WD40s among wheat, rice, and Arabidopsis. Table S6. The expression levels of TaWD40s for spatial and temporal expression profiles analysis. Table S7. Significantly and differentially expressed TaWD40s under biotic and abiotic stresses. Table S8. Primers used for qRT-PCR. Table S9. Amino acid sequences of 743 TaWD40s. Table S10. Coding sequences of 743 TaWD40s. Table S11. Corresponding table for homologous TaWD40s located on 21 wheat chromosomes. Table S12. Functional annotation of TaWD40s from IWGSC RefSeqv1.0. (ZIP 1478 kb) [file 12864_2018_5157_MOESM1_ESM.zip › Table S8. Primers used for qRT-PCR.xls]

## Sheet: Sheet1
Table S8. Primers used for qRT-PCR
Gene name	Forward primer (5'-3')	Reverse primer (5'-3')
TaWD40-1	GCTTACGGGGTCTGCTATGAC	GCGATTCTTGGCTTTCCTTT
TaWD40-7	GGTTGAGCATTTTGGGTCG	AACACTGGCTGTTGTTAAGAGGA
TaWD40-18	ATGTTTGGAAATGTATCAGAGGCT	GGCGGAGCACATTGAGGA
TaWD40-26	CTTTGGGAACCAACGATTAGC	CCCGTCAGGGGAGAAGTAGA
TaWD40-38	TTTGTTGGCTTCTTGTTCTGATG	TTGTTCCTGGACCTGTGGG
TaWD40-39	ATGTTTGGAGGGAATGGTATGG	GACGTTGTTAGCTCGGGGAG
TaWD40-48	GGGACTTGTTGTATCCTCGTCA	CCAAACCAATATGATTCCCTGA
TaWD40-73	TTGGGAAAACGAAGGAGGC	TCACCAGCACTAATGGACAGAAC
TaWD40-74	TGGTGATGGGTTGCGAGTAG	TGGGGTTTCGAGTTGCTTC
TaWD40-78	GCCAACCCCAACCCTAACA	CTCCCAGCACCGAACCTG
TaWD40-81	CATCAGGCAGCAAGCATAGC	CGAAGGGCAGAACTGGACAT
TaWD40-83	CCGACCCAAGATGAGTGAGG	TCTGCAACTGGAGAAGAAAATCC
TaWD40-85	CAGCAACAGTGGGAGGTGG	ACTCATGGTGCGGCTTAACTT
TaWD40-86	TGATAGTTCAGTTCAGGGCACA	TCCCATCCACAGAAGGCATA
TaWD40-129	CAAGGAGTTTAATGTCATTGGGTA	CGTCTTTGGTATGGACGGTAAG
TaWD40-135	GTTATGCCATTGCGAAGCC	GCCCTGTGCGATCAAAAGTAG
TaWD40-148	CACTGGGTGGTGGGTTTAGAT	GATGACGCAAGAGGAAATGACA
TaWD40-150	CTAAAACCCGTCCACAAACAGA	ACCACCTCAACAAATCCAAGC
TaWD40-162	CAAGTGGTGGTTTCCAAGGG	AGGATAAACAGGCTTCCCAAA
TaWD40-183	TCCGCGTGTTTGATCTTCG	AGCCCCACCATCCGTAGC
TaWD40-185	CCACAAAATGCTGCTAAATGG	CAACTGACGGGGTCTCACG
TaWD40-186	GGGTTTGTTTTCTTCTGGGAGT	GGGTGATAAGTGACGCTGGTAA
TaWD40-222	CAGCACTGGGAGGAGGGA	TGGCACGAGTTATTGGGTTGT
TaWD40-223	GTCCAGTGGCACCCGTTCT	CCACTTACCATCGCCGTCAT
TaWD40-450	GGCGATTGGTGTTGGATTTG	GAGGCTTTTGAAGTTGATGGAG
TaWD40-669	GAATGCCGACGGAGGTAGTG	GCAAACAGACCCATCAGAGGA
TaActin	TCTATTTTGGCCTCTCTTAGCAC	TTTCCTGTACCCCTTATTCCTC
